# Supplementary material for: Elucidating the genetic architecture of reproductive ageing in the Japanese population
Source: Nat Commun. 2018 May 17;9:1977. doi: 10.1038/s41467-018-04398-z (PMC5958096; doi:10.1038/s41467-018-04398-z)
Supplement: Supplementary file 2 — Supplementary Data 1 [file 41467_2018_4398_MOESM2_ESM.xlsx]

## Sheet: Sheet1
Supplementary Data 1. A lookup of the previously reported age at menarche loci in Biobank Japan
ReproGen European discovery												UK Biobank (European)								Japanese Effect estimates
Signal	Region	Lead SNP	Chr	BP (b37)	EA	OA	EAF	N	BETA	SE	P	EA	OA	EAF	INFO	BETA	Matched ReproGen BETA	SE	P	EA	OA	EAF	Info	BETA	Matched ReproGen BETA	SE	P	P_het	Euro>Japan
1	1*	rs4246511	1	39380385	C	T	0.71	69115.9	-0.2181	0.0232	5.094e-21	T	C	0.297557	0.955316	0.258425	-0.258425	0.0336933	9e-16	T	C	0.6097	0.9201	0.083	-0.083	0.028	0.002965	6.22e-05	1
2	2	rs12142240	1	46747301	T	C	0.68	69355.8	-0.1267	0.0218	6.618e-09	T	C	0.693884	0.998639	-0.177676	-0.177676	0.0326616	3.5e-08	T	C	0.9916	0.1295	0.809	0.809	0.407	0.04671	0.01567	0
3	3	rs1411478	1	180962282	A	G	0.41	68679.8	-0.1316	0.0205	1.355e-10	A	G	0.402842	1	-0.134517	-0.134517	0.0308362	8.6e-06	A	G	0.357	0.9998	-0.006	-0.006	0.027	0.8364	0.001715	1
4	4*	rs2236918	1	242017826	C	G	0.45	69332	-0.1529	0.0205	8.309e-14	C	G	0.452231	0.998004	-0.0999275	-0.0999275	0.0302154	0.00017	C	G	0.2213	0.9883	-0.028	-0.028	0.032	0.3748	0.1022	1
5	5*	rs704795	2	27716494	A	G	0.4	69340.8	-0.1634	0.0206	2.077e-15	G	A	0.603784	0.998202	0.218975	-0.218975	0.031038	1.4e-13	G	A	0.882	0.9999	0.091	-0.091	0.04	0.02327	0.01148	1
6	6*	rs1800932	2	48018081	A	G	0.81	69308.9	-0.1731	0.0261	3.18e-11	A	G	0.807618	0.997231	-0.225032	-0.225032	0.0384393	1.6e-09	A	G	0.9919	0.1262	0.01	0.01	0.429	0.9813	0.5853	1
7	7*	rs930036	2	171941018	A	G	0.38	69356.8	-0.1852	0.0207	3.073e-19	G	A	0.61917	0.994646	0.134351	-0.134351	0.0312687	3.4e-06	G	A	0.5941	0.9999	0.039	-0.039	0.027	0.1418	0.021	1
8	8	rs16858210	3	183624010	G	A	0.75	69192.9	-0.1412	0.0238	3.069e-09	G	A	0.759016	0.983991	-0.14164	-0.14164	0.0357616	8.7e-05	G	A	0.5099	0.9997	-0.012	-0.012	0.026	0.6514	0.003367	1
9	9*	rs4693089	4	84373622	A	G	0.51	69060	-0.2022	0.0206	9.162e-23	A	G	0.510862	1	-0.276652	-0.276652	0.030177	2.4e-21	A	G	0.3826	0.9997	-0.144	-0.144	0.027	6.972e-08	0.001053	1
10	10	rs6856693	4	185748806	A	G	0.58	67635	-0.1626	0.021	9.786e-15	A	G	0.580185	0.997753	-0.232288	-0.232288	0.0305901	3.7e-15	A	G	0.4421	0.9518	-0.061	-0.061	0.027	0.02403	2.692e-05	1
11	11	rs427394	5	6745875	G	A	0.41	69284	-0.1264	0.0215	3.813e-09	A	G	0.58523	0.998428	0.171871	-0.171871	0.0306166	9.8e-09	A	G	0.5804	0.9952	0.05	-0.05	0.026	0.05685	0.002412	1
12	12	rs11738223	5	171934492	A	G	0.68	69249.9	-0.1234	0.022	1.959e-08	A	G	0.666486	0.98473	-0.0739402	-0.0739402	0.032321	0.039	A	G	0.9829	0.7651	-0.181	-0.181	0.117	0.1216	0.3778	0
13	13a*	rs2241584	5	175956177	A	G	0.38	69341	-0.1394	0.0207	1.499e-11	G	A	0.618316	0.966923	0.140184	-0.140184	0.0315368	7.5e-06	G	A	0.6385	0.9581	-0.02	0.02	0.028	0.4778	0.0001457	1
14	13b*	rs365132	5	176378574	G	T	0.51	69348.8	-0.2424	0.0201	1.408e-33	G	T	0.52475	1	-0.331152	-0.331152	0.0303235	1.5e-29	G	T	0.4936	0.9394	-0.192	-0.192	0.027	9.164e-13	0.0006098	1
15	14a*	rs6899676	6	10895260	A	G	0.8	69302.8	-0.2289	0.0254	2.217e-19	A	G	0.799958	0.984432	-0.307222	-0.307222	0.0380218	2.6e-16	A	G	0.6297	0.962	-0.141	-0.141	0.027	2.452e-07	0.0003646	1
16	14b*	rs9393800	6	10951737	G	A	0.27	69123.9	-0.1689	0.0232	3.473e-13	A	G	0.726924	0.989218	0.175554	-0.175554	0.0339997	2.9e-07	A	G	0.7523	0.9852	0.172	-0.172	0.03	1.367e-08	0.9375	1
17	15a*	rs2230365	6	31525448	C	T	0.84	67094.9	-0.1748	0.0284	7.567e-10	C	T	0.860562	1	-0.186861	-0.186861	0.043419	1.1e-05	C	T	0.6982	0.9989	0.001	0.001	0.028	0.9602	0.0002767	1
18	15b*	rs707938	6	31729359	G	A	0.32	68581.8	-0.1691	0.0217	7.198e-15	A	G	0.679137	1	0.204063	-0.204063	0.0324731	6.7e-11	A	G	0.5873	0.9989	0.189	-0.189	0.026	1.002e-12	0.7173	1
19	16	rs12196873	6	111598058	A	C	0.85	69313	-0.1618	0.0291	2.786e-08	A	C	0.856581	0.999186	-0.143478	-0.143478	0.0430582	0.00043	-	-	-	-	-	-	-	-	-	-
20	17*	rs2720044	8	37980587	A	C	0.84	63916.9	-0.29	0.0302	7.326e-22	A	C	0.841869	0.963267	-0.289444	-0.289444	0.0420888	1e-11	A	C	0.7989	0.8939	-0.125	-0.125	0.034	0.0002728	0.002371	1
21	18	rs10957156	8	61629401	A	G	0.76	69340.8	-0.1387	0.0237	4.492e-09	G	A	0.247616	0.990412	0.0647508	-0.0647508	0.0352304	0.047	G	A	0.0401	0.9777	0.039	-0.039	0.067	0.5617	0.7337	1
22	19	rs4879656	9	33012382	A	C	0.37	68918.9	-0.1188	0.0212	2.044e-08	C	A	0.623514	0.984934	0.164237	-0.164237	0.0314673	3.5e-07	C	A	0.8273	0.9958	0.057	-0.057	0.035	0.09825	0.0227	1
23	20	rs10905065	10	5769827	A	G	0.61	69334	-0.1128	0.0205	3.934e-08	G	A	0.393265	0.991887	0.0562787	-0.0562787	0.0310884	0.053	G	A	0.8498	0.9958	0.004	-0.004	0.037	0.9167	0.2794	1
24	21a*	rs11031006	11	30226528	G	A	0.85	69309	-0.2165	0.029	8.489e-14	G	A	0.853917	0.992776	-0.16881	-0.16881	0.0430435	6.3e-05	G	A	0.9716	0.9746	-0.261	-0.261	0.078	0.0008147	0.3008	0
25	21b*	rs6484478	11	30306440	G	A	0.74	69098.9	-0.0992	0.0241	3.967e-05	A	G	0.22818	0.996235	-0.0238292	0.0238292	0.0359183	0.35	A	G	0.1944	0.9978	0.012	-0.012	0.033	0.7111	0.4626	1
26	22	rs10734411	11	32541784	A	G	0.47	69142	-0.1221	0.0205	2.586e-09	G	A	0.517376	1	0.143987	-0.143987	0.030146	2.5e-07	G	A	0.3955	0.9228	0.077	-0.077	0.028	0.005642	0.1035	1
27	23*	rs2277339	12	57146069	G	T	0.1	67603	-0.312	0.0346	1.78e-19	T	G	0.893302	1	0.331142	-0.331142	0.049003	1.1e-11	T	G	0.7964	0.9974	0.294	-0.294	0.032	7.492e-20	0.5257	1
28	24a	rs3741604	12	66696410	T	C	0.52	69099.9	-0.0918	0.0215	1.871e-05	C	T	0.472971	0.942666	0.125966	-0.125966	0.030385	6.1e-05	C	T	0.7855	0.9976	0.05	-0.05	0.032	0.1129	0.08516	1
29	24b	rs1183272	12	66735421	C	T	0.45	68726.8	-0.0705	0.0209	0.0007307	T	C	0.555118	0.997337	0.125206	-0.125206	0.030401	3e-05	T	C	0.3804	0.9954	0.115	-0.115	0.027	1.75e-05	0.8018	1
30	24c	rs7397861	12	66814466	G	C	0.64	69094.8	-0.0954	0.0212	6.653e-06	C	G	0.366088	0.996988	0.0104721	-0.0104721	0.0314855	0.8	C	G	0.6984	0.9927	0.042	-0.042	0.028	0.1413	0.4543	0
31	25	rs551087	12	121209193	G	A	0.29	69000.9	-0.1254	0.0228	3.926e-08	G	A	0.284301	0.999	-0.0201334	-0.0201334	0.0337003	0.45	G	A	0.2023	0.9954	-0.011	-0.011	0.032	0.7269	0.8442	1
32	26	rs1727326	12	123600086	C	G	0.15	68869.9	-0.1948	0.0323	1.665e-09	C	G	0.137302	0.985918	-0.110432	-0.110432	0.0440776	0.0087	C	G	0.0048	0.305	0.273	0.273	0.34	0.4219	0.2634	0
33	27	rs12824058	12	130804334	G	A	0.43	69046.9	-0.1355	0.0207	6.132e-11	A	G	0.582528	0.987966	0.118601	-0.118601	0.030846	2.4e-05	A	G	0.83	0.9817	0.118	-0.118	0.035	0.0007284	0.9897	1
34	28*	rs4886238	13	61113739	G	A	0.66	69313.9	-0.1768	0.0216	2.5e-16	G	A	0.671102	1	-0.197205	-0.197205	0.0324269	3.4e-10	G	A	0.9303	0.9597	-0.043	-0.043	0.052	0.4075	0.01186	1
35	29	rs1713460	14	20933615	G	A	0.3	68528	-0.144	0.0227	2.351e-10	A	G	0.68562	1	0.058505	-0.058505	0.0324138	0.047	A	G	0.7326	0.781	0.076	-0.076	0.033	0.02277	0.7053	0
36	30	rs9796	15	41271447	T	A	0.46	69316.8	-0.1309	0.0204	1.307e-10	A	T	0.529162	0.993647	0.14709	-0.14709	0.0304699	2.5e-07	A	T	0.7324	0.8781	0.049	-0.049	0.031	0.1178	0.02403	1
37	31*	rs1054875	15	89879126	T	A	0.4	69287.8	-0.1881	0.0208	1.654e-19	A	T	0.606213	0.980534	0.194403	-0.194403	0.0311414	2.1e-10	A	T	0.6872	0.9754	0.088	-0.088	0.028	0.001857	0.01106	1
38	32	rs9039	16	9205363	C	T	0.28	69341	-0.1248	0.0226	3.26e-08	T	C	0.731166	0.987089	0.112849	-0.112849	0.0343854	0.00037	T	C	0.9917	0.8431	-0.018	0.018	0.166	0.9141	0.4402	1
39	33*	rs10852344	16	12016919	T	C	0.59	69345.8	-0.1646	0.0206	1.299e-15	C	T	0.401414	0.9892	0.215398	-0.215398	0.0308969	1.3e-12	C	T	0.892	0.9114	0.086	-0.086	0.044	0.05197	0.01609	1
40	34	rs12599106	16	34498025	A	T	0.51	69319.8	-0.1159	0.0209	3.131e-08	T	A	0.49616	0.992576	0.0668584	-0.0668584	0.0303331	0.013	T	A	0.8576	0.344	0.011	-0.011	0.064	0.8643	0.4303	1
41	35	rs8070740	17	5331896	A	G	0.76	68514.9	-0.1465	0.0243	1.527e-09	A	G	0.759795	0.997966	-0.110847	-0.110847	0.0354743	0.0011	A	G	0.2028	0.9864	-0.135	-0.135	0.033	3.462e-05	0.6181	0
42	36	rs2941505	17	37832704	A	G	0.32	69301.8	-0.1303	0.0217	1.942e-09	A	G	0.315823	0.994705	-0.129311	-0.129311	0.0326947	3.2e-05	A	G	0.4814	0.9998	-0.074	-0.074	0.026	0.004583	0.1855	1
43	37	rs1799949	17	41245466	G	A	0.68	69328.8	-0.1393	0.0214	8.389e-11	G	A	0.676371	1	-0.145294	-0.145294	0.032259	4.2e-06	G	A	0.6614	1	-0.152	-0.152	0.027	2.965e-08	0.8733	0
44	38	rs349306	19	950694	G	A	0.13	58277.9	-0.2273	0.0356	1.721e-10	G	A	0.126941	0.948396	-0.162294	-0.162294	0.0465751	0.00037	G	A	0.2347	0.8215	-0.141	-0.141	0.034	2.771e-05	0.7119	1
45	39	rs7259376	19	22507705	A	G	0.46	69328	-0.1106	0.0202	4.18e-08	A	G	0.466978	0.996703	-0.0882961	-0.0882961	0.0303933	0.0036	A	G	0.2246	0.9853	-0.012	-0.012	0.031	0.6917	0.07885	1
46	40a*	rs11668344	19	55833664	G	A	0.36	69329	-0.4115	0.0211	5.506e-85	A	G	0.637133	1	0.525355	-0.525355	0.031372	2.5e-64	A	G	0.9602	0.995	0.343	-0.343	0.066	2.184e-07	0.01258	1
47	40b*	rs2547274	19	56310228	G	C	0.91	66580	-0.2765	0.038	3.441e-13	G	C	0.905784	0.947574	-0.189776	-0.189776	0.0532185	8.9e-05	G	C	0.9949	0.1776	-0.183	-0.183	0.435	0.6747	0.9877	1
48	40c*	rs12461110	19	56320663	A	G	0.35	68518	-0.1744	0.0216	7.611e-16	G	A	0.636595	1	0.119994	-0.119994	0.0314907	4e-05	G	A	0.7554	0.998	0.07	-0.07	0.03	0.02105	0.2504	1
49	41a*	rs451417	20	5941999	A	C	0.12	65420	-0.1954	0.0333	4.551e-09	C	A	0.877826	0.996435	0.222857	-0.222857	0.046556	6.2e-07	C	A	0.842	0.9924	0.113	-0.113	0.036	0.001715	0.06194	1
50	41b*	rs16991615	20	5948227	G	A	0.93	66210	-0.8752	0.0436	1.58e-89	G	A	0.938501	1	-1.06418	-1.06418	0.063193	1.8e-67	-	-	-	-	-	-	-	-	-	-
51	42a	rs2236553	20	61289743	C	T	0.24	62648	-0.1574	0.0254	6.088e-10	C	T	0.244712	0.962446	-0.184179	-0.184179	0.035769	3.5e-08	C	T	0.1893	0.916	-0.062	-0.062	0.035	0.07608	0.01463	1
52	42b	rs13040088	20	61549202	G	A	0.21	69317	-0.1575	0.0249	2.447e-10	A	G	0.788333	0.997474	0.184827	-0.184827	0.0372523	3.8e-07	A	G	0.6517	0.9724	0.088	-0.088	0.028	0.001369	0.03773	1
53	43	rs5762534	22	28633571	T	C	0.84	69321.9	-0.1636	0.0281	6.124e-09	T	C	0.854408	0.99376	-0.179927	-0.179927	0.0429477	2.3e-05	T	C	0.8222	0.9995	-0.155	-0.155	0.034	5.518e-06	0.6491	1
54	44	rs763121	22	38879940	G	A	0.36	66632	-0.1645	0.0224	2.266e-13	A	G	0.655986	0.996792	0.220443	-0.220443	0.0318154	5.6e-12	A	G	0.6128	1	0.085	-0.085	0.027	0.001426	0.001171	1
Chr, Chromosome; BP (b37), base position in NCBI build 37; EA, Effect allele; OA, Other allele; EAF, Effect allele frequency; SE, standard error; INFO, imputation quality; Euro>Japan denotes if european effect estimate is larger than Japanese.
