# Supplementary material for: Elucidating the genetic architecture of reproductive ageing in the Japanese population
Source: Nat Commun. 2018 May 17;9:1977. doi: 10.1038/s41467-018-04398-z (PMC5958096; doi:10.1038/s41467-018-04398-z)
Supplement: Supplementary file 3 — Supplementary Data 2 [file 41467_2018_4398_MOESM3_ESM.xlsx]

## Sheet: Sheet1
Supplementary Data 2. A lookup of the previously reported age at menopause loci in Biobank Japan
ReproGen European discovery										Japanese effect estimates
Index	SNP	Chr	BP (b37)	EA	OA	EAF	BETA	SE	P	EA	OA	EAF	Matched_Raising_Freq	Freq Diff	INFO	BETA	matched_BETA	SE	P
1	rs2308069	1	7419312	C	CTG	0.2541	0.0286	0.0046	6.019e-10	C	CTG	0.6958	0.6958	0.4417	0.986	0.013	0.013	0.01	0.1623
2	rs6678140	1	8436802	C	T	0.3269	0.0269	0.0041	7.543e-11	C	T	0.116	0.116	0.2109	0.9676	0.014	0.014	0.014	0.3053
3	rs34646499	1	14138827	CG	C	0.1477	0.0354	0.0057	5.081e-10	CG	C	0.237	0.237	0.0893	0.9457	0.019	0.019	0.011	0.07458
4	rs12125335	1	21385436	C	T	0.1405	0.0496	0.0063	2.331e-15	T	C	0.9619	0.0381	0.1024	0.5041	0.006	-0.006	0.032	0.8536
5	rs141847393	1	27212209	T	C	0.9182	0.0396	0.0071	2.96e-08	T	C	0.9948	0.9948	0.0766	0.9643	0.059	0.059	0.061	0.3334
6	rs360495	1	33228197	A	T	0.0874	0.0429	0.0072	2.885e-09	T	A	0.9826	0.0174	0.07	0.5724	0.02	-0.02	0.045	0.6511
7	rs4970598	1	38940215	T	C	0.9588	0.0624	0.0112	2.339e-08	T	C	0.8515	0.8515	0.1073	0.9468	0.037	0.037	0.013	0.003622
8	rs11209331	1	41456689	T	C	0.5713	0.0238	0.0039	9.827e-10	T	C	0.5579	0.5579	0.0134	0.9189	0.01	0.01	0.009	0.2644
9	rs11210871	1	44029353	C	G	0.2981	0.04	0.0042	3.072e-21	C	G	0.4	0.4	0.1019	0.9523	0.025	0.025	0.009	0.007117
10	rs643428	1	54728858	C	T	0.4074	0.0219	0.004	3.205e-08	C	T	0.6201	0.6201	0.2127	0.8056	0.009	0.009	0.01	0.3577
11	rs11357467	1	65822268	TA	T	0.3979	0.0255	0.0042	1.04e-09	TA	T	0.1432	0.1432	0.2547	0.9412	0.02	0.02	0.013	0.1298
12	rs7516763	1	65972550	A	C	0.4691	0.0232	0.0038	1.49e-09	C	A	0.974	0.026	0.4431	0.9726	0.007	-0.007	0.028	0.7919
13	rs11209943	1	72750500	A	G	0.3905	0.0384	0.0039	1.084e-22	A	G	0.0756	0.0756	0.3149	0.972	0.006	0.006	0.017	0.721
14	rs1040070	1	74977870	C	G	0.5654	0.05	0.0039	7.014e-38	G	C	0.9398	0.0602	0.5052	0.9912	-0.034	0.034	0.018	0.06174
15	rs10782777	1	82562929	G	A	0.3604	0.025	0.0041	8.398e-10	A	G	0.3968	0.6032	0.2428	0.9846	-0.003	0.003	0.009	0.7204
16	rs7517629	1	91196099	G	A	0.5294	0.0238	0.004	3.095e-09	A	G	0.3921	0.6079	0.0785	0.9348	-0.032	0.032	0.009	0.0005289
17	rs11165924	1	98375448	A	G	0.6767	0.0312	0.0041	4.832e-14	A	G	0.8555	0.8555	0.1788	0.8095	0.024	0.024	0.014	0.08794
18	rs4561063	1	102520898	T	G	0.4614	0.0312	0.0039	7.887e-16	T	G	0.4363	0.4363	0.0251	0.975	0.005	0.005	0.009	0.566
19	rs61817552	1	150423577	G	A	0.7888	0.0285	0.0048	2.417e-09	G	A	0.7976	0.7976	0.0088	0.5094	0.004	0.004	0.015	0.7914
20	rs6661100	1	150758727	T	C	0.0921	0.0471	0.0067	2.18e-12	C	T	0.8443	0.1557	0.0636	0.9994	-0.002	0.002	0.012	0.8626
21	rs4845364	1	154141908	A	G	0.4922	0.0215	0.0038	1.618e-08	A	G	0.0365	0.0365	0.4557	0.9998	0.038	0.038	0.023	0.1042
22	rs9427116	1	154631123	T	C	0.4876	0.0209	0.0038	4.239e-08	T	C	0.3932	0.3932	0.0944	0.9764	0.001	0.001	0.009	0.9026
23	rs2343507	1	162895515	A	C	0.5879	0.0234	0.0039	2.876e-09	C	A	0.2914	0.7086	0.1207	0.9878	0	0	0.01	0.9983
24	rs2661339	1	163018934	T	G	0.054	0.0534	0.0088	1.338e-09	T	G	0.2408	0.2408	0.1868	1	0.003	0.003	0.01	0.754
25	rs157877	1	165398744	G	A	0.8735	0.0843	0.0058	2.245e-48	A	G	0.2086	0.7914	0.0821	0.9994	-0.052	0.052	0.011	1.871e-06
26	rs7542538	1	165426193	T	C	0.8134	0.0286	0.0049	7.631e-09	C	T	0.4334	0.5666	0.2468	0.9999	-0.003	0.003	0.009	0.708
27	rs61826838	1	174031021	C	T	0.1726	0.0322	0.0054	2.339e-09	T	C	0.5633	0.4367	0.2641	0.9827	-0.014	0.014	0.009	0.1248
28	rs506589	1	177894287	T	C	0.8029	0.0695	0.0048	1.544e-47	T	C	0.7337	0.7337	0.0692	0.9741	0.033	0.033	0.01	0.000984
29	rs61828391	1	179732142	G	A	0.8737	0.0317	0.0058	4.306e-08	G	A	0.9122	0.9122	0.0385	0.9823	0.012	0.012	0.016	0.4485
30	rs58989029	1	199798561	G	GA	0.5138	0.0325	0.004	7.628e-16	GA	G	0.2792	0.7208	0.207	0.9901	-0.022	0.022	0.01	0.02647
31	rs11240695	1	204158132	C	A	0.7494	0.0333	0.0044	3.06e-14	C	A	0.5056	0.5056	0.2438	0.9994	0.026	0.026	0.009	0.003413
32	rs4951261	1	205717823	A	C	0.6144	0.0269	0.0039	5.364e-12	A	C	0.6404	0.6404	0.026	0.9949	0.014	0.014	0.009	0.1345
33	rs12040029	1	213451958	C	T	0.8719	0.0392	0.0063	4.044e-10	C	T	0.8418	0.8418	0.0301	0.5926	0.032	0.032	0.016	0.04061
34	rs62104180	2	466003	A	G	0.0507	0.1134	0.0101	3.977e-29	-	-	-	-	-	-	-	-	-	-
35	rs7576624	2	625029	C	T	0.1739	0.0741	0.005	4.975e-50	C	T	0.0976	0.0976	0.0763	0.9963	0.024	0.024	0.015	0.1047
36	rs7587651	2	10368606	C	T	0.6267	0.0238	0.004	4.26e-09	C	T	0.3646	0.3646	0.2621	0.9997	0.005	0.005	0.009	0.604
37	rs150821390	2	24106445	T	C	0.0279	0.0717	0.0124	6.592e-09	C	T	0.9994	0.0006	0.0273	0.1992	0.97	-0.97	0.468	0.03809
38	rs11461653	2	25159399	G	GC	0.541	0.0252	0.0041	6.58e-10	G	GC	0.4709	0.4709	0.0701	0.9821	0.03	0.03	0.009	0.0007634
39	rs72787511	2	32816089	C	G	0.0339	0.0646	0.0114	1.381e-08	-	-	-	-	-	-	-	-	-	-
40	rs10175423	2	42970161	C	T	0.7033	0.0247	0.0042	4.249e-09	C	T	0.3767	0.3767	0.3266	0.9578	0.014	0.014	0.009	0.1414
41	rs17390720	2	44952254	C	G	0.7351	0.0259	0.0044	3.697e-09	C	G	0.9859	0.9859	0.2508	0.2745	0.008	0.008	0.072	0.912
42	rs149544395	2	48013858	CT	C	0.2005	0.034	0.005	1.65e-11	C	CT	0.985	0.015	0.1855	0.2661	0.009	-0.009	0.072	0.9048
43	rs111567162	2	56588406	A	T	0.1742	0.0675	0.0051	2.486e-40	T	A	0.7931	0.2069	0.0327	0.9839	-0.044	0.044	0.011	6.097e-05
44	rs1025128	2	60175475	G	C	0.4325	0.0219	0.0039	1.879e-08	G	C	0.5653	0.5653	0.1328	0.9719	0.011	0.011	0.009	0.2074
45	rs10205969	2	61367664	C	T	0.8547	0.0391	0.0054	5.624e-13	C	T	0.7023	0.7023	0.1524	0.9623	0.026	0.026	0.01	0.008543
46	rs12467441	2	61685826	C	T	0.1261	0.0408	0.006	8.989e-12	-	-	-	-	-	-	-	-	-	-
47	rs2723065	2	65279414	G	A	0.387	0.0247	0.0039	2.592e-10	A	G	0.6743	0.3257	0.0613	0.9967	0.001	-0.001	0.009	0.9555
48	rs2312205	2	69704941	A	G	0.8218	0.0302	0.005	1.255e-09	A	G	0.7784	0.7784	0.0434	0.9998	0.012	0.012	0.011	0.2561
49	rs34437050	2	73535526	A	G	0.012	0.2406	0.0204	4.036e-32	-	-	-	-	-	-	-	-	-	-
50	rs2679894	2	105870779	A	G	0.4367	0.0505	0.0042	5.373e-33	A	G	0.6922	0.6922	0.2555	0.8214	0.054	0.054	0.011	3.965e-07
51	rs2558101	2	137613322	G	A	0.2803	0.0236	0.0043	4.283e-08	G	A	0.3157	0.3157	0.0354	0.9997	-0.005	-0.005	0.009	0.5715
52	rs35935052	2	142302503	T	G	0.148	0.0437	0.0054	5.006e-16	G	T	0.9264	0.0736	0.0744	0.998	-0.003	0.003	0.017	0.8417
53	rs6434162	2	153556801	G	A	0.1762	0.0361	0.0052	2.514e-12	G	A	0.3097	0.3097	0.1335	0.9972	0.017	0.017	0.01	0.08079
54	rs142058842	2	156621725	G	C	0.1703	0.0681	0.0051	2.423e-40	C	G	0.977	0.023	0.1473	0.5726	-0.047	0.047	0.039	0.2262
55	rs145438026	2	157228255	C	T	0.9361	0.0699	0.008	2.336e-18	-	-	-	-	-	-	-	-	-	-
56	rs72186109	2	164538904	CACA	C	0.7269	0.0326	0.0045	4.927e-13	CACA	C	0.4944	0.4944	0.2325	0.9698	0.011	0.011	0.009	0.2104
57	rs2271758	2	172701157	G	T	0.5894	0.0214	0.0039	3.963e-08	T	G	0.2988	0.7012	0.1118	0.9925	-0.017	0.017	0.01	0.07878
58	rs842567	2	184291116	C	A	0.2061	0.034	0.005	9.377e-12	C	A	0.3664	0.3664	0.1603	0.9909	0.034	0.034	0.009	0.0002445
59	rs10931831	2	199621641	C	T	0.6444	0.0531	0.004	1.87e-39	C	T	0.4638	0.4638	0.1806	0.9674	0.058	0.058	0.009	1.281e-10
60	rs13023912	2	199756278	G	A	0.3482	0.0508	0.004	4.824e-36	G	A	0.1794	0.1794	0.1688	0.9942	0.013	0.013	0.011	0.2485
61	rs16841867	2	203168235	C	G	0.8845	0.0456	0.006	2.563e-14	C	G	0.9385	0.9385	0.054	0.9991	0.02	0.02	0.018	0.2759
62	rs184033703	2	206956138	G	A	0.9425	0.0479	0.0085	1.854e-08	-	-	-	-	-	-	-	-	-	-
63	rs138546321	2	209607647	i	d	0.1079	0.0569	0.0065	3.007e-18	-	-	-	-	-	-	-	-	-	-
64	rs6735626	2	213403972	A	G	0.4374	0.0215	0.0039	2.963e-08	G	A	0.9099	0.0901	0.3473	0.7673	-0.01	0.01	0.018	0.5569
65	rs73820560	3	1906245	C	A	0.1438	0.0319	0.0057	1.676e-08	A	C	0.9764	0.0236	0.1202	0.5273	0.064	-0.064	0.039	0.1025
66	rs9867904	3	18442437	G	C	0.6131	0.0278	0.004	3.421e-12	G	C	0.4767	0.4767	0.1364	0.9907	0.028	0.028	0.009	0.001517
67	rs73035994	3	24206463	C	T	0.0284	0.0907	0.0116	5.22e-15	T	C	0.922	0.078	0.0496	0.981	-0.037	0.037	0.017	0.02499
68	rs1984870	3	24715135	T	G	0.4728	0.0422	0.0039	5.61e-27	G	T	0.2594	0.7406	0.2678	0.9822	-0.005	0.005	0.01	0.6231
69	rs77955256	3	44883523	T	A	0.8943	0.036	0.0062	7.099e-09	T	A	0.9999	0.9999	0.1056	0.414	0.254	0.254	0.802	0.7518
70	rs6803264	3	49254427	T	C	0.2296	0.0296	0.0046	9.941e-11	T	C	0.0001	0.0001	0.2295	0.4543	0.306	0.306	1.414	0.8285
71	rs115435316	3	49568181	A	G	0.0334	0.1146	0.0112	1.671e-24	G	A	1	0	0.0334	0.6096	-1.227	1.227	5.67	0.8287
72	rs6445624	3	51358019	A	G	0.1473	0.0422	0.0056	6.408e-14	A	G	0.0548	0.0548	0.0925	0.9581	-0.022	-0.022	0.02	0.2628
73	rs10933	3	52719816	C	T	0.5578	0.0244	0.004	6.723e-10	C	T	0.5683	0.5683	0.0105	0.9778	0.019	0.019	0.009	0.02961
74	rs7431217	3	68595634	T	C	0.412	0.0229	0.0039	6.19e-09	C	T	0.5208	0.4792	0.0672	0.9097	-0.009	0.009	0.009	0.3058
75	rs7426534	3	84462073	G	A	0.2913	0.0237	0.0042	2.386e-08	G	A	0.0146	0.0146	0.2767	0.9596	0.09	0.09	0.037	0.01675
76	rs9758500	3	86910329	G	A	0.625	0.0457	0.004	1.355e-30	A	G	0.228	0.772	0.147	0.9971	-0.006	0.006	0.01	0.5971
77	rs4859001	3	88221517	T	C	0.1478	0.0449	0.006	6.636e-14	-	-	-	-	-	-	-	-	-	-
78	rs709488	3	107700952	C	A	0.4661	0.0217	0.0038	1.379e-08	A	C	0.0969	0.9031	0.437	0.9998	0.004	-0.004	0.015	0.8044
79	rs9834893	3	114574749	G	C	0.071	0.0508	0.0074	9.408e-12	G	C	0.0055	0.0055	0.0655	0.9959	0.188	0.188	0.06	0.001746
80	rs10934420	3	117552111	C	T	0.4946	0.0546	0.0038	1.535e-47	T	C	0.3657	0.6343	0.1397	0.9997	-0.045	0.045	0.009	7.039e-07
81	rs2461794	3	127870060	A	G	0.2763	0.0342	0.0043	2.102e-15	G	A	0.8648	0.1352	0.1411	0.9869	-0.036	0.036	0.013	0.005394
82	rs6439371	3	132610752	G	A	0.3524	0.0304	0.004	2.349e-14	G	A	0.2914	0.2914	0.061	0.9986	0.03	0.03	0.01	0.001737
83	rs6439713	3	137128815	A	C	0.315	0.0259	0.0041	2.127e-10	C	A	0.4247	0.5753	0.2603	0.9629	-0.014	0.014	0.009	0.109
84	rs11711674	3	156532953	T	C	0.5708	0.0216	0.0038	1.768e-08	C	T	0.2058	0.7942	0.2234	0.9843	-0.032	0.032	0.011	0.00353
85	rs13322435	3	156795468	A	G	0.5809	0.0357	0.004	4.134e-19	A	G	0.402	0.402	0.1789	0.832	0.034	0.034	0.01	0.0005489
86	rs582780	3	172121443	A	G	0.582	0.0267	0.0039	1.412e-11	A	G	0.0715	0.0715	0.5105	0.8537	-0.001	-0.001	0.019	0.9494
87	rs7649124	3	184030827	C	G	0.7574	0.033	0.0045	1.997e-13	G	C	0.3613	0.6387	0.1187	0.9902	-0.012	0.012	0.009	0.1947
88	rs2300922	3	185651469	T	C	0.4144	0.0432	0.0039	1.107e-28	C	T	0.8117	0.1883	0.2261	0.9531	-0.036	0.036	0.011	0.001738
89	rs2108753	4	3266860	T	C	0.565	0.0284	0.0038	1.197e-13	C	T	0.6089	0.3911	0.1739	0.9962	0.004	-0.004	0.009	0.6854
90	rs4340786	4	28746246	A	T	0.7412	0.037	0.0043	9.25e-18	T	A	0.0074	0.9926	0.2514	0.8695	-0.002	0.002	0.055	0.9642
91	rs144582188	4	45165650	ATTC	A	0.5911	0.0461	0.0042	1.496e-27	ATTC	A	0.741	0.741	0.1499	0.9858	0.029	0.029	0.01	0.004491
92	rs4588499	4	45910674	G	A	0.5061	0.0235	0.0039	1.473e-09	G	A	0.7335	0.7335	0.2274	0.8997	0.01	0.01	0.01	0.3226
93	rs202110205	4	60215498	i	d	0.2971	0.0273	0.005	4.989e-08	-	-	-	-	-	-	-	-	-	-
94	rs3113862	4	95143122	G	A	0.4006	0.0373	0.0039	9.693e-22	A	G	0.2049	0.7951	0.3945	0.9974	-0.008	0.008	0.011	0.4747
95	rs55784701	4	104247262	T	C	0.2245	0.0263	0.0046	1.078e-08	C	T	0.791	0.209	0.0155	0.993	0.004	-0.004	0.011	0.7031
96	rs3733632	4	104640935	G	A	0.1563	0.0536	0.0052	1.043e-24	A	G	0.6167	0.3833	0.227	0.9994	-0.036	0.036	0.009	7.236e-05
97	rs62342064	4	104665972	T	C	0.135	0.0565	0.0065	4.51e-18	C	T	0.9851	0.0149	0.1201	0.1953	0.179	-0.179	0.082	0.02936
98	rs115260227	4	104774698	G	A	0.013	0.1621	0.0241	1.9e-11	A	G	0.9968	0.0032	0.0098	0.1133	0.01	-0.01	0.229	0.9669
99	rs17035311	4	106066293	A	C	0.854	0.036	0.0054	2.258e-11	A	C	0.7995	0.7995	0.0545	0.9861	0.007	0.007	0.011	0.5415
100	rs62316795	4	132621869	A	C	0.1929	0.0351	0.0053	4.981e-11	C	A	0.8581	0.1419	0.051	0.859	0.019	-0.019	0.014	0.152
101	rs13120031	4	177465182	T	C	0.3243	0.0274	0.0041	1.574e-11	C	T	0.9197	0.0803	0.244	0.9953	0.008	-0.008	0.016	0.607
102	rs10521021	5	35030311	G	T	0.3423	0.024	0.0041	4.77e-09	T	G	0.8887	0.1113	0.231	0.9897	0.008	-0.008	0.014	0.5538
103	rs62361685	5	41994067	T	C	0.942	0.0537	0.0085	3.089e-10	T	C	0.9957	0.9957	0.0537	0.1853	-0.074	-0.074	0.154	0.6311
104	rs7712046	5	43134968	C	T	0.3038	0.0333	0.0042	9.422e-16	C	T	0.2099	0.2099	0.0939	0.9962	0.008	0.008	0.011	0.4787
105	rs813301	5	52909927	T	C	0.6259	0.0274	0.0039	2.841e-12	C	T	0.3154	0.6846	0.0587	0.9948	-0.014	0.014	0.009	0.136
106	rs256350	5	59140876	C	T	0.2741	0.0238	0.0043	2.836e-08	T	C	0.8904	0.1096	0.1645	0.9999	0.016	-0.016	0.014	0.2537
107	rs80170948	5	64020316	G	T	0.0436	0.0685	0.0109	2.799e-10	T	G	0.9987	0.0013	0.0423	0.16	-0.179	0.179	0.308	0.5615
108	rs13173441	5	77048448	T	C	0.8787	0.0331	0.0059	1.856e-08	-	-	-	-	-	-	-	-	-	-
109	rs17085593	5	95630705	C	G	0.6841	0.0246	0.0042	3.532e-09	C	G	0.7594	0.7594	0.0753	0.9936	0.003	0.003	0.01	0.754
110	rs2916578	5	107316227	G	A	0.4148	0.0248	0.004	6.985e-10	A	G	0.1518	0.8482	0.4334	0.9907	-0.006	0.006	0.012	0.6542
111	rs654354	5	110503301	T	A	0.6172	0.0233	0.0039	2.357e-09	A	T	0.2334	0.7666	0.1494	0.9956	0.006	-0.006	0.01	0.5386
112	rs247520	5	110876057	T	C	0.7652	0.0361	0.0045	1.987e-15	T	C	0.725	0.725	0.0402	0.9448	0	0	0.01	0.9801
113	rs1566385	5	111130474	A	G	0.9424	0.0595	0.0084	1.811e-12	A	G	0.9985	0.9985	0.0561	0.2198	-0.11	-0.11	0.252	0.6634
114	rs62379978	5	133915969	G	T	0.1585	0.0638	0.0054	6.548e-32	T	G	0.9732	0.0268	0.1317	0.8542	-0.04	0.04	0.03	0.1779
115	rs3815212	5	137761555	T	C	0.7829	0.0337	0.0046	3.214e-13	T	C	0.5139	0.5139	0.269	0.9988	0.03	0.03	0.009	0.000649
116	rs6878910	5	138281261	A	G	0.1534	0.0381	0.0061	4.307e-10	G	A	0.9731	0.0269	0.1265	0.9735	-0.016	0.016	0.027	0.5498
117	rs975642	5	139384490	C	T	0.506	0.0245	0.0039	2.513e-10	T	C	0.6668	0.3332	0.1728	0.812	0.001	-0.001	0.01	0.9542
118	rs71592143	5	141656062	T	A	0.4611	0.029	0.0051	1.316e-08	-	-	-	-	-	-	-	-	-	-
119	rs1428120	5	153541904	T	G	0.5718	0.025	0.0038	7.723e-11	G	T	0.9743	0.0257	0.5461	0.98	-0.001	0.001	0.028	0.9719
120	rs437836	5	156715068	T	C	0.1671	0.035	0.0052	1.148e-11	T	C	0.021	0.021	0.1461	0.9732	0.05	0.05	0.031	0.1073
121	rs34371367	5	165937769	AT	A	0.5506	0.0233	0.0042	2.173e-08	AT	A	0.8948	0.8948	0.3442	0.9592	0.011	0.011	0.015	0.4484
122	rs9647570	5	167370263	G	T	0.1456	0.0363	0.0056	6.258e-11	T	G	0.5008	0.4992	0.3536	0.9979	-0.006	0.006	0.009	0.4759
123	rs2546959	5	167404411	T	G	0.827	0.032	0.0053	1.823e-09	T	G	0.8561	0.8561	0.0291	0.7763	0.01	0.01	0.014	0.4917
124	rs4976623	5	167947996	C	G	0.1892	0.0296	0.0049	1.711e-09	G	C	0.881	0.119	0.0702	0.9975	-0.008	0.008	0.014	0.5417
125	rs6864818	5	168734867	T	C	0.2107	0.0364	0.0046	4.672e-15	T	C	0.0479	0.0479	0.1628	0.9998	-0.002	-0.002	0.02	0.9188
126	rs4701140	5	179034260	A	G	0.512	0.0242	0.004	1.949e-09	G	A	0.221	0.779	0.267	0.9991	-0.019	0.019	0.011	0.07344
127	rs2770957	5	180656734	C	G	0.7774	0.0323	0.0047	5.898e-12	C	G	0.613	0.613	0.1644	0.8317	0.009	0.009	0.01	0.3406
128	rs446745	6	14918298	C	T	0.7593	0.0258	0.0046	2.814e-08	T	C	0.325	0.675	0.0843	0.7635	-0.022	0.022	0.011	0.03799
129	rs6927679	6	18559687	T	C	0.718	0.027	0.0043	2.524e-10	C	T	0.1529	0.8471	0.1291	1	-0.022	0.022	0.012	0.07168
130	rs1539310	6	22562485	A	G	0.7568	0.0244	0.0045	4.587e-08	G	A	0.068	0.932	0.1752	0.9957	-0.028	0.028	0.017	0.1047
131	rs12663002	6	28441634	T	C	0.1287	0.0427	0.0057	6.888e-14	C	T	0.6361	0.3639	0.2352	0.9854	-0.006	0.006	0.009	0.5168
132	rs62391851	6	29740548	G	A	0.9406	0.0595	0.0085	2.44e-12	G	A	0.9584	0.9584	0.0178	0.999	0.018	0.018	0.022	0.407
133	rs3021057	6	32652363	T	C	0.4723	0.0249	0.0044	2.005e-08	C	T	0.2801	0.7199	0.2476	0.8869	-0.021	0.021	0.01	0.03974
134	rs9349203	6	41893323	G	A	0.4537	0.0395	0.0038	5.925e-25	G	A	0.5332	0.5332	0.0795	0.997	0.025	0.025	0.009	0.003836
135	rs79541760	6	50930848	A	T	0.8306	0.0368	0.0051	6.975e-13	A	T	0.7441	0.7441	0.0865	0.9885	-0.001	-0.001	0.01	0.948
136	rs222440	6	52946320	C	T	0.8137	0.0325	0.005	9.725e-11	T	C	0.0826	0.9174	0.1037	0.9738	-0.002	0.002	0.016	0.9016
137	rs9474996	6	54640512	T	A	0.4447	0.0343	0.0038	3.824e-19	A	T	0.8291	0.1709	0.2738	0.992	-0.009	0.009	0.012	0.4493
138	rs9382676	6	56859084	T	C	0.7767	0.0373	0.0046	8.767e-16	C	T	0.1584	0.8416	0.0649	0.9978	-0.015	0.015	0.012	0.2023
139	rs7753896	6	76347020	A	G	0.3681	0.031	0.0039	2.464e-15	G	A	0.9692	0.0308	0.3373	0.9948	0.002	-0.002	0.025	0.9249
140	rs7757654	6	77173780	C	T	0.7044	0.0306	0.0042	2.505e-13	C	T	0.6843	0.6843	0.0201	0.9996	0.03	0.03	0.009	0.001293
141	rs1414186	6	77713859	G	T	0.795	0.0432	0.0048	1.994e-19	G	T	0.7966	0.7966	0.0016	0.9924	0.038	0.038	0.011	0.0004577
142	rs11756746	6	84286477	A	G	0.2427	0.0248	0.0045	3.947e-08	G	A	0.7075	0.2925	0.0498	1	-0.008	0.008	0.01	0.3904
143	rs6931884	6	100158873	T	C	0.129	0.0592	0.0057	1.638e-25	C	T	0.8388	0.1612	0.0322	0.9935	-0.034	0.034	0.012	0.004139
144	rs9403051	6	100194846	A	G	0.5701	0.0365	0.0038	1.76e-21	A	G	0.6135	0.6135	0.0434	0.9939	-0.005	-0.005	0.009	0.5659
145	rs13199764	6	100744134	T	C	0.7763	0.039	0.0045	9.508e-18	T	C	0.7526	0.7526	0.0237	0.999	0.021	0.021	0.01	0.03646
146	rs12200565	6	100983589	T	C	0.5387	0.0316	0.0039	1.107e-15	T	C	0.7382	0.7382	0.1995	0.9755	0.016	0.016	0.01	0.1137
147	rs395962	6	105397418	T	G	0.3163	0.1266	0.0041	2.26e-213	T	G	0.2826	0.2826	0.0337	0.9926	0.079	0.079	0.01	5.075e-16
148	rs6911407	6	108867031	A	C	0.3756	0.0291	0.0039	1.22e-13	C	A	0.7191	0.2809	0.0947	0.999	-0.018	0.018	0.01	0.06217
149	rs235696	6	124253495	C	G	0.3387	0.0225	0.004	2.661e-08	G	C	0.6547	0.3453	0.0066	0.9844	-0.015	0.015	0.009	0.1019
150	rs4897178	6	126727908	T	G	0.5545	0.0426	0.0039	1.018e-27	T	G	0.0084	0.0084	0.5461	0.8859	0.119	0.119	0.051	0.01958
151	rs4327718	6	128364709	G	A	0.1716	0.0329	0.0052	2.036e-10	G	A	0.0615	0.0615	0.1101	0.9632	-0.005	-0.005	0.019	0.7679
152	rs78928932	6	136228617	C	T	0.069	0.0554	0.0091	1.06e-09	T	C	0.9887	0.0113	0.0577	0.1949	-0.153	0.153	0.093	0.1013
153	rs117530880	6	146687748	G	T	0.0297	0.0658	0.0118	2.582e-08	T	G	0.9982	0.0018	0.0279	0.3913	0.261	-0.261	0.163	0.1086
154	rs6911527	6	148285329	T	C	0.2275	0.0269	0.0045	3.175e-09	C	T	0.9986	0.0014	0.2261	0.1091	0.325	-0.325	0.395	0.4107
155	rs6933660	6	151803754	C	A	0.6827	0.0343	0.0041	8.988e-17	C	A	0.2983	0.2983	0.3844	0.9514	0.03	0.03	0.01	0.002309
156	rs910425	6	170652191	G	A	0.5517	0.0223	0.004	1.631e-08	G	A	0.9941	0.9941	0.4424	0.3612	0.154	0.154	0.095	0.1049
157	rs10268051	7	27763590	A	C	0.7769	0.0249	0.0045	3.878e-08	A	C	0.7396	0.7396	0.0373	0.9979	0.001	0.001	0.01	0.9261
158	rs17171852	7	41392815	C	A	0.1922	0.038	0.0048	3.415e-15	A	C	0.6838	0.3162	0.124	0.9919	-0.028	0.028	0.009	0.003311
159	rs1079866	7	41470093	G	C	0.1368	0.0711	0.0056	3.65e-37	C	G	0.701	0.299	0.1622	1	-0.037	0.037	0.01	0.0001085
160	rs1470750	7	50576648	G	C	0.4077	0.0223	0.0039	1.442e-08	C	G	0.7305	0.2695	0.1382	0.9786	0.01	-0.01	0.01	0.3016
161	rs2267812	7	74138121	A	C	0.7951	0.0417	0.0049	1.69e-17	A	C	0.9558	0.9558	0.1607	0.7608	0.064	0.064	0.025	0.009675
162	rs187760798	7	75142551	T	C	0.8839	0.0576	0.0072	1.095e-15	-	-	-	-	-	-	-	-	-	-
163	rs1030015	7	78139581	G	T	0.4783	0.0206	0.0038	4.453e-08	G	T	0.6118	0.6118	0.1335	0.9955	-0.006	-0.006	0.009	0.5318
164	rs149226155	7	93215658	G	A	0.6526	0.0238	0.0041	5.673e-09	G	A	0.7285	0.7285	0.0759	0.9654	0.003	0.003	0.01	0.7448
165	rs15671	7	94186064	C	A	0.5795	0.0233	0.0038	1.246e-09	A	C	0.221	0.779	0.1995	0.9703	0.014	-0.014	0.011	0.187
166	rs999885	7	99701176	A	G	0.5164	0.0241	0.0038	2.788e-10	G	A	0.194	0.806	0.2896	0.9966	0.008	-0.008	0.011	0.4602
167	rs1456031	7	114296102	T	C	0.4645	0.0216	0.0039	2.442e-08	T	C	0.4996	0.4996	0.0351	0.9894	-0.002	-0.002	0.009	0.8265
168	rs10237306	7	121955981	T	G	0.3895	0.0296	0.004	1.341e-13	G	T	0.5924	0.4076	0.0181	0.9095	-0.02	0.02	0.009	0.03724
169	rs11767400	7	122160742	A	C	0.2959	0.0289	0.0042	5.413e-12	C	A	0.9979	0.0021	0.2938	0.1197	0.36	-0.36	0.313	0.251
170	rs11556924	7	129663496	T	C	0.3703	0.0227	0.0041	3.656e-08	C	T	0.9761	0.0239	0.3464	0.9919	-0.036	0.036	0.029	0.2168
171	rs17563472	7	130409054	C	T	0.0347	0.0606	0.0107	1.521e-08	T	C	1	0	0.0347	0.2439	7.064	-7.064	11.61	0.5429
172	rs12707076	7	132729814	C	G	0.3844	0.0273	0.004	4.879e-12	G	C	0.5779	0.4221	0.0377	0.9906	-0.013	0.013	0.009	0.1479
173	rs13233916	7	138874416	G	C	0.0929	0.0496	0.0075	3.105e-11	C	G	0.6225	0.3775	0.2846	0.9996	-0.015	0.015	0.009	0.09286
174	rs7004265	8	1523903	T	C	0.4769	0.023	0.0039	5.124e-09	T	C	0.4446	0.4446	0.0323	0.9817	0.008	0.008	0.009	0.3543
175	rs2688326	8	3767623	C	T	0.2941	0.0364	0.0042	4.34e-18	C	T	0.3106	0.3106	0.0165	0.9971	0.028	0.028	0.01	0.003477
176	rs2724961	8	4560227	C	T	0.5318	0.0459	0.0038	3.76e-33	T	C	0.2549	0.7451	0.2133	0.9665	-0.042	0.042	0.01	4.283e-05
177	rs4875424	8	4831685	C	T	0.6415	0.0332	0.004	1.987e-16	C	T	0.9822	0.9822	0.3407	0.9196	-0.06	-0.06	0.034	0.0825
178	rs6185	8	25280800	G	C	0.2704	0.0301	0.0044	9.483e-12	C	G	0.4913	0.5087	0.2383	0.9998	-0.036	0.036	0.009	3.538e-05
179	rs13278754	8	34902952	G	C	0.7174	0.0251	0.0042	2.398e-09	G	C	0.7337	0.7337	0.0163	0.9981	0.017	0.017	0.01	0.09066
180	rs4487799	8	53163528	A	T	0.3031	0.0241	0.0042	1.094e-08	T	A	0.7749	0.2251	0.078	0.9315	0.018	-0.018	0.011	0.103
181	rs16918378	8	53877882	T	C	0.8769	0.0478	0.0059	9.081e-16	T	C	0.8836	0.8836	0.0067	0.9998	0.058	0.058	0.014	2.396e-05
182	rs56409371	8	53934144	G	A	0.2164	0.0347	0.0049	1.945e-12	A	G	0.6735	0.3265	0.1101	0.93	-0.019	0.019	0.01	0.05229
183	rs1449543	8	76591987	T	C	0.4559	0.0224	0.0038	5.057e-09	C	T	0.3946	0.6054	0.1495	0.9851	0.001	-0.001	0.009	0.9539
184	rs11786868	8	77653945	C	G	0.837	0.0321	0.0051	4.274e-10	C	G	0.5126	0.5126	0.3244	0.9893	0.049	0.049	0.009	2.682e-08
185	rs10094506	8	78116203	C	T	0.7193	0.0454	0.0043	2.459e-26	C	T	0.7866	0.7866	0.0673	0.9768	0.016	0.016	0.011	0.1491
186	rs35485457	8	78679087	G	T	0.6877	0.0359	0.0042	2.648e-17	G	T	0.7818	0.7818	0.0941	0.9145	0.013	0.013	0.011	0.2368
187	rs7465046	8	87319950	C	T	0.7676	0.0409	0.0046	1.524e-18	C	T	0.4477	0.4477	0.3199	0.9736	0.031	0.031	0.009	0.000587
188	rs2441873	8	105329549	T	G	0.4106	0.0235	0.0039	1.744e-09	T	G	0.0884	0.0884	0.3222	0.9682	0.002	0.002	0.016	0.9166
189	rs7826872	8	132071766	T	C	0.4471	0.0262	0.004	4.261e-11	C	T	0.4532	0.5468	0.0997	0.9138	-0.009	0.009	0.009	0.3232
190	rs2542420	8	140645701	C	G	0.5384	0.0327	0.004	1.521e-16	C	G	0.9043	0.9043	0.3659	0.9364	0.01	0.01	0.015	0.4985
191	rs552491	9	1711210	G	A	0.3625	0.0294	0.004	1.105e-13	G	A	0.1953	0.1953	0.1672	0.9763	0.015	0.015	0.011	0.1821
192	rs913588	9	7174673	G	A	0.4966	0.0339	0.0038	6.679e-19	G	A	0.8598	0.8598	0.3632	0.9995	0.01	0.01	0.013	0.4169
193	rs10959016	9	10283451	G	A	0.7943	0.0306	0.0048	2.21e-10	G	A	0.6792	0.6792	0.1151	0.9562	0.021	0.021	0.01	0.03126
194	rs10959552	9	11130009	G	A	0.1149	0.0371	0.0059	4.502e-10	A	G	0.6203	0.3797	0.2648	0.9958	-0.027	0.027	0.009	0.003207
195	rs1601615	9	11813745	C	T	0.6036	0.028	0.0039	7.57e-13	C	T	0.6306	0.6306	0.027	0.6312	0.029	0.029	0.011	0.01125
196	rs7849973	9	22819576	C	G	0.6547	0.024	0.004	2.824e-09	G	C	0.2679	0.7321	0.0774	0.9766	-0.02	0.02	0.01	0.04942
197	rs1329767	9	73798371	C	A	0.6513	0.0292	0.004	2.427e-13	C	A	0.5642	0.5642	0.0871	0.9999	0.021	0.021	0.009	0.01645
198	rs146865828	9	75864509	d	i	0.066	0.0556	0.008	3.238e-12	-	-	-	-	-	-	-	-	-	-
199	rs2604265	9	76905178	A	G	0.2664	0.0386	0.0043	2.501e-19	A	G	0.0003	0.0003	0.2661	0.1021	2.621	2.621	1.162	0.02414
200	rs35436838	9	77273910	G	T	0.0416	0.0678	0.0105	1.274e-10	T	G	0.9968	0.0032	0.0384	0.1751	-0.04	0.04	0.182	0.8244
201	rs2378100	9	80513323	C	T	0.4297	0.0237	0.0038	6.348e-10	C	T	0.7895	0.7895	0.3598	0.9895	0.007	0.007	0.011	0.5092
202	rs4877387	9	81679875	T	C	0.2824	0.0241	0.0043	2.195e-08	C	T	0.205	0.795	0.5126	0.998	-0.021	0.021	0.011	0.04846
203	rs11534296	9	83282402	G	A	0.7267	0.0368	0.0043	1.008e-17	G	A	0.4275	0.4275	0.2992	0.9968	0.008	0.008	0.009	0.3766
204	rs7853970	9	86715566	T	C	0.4643	0.0449	0.0039	2.188e-30	T	C	0.424	0.424	0.0403	0.9474	0.016	0.016	0.009	0.08018
205	rs13283567	9	86764996	C	T	0.8485	0.0444	0.0056	1.306e-15	C	T	0.7724	0.7724	0.0761	0.8637	0.027	0.027	0.011	0.01729
206	rs1571536	9	92215638	T	C	0.4852	0.0331	0.0038	2.19e-18	T	C	0.6466	0.6466	0.1614	0.9997	0.016	0.016	0.009	0.08802
207	rs9330454	9	92515514	G	A	0.5701	0.0307	0.0042	1.44e-13	G	A	0.6956	0.6956	0.1255	0.9925	0.005	0.005	0.01	0.6235
208	rs10992769	9	96276910	C	G	0.7092	0.0286	0.0042	1.107e-11	C	G	0.6797	0.6797	0.0295	0.9709	0.004	0.004	0.01	0.7048
209	rs10156597	9	108941509	A	T	0.6774	0.1024	0.0041	5.04e-139	A	T	0.5265	0.5265	0.1509	0.9856	0.056	0.056	0.009	1.98e-10
210	rs56927240	9	109148074	C	T	0.7988	0.0569	0.0052	8.503e-28	C	T	0.2192	0.2192	0.5796	0.8037	0.011	0.011	0.012	0.3609
211	rs10978641	9	109554196	T	A	0.2538	0.0318	0.0046	5.098e-12	A	T	0.7598	0.2402	0.0136	0.9116	-0.028	0.028	0.011	0.008897
212	rs11792861	9	111809295	A	C	0.7088	0.032	0.0042	2.514e-14	A	C	0.7222	0.7222	0.0134	0.9876	0.014	0.014	0.01	0.1492
213	rs7852169	9	114318394	G	C	0.0883	0.0973	0.0068	1.822e-46	C	G	0.76	0.24	0.1517	0.948	-0.052	0.052	0.011	8.511e-07
214	rs2780243	9	120730928	C	T	0.4354	0.0234	0.0039	2.312e-09	C	T	0.3977	0.3977	0.0377	0.966	0.016	0.016	0.009	0.07978
215	rs4836984	9	127405632	T	C	0.4934	0.0342	0.0038	3.922e-19	C	T	0.4593	0.5407	0.0473	0.9896	-0.003	0.003	0.009	0.7077
216	rs467379	9	136905474	T	C	0.307	0.0239	0.0042	1.35e-08	C	T	0.4453	0.5547	0.2477	0.9682	-0.007	0.007	0.009	0.4286
217	rs7907759	10	1730008	A	G	0.4709	0.0409	0.0039	2.429e-25	G	A	0.6088	0.3912	0.0797	0.9742	-0.026	0.026	0.009	0.004062
218	rs7912468	10	2697434	C	T	0.4225	0.0239	0.0039	1.201e-09	T	C	0.6372	0.3628	0.0597	0.9831	-0.013	0.013	0.009	0.1548
219	rs1885740	10	10251910	G	A	0.7192	0.0256	0.0046	3.353e-08	G	A	0.8828	0.8828	0.1636	0.9931	0.017	0.017	0.014	0.2244
220	rs10906395	10	13541008	C	T	0.3891	0.0233	0.0039	2.279e-09	T	C	0.8316	0.1684	0.2207	0.995	-0.015	0.015	0.012	0.1999
221	rs61846901	10	51056858	C	T	0.6887	0.0257	0.0042	1.214e-09	C	T	0.9092	0.9092	0.2205	0.8037	0.017	0.017	0.017	0.3086
222	rs6415872	10	63660689	A	G	0.4931	0.0236	0.0039	1.518e-09	G	A	0.7379	0.2621	0.231	0.9998	0.006	-0.006	0.01	0.5693
223	rs5785580	10	65290254	A	AT	0.5088	0.0281	0.004	2.412e-12	AT	A	0.3045	0.6955	0.1867	0.9841	0.007	-0.007	0.01	0.4449
224	rs7072571	10	71380093	A	G	0.7841	0.0306	0.0055	2.686e-08	A	G	0.7267	0.7267	0.0574	0.6492	0.004	0.004	0.012	0.7437
225	rs4746113	10	74071178	G	A	0.6906	0.0244	0.0042	8.79e-09	G	A	0.2383	0.2383	0.4523	0.8376	0.015	0.015	0.011	0.1872
226	rs77532868	10	88081438	T	C	0.0446	0.0573	0.0097	3.309e-09	C	T	0.9914	0.0086	0.036	0.4123	0.008	-0.008	0.075	0.914
227	rs10617761	10	90266771	C	CAG	0.1532	0.031	0.0055	2.206e-08	CAG	C	0.8364	0.1636	0.0104	0.9813	-0.023	0.023	0.012	0.05622
228	rs1172955	10	97877320	T	A	0.2999	0.044	0.0043	6.058e-25	T	A	0.7956	0.7956	0.4957	0.981	0.036	0.036	0.011	0.00118
229	rs72842141	10	102686073	T	A	0.0573	0.0618	0.009	6.118e-12	A	T	0.996	0.004	0.0533	0.1546	0.536	-0.536	0.182	0.003188
230	rs59543819	10	103754188	C	T	0.2952	0.025	0.0042	1.973e-09	T	C	0.3848	0.6152	0.32	0.978	-0.008	0.008	0.009	0.3581
231	rs2066323	10	104871361	G	A	0.3979	0.0237	0.0039	1.305e-09	A	G	0.5443	0.4557	0.0578	0.999	-0.022	0.022	0.009	0.01199
232	rs10885077	10	112759731	T	G	0.2551	0.0241	0.0044	2.954e-08	T	G	0.6462	0.6462	0.3911	0.9955	0.012	0.012	0.009	0.1908
233	rs11349289	10	117483568	CA	C	0.6312	0.028	0.0042	2.282e-11	CA	C	0.5118	0.5118	0.1194	0.9902	0.002	0.002	0.009	0.7922
234	rs4751614	10	118696266	A	T	0.7655	0.0297	0.0046	6.86e-11	A	T	0.7225	0.7225	0.043	0.9836	0.005	0.005	0.01	0.6159
235	rs10400136	10	120833948	G	A	0.4373	0.0259	0.0039	2.729e-11	G	A	0.4154	0.4154	0.0219	0.9653	0.006	0.006	0.009	0.5107
236	rs73435048	10	121154531	G	A	0.9332	0.0441	0.0081	4.938e-08	G	A	0.7882	0.7882	0.145	0.8077	-0.006	-0.006	0.012	0.5985
237	rs12571664	10	121708929	T	C	0.7998	0.0367	0.0048	1.854e-14	T	C	0.9302	0.9302	0.1304	0.9047	0.044	0.044	0.018	0.01548
238	rs7077302	10	123676662	C	G	0.0852	0.0497	0.007	1.081e-12	C	G	0.1095	0.1095	0.0243	0.9326	0.039	0.039	0.015	0.006971
239	rs9422857	10	126861278	G	C	0.4937	0.0278	0.0038	3.668e-13	C	G	0.716	0.284	0.2097	0.9067	-0.002	0.002	0.01	0.8343
240	rs4576738	10	134294398	A	G	0.4455	0.0266	0.0043	7.195e-10	G	A	0.8157	0.1843	0.2612	0.9316	-0.024	0.024	0.012	0.04212
241	rs3782120	11	206089	A	G	0.2583	0.0334	0.0044	3.686e-14	G	A	0.8493	0.1507	0.1076	0.9951	-0.032	0.032	0.012	0.009065
242	rs16937956	11	8404501	G	A	0.3625	0.0383	0.004	6.376e-22	A	G	0.4364	0.5636	0.2011	1	-0.014	0.014	0.009	0.1222
243	rs10832021	11	13324530	G	A	0.2905	0.047	0.0042	6.269e-29	G	A	0.4698	0.4698	0.1793	0.968	0.001	0.001	0.009	0.9263
244	rs4359170	11	16596152	A	T	0.673	0.0282	0.0041	5.992e-12	A	T	0.4791	0.4791	0.1939	0.9884	0.008	0.008	0.009	0.3576
245	rs1032682	11	22791324	T	C	0.4067	0.0214	0.0038	2.686e-08	C	T	0.4775	0.5225	0.1158	0.9961	0.001	-0.001	0.009	0.9344
246	rs16917237	11	27702383	T	G	0.2087	0.0393	0.0047	5.695e-17	G	T	0.5995	0.4005	0.1918	0.998	-0.047	0.047	0.009	1.478e-07
247	rs11606190	11	28033473	A	G	0.1457	0.041	0.0056	1.614e-13	G	A	0.8577	0.1423	0.0034	0.9696	-0.009	0.009	0.013	0.5006
248	rs6484408	11	28899164	G	A	0.7132	0.0248	0.0043	6.633e-09	A	G	0.6458	0.3542	0.359	0.965	-0.001	0.001	0.009	0.9403
249	rs11031040	11	30317733	G	T	0.1622	0.0404	0.0052	5.098e-15	T	G	0.9732	0.0268	0.1354	0.9208	-0.061	0.061	0.028	0.03103
250	rs1023955	11	43608835	G	T	0.6024	0.0279	0.0039	7.362e-13	T	G	0.2559	0.7441	0.1417	0.9846	-0.014	0.014	0.01	0.1804
251	rs970179	11	45433845	A	G	0.4716	0.0213	0.0039	3.527e-08	A	G	0.5795	0.5795	0.1079	0.9918	0.015	0.015	0.009	0.09547
252	rs953230	11	46064974	A	G	0.7079	0.033	0.0042	5.516e-15	G	A	0.828	0.172	0.5359	0.9896	-0.036	0.036	0.012	0.002107
253	rs68002803	11	46539110	T	C	0.6766	0.0267	0.0042	1.411e-10	T	C	0.7852	0.7852	0.1086	0.8074	0.006	0.006	0.012	0.6206
254	rs59265730	11	47646640	AAAAAAC	A	0.6007	0.0254	0.0041	7.296e-10	AAAAAAC	A	0.6877	0.6877	0.087	0.9988	0.003	0.003	0.01	0.7826
255	rs10897450	11	63593219	C	G	0.5304	0.0229	0.0038	2.184e-09	G	C	0.2251	0.7749	0.2445	0.983	-0.027	0.027	0.011	0.01228
256	rs10750766	11	65473798	C	A	0.2907	0.0278	0.0043	9.959e-11	C	A	0.7414	0.7414	0.4507	0.9827	0.005	0.005	0.01	0.6054
257	rs7115444	11	77555824	T	C	0.2085	0.0333	0.0048	3.816e-12	C	T	0.5896	0.4104	0.2019	0.9917	-0.021	0.021	0.009	0.02068
258	rs4945266	11	78027488	G	A	0.1606	0.0445	0.0052	1.166e-17	A	G	0.5593	0.4407	0.2801	0.9898	-0.034	0.034	0.009	0.0001097
259	rs4402316	11	84780098	C	G	0.2407	0.0313	0.0047	3.215e-11	G	C	0.9428	0.0572	0.1835	0.9366	-0.003	0.003	0.019	0.8916
260	rs7108556	11	86716236	T	C	0.7785	0.0312	0.0047	2.624e-11	C	T	0.1912	0.8088	0.0303	0.8996	-0.032	0.032	0.012	0.006328
261	rs113557523	11	94085099	C	T	0.9136	0.0454	0.0069	3.746e-11	C	T	0.8572	0.8572	0.0564	0.9612	0.026	0.026	0.013	0.04251
262	rs6590889	11	101438191	C	T	0.6596	0.0437	0.004	8.621e-28	T	C	0.4967	0.5033	0.1563	0.9886	-0.011	0.011	0.009	0.2081
263	rs202185443	11	113949832	AAAAG	A	0.8258	0.0295	0.0053	2.791e-08	AAAAG	A	0.8686	0.8686	0.0428	0.9788	0.015	0.015	0.013	0.2484
264	rs17564430	11	115043574	G	T	0.2527	0.035	0.0044	2.067e-15	T	G	0.7564	0.2436	0.0091	0.9988	0.003	-0.003	0.01	0.8016
265	rs1815811	11	119059404	G	A	0.464	0.027	0.0038	1.653e-12	G	A	0.1502	0.1502	0.3138	0.9983	-0.001	-0.001	0.012	0.9419
266	rs7114175	11	122813983	T	A	0.5037	0.0599	0.0038	1.143e-56	A	T	0.7432	0.2568	0.2469	0.9814	-0.031	0.031	0.01	0.002352
267	rs77530428	12	17126283	G	A	0.0173	0.1241	0.0165	6.245e-14	-	-	-	-	-	-	-	-	-	-
268	rs10842343	12	24579079	T	A	0.3963	0.0256	0.0039	5.779e-11	A	T	0.666	0.334	0.0623	0.9746	0.006	-0.006	0.009	0.4986
269	rs7971408	12	47876942	T	C	0.1057	0.0453	0.0063	9.356e-13	C	T	0.9978	0.0022	0.1035	0.5824	-0.17	0.17	0.123	0.1669
270	rs1054442	12	49389320	A	C	0.6253	0.0355	0.004	6.996e-19	A	C	0.6358	0.6358	0.0105	0.9981	0.011	0.011	0.009	0.233
271	rs7132908	12	50263148	G	A	0.6117	0.0424	0.0039	6.642e-27	G	A	0.7124	0.7124	0.1007	0.9995	0.024	0.024	0.01	0.01331
272	rs1131017	12	56435929	C	G	0.4174	0.0229	0.0039	3.75e-09	C	G	0.1942	0.1942	0.2232	0.9913	0.003	0.003	0.011	0.7632
273	rs1148006	12	75978358	G	A	0.7558	0.0259	0.0044	5.806e-09	A	G	0.393	0.607	0.1488	0.9967	-0.025	0.025	0.009	0.005346
274	rs9943694	12	84222209	C	A	0.7142	0.0285	0.005	1.406e-08	-	-	-	-	-	-	-	-	-	-
275	rs7979001	12	97506357	A	G	0.5078	0.0219	0.0038	6.125e-09	G	A	0.4494	0.5506	0.0428	0.9994	-0.014	0.014	0.009	0.1068
276	rs3764002	12	108618630	C	T	0.7355	0.0304	0.0045	1.205e-11	C	T	0.5142	0.5142	0.2213	0.9984	0.038	0.038	0.009	1.688e-05
277	rs11065822	12	111600134	T	G	0.3725	0.0258	0.0043	1.963e-09	-	-	-	-	-	-	-	-	-	-
278	rs474463	12	115107376	C	T	0.7811	0.0291	0.0048	1.648e-09	T	C	0.1195	0.8805	0.0994	0.7695	0.006	-0.006	0.015	0.69
279	rs7133066	12	117360617	T	G	0.8504	0.0334	0.0057	4.212e-09	-	-	-	-	-	-	-	-	-	-
280	rs660549	12	121300988	C	T	0.4329	0.0212	0.0038	3.36e-08	T	C	0.5877	0.4123	0.0206	0.9819	-0.011	0.011	0.009	0.21
281	rs5801963	12	132412187	AG	A	0.7366	0.026	0.0047	2.942e-08	A	AG	0.656	0.344	0.3926	0.9379	-0.002	0.002	0.01	0.8309
282	rs9548873	13	40238492	C	T	0.337	0.0311	0.004	7.499e-15	C	T	0.2981	0.2981	0.0389	0.993	0.023	0.023	0.01	0.01599
283	rs73187215	13	42646769	G	A	0.097	0.0377	0.0066	1.335e-08	A	G	0.5447	0.4553	0.3583	0.9369	-0.015	0.015	0.009	0.09411
284	rs9568123	13	49475780	G	A	0.1522	0.0291	0.0053	4.061e-08	A	G	0.6547	0.3453	0.1931	0.9995	-0.039	0.039	0.009	2.384e-05
285	rs4886140	13	59833519	A	G	0.3329	0.0284	0.0041	3.101e-12	A	G	0.174	0.174	0.1589	0.995	0.003	0.003	0.012	0.8201
286	rs200563840	13	62038501	i	d	0.618	0.0318	0.0055	5.65e-09	-	-	-	-	-	-	-	-	-	-
287	rs1925047	13	74600274	C	A	0.6787	0.0341	0.0041	5.699e-17	A	C	0.1701	0.8299	0.1512	0.9707	-0.013	0.013	0.012	0.2888
288	rs11619721	13	112082513	G	T	0.9164	0.0413	0.0073	1.331e-08	G	T	0.9954	0.9954	0.079	0.4269	0.021	0.021	0.097	0.8246
289	rs9522262	13	112186283	C	G	0.4915	0.0411	0.0039	1.69e-25	C	G	0.5501	0.5501	0.0586	0.7802	0.01	0.01	0.01	0.3102
290	rs74499585	13	112285043	A	G	0.0872	0.0583	0.0079	1.553e-13	G	A	0.994	0.006	0.0812	0.2013	-0.264	0.264	0.13	0.04121
291	rs10136330	14	30514335	C	T	0.9574	0.0579	0.01	6.654e-09	-	-	-	-	-	-	-	-	-	-
292	rs35035068	14	40968669	AT	A	0.6076	0.0257	0.0041	2.485e-10	A	AT	0.254	0.746	0.1384	0.9993	-0.007	0.007	0.01	0.4964
293	rs10138913	14	60943106	T	C	0.3062	0.056	0.0041	1.138e-41	T	C	0.6438	0.6438	0.3376	0.9936	0.033	0.033	0.009	0.0003781
294	rs10143972	14	93850179	C	T	0.1961	0.0388	0.0049	3.05e-15	C	T	0.3621	0.3621	0.166	0.8876	0.036	0.036	0.01	0.0002503
295	rs10145469	14	97769834	C	A	0.9491	0.0609	0.0093	5.558e-11	C	A	0.8157	0.8157	0.1334	0.9802	0.068	0.068	0.011	2.618e-09
296	rs941520	14	99709702	C	A	0.5064	0.0223	0.0039	8.986e-09	A	C	0.8568	0.1432	0.3632	0.9766	-0.018	0.018	0.013	0.1484
297	rs12894936	14	100846991	C	T	0.7064	0.0522	0.0043	3.731e-34	T	C	0.6982	0.3018	0.4046	0.9527	-0.007	0.007	0.01	0.4771
298	rs6575806	14	101353211	C	A	0.2608	0.0334	0.0058	9.046e-09	C	A	0.1863	0.1863	0.0745	0.632	0.014	0.014	0.014	0.3121
299	rs79084266	14	101367407	G	C	0.1187	0.0404	0.0074	4.27e-08	-	-	-	-	-	-	-	-	-	-
300	rs7178532	15	23794517	A	G	0.6854	0.0439	0.0041	2.293e-26	G	A	0.1734	0.8266	0.1412	0.994	0.005	-0.005	0.012	0.6385
301	rs184950120	15	23810843	C	T	0.9952	0.3961	0.0555	9.777e-13	-	-	-	-	-	-	-	-	-	-
302	rs4778356	15	24183428	A	G	0.8651	0.0391	0.0059	4.01e-11	A	G	0.6084	0.6084	0.2567	0.7623	0.018	0.018	0.01	0.07757
303	rs8040272	15	24824016	A	G	0.8678	0.0441	0.0062	7.789e-13	A	G	0.7448	0.7448	0.123	0.4533	0.034	0.034	0.015	0.02085
304	rs34513772	15	40608820	T	C	0.67	0.0244	0.0042	6.195e-09	T	C	0.8143	0.8143	0.1443	0.9324	0.03	0.03	0.012	0.01074
305	rs4924538	15	41494364	T	A	0.4871	0.0255	0.0042	1.029e-09	A	T	0.5945	0.4055	0.0816	0.7111	-0.011	0.011	0.011	0.3027
306	rs1435753	15	47925066	C	T	0.3533	0.0278	0.004	2.913e-12	T	C	0.5593	0.4407	0.0874	0.9945	0.01	-0.01	0.009	0.2526
307	rs28757192	15	51507610	C	T	0.9662	0.0627	0.0106	3.503e-09	-	-	-	-	-	-	-	-	-	-
308	rs11852771	15	54364552	A	G	0.3848	0.0242	0.004	9.685e-10	A	G	0.5599	0.5599	0.1751	0.9932	0.003	0.003	0.009	0.7433
309	rs3743266	15	60781513	T	C	0.668	0.0416	0.004	8.521e-25	T	C	0.8872	0.8872	0.2192	0.9994	-0.01	-0.01	0.014	0.469
310	rs72756954	15	64537300	C	G	0.938	0.0577	0.0081	8.452e-13	C	G	0.9983	0.9983	0.0603	0.9496	-0.22	-0.22	0.109	0.0435
311	rs10153031	15	67987293	T	G	0.4055	0.0403	0.0039	6.045e-25	T	G	0.7836	0.7836	0.3781	0.9897	-0.002	-0.002	0.011	0.8594
312	rs5742915	15	74336633	C	T	0.4537	0.0234	0.0038	1.024e-09	T	C	0.9962	0.0038	0.4499	0.9486	-0.011	0.011	0.076	0.8842
313	rs35510813	15	77810351	TA	T	0.2844	0.0264	0.0045	2.958e-09	TA	T	0.59	0.59	0.3056	0.9694	0.008	0.008	0.009	0.3935
314	rs1971554	15	83406228	T	C	0.2654	0.032	0.0044	2.35e-13	T	C	0.1488	0.1488	0.1166	0.9414	0.024	0.024	0.013	0.0552
315	rs12915845	15	89042467	C	T	0.5756	0.0403	0.0039	3.697e-25	C	T	0.8916	0.8916	0.316	0.9614	0.026	0.026	0.014	0.07125
316	rs148825694	15	99299706	T	TATC	0.0489	0.0564	0.0097	6.613e-09	TATC	T	0.8626	0.1374	0.0885	0.9739	-0.022	0.022	0.013	0.08939
317	rs758747	16	3627358	C	T	0.7239	0.0268	0.0043	5.562e-10	C	T	0.6175	0.6175	0.1064	0.7604	0.012	0.012	0.01	0.2499
318	rs1704528	16	14388750	C	T	0.3382	0.0508	0.0041	1.497e-35	T	C	0.513	0.487	0.1488	0.9587	-0.031	0.031	0.009	0.0006362
319	rs153793	16	15542199	G	A	0.4802	0.0234	0.0038	9.274e-10	G	A	0.5999	0.5999	0.1197	0.9672	0.002	0.002	0.009	0.8622
320	rs112991346	16	19967668	C	T	0.1425	0.0446	0.0055	6.469e-16	-	-	-	-	-	-	-	-	-	-
321	rs4780885	16	20380004	C	G	0.4929	0.0258	0.0038	1.516e-11	G	C	0.948	0.052	0.4409	0.9628	-0.062	0.062	0.02	0.00211
322	rs113388806	16	24804954	T	A	0.0416	0.0624	0.0103	1.259e-09	-	-	-	-	-	-	-	-	-	-
323	rs8051833	16	29896390	G	A	0.6585	0.0404	0.0042	9.262e-22	G	A	0.9224	0.9224	0.2639	0.8349	0.008	0.008	0.018	0.6589
324	rs3809624	16	30102802	C	T	0.3227	0.0302	0.0043	3.64e-12	T	C	0.3892	0.6108	0.2881	0.8977	-0.024	0.024	0.01	0.01046
325	rs143461173	16	52283158	A	G	0.8063	0.0288	0.005	6.102e-09	A	G	0.6305	0.6305	0.1758	0.9757	0.033	0.033	0.009	0.0003479
326	rs9972653	16	53814363	G	T	0.5998	0.0509	0.0039	6.474e-40	G	T	0.7971	0.7971	0.1973	0.9991	0.031	0.031	0.011	0.004674
327	rs7359336	16	69733460	G	A	0.4211	0.0534	0.0038	5.331e-44	G	A	0.1366	0.1366	0.2845	0.9999	0.054	0.054	0.013	2.211e-05
328	rs4448948	16	72569236	T	A	0.0709	0.0411	0.0075	4.331e-08	A	T	0.9374	0.0626	0.0083	0.9671	-0.033	0.033	0.019	0.07639
329	rs112752732	17	1942577	C	G	0.0461	0.0572	0.0099	7.259e-09	G	C	0.9997	0.0003	0.0458	0.1005	-0.481	0.481	0.732	0.5112
330	rs142643995	17	2017993	T	C	0.0302	0.0646	0.0117	3.248e-08	C	T	0.9996	0.0004	0.0298	0.1089	-0.235	0.235	0.762	0.7574
331	rs12603280	17	6034754	G	A	0.756	0.037	0.0045	2.664e-16	G	A	0.7118	0.7118	0.0442	0.9821	0.034	0.034	0.01	0.0004296
332	rs55680968	17	7774047	G	A	0.0718	0.0455	0.0075	1.174e-09	A	G	0.6488	0.3512	0.2794	0.9985	0.004	-0.004	0.009	0.6369
333	rs59246405	17	43123625	T	C	0.4054	0.0274	0.0039	2.031e-12	C	T	0.925	0.075	0.3304	0.9907	0.005	-0.005	0.017	0.7625
334	rs11079810	17	46227846	T	C	0.1053	0.0358	0.0062	9.618e-09	-	-	-	-	-	-	-	-	-	-
335	rs9635759	17	49613785	A	G	0.3067	0.059	0.0041	2.777e-46	G	A	0.5694	0.4306	0.1239	0.9967	-0.047	0.047	0.009	1.581e-07
336	rs2787487	17	53209382	C	G	0.6037	0.0311	0.0039	1.615e-15	G	C	0.5727	0.4273	0.1764	0.9741	-0.024	0.024	0.009	0.007087
337	rs7218751	17	77796437	A	G	0.8111	0.0333	0.0049	1.37e-11	A	G	0.6753	0.6753	0.1358	0.9991	0.022	0.022	0.009	0.0193
338	rs59652033	17	77951023	C	T	0.6524	0.0263	0.0043	1.162e-09	C	T	0.538	0.538	0.1144	0.9388	0.015	0.015	0.009	0.09379
339	rs66508321	17	78739672	G	A	0.6765	0.0303	0.0041	2.835e-13	G	A	0.5135	0.5135	0.163	0.9047	-0.008	-0.008	0.009	0.3585
340	rs2659007	17	79217478	G	A	0.5354	0.0306	0.0039	6.227e-15	G	A	0.2912	0.2912	0.2442	0.8189	0.011	0.011	0.011	0.2898
341	rs12937034	17	79446015	G	A	0.3863	0.0254	0.0041	6.43e-10	-	-	-	-	-	-	-	-	-	-
342	rs11873906	18	3813464	G	A	0.2805	0.0507	0.0043	2.334e-32	G	A	0.385	0.385	0.1045	0.9451	0.012	0.012	0.009	0.1859
343	rs8087304	18	31765736	A	T	0.4823	0.0222	0.0038	6.535e-09	A	T	0.5979	0.5979	0.1156	0.9826	0.027	0.027	0.009	0.00317
344	rs1512238	18	44748467	G	A	0.5793	0.0537	0.0038	2.479e-44	A	G	0.7188	0.2812	0.2981	0.9975	-0.022	0.022	0.01	0.02776
345	rs7239114	18	45921214	G	A	0.4603	0.022	0.004	4.023e-08	G	A	0.8865	0.8865	0.4262	0.9953	0.025	0.025	0.014	0.07325
346	rs3746037	19	1828948	A	C	0.7873	0.0361	0.0048	1.011e-13	-	-	-	-	-	-	-	-	-	-
347	rs169080	19	4980864	C	T	0.6458	0.0259	0.004	1.332e-10	T	C	0.2204	0.7796	0.1338	0.9234	-0.011	0.011	0.011	0.3054
348	rs484353	19	7891767	A	G	0.5389	0.0316	0.0039	8.276e-16	G	A	0.3255	0.6745	0.1356	0.9741	-0.02	0.02	0.009	0.03554
349	rs4804117	19	9984509	T	G	0.5568	0.0455	0.0039	3.578e-31	T	G	0.6186	0.6186	0.0618	0.9746	0.027	0.027	0.009	0.003133
350	rs10422323	19	13104027	A	G	0.1214	0.037	0.0062	2.01e-09	G	A	0.9614	0.0386	0.0828	0.836	0.014	-0.014	0.025	0.5731
351	rs12460047	19	18346228	G	A	0.7172	0.0283	0.0043	6.926e-11	G	A	0.9048	0.9048	0.1876	0.781	0.002	0.002	0.017	0.9215
352	rs11668587	19	18829770	G	A	0.3347	0.0329	0.0041	1.863e-15	A	G	0.2998	0.7002	0.3655	0.9689	-0.006	0.006	0.01	0.5446
353	rs56367141	19	31051857	C	A	0.8693	0.0401	0.006	2.108e-11	C	A	0.9959	0.9959	0.1266	0.1307	-0.218	-0.218	0.194	0.2621
354	rs29941	19	34309532	A	G	0.3228	0.0278	0.0041	7.851e-12	A	G	0.7871	0.7871	0.4643	1	0.013	0.013	0.011	0.2353
355	rs77563037	19	36208693	C	CG	0.4689	0.033	0.004	1.919e-16	CG	C	0.445	0.555	0.0861	0.9648	-0.013	0.013	0.009	0.1375
356	rs4804025	19	47609223	G	A	0.2962	0.0409	0.0042	3.108e-22	G	A	0.7306	0.7306	0.4344	0.5182	0.027	0.027	0.014	0.0488
357	rs2548458	19	49209325	T	C	0.5061	0.0212	0.0038	3.525e-08	C	T	0.9983	0.0017	0.5044	0.3203	0.289	-0.289	0.192	0.1333
358	rs4801809	19	50334895	C	T	0.9045	0.0435	0.0072	1.326e-09	-	-	-	-	-	-	-	-	-	-
359	rs2889128	19	58973929	A	C	0.4563	0.0222	0.0038	7.566e-09	C	A	0.7287	0.2713	0.185	0.9545	-0.02	0.02	0.01	0.04484
360	rs852061	20	17109159	C	A	0.6355	0.0365	0.0039	1.576e-20	A	C	0.7758	0.2242	0.4113	0.9868	-0.039	0.039	0.011	0.00023
361	rs1535252	20	19682834	C	T	0.5453	0.0252	0.0038	4.818e-11	T	C	0.4862	0.5138	0.0315	0.9928	-0.016	0.016	0.009	0.06232
362	rs111558392	20	20348962	C	T	0.8473	0.0404	0.0055	2.093e-13	C	T	0.9839	0.9839	0.1366	0.8861	0.073	0.073	0.038	0.05296
363	rs4813429	20	21485806	T	C	0.8307	0.0307	0.0052	4.17e-09	T	C	0.7031	0.7031	0.1276	0.9739	0.019	0.019	0.01	0.04793
364	rs1737894	20	31054702	C	G	0.5995	0.022	0.0039	1.911e-08	C	G	0.001	0.001	0.5985	0.3475	-0.123	-0.123	0.278	0.6579
365	rs2295094	20	33447915	A	G	0.1585	0.0364	0.0053	5.855e-12	G	A	0.8198	0.1802	0.0217	0.9423	-0.027	0.027	0.012	0.02025
366	rs36093651	20	37287102	T	C	0.2378	0.0371	0.0046	6.508e-16	C	T	0.9519	0.0481	0.1897	0.9423	-0.056	0.056	0.021	0.007959
367	rs2425674	20	43529461	G	C	0.561	0.0215	0.0038	2.354e-08	C	G	0.6207	0.3793	0.1817	0.9888	-0.009	0.009	0.009	0.3071
368	rs3746619	20	54823805	A	C	0.0862	0.0475	0.0069	5.52e-12	C	A	0.7502	0.2498	0.1636	0.9997	-0.041	0.041	0.01	5.041e-05
369	rs13043968	20	54830983	C	A	0.8891	0.0413	0.0062	1.915e-11	C	A	0.9658	0.9658	0.0767	0.9142	-0.017	-0.017	0.025	0.4821
370	rs443252	20	62799680	T	C	0.0504	0.0591	0.0092	1.294e-10	-	-	-	-	-	-	-	-	-	-
371	rs62229372	21	37692507	T	C	0.1244	0.051	0.0061	3.513e-17	C	T	0.9704	0.0296	0.0948	0.5983	-0.072	0.072	0.033	0.03255
372	rs117143374	21	40555561	C	T	0.1358	0.0502	0.0057	7.976e-19	T	C	0.9795	0.0205	0.1153	0.9645	-0.035	0.035	0.032	0.2665
373	rs151680	22	22273242	T	C	0.524	0.028	0.0038	2.524e-13	T	C	0.5837	0.5837	0.0597	0.9702	0.003	0.003	0.009	0.765
374	rs5753377	22	31293700	G	A	0.713	0.0306	0.0043	8.039e-13	G	A	0.5632	0.5632	0.1498	0.9136	0.018	0.018	0.009	0.05269
375	rs4303811	22	39157755	G	A	0.8756	0.0353	0.006	3.188e-09	A	G	0.0729	0.9271	0.0515	0.929	0.016	-0.016	0.017	0.3709
376	rs9614460	22	45745229	G	T	0.3221	0.0249	0.0041	1.383e-09	T	G	0.5418	0.4582	0.1361	0.9941	-0.004	0.004	0.009	0.6791
377	rs8136272	22	49678782	A	T	0.7277	0.04	0.0044	6.183e-20	A	T	0.7863	0.7863	0.0586	0.9362	0.011	0.011	0.011	0.3112
Chr, Chromosome; BP (b37), base position in NCBI build 37; EA, Effect allele; OA, Other allele; EAF, Effect allele frequency; SE, standard error; INFO, imputation quality; Freq Diff, absolute difference in allele frequencies between populations.
