# Supplementary material for: Elucidating the genetic architecture of reproductive ageing in the Japanese population
Source: Nat Commun. 2018 May 17;9:1977. doi: 10.1038/s41467-018-04398-z (PMC5958096; doi:10.1038/s41467-018-04398-z)
Supplement: Supplementary file 4 — Supplementary Data 3 [file 41467_2018_4398_MOESM4_ESM.xlsx]

## Sheet: Sheet1
Supplementary Data 3. A lookup of previously reported menarche loci, discovered independent of UK Biobank, in Biobank Japan
European discovery (ReproGen minus UKBB)											UK Biobank effect estimates								Japanese Effect estimates								European vs Japanese
Signal	Locus	SNP	CHR	BP (b37)	N	EA	OA	EAF	Beta (SE)	P	EA	OA	EAF	INFO	BETA	ReproGen Matched Beta	SE	P	EA	OA	EAF	INFO	BETA	ReproGen Matched Beta	SE	P	Direction	UKBB>BBJ	I_Sq_het	P_het
56		rs7759938	6	105378954	179557	C	T	0.32	0.12 (0.005)	7.83e-110	C	T	0.320551	1	0.140332	0.140332	0.00875697	3.3e-59	C	T	0.2841	0.9999	0.079	0.079	0.01	4.148e-16	--	1	95.3	3.948e-06
75		rs10453225	9	108920220	179631	G	T	0.68	0.09 (0.005)	5.78e-66	G	T	0.686444	0.989217	0.115704	0.115704	0.00880758	8.7e-39	G	T	0.5226	0.9942	0.058	0.058	0.009	3.444e-11	--	1	95.2	4.597e-06
100	85	rs10144321	14	100882405	179595	A	G	0.75	0.04 (0.006)	9.027e-15	A	G	0.769826	0.989598	0.0477572	0.0477572	0.00974278	4e-07	A	G	0.4344	0.9644	-0.003	-0.003	0.009	0.7438	+-	1	93.2	0.0001298
90	75	rs10895140	11	101436721	179647	G	A	0.66	0.04 (0.005)	6.714e-14	A	G	0.329436	0.997513	-0.056791	0.056791	0.00869667	1e-10	A	G	0.4956	0.9914	-0.01	0.01	0.009	0.2423	--	1	92.8	0.000185
104	88	rs8032675	15	67959464	179630	T	C	0.4	0.04 (0.005)	2.058e-13	T	C	0.396841	0.990621	0.0457813	0.0457813	0.00838699	2.2e-07	T	C	0.7818	0.9852	-0.005	-0.005	0.011	0.6168	+-	1	92.6	0.0002415
118	101	rs889122	19	9995867	179397	G	T	0.72	0.04 (0.006)	1.629e-13	G	T	0.720506	1	0.0645186	0.0645186	0.00911247	1.8e-12	G	T	0.7607	0.9996	0.02	0.02	0.01	0.05189	--	1	90.8	0.0009998
85	70	rs11022756	11	13315439	179401	A	C	0.29	0.05 (0.006)	7.444e-20	A	C	0.292566	0.992837	0.0492157	0.0492157	0.00901746	1.1e-08	A	C	0.5137	0.9902	0.009	0.009	0.009	0.2834	++	1	90	0.001596
39	35	rs251130	5	110859797	179429	G	A	0.73	0.04 (0.006)	2.76e-10	G	A	0.726401	0.991263	0.0430978	0.0430978	0.00919822	1.7e-06	G	A	0.6973	0.985	0.001	0.001	0.01	0.9482	--	1	89.6	0.001946
11	11	rs2947411	2	614168	179608	A	G	0.17	0.06 (0.007)	1.807e-19	A	G	0.172834	1	0.0789802	0.0789802	0.0107675	1e-13	A	G	0.0978	1	0.023	0.023	0.015	0.1198	++	1	89.1	0.002431
103	87	rs3743266	15	60781513	182389	T	C	0.68	0.04 (0.005)	2.354e-13	T	C	0.665967	1	0.0380426	0.0380426	0.00870243	2.6e-05	T	C	0.8872	0.9994	-0.01	-0.01	0.014	0.469	+-	1	88.2	0.003563
115	98	rs12607903	18	3817134	179171	C	T	0.3	0.04 (0.005)	5.41e-11	C	T	0.278534	0.990168	0.0616734	0.0616734	0.00916906	1.3e-11	C	T	0.3974	0.9997	0.025	0.025	0.009	0.005333	--	1	87.7	0.004312
79		rs10980921	9	114279912	172160	C	T	0.09	0.09 (0.009)	1.722e-23	T	C	0.917689	0.997263	-0.107692	0.107692	0.0148546	6.9e-14	T	C	0.7794	0.9982	-0.056	0.056	0.011	1.019e-07	--	1	87.2	0.005165
109	93	rs8050136	16	53816275	182365	C	A	0.6	0.04 (0.005)	1.733e-17	C	A	0.607464	1	0.0685325	0.0685325	0.00836183	5.9e-16	C	A	0.797	1	0.031	0.031	0.011	0.004687	--	1	86.4	0.006601
92	77	rs1461503	11	122845075	179603	C	A	0.57	0.05 (0.005)	2.711e-26	A	C	0.448748	0.99516	-0.0741414	0.0741414	0.00818879	2.1e-18	A	C	0.8501	0.9384	-0.035	0.035	0.013	0.005714	--	1	84.6	0.01085
8	8	rs543874	1	177889480	179613	A	G	0.8	0.05 (0.006)	1.401e-15	A	G	0.792205	1	0.0774816	0.0774816	0.0100387	6.7e-14	A	G	0.7763	0.9998	0.04	0.04	0.011	0.0001457	++	1	84.2	0.01184
72	60	rs7865468	9	10274080	179418	A	G	0.7	0.03 (0.005)	1.344e-07	G	A	0.296922	0.970117	-0.0258553	0.0258553	0.00906083	0.0049	G	A	0.2774	0.9996	0.007	-0.007	0.01	0.4898	+-	1	83.1	0.0149
50	46	rs9321659	6	100116092	182356	A	G	0.13	0.06 (0.008)	2.497e-16	G	A	0.866941	0.981806	-0.06604	0.06604	0.0120947	9.8e-08	G	A	0.7544	0.9994	-0.029	0.029	0.01	0.004168	++	1	82	0.01826
68	57	rs1469039	8	140651779	174755	A	G	0.19	0.05 (0.007)	3.483e-12	G	A	0.820536	0.944306	-0.0468146	0.0468146	0.0108991	2.3e-05	G	A	0.7498	0.8538	-0.011	0.011	0.011	0.3142	++	1	81.3	0.02073
87	72	rs16918636	11	29124182	182237	T	C	0.79	0.03 (0.006)	3.202e-08	T	C	0.781566	0.99138	0.0252756	0.0252756	0.00992214	0.011	T	C	0.7741	0.994	-0.008	-0.008	0.011	0.4474	+-	1	80.2	0.02469
24	20	rs7642134	3	86916882	182263	G	A	0.61	0.04 (0.005)	3.011e-16	A	G	0.383238	1	-0.0435523	0.0435523	0.00841034	1.9e-07	A	G	0.4684	1	-0.016	0.016	0.009	0.07705	--	1	80	0.0253
73	61	rs7853970	9	86715566	169702	T	C	0.47	0.03 (0.005)	2.292e-09	T	C	0.463902	0.960326	0.0433896	0.0433896	0.00832174	1.1e-07	T	C	0.424	0.9474	0.016	0.016	0.009	0.08018	++	1	80	0.02545
6	6	rs11578152	1	102577021	179433	G	A	0.44	0.03 (0.005)	4.48e-08	A	G	0.54901	0.991769	-0.0276345	0.0276345	0.00820012	0.001	A	G	0.5546	0.9843	-0.003	0.003	0.009	0.697	--	1	75.6	0.04304
3	3	rs3101336	1	72751185	182404	T	C	0.4	0.04 (0.005)	5.233e-13	T	C	0.398211	1	0.0422991	0.0422991	0.00832491	8.1e-07	T	C	0.0737	1	0.006	0.006	0.017	0.7259	++	1	72.8	0.05516
113	96	rs9635759	17	49613785	179649	A	G	0.32	0.05 (0.005)	1.689e-24	G	A	0.695022	1	-0.0709291	0.0709291	0.00891674	2.9e-15	G	A	0.5694	0.9967	-0.047	0.047	0.009	1.581e-07	++	1	72	0.05892
91	76	rs11215400	11	115052635	179376	C	A	0.27	0.04 (0.006)	6.78e-11	A	C	0.741009	0.994747	-0.023776	0.023776	0.00931168	0.0063	A	C	0.7584	0.9915	0.002	-0.002	0.01	0.837	-+	1	71.9	0.05924
105	89	rs12915845	15	89042467	179535	C	T	0.58	0.03 (0.005)	2.749e-12	C	T	0.574177	0.99157	0.0558321	0.0558321	0.00830434	2.7e-11	C	T	0.8916	0.9614	0.026	0.026	0.014	0.07125	--	1	70.2	0.06685
71		rs913588	9	7174673	182403	G	A	0.49	0.03 (0.005)	5.834e-11	G	A	0.481041	1	0.0377172	0.0377172	0.00817216	3.2e-06	G	A	0.8598	0.9995	0.01	0.01	0.013	0.4169	--	1	69.3	0.07107
98	83	rs1254337	14	60920525	179658	T	A	0.31	0.04 (0.005)	2.109e-16	A	T	0.6941	0.991873	-0.0547737	0.0547737	0.008903	7.4e-10	A	T	0.3558	0.9974	-0.032	0.032	0.009	0.0004779	--	1	69.1	0.07203
34	30	rs10938397	4	45182527	179167	A	G	0.57	0.04 (0.005)	3.978e-13	A	G	0.566372	1	0.0520031	0.0520031	0.008254	2.9e-10	A	G	0.7021	0.9998	0.029	0.029	0.01	0.002777	++	1	68.2	0.07605
35	31	rs13135934	4	95207688	178661	C	G	0.4	0.03 (0.005)	1.086e-10	G	C	0.600827	0.999454	-0.0314734	0.0314734	0.00835636	0.00017	G	C	0.2053	0.9993	-0.008	0.008	0.011	0.4718	++	1	65.4	0.08927
36	32	rs3733631	4	104641103	179623	C	G	0.15	0.05 (0.007)	4.827e-13	G	C	0.847284	0.987999	-0.0603543	0.0603543	0.0113888	4.3e-08	G	C	0.6167	0.9989	-0.036	0.036	0.009	7.198e-05	++	1	64.5	0.09339
57	48	rs4895808	6	126781434	179655	C	T	0.54	0.03 (0.005)	4.848e-13	C	T	0.544592	0.998183	0.0406322	0.0406322	0.00820671	3.9e-07	C	T	0.0093	0.8352	0.123	0.123	0.05	0.01365	--	0	62.2	0.104
31	27	rs939317	3	184045799	179622	G	A	0.74	0.04 (0.006)	3.023e-12	A	G	0.25592	0.99348	-0.028962	0.028962	0.00936012	0.0024	A	G	0.3177	0.9174	-0.007	0.007	0.01	0.4845	--	1	61.1	0.1088
61	52	rs6964833	7	74101909	171484	T	C	0.75	0.04 (0.006)	5.343e-12	T	C	0.739257	0.995155	0.0247847	0.0247847	0.00934704	0.0091	T	C	0.948	1	0.06	0.06	0.02	0.002642	++	0	60.7	0.1107
77	63	rs11792861	9	111809295	179618	A	C	0.7	0.04 (0.005)	1.683e-11	A	C	0.707835	0.992471	0.0349417	0.0349417	0.00899223	9.3e-05	A	C	0.7222	0.9876	0.014	0.014	0.01	0.1492	++	1	58.8	0.1194
7	7	rs466639	1	165394882	179432	C	T	0.87	0.08 (0.007)	2.376e-24	T	C	0.124674	0.995955	-0.0774714	0.0774714	0.0123592	6.6e-11	T	C	0.2085	0.9999	-0.052	0.052	0.011	1.668e-06	--	1	57.8	0.1237
25	21	rs9849248	3	88241274	179654	C	T	0.15	0.04 (0.007)	1.932e-08	C	T	0.155141	0.997872	0.0303934	0.0303934	0.0112421	0.0049	C	T	0.0891	0.8868	0	0	0.017	0.985	0	1	55	0.1359
12	12	rs6747380	2	56587749	182377	A	G	0.17	0.07 (0.007)	5.554e-28	G	A	0.8324	0.997977	-0.0665943	0.0665943	0.0109352	3.7e-09	G	A	0.7948	0.9883	-0.044	0.044	0.011	5.695e-05	++	1	52.9	0.1452
106	90	rs246185	16	14395432	177773	C	T	0.33	0.04 (0.006)	6.849e-16	T	C	0.677201	0.974344	-0.0541191	0.0541191	0.00883838	1.1e-09	T	C	0.4984	0.9993	-0.036	0.036	0.009	4.794e-05	--	1	51.5	0.1509
43	39	rs9647570	5	167370263	179600	G	T	0.14	0.05 (0.007)	1.37e-11	T	G	0.856492	0.982725	-0.0269337	0.0269337	0.0117694	0.038	T	G	0.5008	0.9979	-0.006	0.006	0.009	0.4759	--	1	49.9	0.1577
21	18	rs6770162	3	24711013	179304	A	G	0.51	0.04 (0.005)	1.5e-12	G	A	0.499674	0.987949	-0.0272995	0.0272995	0.00817216	0.00055	G	A	0.2244	0.9656	-0.008	0.008	0.011	0.462	++	1	49.6	0.159
82	67	rs1915146	10	126846214	182401	G	A	0.4	0.03 (0.005)	3.724e-08	A	G	0.579386	0.983384	-0.032096	0.032096	0.00832585	6.2e-05	A	G	0.8085	0.9993	-0.013	0.013	0.011	0.262	--	1	47.8	0.1663
121	104	rs2836950	21	40604429	178602	C	G	0.64	0.03 (0.005)	6.152e-11	C	G	0.646273	1	0.0380308	0.0380308	0.00853843	1.2e-05	C	G	0.7515	0.8705	0.019	0.019	0.011	0.07549	++	1	46.5	0.1717
60	51	rs1079866	7	41470093	172036	G	C	0.15	0.07 (0.007)	9.264e-24	C	G	0.86744	1	-0.057927	0.057927	0.0120137	1e-06	C	G	0.701	1	-0.037	0.037	0.01	0.0001085	--	1	44.2	0.1806
9	9	rs6427782	1	199798339	175785	A	G	0.51	0.03 (0.005)	4.555e-08	G	A	0.485574	0.992781	-0.0392559	0.0392559	0.00818952	2.8e-07	G	A	0.2793	0.9908	-0.022	0.022	0.01	0.02648	++	1	43.9	0.1819
4	4	rs7514705	1	75006720	179631	C	T	0.56	0.04 (0.005)	1.792e-16	T	C	0.437995	0.990257	-0.0544351	0.0544351	0.00827166	1.2e-10	T	C	0.9152	0.9991	-0.031	0.031	0.016	0.04792	--	1	40.9	0.1932
117	100	rs652260	19	7900562	182356	T	C	0.54	0.03 (0.005)	9.921e-09	C	T	0.443241	0.996636	-0.033945	0.033945	0.00822365	2.4e-05	C	T	0.3234	1	-0.019	0.019	0.009	0.04018	++	1	33.5	0.2202
37	33	rs1532331	5	43116830	179201	G	T	0.32	0.03 (0.005)	3.534e-09	G	T	0.302549	0.979152	0.0257268	0.0257268	0.0089547	0.003	G	T	0.2111	0.9989	0.009	0.009	0.011	0.3869	--	1	28.1	0.2383
62	53	rs11767400	7	122160742	179658	A	C	0.3	0.04 (0.006)	4.101e-11	C	A	0.694128	0.992379	-0.00171718	0.00171718	0.00889327	0.78	C	A	0.9979	0.1197	0.36	-0.36	0.313	0.251	+-	0	25.1	0.248
66	55	rs16918254	8	53769213	179635	A	G	0.92	0.05 (0.009)	1.422e-08	A	G	0.929659	0.997352	0.041196	0.041196	0.0159685	0.0087	A	G	0.7702	0.9666	0.019	0.019	0.011	0.07542	++	1	23.7	0.2523
107	91	rs12446632	16	19935389	182401	A	G	0.13	0.04 (0.007)	1.277e-08	G	A	0.856345	0.99968	-0.0492811	0.0492811	0.0116355	7.2e-06	G	A	0.9971	0.1818	-0.263	0.263	0.19	0.1675	++	0	20.7	0.2616
108	92	rs1129700	16	29918034	181797	T	C	0.44	0.03 (0.005)	2.336e-09	T	C	0.433819	1	0.0261851	0.0261851	0.00824729	0.0017	T	C	0.7028	0.9069	0.012	0.012	0.01	0.2214	++	1	16.5	0.2738
95	80	rs6563739	13	40239785	179667	G	T	0.34	0.03 (0.005)	2.293e-11	G	T	0.336594	1	0.0372306	0.0372306	0.00863404	1.7e-05	G	T	0.2978	0.998	0.023	0.023	0.01	0.01545	--	1	13.8	0.2814
29	25	rs13067731	3	136989991	179330	T	C	0.16	0.04 (0.007)	1.039e-09	C	T	0.834929	0.987067	-0.031337	0.031337	0.0110311	0.0047	C	T	0.7876	0.9873	-0.015	0.015	0.011	0.1704	++	1	9.1	0.2943
46	42	rs2479724	6	41890982	179630	T	C	0.45	0.03 (0.005)	1.173e-12	T	C	0.451552	0.99652	0.0387063	0.0387063	0.00821467	3.1e-06	T	C	0.5331	0.997	0.026	0.026	0.009	0.00375	++	1	8	0.2971
1	1	rs2274465	1	44121557	179348	C	G	0.66	0.03 (0.005)	1.731e-09	C	G	0.655046	0.998907	0.0241763	0.0241763	0.00857893	0.002	C	G	0.7614	0.9649	0.037	0.037	0.01	0.0004209	++	0	0	0.3304
80	65	rs1874984	10	1731871	179112	C	G	0.47	0.04 (0.005)	1.927e-12	G	C	0.510205	1	-0.0378154	0.0378154	0.00819037	4.6e-06	G	C	0.6184	0.9369	-0.026	0.026	0.009	0.004793	++	1	0	0.3316
47	43	rs988913	6	54756308	182407	C	T	0.66	0.04 (0.005)	1.37e-12	C	T	0.649235	0.988244	0.0242916	0.0242916	0.00860043	0.0026	C	T	0.1198	0.997	0.009	0.009	0.014	0.4986	--	1	0	0.352
64		rs7828501	8	4560081	179434	G	A	0.45	0.04 (0.005)	1.197e-13	A	G	0.550279	0.986316	-0.0442593	0.0442593	0.00825828	3.4e-08	A	G	0.4273	0.9739	-0.033	0.033	0.009	0.0003088	--	1	0	0.3566
45	41	rs16896742	6	29922740	171665	G	A	0.38	0.04 (0.006)	3.187e-10	A	G	0.639938	1	-0.0162135	0.0162135	0.00849328	0.077	A	G	0.6316	0.9465	-0.005	0.005	0.009	0.6078	--	1	0	0.3649
123	106	rs6009583	22	49677646	181839	C	T	0.74	0.03 (0.006)	4.554e-08	C	T	0.733604	0.990229	0.0234402	0.0234402	0.00930242	0.012	C	T	0.787	0.9353	0.011	0.011	0.011	0.3345	--	1	0	0.3878
17		rs4369815	2	157126964	174922	T	G	0.93	0.06 (0.01)	1.496e-10	T	G	0.934343	0.995261	0.0920477	0.0920477	0.0164839	5.7e-08	T	G	0.9997	0.9654	0.31	0.31	0.252	0.2184	++	0	0	0.3881
13	13	rs268067	2	59881045	179406	A	G	0.8	0.04 (0.006)	3.336e-08	G	A	0.185558	0.992068	-0.0307306	0.0307306	0.0105265	0.0038	G	A	0.3704	0.9914	-0.019	0.019	0.009	0.03845	++	1	0	0.397
44	40	rs6555855	5	168749737	179462	G	A	0.23	0.04 (0.006)	2.401e-09	G	A	0.20866	1	0.0152277	0.0152277	0.0100495	0.082	G	A	0.0623	0.9977	-0.002	-0.002	0.018	0.9008	-+	1	0	0.4033
94	79	rs7138803	12	50247468	174834	G	A	0.62	0.04 (0.005)	1.699e-12	G	A	0.630094	1	0.0322975	0.0322975	0.00845898	0.00019	G	A	0.6478	0.9998	0.022	0.022	0.009	0.01598	--	1	0	0.4044
58	49	rs6938574	6	128390980	178428	T	C	0.16	0.04 (0.007)	2.393e-09	T	C	0.170066	0.987324	0.0239857	0.0239857	0.0109198	0.028	T	C	0.0067	0.7874	0.074	0.074	0.061	0.2277	++	0	0	0.4196
89	74	rs2063730	11	78048524	179293	C	A	0.18	0.05 (0.007)	2.276e-12	A	C	0.801929	0.992021	-0.0250244	0.0250244	0.0102649	0.013	A	C	0.5517	0.9833	-0.036	0.036	0.009	5.733e-05	--	0	0	0.4214
10	10	rs951366	1	205685352	179567	T	C	0.6	0.03 (0.005)	1.749e-08	T	C	0.636239	0.988434	0.023351	0.023351	0.00785748	0.0052	T	C	0.6401	0.9964	0.014	0.014	0.009	0.1372	++	1	0	0.4338
42	38	rs7701886	5	153547409	179664	A	G	0.58	0.03 (0.005)	4.511e-08	G	A	0.452275	0.982844	-0.0215578	0.0215578	0.00829465	0.013	G	A	0.9739	0.9693	0	0	0.028	0.9888	0	1	0	0.4604
84	69	rs4929947	11	8639994	179331	G	C	0.36	0.04 (0.005)	2.628e-12	G	C	0.352175	0.9993	0.0420634	0.0420634	0.00855557	2.9e-06	G	C	0.6213	0.9965	0.033	0.033	0.009	0.0002405	--	1	0	0.4655
99	84	rs1958560	14	66036795	179655	A	G	0.59	0.03 (0.005)	3.709e-08	G	A	0.393693	0.9975	-0.00182611	0.00182611	0.00836837	0.99	G	A	0.3949	0.9998	0.007	-0.007	0.009	0.4571	+-	0	0	0.4726
26	22	rs11715566	3	117562436	179637	T	C	0.5	0.05 (0.005)	2.417e-27	C	T	0.508033	0.998384	-0.052545	0.052545	0.0081546	1.3e-10	C	T	0.37	0.9996	-0.044	0.044	0.009	1.13e-06	++	1	0	0.4817
120	103	rs852069	20	17122593	182413	G	A	0.64	0.04 (0.005)	1.222e-13	A	G	0.359122	1	-0.0285361	0.0285361	0.00851827	0.00081	A	G	0.7751	0.9734	-0.038	0.038	0.011	0.0003106	--	0	0	0.4964
88	73	rs4756059	11	46150619	179478	T	C	0.92	0.07 (0.01)	4.461e-13	C	T	0.0719788	0.985159	-0.0375863	0.0375863	0.0158497	0.012	C	T	0.0003	0.1785	-0.489	0.489	0.7	0.4847	++	0	0	0.5191
96	81	rs1324913	13	74635588	182393	G	T	0.65	0.03 (0.005)	3.051e-10	G	T	0.663041	0.996248	0.0220336	0.0220336	0.00866352	0.014	G	T	0.8581	0.9998	0.012	0.012	0.013	0.3548	--	1	0	0.5207
114	97	rs244293	17	53230722	179560	G	A	0.6	0.03 (0.005)	4.249e-11	A	G	0.374648	0.977483	-0.0347283	0.0347283	0.00849924	4.1e-05	A	G	0.5735	1	-0.027	0.027	0.009	0.002838	--	1	0	0.5324
27	23	rs2687729	3	127895226	179617	G	A	0.27	0.04 (0.006)	1.039e-10	A	G	0.737094	1	-0.026588	0.026588	0.00926863	0.0049	A	G	0.8655	0.9998	-0.036	0.036	0.013	0.004931	--	0	0	0.5555
22	19	rs7647973	3	49510931	179667	A	G	0.26	0.05 (0.006)	1.286e-16	G	A	0.742394	0.999643	-0.0450928	0.0450928	0.00930354	1.5e-06	G	A	0.9996	0.1929	-0.683	0.683	1.091	0.5316	++	0	0	0.5588
2	2	rs10789181	1	65816567	177560	A	G	0.39	0.03 (0.005)	3.455e-08	A	G	0.396372	0.995748	0.0268526	0.0268526	0.00836262	0.0014	A	G	0.1404	0.9996	0.018	0.018	0.013	0.1487	++	1	0	0.5668
18	17	rs1400974	2	199638690	179605	A	G	0.64	0.05 (0.005)	8.336e-20	G	A	0.35838	0.987388	-0.0461878	0.0461878	0.00853406	2.5e-07	G	A	0.5942	0.9989	-0.053	0.053	0.009	4.197e-09	++	0	0	0.5828
30	26	rs900400	3	156798775	179649	T	C	0.61	0.03 (0.005)	2.339e-11	T	C	0.607959	0.904922	0.0211438	0.0211438	0.00876951	0.012	T	C	0.5125	0.9998	0.028	0.028	0.009	0.001545	++	0	0	0.5853
33	29	rs1038903	4	28752054	179610	T	C	0.73	0.04 (0.006)	1.96e-11	C	T	0.271275	0.994058	-0.0332418	0.0332418	0.00922527	0.00027	C	T	0.0075	0.8398	-0.003	0.003	0.055	0.9582	++	1	0	0.5876
122	105	rs13053505	22	39245618	177596	G	T	0.8	0.04 (0.007)	2.953e-08	G	T	0.828808	0.972681	0.0176171	0.0176171	0.011026	0.051	G	T	0.8856	0.9979	0.008	0.008	0.014	0.5786	--	1	0	0.5894
59	50	rs6933660	6	151803754	182379	C	A	0.69	0.03 (0.005)	1.286e-09	C	A	0.685317	0.990019	0.0367038	0.0367038	0.00882537	2.2e-05	C	A	0.2983	0.9514	0.03	0.03	0.01	0.002309	--	1	0	0.6152
38	34	rs17086188	5	95845854	176967	A	G	0.94	0.07 (0.013)	3.577e-08	A	G	0.972683	0.98765	0.0455854	0.0455854	0.0252657	0.097	A	G	0.7324	0.9863	0.032	0.032	0.01	0.001212	++	1	0	0.6171
102	86	rs12148769	15	24152094	182411	G	A	0.9	0.05 (0.008)	5.221e-11	G	A	0.895552	0.991788	0.0350574	0.0350574	0.0134561	0.008	G	A	0.7205	0.9993	0.027	0.027	0.01	0.00559	--	1	0	0.6308
15	15	rs12472911	2	142228509	182269	C	T	0.2	0.04 (0.006)	6.696e-10	C	T	0.227452	0.999807	0.0303224	0.0303224	0.00969961	0.0018	C	T	0.1719	0.9849	0.023	0.023	0.012	0.05217	--	1	0	0.6351
86	71	rs7103411	11	27700125	179656	C	T	0.21	0.04 (0.006)	2.581e-11	C	T	0.206262	1	0.0413284	0.0413284	0.0100641	8.7e-05	C	T	0.4006	0.9998	0.047	0.047	0.009	1.399e-07	--	0	0	0.6744
93	78	rs7955374	12	47880149	179419	T	C	0.13	0.04 (0.008)	9.491e-09	C	T	0.879525	0.957743	-0.0429462	0.0429462	0.0127471	0.00036	C	T	0.9857	0.9989	-0.059	0.059	0.037	0.1134	++	0	0	0.6816
14	14	rs6758290	2	105864826	167496	T	C	0.5	0.04 (0.005)	6.577e-13	T	C	0.49158	0.992216	0.0481959	0.0481959	0.00820727	3.5e-09	T	C	0.6946	0.8479	0.053	0.053	0.01	3.688e-07	++	0	0	0.7104
112	95	rs7215990	17	6034831	170053	G	A	0.76	0.04 (0.006)	1.947e-08	G	A	0.753009	0.973374	0.0288746	0.0288746	0.00957164	0.0025	G	A	0.711	0.9849	0.034	0.034	0.01	0.0004138	--	0	0	0.7112
32	28	rs16860328	3	185635685	179646	G	A	0.42	0.04 (0.005)	1.38e-16	A	G	0.569036	1	-0.0284079	0.0284079	0.00822449	0.00012	A	G	0.866	0.9902	-0.034	0.034	0.013	0.007725	--	0	0	0.7162
49	45	rs9447700	6	77168086	179648	C	T	0.69	0.03 (0.005)	5.552e-09	C	T	0.694256	0.995812	0.026477	0.026477	0.00885934	0.0016	C	T	0.6835	0.9982	0.031	0.031	0.009	0.001012	--	0	0	0.7202
83	68	rs7104764	11	229977	179664	G	A	0.25	0.03 (0.006)	3.721e-08	G	A	0.24633	0.997457	0.0295816	0.0295816	0.00949856	0.0013	G	A	0.1547	0.9957	0.035	0.035	0.012	0.00426	--	0	0	0.7233
5	5	rs11165924	1	98375448	174006	A	G	0.69	0.03 (0.006)	2.167e-09	A	G	0.668152	0.986181	0.0297223	0.0297223	0.00871966	0.00032	A	G	0.8555	0.8095	0.024	0.024	0.014	0.08794	++	1	0	0.7286
40	36	rs13179411	5	133900513	179579	T	G	0.17	0.06 (0.007)	3.436e-20	G	T	0.848999	0.9886	-0.0663742	0.0663742	0.0114307	3.3e-09	G	T	0.976	0.9659	-0.056	0.056	0.029	0.05853	++	1	0	0.7393
110	94	rs1364063	16	69588572	182393	C	T	0.43	0.05 (0.005)	6.156e-21	T	C	0.592735	1	-0.0591509	0.0591509	0.0083201	3.2e-12	T	C	0.8636	0.9999	-0.056	0.056	0.013	1.261e-05	--	1	0	0.8382
97	82	rs9560113	13	112183348	179359	G	A	0.28	0.05 (0.006)	2.098e-17	A	G	0.712482	0.991335	-0.0385526	0.0385526	0.00905693	1.4e-05	A	G	0.8558	0.701	-0.035	0.035	0.015	0.01715	--	1	0	0.8393
48	44	rs9475752	6	56780741	178646	C	T	0.81	0.04 (0.006)	8.279e-12	C	T	0.802499	0.996488	0.0309067	0.0309067	0.0102729	0.002	C	T	0.9316	0.976	0.034	0.034	0.018	0.05602	--	0	0	0.8814
81	66	rs12571664	10	121708929	179629	T	C	0.79	0.04 (0.006)	3.284e-10	T	C	0.814258	0.98995	0.0460566	0.0460566	0.0105271	1.1e-05	T	C	0.9302	0.9047	0.044	0.044	0.018	0.01548	++	1	0	0.9214
41	37	rs17171818	5	137725003	182224	C	T	0.77	0.04 (0.006)	8.945e-14	C	T	0.79694	0.999548	0.0287854	0.0287854	0.0101474	0.007	C	T	0.513	0.9985	0.03	0.03	0.009	0.0007281	--	0	0	0.9286
28	24	rs2600959	3	132615464	174583	A	G	0.34	0.04 (0.005)	4.109e-11	A	G	0.349554	0.988669	0.0313989	0.0313989	0.00862662	0.0004	A	G	0.2898	0.9582	0.032	0.032	0.01	0.0013	++	0	0	0.9637
116	99	rs2137289	18	44752125	178617	A	G	0.59	0.05 (0.005)	8.244e-20	G	A	0.413113	0.974674	-0.0602171	0.0602171	0.00837664	3.8e-13	-	-	-	-	-	-	-	-	-	-	-	-
67	56	rs7821178	8	78093837	179533	C	A	0.65	0.04 (0.005)	7.255e-17	A	C	0.336989	1	-0.0395166	0.0395166	0.00860543	2.6e-06	-	-	-	-	-	-	-	-	-	-	-	-
119	102	rs10423674	19	18817903	182377	A	C	0.34	0.04 (0.005)	9.15e-12	C	A	0.667117	0.993183	-0.0256827	0.0256827	0.0086853	0.0032	-	-	-	-	-	-	-	-	-	-	-	-
69	58	rs4875053	8	144872411	136628	G	C	0.44	0.03 (0.006)	1.313e-08	C	G	0.572698	0.96296	-0.00517021	0.00517021	0.00841603	0.48	-	-	-	-	-	-	-	-	-	-	-	-
Chr, Chromosome; BP (b37), base position in NCBI build 37; EA, Effect allele; OA, Other allele; EAF, Effect allele frequency; SE, standard error; INFO, imputation quality; UKBB>BBJ indicates if European effect estimate is larger than Japanese; I_sq_het, I-square heterogeneity statistic for comparison of the two population betas.
