# Supplementary material for: Elucidating the genetic architecture of reproductive ageing in the Japanese population
Source: Nat Commun. 2018 May 17;9:1977. doi: 10.1038/s41467-018-04398-z (PMC5958096; doi:10.1038/s41467-018-04398-z)
Supplement: Supplementary file 5 — Supplementary Data 4 [file 41467_2018_4398_MOESM5_ESM.xlsx]

## Sheet: Sheet1
Supplementary Data 4. Effects of identified SNPs after adjustment for Body Mass Index (BMI)
Trait	Location	SNP (r2)#	Alleles*	Nearest Gene	Japanese (BBJ)		European samples			Combined		Japanese (BBJ) adjusted for BMI		Look-up in Japanese BMI GWAS (N=173,430)
					Effect (S.E.)	P	EAF*	Effect (S.E.)	P	Het P	Meta P	Effect (S.E.)	P	proxy SNP (r2 with lead SNP), if used	Effect (S.E.)	P (association with BMI)
Novel signals at novel loci
Menopause	3q21.3	rs4853	T/C/0.94	H1FX	0.48 (0.05)	1.8e-18	0.9	0.03 (0.05)	0.46	1.9e-09	9.8e-17	0.48 (0.06)	3.699e-18	-	-0.010 (0.003)	0.1883
Menopause	4p11	rs10049761	T/G/0.36	ZAR1	0.22 (0.03)	2.5e-15	0.5	0.08 (0.03)	0.0039	0.001	4.4e-15	0.22 (0.03)	1.141e-14	-	0.0008 (0.004)	0.84
Menopause	4q23	rs199646819	A/ATGG/0.61	EIF4E	0.15 (0.03)	2.7e-08	0.02	0.19 (0.11)	0.071	0.67	1.2e-08	0.16 (0.03)	4.195e-09	rs79330830 (1)	-0.009 (0.004)	0.018
Menopause	8p21.2	rs6185	G/C/0.51	GNRH1	0.19 (0.03)	2.8e-13	0.25	0.04 (0.04)	0.32	0.00066	3.9e-12	0.20 (0.03)	2.519e-13	-	-0.001 (0.003)	0.69
Menopause	8q24.11	rs2921759	T/C/0.82	RAD21	0.19 (0.03)	1.6e-08	0.98	-0.11 (0.12)	0.4	0.015	2.5e-07	0.20 (0.04)	1.192e-08	-	0.0004 (0.005)	0.93
Menopause	10q24.1	rs1889921	T/G/0.53	CCNJ	0.24 (0.03)	2.1e-20	0.53	0.11 (0.03)	0.00013	0.00068	3.4e-22	0.25 (0.03)	5.337e-21	-	0.0008 (0.004)	0.827
Menopause	14q24.2	rs8010674	C/T/0.63	DCAF4	0.15 (0.03)	2.6e-08	0.62	0.07 (0.03)	0.028	0.047	1.1e-08	0.16 (0.03)	6.941e-09	-	0.004 (0.004)	0.3161
Menopause	18q21.33	rs200296776	C/T/0.99	ZCCHC2	1.15 (0.20)	9.5e-09	0.999	-0.63 (1.69)	0.61	0.29	2.3e-08	1.10 (0.20)	8.202e-08	-	-	-
Menarche	14q13.3	rs2076751	C/A/0.75	NKX2-1	0.07 (0.01)	1e-11	0.93	0.07 (0.02)	2.7e-05	0.89	1.8e-15	0.07 (0.01)	2.444e-10	-	-0.002 (0.004)	0.6716
Menarche	18p11.32	rs77001758	A/G/0.40	THOC1	0.05 (0.01)	4.6e-09	0.001	0.32 (0.15)	0.039	0.078	1.4e-09	0.05 (0.01)	1.419e-08	-	0.0008 (0.004)	0.8417
Novel signals at known loci
Menopause	20p12.3	rs76498344 (0.03)	C/T/0.23	MCM8	0.22 (0.03)	3.6e-12	0.05	0.01 (0.07)	0.78	0.0075	6.9e-11	0.21 (0.03)	1.726e-11	-	0.008 (0.004)	0.07632
Menarche	9p23	rs291269 (0)	G/A/0.37	PTPRD	0.05 (0.01)	2.2e-08	0.32	0.01 (0.01)	0.33	0.00086	1.6e-07	0.05 (0.01)	8.08e-09	-	0.003 (0.004)	0.435
Genome-wide significant signals correlated with known European signals
Menopause	4q21.23	rs7665103 (0.97)	G/A/0.62	HELQ	0.15 (0.03)	4.1e-08	0.41	0.25 (0.03)	5.4e-17	0.013	-	0.14 (0.03)	3.373e-07	-	0.004 (0.004)	0.3338
Menopause	5q35.2	rs34933909 (0.91)	T/G/0.49	UIMC1	0.20 (0.03)	9e-14	0.45	0.32 (0.03)	2e-26	0.0041	-	0.20 (0.03)	4.705e-13	rs251843 (0.94)	-0.00007 (0.004)	0.9841
Menopause	6p24.2	rs12211124 (0.22)	T/C/0.69	SYCP2L / MAK	0.20 (0.03)	1.9e-12	0.64	0.16 (0.03)	1.5e-07	0.41	-	0.20 (0.03)	3.49e-13	-	0.002 (0.004)	0.6352
Menopause	6p21.33	rs28474889 (0.41)	C/T/0.73	MSH5 / HLA	0.24 (0.03)	5.4e-16	0.8	0.16 (0.04)	4.4e-06	0.11	-	0.23 (0.03)	3.707e-14	-	-0.007 (0.004)	0.07456
Menopause	8p12	rs28807105 (0.30)	G/A/0.30	EIF4EBP1	0.16 (0.03)	2.3e-08	0.22	0.43 (0.04)	5.7e-32	5.9e-09	-	0.16 (0.03)	8.768e-08	-	0.001 (0.003)	0.801
Menopause	12q13.3	rs2277339 (1)	T/G/0.80	PRIM1 / TAC3	0.29 (0.03)	7.5e-20	0.89	0.33 (0.05)	1.1e-11	0.53	-	0.29 (0.03)	1.649e-18	-	0.02 (0.003)	6.78e-07
Menopause	17q21.31	rs8176071 (0.98)	GTGT/G/0.34	BRCA1	0.16 (0.03)	1.2e-08	0.33	0.15 (0.03)	3.1e-06	0.8	-	0.15 (0.03)	1.096e-07	rs799906 (1)	0.009 (0.004)	0.82
Menarche	1q23.3	rs78408536 (0.60)	CT/C/0.72	RXRG	0.05 (0.01)	4.7e-08	0.86	0.07 (0.01)	5.6e-09	0.45	-	0.05 (0.01)	8.62e-07	rs78785488 (1)	0.005 (0.004)	0.18
Menarche	2q33.1	rs35020808 (0.88)	GT/G/0.50	SATB2	0.06 (0.01)	5.4e-11	0.68	0.05 (0.01)	7.3e-07	0.24	-	0.07 (0.01)	2.061e-11	rs7570167 (0.98)	0.009 (0.004)	0.02
Menarche	6q16.3	rs11285463 (1)	AT/A/0.29	LIN28B	0.08 (0.01)	2.8e-16	0.45	0.11 (0.01)	5e-42	0.018	-	0.08 (0.01)	9.486e-17	rs314264 (1)	-0.006 (0.004)	0.1283
Menarche	8q21.11	rs7821604 (1)	C/G/0.51	ZFHX4	0.05 (0.01)	1.8e-08	0.85	0.03 (0.01)	0.0069	0.2	-	0.05 (0.01)	3.751e-08	-	-0.0005 (0.004)	0.877
Menarche	9q31.2	rs1516883 (0.91)	G/A/0.53	TMEM38B	0.06 (0.01)	4.1e-12	0.69	0.12 (0.01)	5.1e-39	1.7e-05	-	0.06 (0.01)	2.446e-11	-	-0.010 (0.004)	0.00728
Menarche	11q24.1	rs144048300 (0.26)	T/A/0.16	C11orf63	0.07 (0.01)	1.4e-08	0.1	0.05 (0.01)	0.00025	0.44	-	0.07 (0.01)	4.806e-08	-	-0.005 (0.005)	0.3
Menarche	14q32.2	rs142252570 (1)	CTAAT/C/0.82	-	0.07 (0.01)	1.8e-09	0.95	0.09 (0.02)	1.4e-06	0.28	-	0.08 (0.01)	2.013e-11	rs10148809 (1)	0.016 (0.005)	0.000727
Associations with menarche/menopause were analysed in 67,029/43,861 Japanese (BBJ) and 73,397/32,545 European (UK Biobank) women.
#r2 between Japanese and European reported lead SNP calculated in Japanese. *Effect allele/Other allele/Effect allele frequency (EAF).
