# Supplementary material for: Elucidating the genetic architecture of reproductive ageing in the Japanese population
Source: Nat Commun. 2018 May 17;9:1977. doi: 10.1038/s41467-018-04398-z (PMC5958096; doi:10.1038/s41467-018-04398-z)
Supplement: Supplementary file 6 — Supplementary Data 5 [file 41467_2018_4398_MOESM6_ESM.xlsx]

## Sheet: Sheet1
Supplementary Data 5. MAGENTA pathway results for menarche
Database	Gene Set (GS)	Orig. Gene Set Size	Effective Gene Set Size	Num. of Genes in Abs. List	Num. of genes w/o score	Num. genes rem. proxim.	Median gene size (kb)	Mean Gene Size (kb)	Nominal GSEA P-val. 95% Cut-off	FDR 95% Cut-off	Exp. Num. Genes above 95% cut-off	Obs. Num. genes above 95% cutoff	Nominal GSEA P-val. 75% Cut-off	FDR 75% Cut-off	Exp. Num. Genes above 75% cut-off	Obs. Num. genes above 75% cutoff	Num. genes flagged
PANTHER_MOLECULAR_FUNCTION	Nuclear_hormone_receptor	47	45	0	2	0	45	112	0.1852	0.980015	2	4	0.0002	0.0563	11	22	0
PANTHER_MOLECULAR_FUNCTION	Basal_transcription_factor	63	40	16	4	3	37	66	0.0453	0.645967	2	5	0.0018	0.0775333	10	19	0
PANTHER_MOLECULAR_FUNCTION	Homeobox_transcription_factor	249	159	48	9	33	8	41	0.001	0.2026	8	18	0.0004	0.0859	40	58	0
PANTHER_MOLECULAR_FUNCTION	DNA_helicase	76	62	11	3	0	55	78	0.6034	0.976333	3	3	0.0026	0.0923	16	26	0
PANTHER_MOLECULAR_FUNCTION	Cyclic_nucleotide-gated_ion_channel	10	9	0	1	0	52	102	0.3821	0.960782	0	1	0.008	0.1115	2	6	0
PANTHER_MOLECULAR_FUNCTION	Other_miscellaneous_function_protein	427	349	35	20	23	30	64	0.015	0.706517	17	27	0.0034	0.115886	87	109	0
PANTHER_MOLECULAR_FUNCTION	Other_DNA-binding_protein	331	210	84	9	28	17	45	0.0573	0.76524	11	16	0.002	0.12444	53	70	0
PANTHER_MOLECULAR_FUNCTION	Large_G-protein	47	39	3	0	5	47	66	0.0444	0.692562	2	5	0.0086	0.145487	10	17	0
PANTHER_MOLECULAR_FUNCTION	Hsp_70_family_chaperone	15	12	3	0	0	17	24	0.4589	0.92435	1	1	0.0142	0.146522	3	7	0
PANTHER_MOLECULAR_FUNCTION	Select_regulatory_molecule	79	69	5	3	2	29	124	0.2636	0.944144	3	5	0.0102	0.162442	17	26	0
PANTHER_MOLECULAR_FUNCTION	Translation_elongation_factor	33	15	18	0	0	20	43	0.5349	0.965696	1	1	0.0175	0.170955	4	8	0
GOTERM	sequence-specific DNA binding	509	424	19	21	45	15	60	0.04938	1	21	29	5.6e-05	0.1756	106	140	0
PANTHER_MOLECULAR_FUNCTION	Interleukin	34	26	0	0	8	7	20	0.7306	1	1	1	0.0143	0.17725	7	12	0
PANTHER_MOLECULAR_FUNCTION	Other_enzyme_activator	17	16	1	0	0	9	18	0.5709	0.982926	1	1	0.0248	0.228438	4	8	0
Panther	Cytoskeletal_regulation_by_Rho_GTPase	29	27	0	2	0	23	75	0.151	1	1	3	0.0231	0.252933	7	12	0
PANTHER_MOLECULAR_FUNCTION	Transcription_factor	198	129	39	29	1	44	100	0.201	0.896586	6	9	0.0188	0.262207	32	43	0
PANTHER_BIOLOGICAL_PROCESS	Glycogen_metabolism	52	37	8	5	2	25	56	0.111	1	2	4	0.0097	0.27738	9	16	0
Panther	Proline_biosynthesis	4	4	0	0	0	5	11	1	0.996321	0	0	0.0482	0.29	1	3	0
PANTHER_MOLECULAR_FUNCTION	Synthase	83	70	6	4	3	16	32	0.1292	0.91465	4	6	0.028	0.316887	18	25	0
PANTHER_BIOLOGICAL_PROCESS	Porphyrin_metabolism	15	13	0	2	0	14	27	1	1	1	0	0.022	0.329686	3	7	0
PANTHER_BIOLOGICAL_PROCESS	Other_developmental_process	104	83	10	6	5	26	102	0.2413	0.955326	4	6	0.0064	0.345025	21	31	0
Panther	Opioid_proopiomelanocortin_pathway	18	18	0	0	0	49	71	0.0129	0.29535	1	4	0.0199	0.348933	5	9	0
Panther	Purine_metabolism	6	6	0	0	0	52	54	0.2697	1	0	1	0.0383	0.351425	2	4	0
PANTHER_BIOLOGICAL_PROCESS	Stress_response	200	166	25	4	5	23	54	0.3128	0.95581	8	10	0.0031	0.3572	42	57	0
Panther	Heterotrimeric_G-protein_signaling_pathway-rod_outer_segment_phototransduction	26	23	0	3	0	39	63	0.6981	1	1	1	0.0383	0.359771	6	10	0
PANTHER_MOLECULAR_FUNCTION	Extracellular_matrix_structural_protein	87	75	8	3	1	42	95	0.5155	0.99582	4	4	0.0365	0.363433	19	26	0
PANTHER_BIOLOGICAL_PROCESS	Other_mRNA_transcription	21	18	1	2	0	43	93	0.608	0.960593	1	1	0.0186	0.3679	5	9	0
PANTHER_BIOLOGICAL_PROCESS	Inhibition_of_apoptosis	128	99	11	2	16	26	61	0.7403	0.995793	5	4	0.0065	0.371667	25	36	0
PANTHER_BIOLOGICAL_PROCESS	mRNA_transcription_regulation	1459	1056	184	59	160	22	58	0.0768	1	53	62	0.0133	0.380713	264	289	0
PANTHER_MOLECULAR_FUNCTION	Ubiquitin-protein_ligase	253	183	54	7	9	34	79	0.0005	0.3473	9	20	0.0337	0.381682	46	57	0
PANTHER_BIOLOGICAL_PROCESS	Sulfur_redox_metabolism	20	19	1	0	0	24	37	0.2454	0.979564	1	2	0.0292	0.382544	5	9	0
PANTHER_MOLECULAR_FUNCTION	Interferon	19	7	1	0	11	1	2	1	0.979981	0	0	0.0702	0.387412	2	4	0
Panther	Vasopressin_synthesis	10	10	0	0	0	37	57	0.0871	0.8165	1	2	0.0188	0.3879	3	6	0
PANTHER_BIOLOGICAL_PROCESS	Macrophage-mediated_immunity	140	89	13	2	36	15	26	0.1579	0.923657	4	7	0.0219	0.39767	22	31	0
PANTHER_BIOLOGICAL_PROCESS	Regulation_of_carbohydrate_metabolism	13	12	0	1	0	43	95	0.4653	0.976242	1	1	0.0558	0.411814	3	6	0
PANTHER_BIOLOGICAL_PROCESS	Vitamin_biosynthesis	21	17	4	0	0	39	67	1	1	1	0	0.041	0.414283	4	8	0
PANTHER_BIOLOGICAL_PROCESS	Protein_folding	186	131	47	5	3	17	29	0.6502	0.975985	7	6	0.0237	0.425718	33	43	0
PANTHER_BIOLOGICAL_PROCESS	MAPKKK_cascade	181	150	8	9	14	25	72	0.2173	0.964621	8	10	0.0267	0.430708	38	48	0
PANTHER_BIOLOGICAL_PROCESS	mRNA_transcription_initiation	73	52	17	4	0	40	76	0.7458	0.983791	3	2	0.0404	0.43386	13	19	0
GOTERM	positive regulation of transcription from RNA polymerase II promoter	290	268	2	10	10	23	72	0.0075	1	13	23	0.0011	0.4461	67	90	0
PANTHER_MOLECULAR_FUNCTION	Voltage-gated_potassium_channel	91	84	2	1	4	35	110	0.2442	0.937256	4	6	0.052	0.45952	21	28	0
PANTHER_BIOLOGICAL_PROCESS	JAK-STAT_cascade	85	60	8	1	16	22	41	1	0.988499	3	0	0.0526	0.469878	15	21	0
GOTERM	neuron development	25	25	0	0	0	14	58	0.0068	0.995471	1	5	0.0011	0.4719	6	14	0
PANTHER_BIOLOGICAL_PROCESS	Protein_methylation	10	10	0	0	0	38	44	0.4092	0.939096	1	1	0.0801	0.472079	3	5	0
GOTERM	steroid hormone receptor activity	46	45	0	1	0	45	111	0.1896	0.97911	2	4	0.0015	0.477267	11	21	0
PANTHER_MOLECULAR_FUNCTION	Other_zinc_finger_transcription_factor	105	91	9	5	0	33	68	0.0865	0.828733	5	8	0.0503	0.479653	23	30	0
GOTERM	ligand-dependent nuclear receptor activity	28	27	0	1	0	37	93	0.4001	0.978745	1	2	0.0023	0.484367	7	14	0
PANTHER_BIOLOGICAL_PROCESS	Other_intracellular_signaling_cascade	225	191	20	10	4	55	130	0.3553	0.972114	10	11	0.0474	0.48635	48	58	0
PANTHER_MOLECULAR_FUNCTION	Nucleic_acid_binding	729	591	61	39	38	22	64	0.7108	1	30	27	0.0631	0.489997	148	162	0
Panther	5HT4_type_receptor_mediated_signaling_pathway	10	10	0	0	0	63	115	1	0.930462	1	0	0.0805	0.493712	3	5	0
PANTHER_BIOLOGICAL_PROCESS	T-cell_mediated_immunity	138	104	10	5	19	24	44	0.414	0.948097	5	6	0.0457	0.494347	26	34	0
PANTHER_BIOLOGICAL_PROCESS	Meiosis	84	63	16	5	0	38	65	0.6122	0.979618	3	3	0.0481	0.500731	16	22	0
PANTHER_MOLECULAR_FUNCTION	Protease_inhibitor	21	11	6	1	3	9	17	1	0.98828	1	0	0.1106	0.503868	3	5	0
PANTHER_MOLECULAR_FUNCTION	Other_transferase	132	102	14	5	11	28	62	0.3923	0.937307	5	6	0.0845	0.505333	26	32	0
PANTHER_BIOLOGICAL_PROCESS	Heart_development	51	44	4	1	2	51	93	0.0208	0.817733	2	6	0.0652	0.508209	11	16	0
PANTHER_MOLECULAR_FUNCTION	Isomerase	20	16	3	0	1	13	36	1	0.961421	1	0	0.0827	0.510267	4	7	0
PANTHER_MOLECULAR_FUNCTION	Deaminase	23	23	0	0	0	25	53	0.3193	0.903154	1	2	0.0973	0.512874	6	9	0
GOTERM	response to morphine	14	14	0	0	0	53	80	0.154	1	1	2	0.0114	0.526239	4	8	0
PANTHER_BIOLOGICAL_PROCESS	Segment_specification	100	75	6	7	12	5	59	0.8986	1	4	2	0.068	0.528595	19	25	0
PANTHER_MOLECULAR_FUNCTION	RNA_methyltransferase	19	17	0	2	0	22	32	0.0508	0.84338	1	3	0.1029	0.530389	4	7	0
GOTERM	post-embryonic development	50	50	0	0	0	39	76	0.0022	1	3	8	0.0027	0.533857	13	22	0
GOTERM	chromatin assembly or disassembly	38	33	2	3	0	37	72	0.8153	0.974528	2	1	0.0092	0.534153	8	15	0
PANTHER_MOLECULAR_FUNCTION	Other_oxidoreductase	32	27	4	1	0	15	47	0.7478	1	1	1	0.1118	0.535087	7	10	0
PANTHER_MOLECULAR_FUNCTION	Aspartic_protease	27	23	3	0	1	15	32	0.0271	0.58445	1	4	0.0916	0.538532	6	9	0
GOTERM	histone acetyltransferase activity	38	35	2	1	0	41	84	0.5269	0.97915	2	2	0.0061	0.538821	9	16	0
GOTERM	voltage-gated potassium channel complex	85	80	0	2	3	27	119	0.106	1	4	7	0.008	0.540735	20	30	0
Panther	Heterotrimeric_G-protein_signaling_pathway-Gq_alpha_and_Go_alpha_mediated_pathway	32	30	1	1	0	45	80	0.1842	1	2	3	0.008	0.5444	8	14	0
GOTERM	phosphoprotein phosphatase activity	36	33	2	1	0	44	73	0.4929	0.982312	2	2	0.008	0.546694	8	15	0
Panther	General_transcription_regulation	15	13	0	1	1	16	30	0.4829	1	1	1	0.084	0.548067	3	6	0
PANTHER_MOLECULAR_FUNCTION	Other_chaperones	87	80	5	0	2	18	35	0.3735	0.902723	4	5	0.0735	0.549488	20	26	0
GOTERM	ribosome binding	18	17	0	1	0	20	27	0.5839	0.980644	1	1	0.0134	0.551709	4	9	0
GOTERM	scavenger receptor activity	45	43	0	0	2	31	55	0.6474	0.975734	2	2	0.0114	0.553848	11	18	0
PANTHER_BIOLOGICAL_PROCESS	Constitutive_exocytosis	11	11	0	0	0	39	44	0.1072	1	1	2	0.0071	0.5564	3	7	0
Panther	Glycolysis	14	12	0	2	0	15	22	0.4559	1	1	1	0.1522	0.55795	3	5	0
GOTERM	cell differentiation	485	436	5	25	19	31	78	0.4229	0.981508	22	23	0.0067	0.561528	109	130	0
PANTHER_BIOLOGICAL_PROCESS	Interferon-mediated_immunity	63	39	2	0	22	14	16	0.3045	1	2	3	0.0834	0.562248	10	14	0
GOTERM	thyroid gland development	11	10	0	0	1	5	13	0.0017	0.4187	1	4	0.018	0.563325	3	6	0
PANTHER_MOLECULAR_FUNCTION	Amino_acid_transporter	31	26	2	3	0	36	39	0.3621	0.878844	1	2	0.0899	0.564496	7	10	0
GOTERM	ubiquitin ligase complex	55	53	0	1	1	45	67	0.0446	1	3	6	0.006	0.565333	13	22	0
GOTERM	cell cycle	461	426	3	17	15	33	54	0.3696	0.990248	21	23	0.008	0.565816	107	127	0
Panther	Acetate_utilization	5	4	0	0	1	44	43	0.1851	0.831	0	1	0.2644	0.567129	1	2	0
GOTERM	electron carrier activity	161	134	7	5	15	24	49	0.0028	1	7	15	0.007	0.56836	34	46	0
GOTERM	chromatin modification	199	180	2	16	1	41	82	0.0344	1	9	15	0.003	0.569085	45	61	0
GOTERM	negative regulation of smooth muscle cell proliferation	14	14	0	0	0	12	20	0.5088	0.990727	1	1	0.0099	0.572075	4	8	0
GOTERM	glycogen biosynthetic process	9	8	0	1	0	31	64	0.33	0.962173	0	1	0.0043	0.57266	2	6	0
Panther	P53_pathway_feedback_loops_1	4	4	0	0	0	59	100	0.0143	0.2035	0	2	0.2594	0.572684	1	2	0
GOTERM	nitric oxide biosynthetic process	11	10	1	0	0	29	111	0.0833	1	1	2	0.0191	0.57407	3	6	0
GOTERM	identical protein binding	336	303	5	14	14	32	74	0.6671	0.972712	15	14	0.0058	0.575371	76	95	0
GOTERM	heterotrimeric G-protein complex	27	26	0	0	1	50	100	0.3771	0.974739	1	2	0.0138	0.576283	7	12	0
PANTHER_MOLECULAR_FUNCTION	Other_isomerase	91	58	29	4	0	24	34	0.0707	0.684193	3	6	0.1183	0.578026	15	19	0
Panther	Transcription_regulation_by_bZIP_transcription_factor	27	25	1	1	0	27	46	0.7216	1	1	1	0.1499	0.580259	6	9	0
Panther	Circadian_clock_system	9	9	0	0	0	45	58	1	0.951094	0	0	0.1633	0.580653	2	4	0
PANTHER_MOLECULAR_FUNCTION	Carbohydrate_transporter	34	31	2	0	1	29	56	0.0679	0.650533	2	4	0.1264	0.580838	8	11	0
Panther	Axon_guidance_mediated_by_netrin	16	16	0	0	0	180	255	0.5629	1	1	1	0.1861	0.583422	4	6	0
GOTERM	protein methyltransferase activity	12	12	0	0	0	19	28	0.1183	1	1	2	0.0131	0.58361	3	7	0
Panther	Oxytocin_receptor_mediated_signaling_pathway	16	16	0	0	0	46	169	0.5547	1	1	1	0.1868	0.584815	4	6	0
GOTERM	transcription factor activity	947	797	27	40	83	21	59	0.1964	0.969216	40	45	0.0076	0.586815	199	226	0
PANTHER_MOLECULAR_FUNCTION	Transporter	89	66	10	4	9	35	61	0.0481	0.70527	3	7	0.0753	0.58785	17	22	0
PANTHER_MOLECULAR_FUNCTION	Hydratase	27	18	9	0	0	57	75	1	0.960617	1	0	0.1421	0.589533	5	7	0
GOTERM	response to amino acid stimulus	15	15	0	0	0	24	54	0.1665	1	1	2	0.0193	0.589607	4	8	0
Panther	Notch_signaling_pathway	33	33	0	0	0	25	98	0.2323	1	2	3	0.0992	0.59095	8	12	0
Panther	p53_pathway_by_glucose_deprivation	11	10	0	1	0	31	72	1	0.935595	1	0	0.2195	0.597941	3	4	0
PANTHER_BIOLOGICAL_PROCESS	Vision	199	160	15	12	12	20	70	0.1036	0.882433	8	12	0.0843	0.598039	40	48	0
GOTERM	excretion	38	32	0	2	4	29	55	0.2113	0.978499	2	3	0.0068	0.599867	8	15	0
Panther	Ionotropic_glutamate_receptor_pathway	36	34	0	1	1	76	159	0.8267	0.992239	2	1	0.1241	0.601986	9	12	0
PANTHER_MOLECULAR_FUNCTION	Epimerase/racemase	47	38	7	2	0	24	80	0.8571	0.980133	2	1	0.1294	0.60332	10	13	0
GOTERM	proximal/distal pattern formation	23	18	1	0	4	14	78	0.6041	0.979808	1	1	0.0216	0.605529	5	9	0
GOTERM	protein phosphatase binding	24	24	0	0	0	62	96	0.7122	0.975337	1	1	0.0217	0.609595	6	11	0
GOTERM	molecular_function	654	541	34	48	31	20	56	0.7552	0.973388	27	24	0.011	0.610739	135	157	0
PANTHER_BIOLOGICAL_PROCESS	Cytokine/chemokine_mediated_immunity	125	75	12	4	34	10	28	0.5083	0.956774	4	4	0.0988	0.611479	19	24	0
GOTERM	sarcoplasmic reticulum membrane	16	16	0	0	0	27	150	0.1825	1	1	2	0.0075	0.61229	4	9	0
PANTHER_MOLECULAR_FUNCTION	Kinase_activator	62	52	6	3	1	27	78	0.2557	0.941915	3	4	0.1289	0.614281	13	17	0
GOTERM	condensed nuclear chromosome	24	21	0	3	0	21	51	0.6664	0.977043	1	1	0.0221	0.617749	5	10	0
PANTHER_BIOLOGICAL_PROCESS	Cytokinesis	115	81	25	4	5	26	44	0.1074	1	4	7	0.0876	0.61944	20	26	0
GOTERM	decidualization	13	13	0	0	0	7	29	0.4834	0.994277	1	1	0.0241	0.621109	3	7	0
GOTERM	protein kinase inhibitor activity	22	21	1	0	0	17	49	0.2827	0.972168	1	2	0.0189	0.623431	5	10	0
PANTHER_BIOLOGICAL_PROCESS	Amino_acid_catabolism	50	40	9	1	0	30	60	1	0.996979	2	0	0.1051	0.626422	10	14	0
PANTHER_BIOLOGICAL_PROCESS	Lipid,_fatty_acid_and_steroid_metabolism	38	37	0	1	0	44	61	0.5575	0.960572	2	2	0.1114	0.628018	9	13	0
PANTHER_BIOLOGICAL_PROCESS	Cell_cycle_control	418	343	41	15	19	28	74	0.6481	0.970027	17	16	0.0932	0.629237	86	96	0
Panther	Wnt_signaling_pathway	222	155	2	8	57	48	106	0.518	1	8	8	0.1021	0.630985	39	46	0
Panther	Insulin/IGF_pathway-protein_kinase_B_signaling_cascade	50	43	1	4	2	10	81	0.8911	0.922858	2	1	0.0944	0.640118	11	15	0
PANTHER_BIOLOGICAL_PROCESS	Carbohydrate_metabolism	152	120	20	7	5	18	59	0.941	0.996486	6	3	0.0825	0.641967	30	37	0
GOTERM	synaptonemal complex	10	9	0	1	0	38	48	0.0686	1	0	2	0.0106	0.6445	2	6	0
PANTHER_BIOLOGICAL_PROCESS	Amino_acid_biosynthesis	46	41	4	1	0	29	41	1	0.989986	2	0	0.1256	0.647159	10	14	0
GOTERM	neuron differentiation	49	46	2	1	0	12	46	0.1944	0.975648	2	4	0.048	0.653	12	17	0
GOTERM	collagen	22	18	2	1	1	149	141	0.056	1	1	3	0.0572	0.654675	5	8	0
GOTERM	organ regeneration	25	24	0	1	0	18	49	0.7131	0.972764	1	1	0.0541	0.656109	6	10	0
GOTERM	histone-lysine N-methyltransferase activity	22	21	1	0	0	68	122	0.648	0.974398	1	1	0.0564	0.657553	5	9	0
GOTERM	DNA repair	187	169	5	10	3	33	56	0.3325	0.978278	8	10	0.0341	0.658486	42	53	0
GOTERM	DNA helicase activity	19	18	0	1	0	42	58	0.5963	0.983117	1	1	0.057	0.659716	5	8	0
GOTERM	FAD binding	71	65	1	3	2	38	66	0.2251	0.966795	3	5	0.0355	0.659848	16	23	0
GOTERM	positive regulation of mitosis	19	15	1	0	3	31	49	1	0.980066	1	0	0.0588	0.660555	4	7	0
GOTERM	homeostasis of number of cells within a tissue	15	15	0	0	0	38	51	0.1656	1	1	2	0.0521	0.660812	4	7	0
GOTERM	transferase activity, transferring glycosyl groups	151	141	1	5	4	32	82	0.4059	0.990001	7	8	0.0356	0.661359	35	45	0
GOTERM	response to DNA damage stimulus	83	76	2	5	0	33	59	0.3337	0.972161	4	5	0.0433	0.662184	19	26	0
GOTERM	transcription coactivator activity	189	181	0	8	0	38	72	0.4197	0.986704	9	10	0.0352	0.663524	45	56	0
GOTERM	chromatin binding	139	126	5	7	1	33	63	0.2932	0.967334	6	8	0.0305	0.663737	32	41	0
PANTHER_BIOLOGICAL_PROCESS	Protein_targeting_and_localization	104	56	47	1	0	56	137	0.5457	0.957208	3	3	0.1394	0.664127	14	18	0
PANTHER_BIOLOGICAL_PROCESS	DNA_degradation	12	9	2	1	0	22	21	0.0678	0.84162	0	2	0.1646	0.664319	2	4	0
PANTHER_BIOLOGICAL_PROCESS	Immunity_and_defense	296	222	47	11	16	28	56	0.0864	1	11	16	0.1326	0.66455	56	63	0
GOTERM	retrograde vesicle-mediated transport, Golgi to ER	21	21	0	0	0	31	51	0.0864	1	1	3	0.0527	0.664662	5	9	0
GOTERM	pituitary gland development	17	16	0	1	0	15	42	0.1847	0.994548	1	2	0.0261	0.665556	4	8	0
GOTERM	response to radiation	17	15	1	1	0	38	52	0.1718	1	1	2	0.0567	0.66583	4	7	0
GOTERM	response to nicotine	12	12	0	0	0	53	84	0.4641	0.989051	1	1	0.0554	0.666725	3	6	0
GOTERM	response to heat	45	41	3	0	1	14	38	0.3425	0.965707	2	3	0.0302	0.667038	10	16	0
GOTERM	positive regulation of neurogenesis	10	10	0	0	0	27	70	0.4015	0.970614	1	1	0.0794	0.667227	3	5	0
GOTERM	regulation of transcription	991	862	21	55	53	28	64	0.5148	0.974841	43	43	0.0021	0.667333	216	247	0
GOTERM	transcription initiation factor activity	11	10	0	1	0	31	102	0.0847	1	1	2	0.0767	0.668411	3	5	0
GOTERM	mitochondrial ribosome	17	17	0	0	0	8	11	1	0.983751	1	0	0.0394	0.669271	4	8	0
GOTERM	response to interleukin-1	19	17	0	2	0	43	102	0.2053	0.995836	1	2	0.0404	0.669474	4	8	0
GOTERM	neutrophil chemotaxis	18	18	0	0	0	9	60	0.2352	0.974869	1	2	0.0567	0.669535	5	8	0
GOTERM	RNA polymerase III transcription factor activity	10	10	0	0	0	30	41	1	0.977226	1	0	0.0771	0.670042	3	5	0
GOTERM	receptor complex	15	15	0	0	0	41	83	1	0.981338	1	0	0.0553	0.670088	4	7	0
PANTHER_BIOLOGICAL_PROCESS	Lipid_metabolism	151	131	13	4	3	37	87	0.1154	0.857322	7	10	0.1171	0.670215	33	39	0
GOTERM	chromatin	85	75	3	7	0	33	67	0.7368	0.973029	4	3	0.0207	0.671063	19	27	0
GOTERM	adrenal gland development	11	10	0	1	0	10	68	0.3977	0.972468	1	1	0.0774	0.671076	3	5	0
GOTERM	response to iron ion	10	10	0	0	0	42	57	1	0.977679	1	0	0.0787	0.671105	3	5	0
GOTERM	NADPH oxidase complex	9	7	0	2	0	15	21	0.0418	1	0	2	0.0694	0.67157	2	4	0
GOTERM	regulation of phosphorylation	11	10	0	1	0	17	38	0.0108	1	1	3	0.0759	0.672333	3	5	0
GOTERM	regulation of RNA splicing	12	10	0	2	0	45	79	0.0909	1	1	2	0.0782	0.672434	3	5	0
GOTERM	substrate-specific transmembrane transporter activity	15	15	0	0	0	31	65	0.176	1	1	2	0.0589	0.672462	4	7	0
PANTHER_BIOLOGICAL_PROCESS	B-cell-_and_antibody-mediated_immunity	97	63	13	5	16	18	39	0.3831	0.971309	3	4	0.1325	0.674026	16	20	0
GOTERM	transmembrane transport	503	453	8	19	23	39	79	0.8182	0.977487	23	19	0.0275	0.674397	113	130	0
PANTHER_BIOLOGICAL_PROCESS	Oogenesis	65	59	3	1	2	34	116	0.0735	1	3	6	0.1302	0.674565	15	19	0
GOTERM	enzyme inhibitor activity	28	26	0	2	0	22	54	1	0.995135	1	0	0.0395	0.674963	7	11	0
GOTERM	retinoic acid receptor signaling pathway	10	10	0	0	0	51	59	0.3996	0.974975	1	1	0.0751	0.676106	3	5	0
PANTHER_BIOLOGICAL_PROCESS	Other_homeostasis_activities	69	56	6	4	3	15	41	0.3093	0.956096	3	4	0.1409	0.676297	14	18	0
GOTERM	embryonic placenta development	19	18	0	1	0	23	32	1	0.983376	1	0	0.0546	0.676499	5	8	0
GOTERM	insulin receptor substrate binding	12	12	0	0	0	89	109	1	0.976858	1	0	0.0554	0.677303	3	6	0
GOTERM	translation elongation factor activity	21	20	1	0	0	17	41	0.6377	0.975885	1	1	0.043	0.678329	5	9	0
GOTERM	extracellular matrix structural constituent	68	60	3	3	2	53	87	0.5791	0.976272	3	3	0.0266	0.679163	15	22	0
GOTERM	endosome	203	188	4	8	3	35	58	0.0125	1	9	17	0.0241	0.679622	47	59	0
GOTERM	transcription factor TFIID complex	20	17	0	3	0	19	44	0.0475	1	1	3	0.04	0.680276	4	8	0
GOTERM	microtubule cytoskeleton organization	40	35	2	2	1	54	93	1	0.993504	2	0	0.0368	0.680319	9	14	0
GOTERM	positive regulation of proteasomal ubiquitin-dependent protein catabolic process	12	11	0	1	0	31	44	0.4296	0.976081	1	1	0.0337	0.68045	3	6	0
GOTERM	cellular amino acid biosynthetic process	23	22	0	1	0	30	38	1	0.992165	1	0	0.0696	0.681159	6	9	0
GOTERM	cartilage development	37	35	1	1	0	35	103	0.5207	0.976849	2	2	0.0355	0.681211	9	14	0
GOTERM	gamete generation	17	12	0	5	0	63	70	1	0.974847	1	0	0.0562	0.68146	3	6	0
GOTERM	sensory perception of pain	23	22	0	0	1	13	36	1	0.993955	1	0	0.072	0.682111	6	9	0
GOTERM	transcription activator activity	219	205	2	11	1	35	68	0.1481	0.974959	10	14	0.0454	0.683939	51	62	0
GOTERM	mesoderm formation	22	22	0	0	0	61	86	1	0.990715	1	0	0.0722	0.684061	6	9	0
GOTERM	transmembrane receptor protein tyrosine phosphatase activity	18	17	0	0	1	179	417	0.0565	1	1	3	0.0415	0.684197	4	8	0
GOTERM	RNA elongation from RNA polymerase II promoter	48	46	1	1	0	19	35	0.0236	1	2	6	0.0251	0.684233	12	18	0
GOTERM	negative regulation of translation	16	16	0	0	0	38	80	0.5564	0.979813	1	1	0.0768	0.684391	4	7	0
GOTERM	protein import into nucleus	27	26	1	0	0	34	66	0.0394	1	1	4	0.0391	0.685099	7	11	0
GOTERM	blood coagulation	70	61	0	3	6	29	51	0.0806	1	3	6	0.0596	0.685438	15	21	0
GOTERM	transcription elongation factor complex	13	13	0	0	0	50	66	1	0.974245	1	0	0.0849	0.685604	3	6	0
GOTERM	anti-apoptosis	180	170	4	4	2	20	45	0.2293	0.964599	9	11	0.0556	0.685621	43	52	0
GOTERM	mismatched DNA binding	15	12	3	0	0	37	63	1	0.97749	1	0	0.0555	0.685781	3	6	0
GOTERM	protein transporter activity	73	68	2	2	1	51	64	0.4419	0.985263	3	4	0.0664	0.68598	17	23	0
GOTERM	STAGA complex	12	12	0	0	0	19	78	1	0.97664	1	0	0.0561	0.686068	3	6	0
GOTERM	prostate gland development	11	10	0	1	0	5	35	0.4019	0.974798	1	1	0.0823	0.686353	3	5	0
GOTERM	calcium-activated potassium channel activity	14	13	1	0	0	48	148	1	0.973747	1	0	0.0783	0.686651	3	6	0
GOTERM	multicellular organism growth	19	19	0	0	0	30	75	1	0.985246	1	0	0.0779	0.686784	5	8	0
GOTERM	calcium-transporting ATPase activity	9	8	0	1	0	83	96	0.3323	0.969611	0	1	0.1165	0.688247	2	4	0
GOTERM	negative regulation of insulin receptor signaling pathway	16	16	0	0	0	71	97	0.5741	0.979746	1	1	0.0809	0.688612	4	7	0
GOTERM	DNA metabolic process	20	19	0	1	0	18	30	0.6224	0.973426	1	1	0.0719	0.688673	5	8	0
GOTERM	phosphatidylinositol-3,4-bisphosphate binding	10	10	0	0	0	35	51	0.0901	1	1	2	0.0838	0.688706	3	5	0
GOTERM	cytokine activity	153	119	4	2	28	8	31	0.7161	0.972814	6	5	0.0501	0.688831	30	38	0
GOTERM	iron-sulfur cluster binding	11	11	0	0	0	21	30	1	0.976178	1	0	0.0069	0.688875	3	7	0
GOTERM	DNA replication initiation	16	14	0	2	0	24	33	0.5166	0.994286	1	1	0.0457	0.689122	4	7	0
GOTERM	transcription from RNA polymerase III promoter	13	13	0	0	0	19	24	0.4977	0.995893	1	1	0.0808	0.689258	3	6	0
GOTERM	mismatch repair	22	19	3	0	0	38	59	0.6311	0.976087	1	1	0.0804	0.689472	5	8	0
GOTERM	embryo implantation	26	25	0	1	0	10	47	0.363	0.961545	1	2	0.0733	0.689564	6	10	0
Panther	Hedgehog_signaling_pathway	14	14	0	0	0	28	82	0.5219	1	1	1	0.1146	0.68961	4	6	0
GOTERM	pyruvate metabolic process	14	13	0	1	0	28	47	1	0.974204	1	0	0.083	0.689854	3	6	0
GOTERM	lymph node development	10	8	2	0	0	42	56	1	0.976526	0	0	0.1135	0.690384	2	4	0
GOTERM	voltage-gated potassium channel activity	64	62	0	1	1	22	98	0.0316	1	3	7	0.0768	0.690474	16	21	0
GOTERM	DNA binding	1480	1153	54	54	219	25	54	0.5317	0.976402	58	57	0.0474	0.690682	288	305	0
GOTERM	adult heart development	10	9	0	0	1	26	73	0.0715	1	0	2	0.0465	0.690889	2	5	0
GOTERM	regulation of G-protein coupled receptor protein signaling pathway	31	31	0	0	0	64	111	0.4697	0.994032	2	2	0.07	0.691287	8	12	0
GOTERM	protein-chromophore linkage	16	13	2	1	0	36	70	0.492	0.989229	1	1	0.0812	0.691432	3	6	0
GOTERM	transcription initiation from RNA polymerase II promoter	67	61	2	4	0	27	45	0.0808	1	3	6	0.0342	0.69183	15	22	0
GOTERM	intracellular protein transport	179	161	4	10	4	50	77	0.5636	0.976693	8	8	0.0438	0.692687	40	50	0
GOTERM	retinal ganglion cell axon guidance	16	16	0	0	0	184	226	0.5516	0.980515	1	1	0.0838	0.693104	4	7	0
GOTERM	lysozyme activity	10	8	1	0	1	15	15	0.3345	0.959764	0	1	0.1101	0.693238	2	4	0
GOTERM	GTPase activator activity	160	143	6	10	1	83	122	0.5754	0.973244	7	7	0.0656	0.693541	36	44	0
GOTERM	DNA synthesis during DNA repair	9	8	0	1	0	47	63	1	0.977977	0	0	0.1145	0.693575	2	4	0
GOTERM	hippocampus development	17	16	0	1	0	44	44	0.1938	0.99138	1	2	0.0789	0.693632	4	7	0
GOTERM	regulation of mitosis	12	12	0	0	0	34	44	0.4588	0.980022	1	1	0.0541	0.693659	3	6	0
GOTERM	protein domain specific binding	96	88	1	7	0	31	61	0.9398	0.993156	4	2	0.0208	0.693773	22	31	0
GOTERM	histone binding	42	41	0	1	0	33	40	0.3346	0.959689	2	3	0.0604	0.693923	10	15	0
GOTERM	transcription factor TFTC complex	14	13	0	1	0	21	79	0.137	1	1	2	0.0845	0.694275	3	6	0
GOTERM	mitochondrial nucleoid	30	28	0	1	1	20	32	0.1601	1	1	3	0.0635	0.694886	7	11	0
PANTHER_BIOLOGICAL_PROCESS	Other_intracellular_protein_traffic	62	57	5	0	0	49	86	0.3185	0.962793	3	4	0.1623	0.695568	14	18	0
GOTERM	RNA helicase activity	10	9	1	0	0	44	70	1	0.97892	0	0	0.0507	0.695944	2	5	0
GOTERM	regulation of blood pressure	52	46	0	4	2	16	41	0.0789	1	2	5	0.0265	0.69629	12	18	0
GOTERM	neuron migration	53	51	0	2	0	32	139	0.1046	1	3	5	0.0335	0.696359	13	19	0
GOTERM	hormone-mediated signaling pathway	52	52	0	0	0	42	75	0.7456	0.975922	3	2	0.0753	0.696554	13	18	0
GOTERM	DNA-directed RNA polymerase II, core complex	14	14	0	0	0	9	23	0.1493	1	1	2	0.0357	0.696831	4	7	0
GOTERM	heparan sulfate proteoglycan binding	10	8	0	2	0	53	362	0.0536	1	0	2	0.1125	0.697023	2	4	0
GOTERM	cGMP binding	11	11	0	0	0	98	214	1	0.981834	1	0	0.0338	0.697159	3	6	0
GOTERM	peptide antigen binding	14	8	6	0	0	38	31	1	0.977871	0	0	0.1117	0.697348	2	4	0
GOTERM	protein serine/threonine phosphatase activity	37	34	1	2	0	38	70	0.2414	0.958222	2	3	0.0618	0.698265	9	13	0
GOTERM	photoreceptor outer segment	18	17	0	1	0	65	135	0.2122	0.993343	1	2	0.0372	0.698334	4	8	0
GOTERM	protein disulfide oxidoreductase activity	15	12	1	2	0	12	49	0.1187	1	1	2	0.0518	0.699693	3	6	0
GOTERM	transcription elongation regulator activity	10	8	0	2	0	42	39	0.3384	0.964698	0	1	0.111	0.701459	2	4	0
PANTHER_BIOLOGICAL_PROCESS	Mitosis	156	126	19	9	2	43	80	0.8834	1	6	4	0.1482	0.703031	32	37	0
GOTERM	DNA-directed DNA polymerase activity	32	28	2	2	0	34	48	0.766	0.973169	1	1	0.0277	0.703681	7	12	0
GOTERM	insulin-like growth factor receptor signaling pathway	9	9	0	0	0	71	123	0.3686	0.958005	0	1	0.0462	0.706032	2	5	0
GOTERM	polysaccharide binding	11	11	0	0	0	29	47	0.4354	0.971289	1	1	0.0361	0.706272	3	6	0
Panther	Integrin_signalling_pathway	124	116	2	2	4	68	109	0.3523	1	6	7	0.2208	0.707546	29	33	0
GOTERM	glutathione biosynthetic process	12	11	1	0	0	25	25	0.1021	1	1	2	0.1072	0.708403	3	5	0
GOTERM	positive regulation of interleukin-1 beta secretion	12	11	0	0	1	36	39	0.4303	0.977518	1	1	0.11	0.709255	3	5	0
GOTERM	regulation of vasoconstriction	15	14	0	1	0	34	106	0.512	0.991517	1	1	0.0365	0.709533	4	7	0
GOTERM	bile acid metabolic process	11	11	0	0	0	32	58	1	0.979312	1	0	0.1101	0.711418	3	5	0
GOTERM	ER-Golgi intermediate compartment	37	37	0	0	0	30	52	0.2896	0.949787	2	3	0.0289	0.711991	9	15	0
GOTERM	sarcomere organization	11	11	0	0	0	9	41	1	0.980603	1	0	0.1127	0.715005	3	5	0
GOTERM	G1/S transition of mitotic cell cycle	39	39	0	0	0	33	66	0.8677	0.977645	2	1	0.0899	0.715451	10	14	0
GOTERM	trophectodermal cell differentiation	11	11	0	0	0	10	26	0.4378	0.97454	1	1	0.1151	0.715826	3	5	0
GOTERM	negative regulation of transcription from RNA polymerase II promoter	220	209	1	7	3	22	72	0.239	0.954366	10	13	0.0164	0.716193	52	66	0
GOTERM	phosphatidylinositol-3,4,5-trisphosphate binding	15	14	0	1	0	52	65	0.1506	1	1	2	0.107	0.716663	4	6	0
GOTERM	negative regulation of tumor necrosis factor production	11	11	0	0	0	23	36	0.0169	1	1	3	0.1186	0.71964	3	5	0
GOTERM	sodium channel activity	11	11	0	0	0	34	105	0.0136	1	1	3	0.118	0.722522	3	5	0
GOTERM	DNA unwinding during replication	14	14	0	0	0	20	25	0.5146	0.9849	1	1	0.0407	0.722578	4	7	0
GOTERM	inner ear development	15	14	0	1	0	18	65	0.1494	1	1	2	0.1073	0.723144	4	6	0
Panther	B_cell_activation	24	21	1	2	0	97	166	0.6711	1	1	1	0.259	0.72318	5	7	0
GOTERM	myosin binding	14	14	0	0	0	71	133	0.5144	0.990603	1	1	0.1074	0.723376	4	6	0
GOTERM	phototransduction	23	21	1	1	0	14	24	0.6713	0.976608	1	1	0.134	0.72497	5	8	0
GOTERM	metanephros development	19	18	0	1	0	55	109	0.2309	0.979045	1	2	0.1393	0.725095	5	7	0
GOTERM	DNA damage checkpoint	17	17	0	0	0	51	84	0.5769	0.981167	1	1	0.1014	0.725552	4	7	0
GOTERM	in utero embryonic development	113	108	1	3	1	48	79	0.6378	0.976837	5	5	0.0758	0.725553	27	34	0
GOTERM	spleen development	17	17	0	0	0	33	79	0.2111	0.983575	1	2	0.1042	0.725808	4	7	0
GOTERM	protein heterooligomerization	45	44	0	0	1	42	74	0.1682	0.990128	2	4	0.1147	0.726212	11	15	0
GOTERM	protein kinase C binding	22	21	0	1	0	32	97	0.6598	0.974985	1	1	0.134	0.726517	5	8	0
GOTERM	histone mRNA catabolic process	14	14	0	0	0	42	61	0.4998	0.992005	1	1	0.111	0.726835	4	6	0
GOTERM	water transport	16	14	0	1	1	13	16	0.1533	1	1	2	0.1039	0.727018	4	6	0
GOTERM	endoplasmic reticulum unfolded protein response	20	20	0	0	0	15	38	0.6406	0.97516	1	1	0.0965	0.727061	5	8	0
GOTERM	spermatid development	35	34	0	1	0	27	67	0.0883	1	2	4	0.1214	0.727263	9	12	0
GOTERM	nuclear envelope	95	87	3	4	1	41	79	0.635	0.977635	4	4	0.0797	0.727565	22	28	0
GOTERM	nuclear outer membrane	20	18	0	2	0	23	98	0.6002	0.979495	1	1	0.1386	0.727676	5	7	0
GOTERM	protein amino acid methylation	14	14	0	0	0	26	38	0.1484	1	1	2	0.0411	0.728414	4	7	0
GOTERM	general RNA polymerase II transcription factor activity	22	21	0	1	0	19	36	0.2918	0.967216	1	2	0.1313	0.728692	5	8	0
GOTERM	regulation of action potential	14	14	0	0	0	46	160	1	0.977815	1	0	0.1109	0.728942	4	6	0
GOTERM	negative regulation of gene expression	11	11	0	0	0	33	64	0.4341	0.972875	1	1	0.1119	0.729085	3	5	0
GOTERM	ciliary or flagellar motility	11	11	0	0	0	114	140	1	0.979066	1	0	0.1162	0.729522	3	5	0
GOTERM	melanocyte differentiation	12	11	0	1	0	67	87	0.1047	1	1	2	0.1132	0.729538	3	5	0
GOTERM	acyl-CoA binding	15	14	0	0	1	24	49	1	0.974767	1	0	0.1064	0.729945	4	6	0
PANTHER_BIOLOGICAL_PROCESS	mRNA_transcription_elongation	44	22	11	10	1	25	35	0.302	0.95055	1	2	0.2951	0.730051	6	7	0
GOTERM	protein binding, bridging	45	44	1	0	0	18	47	0.653	0.97885	2	2	0.1175	0.730232	11	15	0
GOTERM	meiosis	58	53	2	3	0	31	39	0.2756	0.95303	3	4	0.0853	0.730247	13	18	0
GOTERM	estrogen receptor signaling pathway	11	11	0	0	0	86	113	0.4421	0.979101	1	1	0.1172	0.730254	3	5	0
GOTERM	microtubule-based flagellum	15	14	0	1	0	11	52	0.5128	0.991634	1	1	0.1156	0.730496	4	6	0
GOTERM	neuroblast proliferation	14	14	0	0	0	31	51	0.1506	1	1	2	0.1163	0.731035	4	6	0
GOTERM	microtubule-based process	11	11	0	0	0	25	49	0.437	0.972487	1	1	0.1134	0.73121	3	5	0
GOTERM	digestion	55	46	4	0	5	14	30	0.4066	0.990622	2	3	0.0949	0.731539	12	16	0
GOTERM	platelet-derived growth factor binding	11	11	0	0	0	37	60	0.4347	0.974835	1	1	0.1199	0.731737	3	5	0
GOTERM	ATP binding	1469	1259	30	57	123	49	91	0.6552	0.972778	63	60	0.0684	0.731807	315	330	0
GOTERM	protein complex	134	126	0	6	2	29	77	0.2874	0.971343	6	8	0.1025	0.732013	32	38	0
PANTHER_BIOLOGICAL_PROCESS	Protein_acetylation	29	27	1	1	0	27	52	0.3904	0.953508	1	2	0.223	0.732329	7	9	0
GOTERM	protein amino acid O-linked glycosylation	18	17	0	1	0	46	77	1	0.983125	1	0	0.1036	0.732493	4	7	0
PANTHER_BIOLOGICAL_PROCESS	Vitamin_metabolism	20	17	1	1	1	24	37	0.0077	0.4718	1	4	0.2339	0.733119	4	6	0
GOTERM	protein folding	151	138	7	5	1	19	37	0.5479	0.976461	7	7	0.086	0.733161	35	42	0
GOTERM	ventricular cardiac muscle tissue morphogenesis	21	20	0	0	1	18	32	0.0808	1	1	3	0.1023	0.733641	5	8	0
PANTHER_BIOLOGICAL_PROCESS	Apoptotic_processes	18	15	3	0	0	12	31	0.1713	0.91339	1	2	0.3205	0.733784	4	5	0
GOTERM	transforming growth factor beta receptor binding	10	9	0	0	1	63	74	0.3725	0.94876	0	1	0.1582	0.733909	2	4	0
GOTERM	regulation of small GTPase mediated signal transduction	46	46	0	0	0	114	136	0.1904	0.981981	2	4	0.0895	0.734093	12	16	0
GOTERM	positive regulation of protein catabolic process	11	11	0	0	0	46	80	1	0.976375	1	0	0.1125	0.734184	3	5	0
PANTHER_MOLECULAR_FUNCTION	Immunoglobulin	11	4	6	0	1	4	10	1	1	0	0	0.2604	0.734573	1	2	0
GOTERM	protein kinase activity	167	156	1	9	1	51	76	0.5269	0.973769	8	8	0.0859	0.734879	39	47	0
GOTERM	reciprocal meiotic recombination	22	21	1	0	0	38	88	0.2842	0.967868	1	2	0.1357	0.734903	5	8	0
Panther	Vitamin_D_metabolism_and_pathway	13	13	0	0	0	34	42	0.4884	1	1	1	0.4172	0.735128	3	4	0
GOTERM	SH3 domain binding	97	92	0	5	0	60	120	0.4936	0.976713	5	5	0.0878	0.735135	23	29	0
GOTERM	death receptor binding	10	9	0	1	0	17	25	1	0.975451	0	0	0.1579	0.73515	2	4	0
GOTERM	condensed chromosome	21	20	1	0	0	36	48	1	0.987199	1	0	0.1047	0.735506	5	8	0
GOTERM	negative regulation of transcription, DNA-dependent	85	79	0	5	1	34	77	0.1998	0.988077	4	6	0.1056	0.735606	20	25	0
GOTERM	response to unfolded protein	51	47	3	0	1	12	33	0.6922	0.968902	2	2	0.1023	0.735796	12	16	0
GOTERM	multicellular organismal development	904	782	10	47	65	26	75	0.1617	0.984417	39	45	0.089	0.735891	196	209	0
Panther	mRNA_splicing	9	8	0	1	0	15	18	1	0.967732	0	0	0.3208	0.735981	2	3	0
PANTHER_BIOLOGICAL_PROCESS	Protein_phosphorylation	660	555	58	23	24	58	112	0.2168	0.952703	28	32	0.2285	0.736361	139	145	0
GOTERM	calcium ion transport	115	106	0	4	5	67	140	0.0817	1	5	9	0.088	0.736365	27	33	0
GOTERM	spermatogenesis	269	233	13	17	6	23	52	0.3887	0.992434	12	13	0.097	0.736841	58	67	0
PANTHER_MOLECULAR_FUNCTION	Chromatin/chromatin-binding_protein	163	113	41	7	2	33	64	0.1988	0.919557	6	8	0.2358	0.737622	28	32	0
Panther	Interleukin_signaling_pathway	62	58	0	3	1	24	36	0.5637	1	3	3	0.3683	0.737819	15	16	0
PANTHER_BIOLOGICAL_PROCESS	Other_polysaccharide_metabolism	142	111	12	5	14	46	97	0.6596	0.965658	6	5	0.2691	0.738316	28	31	0
PANTHER_BIOLOGICAL_PROCESS	Protein_glycosylation	193	164	21	3	5	39	93	0.1888	0.961244	8	11	0.2494	0.738463	41	45	0
Panther	Pyruvate_metabolism	11	11	0	0	0	50	75	1	0.94323	1	0	0.287	0.738613	3	4	0
GOTERM	ATP biosynthetic process	53	47	0	4	2	44	101	0.6888	0.970876	2	2	0.1087	0.738714	12	16	0
GOTERM	cellular_component	672	555	40	46	31	22	62	0.6566	0.972303	28	26	0.0906	0.739073	139	151	0
GOTERM	galactosyltransferase activity	24	24	0	0	0	11	22	0.1121	1	1	3	0.1227	0.739521	6	9	0
GOTERM	DNA-directed RNA polymerase activity	38	37	1	0	0	16	26	0.8474	0.976832	2	1	0.1098	0.740247	9	13	0
GOTERM	regulation of cyclin-dependent protein kinase activity	37	37	0	0	0	13	28	0.0386	0.998414	2	5	0.1136	0.740866	9	13	0
GOTERM	potassium ion transport	154	143	1	3	7	33	103	0.293	0.9647	7	9	0.0917	0.740917	36	43	0
PANTHER_BIOLOGICAL_PROCESS	Calcium_ion_homeostasis	38	31	2	2	3	35	78	0.466	0.949081	2	2	0.2242	0.74136	8	10	0
GOTERM	chloride channel activity	58	47	1	7	3	40	95	0.9158	0.983236	2	1	0.1075	0.741938	12	16	0
GOTERM	activation of caspase activity	46	44	2	0	0	29	69	0.8923	0.977051	2	1	0.1092	0.742243	11	15	0
GOTERM	sarcoplasmic reticulum	21	21	0	0	0	70	166	0.6549	0.974845	1	1	0.1258	0.742708	5	8	0
PANTHER_BIOLOGICAL_PROCESS	Other_lipid,_fatty_acid_and_steroid_metabolism	25	25	0	0	0	15	55	1	0.996077	1	0	0.276	0.743013	6	8	0
GOTERM	endomembrane system	76	75	0	1	0	36	101	0.3147	0.967097	4	5	0.104	0.743806	19	24	0
PANTHER_MOLECULAR_FUNCTION	Ribonucleoprotein	96	61	31	3	1	19	47	0.18	0.934835	3	5	0.2439	0.7439	15	18	0
GOTERM	endocytosis	103	96	1	5	1	63	89	0.1993	0.974055	5	7	0.0965	0.744961	24	30	0
GOTERM	embryonic skeletal system morphogenesis	37	24	0	0	13	9	75	0.0311	1	1	4	0.1227	0.745781	6	9	0
PANTHER_BIOLOGICAL_PROCESS	Asymmetric_protein_localization	20	17	1	1	1	90	119	1	1	1	0	0.2331	0.746002	4	6	0
Panther	Insulin/IGF_pathway-mitogen_activated_protein_kinase_kinase/MAP_kinase_cascade	23	19	0	2	2	57	89	0.6175	1	1	1	0.3224	0.746652	5	6	0
PANTHER_BIOLOGICAL_PROCESS	Other_immune_and_defense	153	129	13	2	9	20	50	0.7819	1	6	5	0.1875	0.747315	32	37	0
PANTHER_MOLECULAR_FUNCTION	Other_receptor	231	184	21	2	24	44	171	0.3193	0.876371	9	11	0.2105	0.747518	46	51	0
GOTERM	acrosomal vesicle	31	31	0	0	0	30	55	0.0175	1	2	5	0.1268	0.747799	8	11	0
PANTHER_BIOLOGICAL_PROCESS	Mesoderm_development	144	123	10	7	4	32	111	0.948	0.991899	6	3	0.2112	0.747959	31	35	0
PANTHER_BIOLOGICAL_PROCESS	Miscellaneous	140	119	13	4	4	29	55	0.0776	1	6	10	0.2044	0.748042	30	34	0
PANTHER_BIOLOGICAL_PROCESS	Developmental_processes	509	432	38	16	23	34	84	0.4	0.940861	22	23	0.2248	0.748113	108	114	0
Panther	Ras_Pathway	14	13	0	1	0	85	144	1	0.931568	1	0	0.4125	0.748605	3	4	0
Panther	Angiotensin_II-stimulated_signaling_through_G_proteins_and_beta-arrestin	5	5	0	0	0	12	36	0.2243	0.997325	0	1	0.367	0.750014	1	2	0
GOTERM	receptor guanylyl cyclase signaling pathway	11	9	0	1	1	15	38	0.3644	0.953999	0	1	0.1638	0.750401	2	4	0
GOTERM	negative regulation of insulin secretion	12	12	0	0	0	31	81	1	0.977643	1	0	0.1522	0.750467	3	5	0
Panther	Formyltetrahydroformate_biosynthesis	9	9	0	0	0	20	56	1	0.955726	0	0	0.4012	0.750663	2	3	0
GOTERM	ATPase activity, coupled to transmembrane movement of ions, phosphorylative mechanism	21	18	0	2	1	142	168	0.6072	0.980454	1	1	0.1425	0.751939	5	7	0
GOTERM	negative regulation of signal transduction	42	41	0	0	1	41	81	0.621	0.976141	2	2	0.1279	0.752216	10	14	0
GOTERM	fatty acid beta-oxidation	20	19	0	0	1	29	55	1	0.985343	1	0	0.1791	0.752653	5	7	0
PANTHER_BIOLOGICAL_PROCESS	Cation_transport	482	407	34	18	23	38	106	0.557	0.984382	20	20	0.2204	0.753042	102	108	0
PANTHER_MOLECULAR_FUNCTION	Other_hydrolase	222	166	33	10	13	33	67	0.4503	0.953475	8	9	0.2178	0.75323	42	46	0
GOTERM	cation channel activity	12	12	0	0	0	21	71	0.0193	1	1	3	0.1556	0.753435	3	5	0
GOTERM	response to virus	116	96	4	2	14	17	33	0.3419	0.978303	5	6	0.1398	0.753648	24	29	0
GOTERM	cellular protein metabolic process	10	9	1	0	0	34	40	0.3737	0.957437	0	1	0.1649	0.753734	2	4	0
Panther	Alzheimer_disease-presenilin_pathway	69	64	1	1	3	44	134	0.2178	1	3	5	0.3234	0.753741	16	18	0
GOTERM	heme biosynthetic process	17	16	0	1	0	14	19	0.562	0.978671	1	1	0.1837	0.753943	4	6	0
Panther	Alzheimer_disease-amyloid_secretase_pathway	25	23	0	0	2	26	66	0.6947	1	1	1	0.5274	0.754193	6	6	0
GOTERM	negative regulation of cell migration	37	36	1	0	0	29	76	0.5377	0.981004	2	2	0.167	0.754228	9	12	0
GOTERM	cytoskeleton organization	62	57	0	2	3	58	119	0.781	0.976109	3	2	0.1545	0.754282	14	18	0
PANTHER_BIOLOGICAL_PROCESS	Protein_complex_assembly	68	56	11	1	0	21	38	0.304	0.965277	3	4	0.2167	0.754361	14	17	0
GOTERM	actin cytoskeleton reorganization	17	16	0	1	0	116	116	0.1876	0.997507	1	2	0.1828	0.754608	4	6	0
GOTERM	response to mechanical stimulus	30	29	1	0	0	18	52	0.1758	1	1	3	0.1685	0.75463	7	10	0
GOTERM	histone methyltransferase complex	16	16	0	0	0	31	106	0.0442	1	1	3	0.1847	0.754917	4	6	0
PANTHER_BIOLOGICAL_PROCESS	Neurogenesis	587	478	35	22	52	36	131	0.1549	1	24	29	0.223	0.755033	120	126	0
Panther	T_cell_activation	31	21	8	1	1	21	42	0.0827	0.83362	1	3	0.25	0.7551	5	7	0
Panther	Oxidative_stress_response	33	30	0	2	1	16	47	0.7873	0.969908	2	1	0.4902	0.755258	8	8	0
GOTERM	positive regulation of cell-substrate adhesion	16	16	0	0	0	37	89	1	0.982185	1	0	0.1898	0.755337	4	6	0
GOTERM	positive regulation of gene-specific transcription from RNA polymerase II promoter	61	57	0	4	0	33	59	0.7847	0.975791	3	2	0.158	0.755603	14	18	0
GOTERM	chromosome segregation	44	43	0	1	0	29	46	0.1672	0.99228	2	4	0.1623	0.755807	11	14	0
GOTERM	odontogenesis	16	15	0	1	0	23	104	0.5349	0.97782	1	1	0.1455	0.755896	4	6	0
GOTERM	kinetochore	47	46	0	1	0	42	65	0.4072	0.994144	2	3	0.1517	0.755985	12	15	0
GOTERM	vitamin D receptor binding	15	13	0	2	0	25	41	0.1372	1	1	2	0.2009	0.756547	3	5	0
GOTERM	placenta development	25	19	1	5	0	26	54	0.0125	0.910562	1	4	0.1788	0.756749	5	7	0
GOTERM	cell division	241	231	0	7	3	32	57	0.6145	0.978494	12	11	0.1394	0.756867	58	65	0
GOTERM	humoral immune response	34	29	2	2	1	27	42	0.4308	0.993044	1	2	0.1704	0.756907	7	10	0
GOTERM	anatomical structure morphogenesis	103	92	4	4	3	20	48	0.3148	0.969047	5	6	0.1391	0.756912	23	28	0
PANTHER_BIOLOGICAL_PROCESS	Extracellular_matrix_protein-mediated_signaling	62	57	3	0	2	58	108	0.3174	0.948169	3	4	0.2417	0.756952	14	17	0
GOTERM	hydrolase activity, acting on glycosyl bonds	48	42	3	0	3	17	48	0.6255	0.976748	2	2	0.14	0.757074	11	14	0
GOTERM	single-stranded RNA binding	14	12	0	2	0	30	113	0.4586	0.987402	1	1	0.1583	0.757154	3	5	0
Panther	Arginine_biosynthesis	7	6	0	1	0	27	30	1	0.99184	0	0	0.4687	0.757261	2	2	0
GOTERM	mitotic sister chromatid segregation	13	12	0	1	0	26	26	1	0.976024	1	0	0.1561	0.757327	3	5	0
GOTERM	skeletal system development	126	114	2	5	5	26	64	0.5121	0.979284	6	6	0.1336	0.757411	29	34	0
GOTERM	perikaryon	29	28	0	1	0	82	130	0.4172	0.990942	1	2	0.1429	0.757503	7	10	0
GOTERM	ER-associated protein catabolic process	22	22	0	0	0	19	29	0.3046	0.952285	1	2	0.1655	0.757521	6	8	0
GOTERM	protein serine/threonine phosphatase complex	12	12	0	0	0	43	81	0.1184	1	1	2	0.1571	0.757598	3	5	0
GOTERM	male gonad development	36	32	1	3	0	25	36	0.2071	0.977953	2	3	0.1433	0.757639	8	11	0
GOTERM	polypeptide N-acetylgalactosaminyltransferase activity	19	19	0	0	0	97	228	1	0.984474	1	0	0.1726	0.757679	5	7	0
GOTERM	embryonic limb morphogenesis	36	35	1	0	0	22	71	0.0988	1	2	4	0.1419	0.757703	9	12	0
GOTERM	positive regulation of glucose import	22	22	0	0	0	33	110	1	0.9932	1	0	0.1637	0.757806	6	8	0
PANTHER_BIOLOGICAL_PROCESS	Fatty_acid_beta-oxidation	27	23	4	0	0	45	79	1	0.995251	1	0	0.2042	0.757874	6	8	0
PANTHER_MOLECULAR_FUNCTION	Extracellular_matrix_glycoprotein	111	84	22	2	3	59	135	0.0554	0.6604	4	8	0.2517	0.757888	21	24	0
GOTERM	regulation of mitochondrial membrane permeability	10	9	0	0	1	19	58	0.3676	0.955494	0	1	0.1675	0.757913	2	4	0
GOTERM	DNA-dependent ATPase activity	28	26	1	1	0	43	91	0.1355	1	1	3	0.1768	0.757994	7	9	0
GOTERM	cortical actin cytoskeleton	14	12	0	2	0	31	76	0.1186	1	1	2	0.1583	0.75805	3	5	0
GOTERM	cellular membrane fusion	22	22	0	0	0	30	70	0.6785	0.976953	1	1	0.1617	0.758115	6	8	0
GOTERM	neural crest cell development	10	9	0	0	1	5	147	1	0.978878	0	0	0.1666	0.758164	2	4	0
GOTERM	positive regulation of inflammatory response	20	19	0	1	0	24	68	0.2485	0.987689	1	2	0.1693	0.75831	5	7	0
GOTERM	cell death	116	109	2	5	0	35	93	0.1815	0.978947	5	8	0.124	0.758312	27	33	0
Panther	Dopamine_receptor_mediated_signaling_pathway	32	27	1	4	0	55	127	0.7664	0.995033	1	1	0.364	0.758644	7	8	0
GOTERM	hyaluronic acid binding	19	16	1	0	2	55	76	1	0.980364	1	0	0.1827	0.758687	4	6	0
GOTERM	HOPS complex	12	12	0	0	0	28	50	0.1137	1	1	2	0.1542	0.758865	3	5	0
GOTERM	actin filament	25	22	1	2	0	55	89	0.2975	0.959772	1	2	0.1602	0.758916	6	8	0
GOTERM	Golgi stack	24	22	0	2	0	51	64	0.3043	0.969085	1	2	0.1645	0.758928	6	8	0
Panther	Thyrotropin-releasing_hormone_receptor_signaling_pathway	11	11	0	0	0	10	26	1	0.933801	1	0	0.5453	0.759108	3	3	0
GOTERM	response to biotic stimulus	14	9	2	1	2	7	31	1	0.979226	0	0	0.1674	0.759176	2	4	0
GOTERM	response to corticosterone stimulus	16	15	0	1	0	10	55	1	0.978678	1	0	0.1499	0.759201	4	6	0
Panther	Toll_receptor_signaling_pathway	30	26	0	3	1	16	21	0.7262	1	1	1	0.3108	0.759267	7	8	0
GOTERM	blastocyst development	12	12	0	0	0	17	26	0.1279	1	1	2	0.163	0.759293	3	5	0
GOTERM	voltage-gated ion channel activity	149	134	1	5	9	44	130	0.4988	0.98419	7	7	0.1118	0.759304	34	40	0
GOTERM	ion transport	511	449	6	23	33	41	99	0.6567	0.974502	22	21	0.1081	0.759331	112	123	0
GOTERM	calcium channel regulator activity	12	12	0	0	0	12	175	1	0.974635	1	0	0.1645	0.759586	3	5	0
GOTERM	flagellum	19	19	0	0	0	30	102	1	0.987368	1	0	0.1805	0.759672	5	7	0
GOTERM	helicase activity	112	98	3	6	5	44	74	0.7286	0.973104	5	4	0.1201	0.759688	25	30	0
GOTERM	nucleotide binding	1934	1617	46	87	184	42	83	0.2592	0.959559	81	85	0.1181	0.759694	404	413	0
GOTERM	positive regulation of gene expression	27	25	0	2	0	15	30	0.1236	1	1	3	0.1476	0.759825	6	9	0
PANTHER_MOLECULAR_FUNCTION	Nucleotide_phosphatase	26	24	2	0	0	31	97	0.3395	0.902149	1	2	0.2334	0.759918	6	8	0
PANTHER_MOLECULAR_FUNCTION	Other_transcription_factor	349	299	23	14	13	25	60	0.3298	0.911627	15	17	0.2031	0.760077	75	81	0
GOTERM	DNA recombination	56	49	4	2	1	33	64	0.4466	0.988711	2	3	0.1368	0.760089	12	16	0
PANTHER_BIOLOGICAL_PROCESS	Pentose-phosphate_shunt	10	8	1	1	0	18	20	0.337	0.979928	0	1	0.3222	0.760292	2	3	0
Panther	Heterotrimeric_G-protein_signaling_pathway-Gi_alpha_and_Gs_alpha_mediated_pathway	82	75	0	4	3	22	92	0.7312	0.975929	4	3	0.3082	0.760403	19	21	0
GOTERM	anchored to plasma membrane	16	16	0	0	0	21	65	0.5542	0.980691	1	1	0.1851	0.760443	4	6	0
GOTERM	spindle pole	48	48	0	0	0	30	42	0.4349	0.9905	2	3	0.1195	0.760482	12	16	0
GOTERM	regulation of actin cytoskeleton organization	10	9	1	0	0	42	66	0.3706	0.960009	0	1	0.1667	0.760857	2	4	0
GOTERM	response to bacterium	12	12	0	0	0	14	29	0.4655	0.989718	1	1	0.1526	0.760902	3	5	0
GOTERM	iron ion transport	25	22	1	2	0	23	28	1	0.990984	1	0	0.1578	0.760903	6	8	0
GOTERM	tRNA binding	23	22	1	0	0	31	59	1	0.993606	1	0	0.1655	0.760941	6	8	0
Panther	p38_MAPK_pathway	20	19	0	1	0	37	49	0.6261	1	1	1	0.5367	0.761166	5	5	0
PANTHER_BIOLOGICAL_PROCESS	Hematopoiesis	75	59	11	2	3	25	52	0.5707	0.968651	3	3	0.2026	0.761176	15	18	0
Panther	TGF-beta_signaling_pathway	64	59	0	2	3	27	55	0.8045	0.987025	3	2	0.5181	0.761367	15	15	0
PANTHER_BIOLOGICAL_PROCESS	Calcium_mediated_signaling	116	104	5	5	2	32	134	0.6109	0.981968	5	5	0.2066	0.76145	26	30	0
GOTERM	negative regulation of transforming growth factor beta receptor signaling pathway	23	22	1	0	0	29	64	0.0925	1	1	3	0.1606	0.761458	6	8	0
GOTERM	hydrolase activity	960	829	22	37	72	32	76	0.2861	0.970668	41	45	0.118	0.761567	207	219	0
GOTERM	steroid biosynthetic process	33	29	2	1	1	30	58	0.1717	0.999317	1	3	0.1641	0.761619	7	10	0
GOTERM	mitochondrial inner membrane	254	223	11	15	5	16	30	0.1436	0.97798	11	15	0.1054	0.761765	56	64	0
GOTERM	nucleolus	699	612	8	46	33	26	49	0.7872	0.97773	31	27	0.1057	0.761832	153	165	0
PANTHER_MOLECULAR_FUNCTION	Oxidoreductase	53	43	6	4	0	22	49	0.8954	0.979481	2	1	0.2659	0.762015	11	13	0
GOTERM	delayed rectifier potassium channel activity	12	12	0	0	0	35	123	0.4654	0.987993	1	1	0.16	0.762015	3	5	0
GOTERM	regulation of transforming growth factor beta receptor signaling pathway	13	13	0	0	0	55	73	0.4906	0.993083	1	1	0.1977	0.762138	3	5	0
GOTERM	negative regulation of macrophage derived foam cell differentiation	12	12	0	0	0	40	59	1	0.976563	1	0	0.1592	0.762175	3	5	0
Panther	Coenzyme_A_biosynthesis	7	7	0	0	0	24	26	1	0.979981	0	0	0.5576	0.762186	2	2	0
PANTHER_MOLECULAR_FUNCTION	Ion_channel	140	112	5	11	12	42	124	0.8193	0.966835	6	4	0.1586	0.76261	28	33	0
PANTHER_MOLECULAR_FUNCTION	Lyase	16	16	0	0	0	20	28	1	0.95299	1	0	0.1939	0.76274	4	6	0
GOTERM	tissue homeostasis	10	9	1	0	0	87	136	0.3697	0.958379	0	1	0.1663	0.762801	2	4	0
GOTERM	male germ cell nucleus	16	16	0	0	0	33	61	0.0438	1	1	3	0.196	0.762802	4	6	0
PANTHER_MOLECULAR_FUNCTION	Transmembrane_receptor_regulatory/adaptor_protein	65	60	2	2	1	41	101	0.3504	0.884103	3	4	0.2217	0.762933	15	18	0
GOTERM	dorsal/ventral pattern formation	29	28	0	0	1	23	62	0.7655	0.974643	1	1	0.136	0.762966	7	10	0
GOTERM	cytolysis	19	16	2	0	1	22	38	1	0.981412	1	0	0.1935	0.763224	4	6	0
GOTERM	Rho GTPase binding	10	9	0	1	0	48	85	1	0.977879	0	0	0.1684	0.763378	2	4	0
GOTERM	cAMP binding	14	13	0	1	0	89	132	0.4761	0.992063	1	1	0.2023	0.763705	3	5	0
GOTERM	endoplasmic reticulum membrane	531	464	9	21	37	29	51	0.0148	1	23	34	0.1439	0.76379	116	125	0
GOTERM	epidermis development	82	66	1	3	12	14	31	0.0415	1	3	7	0.1203	0.763817	17	21	0
GOTERM	negative regulation of NF-kappaB transcription factor activity	15	13	0	2	0	11	24	0.4812	0.993302	1	1	0.2047	0.764141	3	5	0
GOTERM	learning or memory	30	26	0	4	0	29	101	0.3674	0.97278	1	2	0.1798	0.764212	7	9	0
GOTERM	reverse cholesterol transport	16	13	1	0	2	22	44	0.4849	0.993915	1	1	0.2075	0.76427	3	5	0
PANTHER_BIOLOGICAL_PROCESS	DNA_repair	169	139	25	5	0	37	66	0.3961	0.961758	7	8	0.1695	0.764621	35	40	0
PANTHER_BIOLOGICAL_PROCESS	Carbohydrate_transport	50	48	0	1	1	33	62	0.2105	0.959	2	4	0.1989	0.764655	12	15	0
Panther	VEGF_signaling_pathway	14	14	0	0	0	73	86	0.5153	1	1	1	0.4806	0.7647	4	4	0
Panther	Fructose_galactose_metabolism	7	7	0	0	0	14	34	1	0.982379	0	0	0.5637	0.764865	2	2	0
Panther	General_transcription_by_RNA_polymerase_I	12	12	0	0	0	20	21	1	0.931115	1	0	0.3522	0.765188	3	4	0
GOTERM	glutamate receptor activity	12	12	0	0	0	281	433	1	0.975855	1	0	0.1628	0.765361	3	5	0
GOTERM	NF-kappaB binding	14	13	0	1	0	41	101	1	0.977164	1	0	0.2049	0.765446	3	5	0
GOTERM	protein oligomerization	26	23	0	3	0	33	41	0.1047	1	1	3	0.1915	0.765667	6	8	0
GOTERM	regulation of the force of heart contraction	13	13	0	0	0	20	90	0.4846	0.993391	1	1	0.2041	0.765731	3	5	0
PANTHER_MOLECULAR_FUNCTION	Mitochondrial_carrier_protein	66	56	3	5	2	17	39	0.9437	0.967545	3	1	0.2144	0.765835	14	17	0
PANTHER_MOLECULAR_FUNCTION	Acyltransferase	122	94	16	9	3	31	51	0.5089	1	5	5	0.227	0.766047	24	27	0
GOTERM	Cajal body	41	38	1	2	0	20	58	0.5806	0.973708	2	2	0.1284	0.766134	10	13	0
GOTERM	high-density lipoprotein particle	19	13	0	1	5	5	25	0.4852	0.989963	1	1	0.2045	0.766199	3	5	0
GOTERM	DNA methylation	14	13	0	1	0	59	62	0.4878	0.993753	1	1	0.2053	0.767076	3	5	0
Panther	Androgen/estrogene/progesterone_biosynthesis	17	15	0	1	1	23	47	0.5391	1	1	1	0.3117	0.767576	4	5	0
GOTERM	nucleotidyltransferase activity	74	68	3	2	1	39	69	0.9702	0.995222	3	1	0.1636	0.767618	17	21	0
GOTERM	Notch signaling pathway	42	40	1	1	0	32	104	0.5928	0.975951	2	2	0.1738	0.767679	10	13	0
GOTERM	NuRD complex	14	13	0	1	0	37	43	1	0.973675	1	0	0.2053	0.767766	3	5	0
GOTERM	cell fate specification	13	13	0	0	0	25	36	0.4918	0.990631	1	1	0.2026	0.767861	3	5	0
GOTERM	isomerase activity	106	98	1	6	1	21	36	0.3713	0.990916	5	6	0.1178	0.768039	25	30	0
Panther	De_novo_pyrimidine_deoxyribonucleotide_biosynthesis	7	7	0	0	0	12	184	1	0.977857	0	0	0.5512	0.768747	2	2	0
PANTHER_BIOLOGICAL_PROCESS	RNA_localization	33	32	0	1	0	62	82	0.803	1	2	1	0.2568	0.768847	8	10	0
REACTOME	HORMONE_LIGAND_BINDING_RECEPTORS	10	9	0	0	1	10	55	0.3734	1	0	1	0.0093	0.76935	2	6	0
Panther	PI3_kinase_pathway	13	13	0	0	0	12	47	0.1354	0.915129	1	2	0.4165	0.769589	3	4	0
Panther	Heme_biosynthesis	15	15	0	0	0	15	30	1	0.937983	1	0	0.544	0.769846	4	4	0
GOTERM	organ morphogenesis	120	112	1	6	1	35	66	0.1043	1	6	9	0.1626	0.770431	28	33	0
GOTERM	female gamete generation	15	12	0	3	0	21	64	0.4655	0.987264	1	1	0.1614	0.770589	3	5	0
PANTHER_BIOLOGICAL_PROCESS	NF-kappaB_cascade	71	58	2	0	11	15	29	0.5493	0.96541	3	3	0.1819	0.7708	15	18	0
GOTERM	long-term memory	12	12	0	0	0	110	111	0.4583	0.985661	1	1	0.1585	0.771534	3	5	0
PANTHER_MOLECULAR_FUNCTION	Ligase	69	56	11	2	0	32	57	0.5311	0.987326	3	3	0.2077	0.773159	14	17	0
GOTERM	phosphoinositide 3-kinase binding	10	10	0	0	0	51	91	0.4045	0.974251	1	1	0.2229	0.773446	3	4	0
PANTHER_BIOLOGICAL_PROCESS	Embryogenesis	141	120	9	8	4	26	89	0.8557	1	6	4	0.2864	0.774447	30	33	0
PANTHER_BIOLOGICAL_PROCESS	Chromosome_segregation	121	93	19	6	3	25	43	0.507	0.946205	5	5	0.2916	0.774961	23	26	0
GOTERM	G1 phase of mitotic cell cycle	10	7	1	2	0	16	51	1	0.975259	0	0	0.2384	0.775169	2	3	0
Panther	Cell_cycle	19	18	0	0	1	23	51	1	0.950066	1	0	0.4855	0.775287	5	5	0
Panther	5HT2_type_receptor_mediated_signaling_pathway	8	7	0	1	0	266	248	0.0433	0.4174	0	2	0.5524	0.775343	2	2	0
GOTERM	cellular carbohydrate metabolic process	10	10	0	0	0	23	28	0.4021	0.974443	1	1	0.222	0.775406	3	4	0
GOTERM	cholesterol catabolic process	10	10	0	0	0	27	54	1	0.976918	1	0	0.2239	0.775989	3	4	0
GOTERM	blood vessel development	37	33	0	4	0	26	62	0.4945	0.980659	2	2	0.1823	0.776014	8	11	0
GOTERM	COPI coating of Golgi vesicle	10	10	0	0	0	29	41	0.0109	1	1	3	0.2164	0.776416	3	4	0
PANTHER_BIOLOGICAL_PROCESS	Oncogene	122	83	27	11	1	40	81	0.396	0.963309	4	5	0.2329	0.777164	21	24	0
GOTERM	low-density lipoprotein binding	13	13	0	0	0	85	167	0.4903	0.99096	1	1	0.2147	0.777245	3	5	0
Panther	5-Hydroxytryptamine_degredation	15	14	0	0	1	35	41	0.5199	1	1	1	0.4732	0.777337	4	4	0
GOTERM	chondrocyte differentiation	12	10	1	1	0	35	91	0.3941	0.970817	1	1	0.2232	0.780057	3	4	0
PANTHER_BIOLOGICAL_PROCESS	General_vesicle_transport	251	212	14	18	7	34	74	0.7405	0.995178	11	9	0.2714	0.780164	53	57	0
PANTHER_MOLECULAR_FUNCTION	Receptor	279	228	18	11	22	23	69	0.3504	0.913598	11	13	0.1814	0.780417	57	63	0
PANTHER_BIOLOGICAL_PROCESS	Other_nucleoside,_nucleotide_and_nucleic_acid_metabolism	29	28	1	0	0	46	71	0.76	0.991154	1	1	0.2501	0.781415	7	9	0
PANTHER_MOLECULAR_FUNCTION	Transaminase	25	22	2	0	1	29	38	1	0.96713	1	0	0.296	0.782446	6	7	0
GOTERM	potassium channel regulator activity	23	23	0	0	0	27	75	1	0.993346	1	0	0.1874	0.782674	6	8	0
PANTHER_BIOLOGICAL_PROCESS	Amino_acid_transport	47	41	3	3	0	39	72	0.3364	0.951673	2	3	0.3149	0.783161	10	12	0
GOTERM	centrosome	108	101	0	7	0	48	73	0.3974	0.98961	5	6	0.1677	0.783175	25	30	0
PANTHER_MOLECULAR_FUNCTION	Hydrogen_transporter	46	38	6	2	0	13	27	0.1254	0.804729	2	4	0.2213	0.78499	10	12	0
PANTHER_MOLECULAR_FUNCTION	Serine/threonine_protein_kinase_receptor	25	22	0	2	1	44	69	0.3064	0.946815	1	2	0.3	0.785126	6	7	0
Panther	Metabotropic_glutamate_receptor_group_III_pathway	4	4	0	0	0	309	309	1	0.963996	0	0	0.6891	0.785424	1	1	0
PANTHER_MOLECULAR_FUNCTION	Other_phosphatase	82	69	4	7	2	44	74	0.4481	0.979584	3	4	0.1733	0.78662	17	21	0
PANTHER_MOLECULAR_FUNCTION	HMG_box_transcription_factor	36	24	9	3	0	6	78	1	0.965245	1	0	0.2256	0.787738	6	8	0
PANTHER_MOLECULAR_FUNCTION	Apolipoprotein	23	15	0	0	8	16	28	1	0.968387	1	0	0.3166	0.788078	4	5	0
Panther	DNA_replication	15	12	1	2	0	27	46	1	0.93293	1	0	0.6081	0.788695	3	3	0
GOTERM	protein homodimerization activity	351	324	2	13	12	31	67	0.6565	0.977325	16	15	0.152	0.788842	81	89	0
GOTERM	acid-amino acid ligase activity	34	33	0	1	0	118	172	0.228	0.991296	2	3	0.1851	0.789717	8	11	0
Panther	p53_pathway	59	56	0	1	2	21	41	0.5416	1	3	3	0.4298	0.79085	14	15	0
GOTERM	R-SMAD binding	10	10	0	0	0	67	61	0.4046	0.971529	1	1	0.2251	0.7909	3	4	0
Panther	Serine_glycine_biosynthesis	4	4	0	0	0	34	28	1	0.966908	0	0	0.679	0.791539	1	1	0
GOTERM	embryonic gut development	10	10	0	0	0	33	96	1	0.976594	1	0	0.2282	0.792224	3	4	0
GOTERM	laminin-1 complex	7	7	0	0	0	147	212	0.2978	0.979649	0	1	0.244	0.792869	2	3	0
GOTERM	establishment of protein localization	12	10	0	2	0	39	76	0.4058	0.974191	1	1	0.2232	0.792975	3	4	0
PANTHER_MOLECULAR_FUNCTION	Actin_and_actin_related_protein	39	27	8	2	2	24	31	0.7559	1	1	1	0.2162	0.793076	7	9	0
GOTERM	transmission of nerve impulse	10	10	0	0	0	80	285	0.4048	0.960781	1	1	0.2268	0.793144	3	4	0
GOTERM	gamma-tubulin binding	10	10	0	0	0	38	41	1	0.976907	1	0	0.2289	0.793694	3	4	0
Panther	Muscarinic_acetylcholine_receptor_1_and_3_signaling_pathway	8	8	0	0	0	71	165	1	0.970559	0	0	0.6376	0.795785	2	2	0
GOTERM	gut development	10	10	0	0	0	21	26	1	0.973973	1	0	0.227	0.79847	3	4	0
PANTHER_BIOLOGICAL_PROCESS	Phosphate_metabolism	91	75	8	5	3	54	91	0.3245	0.949736	4	5	0.3139	0.798625	19	21	0
GOTERM	gene silencing by RNA	30	30	0	0	0	53	68	0.7829	0.972827	2	1	0.1906	0.799172	8	10	0
GOTERM	aging	61	58	1	2	0	31	58	0.5575	0.975622	3	3	0.1784	0.799244	15	18	0
GOTERM	response to calcium ion	44	44	0	0	0	35	78	0.6635	0.978355	2	2	0.1885	0.799859	11	14	0
GOTERM	thymus development	23	23	0	0	0	41	82	0.0275	1	1	4	0.1945	0.80116	6	8	0
GOTERM	glucose transport	23	23	0	0	0	26	54	0.3203	0.959516	1	2	0.2002	0.801363	6	8	0
PANTHER_MOLECULAR_FUNCTION	Membrane_traffic_regulatory_protein	107	92	9	6	0	52	88	0.3134	0.890647	5	6	0.1878	0.801641	23	27	0
GOTERM	response to peptide hormone stimulus	49	44	0	3	2	23	59	0.1771	0.985196	2	4	0.1917	0.801723	11	14	0
GOTERM	positive regulation of insulin secretion	20	20	0	0	0	33	56	0.6382	0.974675	1	1	0.2161	0.803774	5	7	0
PANTHER_MOLECULAR_FUNCTION	Protein_phosphatase	145	127	13	4	1	51	127	0.1826	0.928467	6	9	0.1651	0.803828	32	37	0
PANTHER_BIOLOGICAL_PROCESS	Sex_determination	14	9	2	3	0	31	31	0.3636	0.942712	0	1	0.3947	0.805396	2	3	0
GOTERM	voltage-gated calcium channel activity	23	20	0	1	2	148	234	0.2629	0.978334	1	2	0.2132	0.805553	5	7	0
GOTERM	phosphate metabolic process	21	20	0	0	1	40	177	0.6398	0.972786	1	1	0.2113	0.80579	5	7	0
KEGG	KEGG_BASE_EXCISION_REPAIR	35	32	2	1	0	13	23	1	0.978043	2	0	0.15	0.805939	8	11	0
GOTERM	negative regulation of BMP signaling pathway	20	20	0	0	0	52	68	0.2702	0.981165	1	2	0.2168	0.807065	5	7	0
PANTHER_MOLECULAR_FUNCTION	Extracellular_matrix_linker_protein	23	20	2	0	1	123	159	0.6463	0.970519	1	1	0.2154	0.808909	5	7	0
GOTERM	p53 binding	21	20	0	1	0	41	60	0.2695	0.97606	1	2	0.22	0.808919	5	7	0
GOTERM	protein amino acid dephosphorylation	128	117	3	6	2	45	126	0.2368	0.965926	6	8	0.1855	0.809991	29	34	0
GOTERM	response to steroid hormone stimulus	14	14	0	0	0	9	15	0.5122	0.985471	1	1	0.2514	0.810062	4	5	0
GOTERM	catalytic activity	122	111	3	6	2	29	91	0.8047	0.97575	6	4	0.1963	0.810765	28	32	0
GOTERM	mitochondrion organization	25	24	0	1	0	30	50	0.3442	0.965392	1	2	0.2295	0.811389	6	8	0
PANTHER_MOLECULAR_FUNCTION	Extracellular_matrix	149	119	16	6	8	16	72	0.1449	0.981624	6	9	0.282	0.811759	30	33	0
PANTHER_MOLECULAR_FUNCTION	RNA_helicase	83	59	10	11	3	31	56	0.5713	1	3	3	0.2972	0.81258	15	17	0
GOTERM	positive regulation of multicellular organism growth	24	24	0	0	0	25	64	0.7135	0.976583	1	1	0.2313	0.812828	6	8	0
GOTERM	insulin receptor signaling pathway	35	34	0	1	0	50	77	1	0.997018	2	0	0.2106	0.813646	9	11	0
GOTERM	branching involved in ureteric bud morphogenesis	26	24	0	2	0	13	58	0.3413	0.964969	1	2	0.2321	0.813882	6	8	0
GOTERM	protein transport	406	381	6	14	5	33	68	0.4364	0.978313	19	20	0.1684	0.814355	95	103	0
GOTERM	ER to Golgi vesicle-mediated transport	41	38	1	1	1	37	50	0.571	0.977594	2	2	0.2192	0.814749	10	12	0
GOTERM	structural constituent of cytoskeleton	74	63	1	2	8	29	80	0.2028	0.991914	3	5	0.2066	0.814843	16	19	0
GOTERM	central nervous system development	99	92	0	6	1	35	131	0.3098	0.965647	5	6	0.1921	0.81502	23	27	0
GOTERM	protein amino acid phosphorylation	488	446	4	20	18	57	103	0.6501	0.978178	22	21	0.1883	0.815696	112	119	0
GOTERM	nuclear speck	114	107	3	3	1	31	60	0.792	0.97471	5	4	0.1931	0.815774	27	31	0
GOTERM	ATP-dependent DNA helicase activity	25	24	1	0	0	50	66	0.3363	0.962024	1	2	0.2334	0.816178	6	8	0
GOTERM	extracellular matrix organization	62	59	1	2	0	37	91	0.8013	0.97433	3	2	0.2042	0.816234	15	18	0
GOTERM	MLL1 complex	27	24	0	3	0	31	51	0.7122	0.9749	1	1	0.2237	0.816439	6	8	0
GOTERM	protein amino acid autophosphorylation	77	74	0	3	0	77	105	0.1609	0.98222	4	6	0.2072	0.816593	19	22	0
PANTHER_MOLECULAR_FUNCTION	Other_cytokine	22	17	3	0	2	8	24	1	0.956112	1	0	0.2274	0.816691	4	6	0
PANTHER_BIOLOGICAL_PROCESS	Cell_cycle	125	104	10	8	3	31	75	0.4116	0.949843	5	6	0.356	0.816838	26	28	0
GOTERM	aspartic-type endopeptidase activity	18	17	1	0	0	12	31	0.0491	1	1	3	0.2364	0.817669	4	6	0
GOTERM	pattern specification process	45	41	0	2	2	17	65	0.0546	1	2	5	0.2047	0.817814	10	13	0
GOTERM	endoplasmic reticulum lumen	74	70	2	0	2	26	39	0.8714	0.975493	4	2	0.2018	0.817903	18	21	0
KEGG	KEGG_AUTOIMMUNE_THYROID_DISEASE	53	22	20	1	10	7	37	1	1	1	0	0.1573	0.8181	6	8	0
GOTERM	antigen processing and presentation	32	17	9	0	6	7	27	0.5782	0.981093	1	1	0.2359	0.818211	4	6	0
GOTERM	ADP binding	19	17	0	2	0	80	103	1	0.982296	1	0	0.2393	0.818414	4	6	0
GOTERM	mitochondrial small ribosomal subunit	18	17	1	0	0	12	22	0.5879	0.981046	1	1	0.2346	0.818578	4	6	0
GOTERM	cartilage condensation	17	17	0	0	0	11	54	0.2014	1	1	2	0.2367	0.818692	4	6	0
GOTERM	actin filament capping	17	17	0	0	0	57	67	0.2049	0.989626	1	2	0.2267	0.819211	4	6	0
GOTERM	cornified envelope	22	17	1	0	4	6	46	0.2131	0.980562	1	2	0.2384	0.819508	4	6	0
GOTERM	late endosome membrane	52	48	3	1	0	27	46	0.4444	0.992391	2	3	0.2009	0.820241	12	15	0
PANTHER_BIOLOGICAL_PROCESS	Receptor_protein_tyrosine_kinase_signaling_pathway	211	180	18	7	6	60	134	0.1864	0.981182	9	12	0.3144	0.820286	45	48	0
GOTERM	negative regulation of neuron apoptosis	45	45	0	0	0	30	74	0.0696	1	2	5	0.2132	0.820337	11	14	0
GOTERM	respiratory gaseous exchange	29	27	0	1	1	27	63	0.75	0.977963	1	1	0.2131	0.820588	7	9	0
PANTHER_BIOLOGICAL_PROCESS	tRNA_metabolism	42	39	2	0	1	20	26	0.1275	1	2	4	0.3778	0.822953	10	11	0
KEGG	KEGG_ALDOSTERONE_REGULATED_SODIUM_REABSORPTION	42	39	0	2	1	46	87	0.8629	1	2	1	0.0831	0.823886	10	14	0
PANTHER_BIOLOGICAL_PROCESS	General_mRNA_transcription_activities	45	38	5	1	1	26	33	0.8561	1	2	1	0.3438	0.823903	10	11	0
GOTERM	3'-5' exonuclease activity	14	14	0	0	0	41	52	1	0.976416	1	0	0.2569	0.824422	4	5	0
GOTERM	endopeptidase activity	14	14	0	0	0	25	57	0.157	1	1	2	0.2579	0.827018	4	5	0
GOTERM	peptidyl-prolyl cis-trans isomerase activity	34	31	1	2	0	18	35	0.2006	0.983709	2	3	0.2307	0.82721	8	10	0
KEGG	KEGG_CIRCADIAN_RHYTHM_MAMMAL	13	13	0	0	0	36	56	1	1	1	0	0.206	0.827443	3	5	0
GOTERM	cellular metabolic process	14	14	0	0	0	21	78	1	0.975629	1	0	0.2524	0.82809	4	5	0
GOTERM	collagen fibril organization	26	24	1	1	0	50	95	0.7157	0.97414	1	1	0.2403	0.828267	6	8	0
GOTERM	cytoskeletal adaptor activity	14	14	0	0	0	95	138	0.5103	0.993245	1	1	0.2615	0.828269	4	5	0
GOTERM	cytoskeleton	687	618	12	34	23	49	98	0.7384	0.974491	31	28	0.1958	0.829683	155	162	0
PANTHER_BIOLOGICAL_PROCESS	Regulation_of_nucleoside,_nucleotide_metabolism	15	13	0	2	0	47	69	0.1303	1	1	2	0.4164	0.830418	3	4	0
PANTHER_BIOLOGICAL_PROCESS	Endocytosis	123	96	17	5	5	48	76	0.3504	0.950778	5	6	0.3497	0.831091	24	26	0
GOTERM	brown fat cell differentiation	21	21	0	0	0	16	52	0.2812	0.972182	1	2	0.2471	0.831197	5	7	0
KEGG	KEGG_VASOPRESSIN_REGULATED_WATER_REABSORPTION	44	42	0	2	0	29	68	0.8849	1	2	1	0.1432	0.831208	11	14	0
GOTERM	glutamine metabolic process	15	14	0	1	0	33	47	0.5125	0.985911	1	1	0.2581	0.831389	4	5	0
GOTERM	male genitalia development	14	14	0	0	0	21	35	0.1626	1	1	2	0.2645	0.833049	4	5	0
PANTHER_BIOLOGICAL_PROCESS	Monosaccharide_metabolism	43	35	3	5	0	39	63	0.526	0.953654	2	2	0.3745	0.833717	9	10	0
KEGG	KEGG_GNRH_SIGNALING_PATHWAY	101	91	1	3	6	34	106	0.0374	1	5	9	0.1264	0.834465	23	28	0
GOTERM	early endosome membrane	42	35	4	3	0	59	70	0.5354	0.977139	2	2	0.2333	0.836811	9	11	0
GOTERM	ubiquitin-dependent protein catabolic process	146	127	7	11	1	56	79	0.4535	0.979903	6	7	0.2115	0.837922	32	36	0
GOTERM	superoxide anion generation	13	11	0	2	0	15	54	0.0987	1	1	2	0.2829	0.838301	3	4	0
GOTERM	zinc ion binding	1988	1507	91	79	311	30	71	0.5042	0.973266	75	75	0.1945	0.838735	377	382	0
KEGG	KEGG_LEISHMANIA_INFECTION	72	50	15	2	5	20	43	0.7231	0.991595	3	2	0.1624	0.838796	13	16	0
GOTERM	sarcomere	29	28	0	0	1	23	71	0.7535	0.973719	1	1	0.2479	0.839558	7	9	0
GOTERM	positive regulation of stress fiber assembly	11	11	0	0	0	53	74	1	0.979318	1	0	0.2773	0.839953	3	4	0
GOTERM	3',5'-cyclic-nucleotide phosphodiesterase activity	11	11	0	0	0	157	297	1	0.980182	1	0	0.282	0.840239	3	4	0
GOTERM	myosin filament	15	11	0	0	4	33	63	0.4276	0.968677	1	1	0.2838	0.840714	3	4	0
GOTERM	acyl-CoA dehydrogenase activity	11	11	0	0	0	39	77	0.4263	0.972464	1	1	0.2822	0.840868	3	4	0
Panther	TCA_cycle	14	13	0	1	0	28	35	1	0.936552	1	0	0.6663	0.841022	3	3	0
Panther	Salvage_pyrimidine_ribonucleotides	6	5	0	1	0	20	54	1	0.992759	0	0	0.765	0.841148	1	1	0
GOTERM	prostaglandin biosynthetic process	11	11	0	0	0	11	40	0.4297	0.972329	1	1	0.2796	0.841485	3	4	0
PANTHER_BIOLOGICAL_PROCESS	Anterior/posterior_patterning	67	50	7	8	2	6	106	0.9243	0.993585	3	1	0.361	0.842746	13	14	0
GOTERM	GTPase inhibitor activity	11	11	0	0	0	46	90	1	0.978944	1	0	0.2824	0.843213	3	4	0
PANTHER_MOLECULAR_FUNCTION	Other_cell_junction_protein	36	30	5	0	1	89	238	0.4402	0.929028	2	2	0.3272	0.845815	8	9	0
KEGG	KEGG_T_CELL_RECEPTOR_SIGNALING_PATHWAY	108	101	1	3	3	54	75	0.2369	1	5	7	0.1524	0.846138	25	30	0
GOTERM	histone deacetylase activity	13	11	0	2	0	35	136	1	0.981464	1	0	0.2803	0.847314	3	4	0
KEGG	KEGG_VALINE_LEUCINE_AND_ISOLEUCINE_DEGRADATION	44	42	0	1	1	38	64	0.6253	0.97791	2	2	0.0805	0.847492	11	15	0
GOTERM	endoderm development	11	11	0	0	0	33	60	0.1004	1	1	2	0.2923	0.847574	3	4	0
Panther	Ubiquitin_proteasome_pathway	52	47	1	4	0	53	75	0.2016	1	2	4	0.6581	0.847991	12	11	0
PANTHER_BIOLOGICAL_PROCESS	Glycolysis	46	33	8	3	2	23	35	0.8131	1	2	1	0.4497	0.849234	8	9	0
KEGG	KEGG_CELL_CYCLE	128	120	4	3	1	31	53	0.8575	1	6	4	0.1594	0.84939	30	35	0
PANTHER_BIOLOGICAL_PROCESS	Neuronal_activities	142	115	13	8	6	34	118	0.8296	1	6	4	0.428	0.849482	29	30	0
PANTHER_BIOLOGICAL_PROCESS	Acyl-CoA_metabolism	22	18	1	3	0	33	42	0.6058	0.957558	1	1	0.4787	0.851588	5	5	0
PANTHER_BIOLOGICAL_PROCESS	Spermatogenesis_and_motility	129	95	20	7	7	18	61	0.3387	0.955466	5	6	0.4212	0.852778	24	25	0
GOTERM	positive regulation of interferon-gamma production	11	11	0	0	0	16	19	1	0.976556	1	0	0.2867	0.853047	3	4	0
GOTERM	nuclear matrix	61	57	0	3	1	43	63	0.55	0.978454	3	3	0.237	0.857368	14	17	0
PANTHER_BIOLOGICAL_PROCESS	MHCI-mediated_immunity	22	10	12	0	0	10	16	0.4012	0.968863	1	1	0.4785	0.857681	3	3	0
GOTERM	very-long-chain fatty acid metabolic process	11	11	0	0	0	29	33	1	0.978841	1	0	0.2887	0.858129	3	4	0
GOTERM	phosphatidate phosphatase activity	11	11	0	0	0	45	55	1	0.980601	1	0	0.2909	0.858131	3	4	0
Panther	Muscarinic_acetylcholine_receptor_2_and_4_signaling_pathway	5	5	0	0	0	41	131	1	1	0	0	0.7595	0.859159	1	1	0
Panther	FGF_signaling_pathway	47	43	1	2	1	37	91	1	1	2	0	0.6567	0.860351	11	10	0
PANTHER_BIOLOGICAL_PROCESS	Purine_metabolism	65	56	7	2	0	32	58	0.537	0.95764	3	3	0.4317	0.860791	14	15	0
GOTERM	natural killer cell activation	13	11	1	0	1	7	13	0.4357	0.969608	1	1	0.2905	0.860963	3	4	0
Ingenuity	cAMP-mediated.Signaling	11	11	0	0	0	73	72	1	0.922719	1	0	0.803	0.861312	3	2	0
PANTHER_BIOLOGICAL_PROCESS	Sensory_perception	23	21	0	0	2	31	65	0.6599	0.975588	1	1	0.4349	0.861635	5	6	0
Ingenuity	EGF.Signaling	21	20	0	1	0	78	88	0.6415	0.925407	1	1	0.5919	0.862304	5	5	0
KEGG	KEGG_STEROID_BIOSYNTHESIS	17	15	0	2	0	22	25	0.5314	1	1	1	0.1462	0.86354	4	6	0
PANTHER_BIOLOGICAL_PROCESS	Steroid_hormone_metabolism	45	25	7	0	13	27	37	0.0332	0.7313	1	4	0.447	0.863766	6	7	0
PANTHER_BIOLOGICAL_PROCESS	Other_steroid_metabolism	13	10	2	0	1	19	19	1	1	1	0	0.4805	0.86466	3	3	0
Ingenuity	IL-6.Signaling	29	27	1	1	0	37	49	1	0.966819	1	0	0.699	0.864672	7	6	0
PANTHER_BIOLOGICAL_PROCESS	DNA_recombination	44	37	3	3	1	38	73	0.8459	1	2	1	0.4467	0.864702	9	10	0
GOTERM	clathrin coated vesicle membrane	11	11	0	0	0	61	140	0.4307	0.973974	1	1	0.291	0.865132	3	4	0
KEGG	KEGG_NEUROTROPHIN_SIGNALING_PATHWAY	126	116	0	6	4	48	81	0.2302	1	6	8	0.1187	0.865286	29	35	0
GOTERM	GTP-dependent protein binding	11	11	0	0	0	29	73	1	0.978998	1	0	0.2869	0.866095	3	4	0
Ingenuity	Phototransduction.Pathway	12	11	0	1	0	10	29	1	0.917056	1	0	0.7981	0.866395	3	2	0
GOTERM	COPI vesicle coat	11	11	0	0	0	31	51	0.1016	1	1	2	0.2976	0.866521	3	4	0
GOTERM	transcription repressor activity	162	154	1	5	2	25	67	0.5137	0.981235	8	8	0.2207	0.866839	39	43	0
KEGG	KEGG_PRIMARY_BILE_ACID_BIOSYNTHESIS	16	16	0	0	0	28	48	0.565	1	1	1	0.1864	0.867441	4	6	0
GOTERM	positive regulation of vasodilation	12	11	0	1	0	6	42	0.4411	0.974424	1	1	0.288	0.867572	3	4	0
Panther	Inflammation_mediated_by_chemokine_and_cytokine_signaling_pathway	98	87	1	3	7	18	63	0.8191	0.95631	4	3	0.7022	0.867923	22	20	0
Panther	De_novo_purine_biosynthesis	26	24	0	0	2	31	56	0.6988	1	1	1	0.7496	0.868083	6	5	0
PANTHER_BIOLOGICAL_PROCESS	Other_protein_metabolism	48	40	5	2	1	43	51	0.322	0.940925	2	3	0.416	0.868456	10	11	0
PANTHER_BIOLOGICAL_PROCESS	Other_carbohydrate_metabolism	56	51	2	1	2	25	53	0.7331	0.986761	3	2	0.524	0.868495	13	13	0
PANTHER_BIOLOGICAL_PROCESS	Phospholipid_metabolism	151	119	14	12	6	38	72	0.3856	0.964981	6	7	0.5095	0.868562	30	30	0
Panther	Cholesterol_biosynthesis	11	11	0	0	0	21	21	0.4255	1	1	1	0.7915	0.868792	3	2	0
PANTHER_BIOLOGICAL_PROCESS	Cholesterol_metabolism	68	60	3	2	3	22	53	0.5854	0.978983	3	3	0.4368	0.868919	15	16	0
PANTHER_BIOLOGICAL_PROCESS	Regulation_of_lipid,_fatty_acid_and_steroid_metabolism	27	26	0	1	0	26	43	0.1416	0.997518	1	3	0.4858	0.869728	7	7	0
PANTHER_BIOLOGICAL_PROCESS	Phagocytosis	39	36	2	1	0	74	158	0.5399	0.949297	2	2	0.4067	0.870375	9	10	0
PANTHER_BIOLOGICAL_PROCESS	Electron_transport	151	121	14	1	15	27	45	0.257	0.995274	6	8	0.3826	0.870526	30	32	0
GOTERM	response to hydrogen peroxide	40	39	1	0	0	20	77	0.8643	0.978863	2	1	0.2437	0.87091	10	12	0
KEGG	KEGG_CALCIUM_SIGNALING_PATHWAY	178	162	2	9	5	48	121	0.1827	1	8	11	0.0991	0.871161	41	48	0
PANTHER_BIOLOGICAL_PROCESS	Complement-mediated_immunity	56	39	8	1	8	25	34	0.1317	0.936626	2	4	0.5266	0.871636	10	10	0
Ingenuity	Nitric.Oxide.Signaling.in.the.Cardiovascular.System	10	10	0	0	0	38	136	0.4007	1	1	1	0.7562	0.871876	3	2	0
Panther	5HT3_type_receptor_mediated_signaling_pathway	7	5	0	0	2	38	28	1	0.992341	0	0	0.7614	0.872027	1	1	0
GOTERM	regulation of gene expression by genetic imprinting	11	11	0	0	0	46	75	0.4318	0.970267	1	1	0.2907	0.872186	3	4	0
Ingenuity	Complement.System	23	19	2	0	2	39	46	0.6202	0.96456	1	1	0.7316	0.872695	5	4	0
PANTHER_BIOLOGICAL_PROCESS	Fatty_acid_biosynthesis	14	14	0	0	0	22	69	1	1	1	0	0.4804	0.872754	4	4	0
Ingenuity	p53.Signaling	64	64	0	0	0	33	76	0.8376	0.914858	3	2	0.764	0.87338	16	14	0
Ingenuity	Apoptosis.Signaling	31	30	0	1	0	30	52	0.1907	1	2	3	0.6561	0.874433	8	7	0
PANTHER_BIOLOGICAL_PROCESS	Nucleoside,_nucleotide_and_nucleic_acid_transport	58	38	14	6	0	24	40	0.8592	1	2	1	0.4841	0.874565	10	10	0
PANTHER_BIOLOGICAL_PROCESS	Receptor_mediated_endocytosis	111	95	7	6	3	30	66	0.5094	0.955202	5	5	0.5068	0.874846	24	24	0
Panther	Parkinson_disease	43	40	3	0	0	20	70	0.8679	0.940123	2	1	0.7016	0.874871	10	9	0
PANTHER_BIOLOGICAL_PROCESS	Sulfur_metabolism	56	43	4	6	3	43	82	0.6459	0.983096	2	2	0.5299	0.874991	11	11	0
Panther	Pyrimidine_Metabolism	6	6	0	0	0	27	160	1	0.987452	0	0	0.8252	0.875244	2	1	0
Panther	Hypoxia_response_via_HIF_activation	16	16	0	0	0	27	103	1	0.945063	1	0	0.8006	0.875897	4	3	0
Ingenuity	Axonal.Guidance.Signaling	67	63	2	2	0	78	125	0.39	1	3	4	0.7404	0.876143	16	14	0
Ingenuity	Fc.Epsilon.RI.Signaling	20	16	1	1	2	57	58	0.5588	0.965819	1	1	0.5929	0.876618	4	4	0
PANTHER_BIOLOGICAL_PROCESS	Homeostasis	63	56	3	3	1	50	94	0.3026	0.982839	3	4	0.4269	0.876635	14	15	0
Ingenuity	Serotonin.Receptor.Signaling	14	14	0	0	0	20	48	1	0.919735	1	0	0.7252	0.877079	4	3	0
PANTHER_BIOLOGICAL_PROCESS	Determination_of_dorsal/ventral_axis	16	14	0	2	0	50	165	1	1	1	0	0.4787	0.878285	4	4	0
PANTHER_BIOLOGICAL_PROCESS	Lysosome_transport	12	11	0	1	0	26	42	0.433	0.951871	1	1	0.5421	0.878862	3	3	0
PANTHER_BIOLOGICAL_PROCESS	Exocytosis	104	80	18	4	2	30	75	0.9147	0.997031	4	2	0.5421	0.87895	20	20	0
Panther	Endothelin_signaling_pathway	19	19	0	0	0	27	133	0.6242	1	1	1	0.732	0.879157	5	4	0
Panther	Axon_guidance_mediated_by_semaphorins	27	26	0	1	0	95	122	0.7424	0.999811	1	1	0.6652	0.879746	7	6	0
Panther	Synaptic_vesicle_trafficking	31	29	0	2	0	63	150	0.7713	0.992315	1	1	0.7681	0.880246	7	6	0
PANTHER_BIOLOGICAL_PROCESS	Amino_acid_activation	38	34	3	0	1	37	48	0.2445	0.965897	2	3	0.4933	0.880328	9	9	0
PANTHER_BIOLOGICAL_PROCESS	NO_mediated_signal_transduction	10	7	1	2	0	44	133	0.3074	1	0	1	0.5616	0.88041	2	2	0
GOTERM	water channel activity	11	8	0	1	2	13	18	0.3324	0.968242	0	1	0.3181	0.881263	2	3	0
KEGG	KEGG_NICOTINATE_AND_NICOTINAMIDE_METABOLISM	24	24	0	0	0	43	54	0.3475	1	1	2	0.1215	0.881277	6	9	0
PANTHER_BIOLOGICAL_PROCESS	Protein_modification	219	170	30	8	11	36	71	0.1403	0.963723	9	12	0.4937	0.881546	43	43	0
PANTHER_BIOLOGICAL_PROCESS	Other_sensory_perception	15	14	1	0	0	83	210	0.154	1	1	2	0.4798	0.881664	4	4	0
PANTHER_BIOLOGICAL_PROCESS	Coenzyme_metabolism	61	50	8	1	2	26	56	0.468	0.94446	3	3	0.4888	0.88205	13	13	0
Ingenuity	NFKB.Signaling	43	39	2	2	0	35	53	0.3094	1	2	3	0.6693	0.882204	10	9	0
Ingenuity	Integrin.Signaling	38	37	1	0	0	88	116	0.8556	0.923242	2	1	0.7427	0.883148	9	8	0
PANTHER_BIOLOGICAL_PROCESS	rRNA_metabolism	66	60	4	2	0	14	23	0.03	0.7586	3	7	0.5491	0.88462	15	15	0
Ingenuity	Mitochondrial.Dysfunction	76	71	0	5	0	15	50	0.282	1	4	5	0.6226	0.884922	18	17	0
PANTHER_BIOLOGICAL_PROCESS	Oncogenesis	182	142	25	12	3	36	76	0.5705	0.984175	7	7	0.4909	0.885216	36	36	0
KEGG	KEGG_VIRAL_MYOCARDITIS	73	45	22	2	4	35	82	0.3977	1	2	3	0.1308	0.885257	11	15	0
Ingenuity	Leukocyte.Extravasation.Signaling	49	47	2	0	0	39	64	0.6892	0.885144	2	2	0.5165	0.885605	12	12	0
PANTHER_BIOLOGICAL_PROCESS	Cell_surface_receptor_mediated_signal_transduction	169	144	16	3	6	32	95	0.9339	0.996105	7	4	0.5287	0.88565	36	36	0
Panther	Metabotropic_glutamate_receptor_group_I_pathway	10	10	0	0	0	48	96	1	0.934843	1	0	0.7623	0.885842	3	2	0
KEGG	KEGG_ERBB_SIGNALING_PATHWAY	87	83	1	3	0	77	141	0.2342	1	4	6	0.1099	0.886179	21	26	0
Ingenuity	Actin.Cytoskeleton.Signaling	29	27	1	1	0	80	92	1	0.957811	1	0	0.6956	0.886806	7	6	0
GOTERM	response to lipopolysaccharide	76	72	2	2	0	15	41	0.1515	0.998874	4	6	0.2399	0.887145	18	21	0
KEGG	KEGG_HOMOLOGOUS_RECOMBINATION	28	27	0	1	0	37	69	0.742	1	1	1	0.1122	0.887813	7	10	0
PANTHER_BIOLOGICAL_PROCESS	Blood_circulation_and_gas_exchange	29	20	1	0	8	18	44	0.6361	0.973174	1	1	0.5852	0.888832	5	5	0
PANTHER_BIOLOGICAL_PROCESS	mRNA_transcription	296	214	56	18	8	39	60	0.9185	0.998817	11	7	0.4917	0.888921	54	54	0
PANTHER_MOLECULAR_FUNCTION	Dehydrogenase	225	188	23	5	9	27	51	0.843	0.972772	9	7	0.3245	0.889085	47	50	0
PANTHER_BIOLOGICAL_PROCESS	Pre-mRNA_processing	39	27	6	2	4	14	25	0.1441	0.970656	1	3	0.5246	0.889161	7	7	0
KEGG	KEGG_STARCH_AND_SUCROSE_METABOLISM	52	37	4	0	11	50	60	0.8559	1	2	1	0.1968	0.889253	9	12	0
PANTHER_BIOLOGICAL_PROCESS	Other_sulfur_metabolism	17	16	1	0	0	38	61	1	1	1	0	0.5987	0.890248	4	4	0
Ingenuity	IL-4.Signaling	18	16	0	2	0	21	49	1	0.899793	1	0	0.5954	0.891384	4	4	0
Ingenuity	Natural.Killer.Cell.Signaling	26	23	1	0	2	13	33	0.3195	1	1	2	0.5274	0.891517	6	6	0
Ingenuity	Coagulation.System	28	24	0	2	2	20	41	1	0.968276	1	0	0.887	0.893055	6	4	0
KEGG	KEGG_APOPTOSIS	88	75	3	5	5	38	57	0.5215	0.974405	4	4	0.5168	0.893071	19	19	0
KEGG	KEGG_CHEMOKINE_SIGNALING_PATHWAY	190	160	2	4	24	39	87	0.8148	1	8	6	0.3129	0.893295	40	43	0
KEGG	KEGG_HUNTINGTONS_DISEASE	185	164	14	3	4	16	52	0.722	1	8	7	0.5269	0.894297	41	41	0
GOTERM	calcium channel activity	41	39	0	0	2	75	126	0.0413	1	2	5	0.2565	0.894371	10	12	0
KEGG	KEGG_BUTANOATE_METABOLISM	34	31	0	1	2	33	40	0.4559	1	2	2	0.362	0.894567	8	9	0
Ingenuity	ERK.MAPK.Signaling	26	24	0	2	0	56	97	1	0.963129	1	0	0.7576	0.89532	6	5	0
Ingenuity	TR.RXR.Activation	62	58	0	2	2	28	76	0.3293	1	3	4	0.6178	0.895368	15	14	0
Ingenuity	G-Protein.Coupled.Receptor.Signaling	19	19	0	0	0	73	79	1	0.919253	1	0	0.8903	0.895372	5	3	0
KEGG	KEGG_PANTOTHENATE_AND_COA_BIOSYNTHESIS	16	16	0	0	0	32	96	0.559	1	1	1	0.3677	0.895716	4	5	0
Ingenuity	Xenobiotic.Metabolism.Signaling	39	37	0	0	2	44	75	0.8494	0.9341	2	1	0.8501	0.895758	9	7	0
PANTHER_BIOLOGICAL_PROCESS	Skeletal_development	123	110	4	6	3	21	58	0.0073	0.7478	6	12	0.493	0.895875	28	28	0
Ingenuity	Chemokine.Signaling	24	21	0	1	2	10	61	0.2812	1	1	2	0.6337	0.895988	5	5	0
Ingenuity	Acute.Phase.Response.Signaling	75	68	3	3	1	19	42	0.6661	0.9087	3	3	0.6576	0.896187	17	16	0
PANTHER_MOLECULAR_FUNCTION	Cytoskeletal_protein	65	46	18	1	0	73	132	0.6716	1	2	2	0.3507	0.8966	12	13	0
Ingenuity	BMP.Signaling.pathway	25	24	0	1	0	74	87	0.7007	0.907713	1	1	0.7497	0.896693	6	5	0
Ingenuity	T.Cell.Receptor.Signaling	34	33	0	1	0	50	66	0.2259	1	2	3	0.6019	0.897168	8	8	0
PANTHER_MOLECULAR_FUNCTION	Guanyl-nucleotide_exchange_factor	138	122	8	7	1	111	146	0.2671	0.902516	6	8	0.3243	0.897231	31	33	0
GOTERM	hair follicle morphogenesis	18	15	0	3	0	9	53	1	0.980265	1	0	0.3076	0.89815	4	5	0
KEGG	KEGG_INOSITOL_PHOSPHATE_METABOLISM	54	53	0	1	0	57	115	0.7573	1	3	2	0.4621	0.898278	13	14	0
KEGG	KEGG_ARRHYTHMOGENIC_RIGHT_VENTRICULAR_CARDIOMYOPATHY_ARVC	76	67	2	3	4	83	188	0.4268	1	3	4	0.5232	0.898526	17	17	0
PANTHER_MOLECULAR_FUNCTION	Other_proteases	50	38	9	3	0	25	35	0.2944	0.917809	2	3	0.3462	0.898771	10	11	0
Ingenuity	VEGF.Signaling	16	16	0	0	0	57	85	0.5551	0.97669	1	1	0.5913	0.898823	4	4	0
KEGG	KEGG_FC_EPSILON_RI_SIGNALING_PATHWAY	79	69	2	1	7	43	93	0.2641	1	3	5	0.5658	0.898933	17	17	0
Ingenuity	IL-10.Signaling	25	23	1	1	0	30	33	0.6943	0.932343	1	1	0.857	0.899158	6	4	0
Ingenuity	PTEN.Signaling	24	23	1	0	0	42	66	0.6953	0.919836	1	1	0.5345	0.89923	6	6	0
KEGG	KEGG_VALINE_LEUCINE_AND_ISOLEUCINE_BIOSYNTHESIS	11	8	2	1	0	62	66	1	1	0	0	0.636	0.899436	2	2	0
GOTERM	dendrite	111	107	0	4	0	45	133	0.1634	0.980272	5	8	0.2567	0.899857	27	30	0
GOTERM	forebrain development	51	47	1	2	1	25	58	0.6877	0.970709	2	2	0.2733	0.900016	12	14	0
GOTERM	ARF GTPase activator activity	33	29	3	1	0	50	93	0.431	0.992236	1	2	0.2864	0.900149	7	9	0
KEGG	KEGG_ANTIGEN_PROCESSING_AND_PRESENTATION	89	42	31	0	16	11	20	0.8856	1	2	1	0.3418	0.900415	11	12	0
GOTERM	coenzyme binding	16	15	0	1	0	44	147	0.5464	0.977912	1	1	0.3112	0.900857	4	5	0
PANTHER_MOLECULAR_FUNCTION	Glucosidase	12	9	2	0	1	22	54	1	0.972797	0	0	0.4047	0.90087	2	3	0
Ingenuity	Aryl.Hydrocarbon.Receptor.Signaling	52	49	0	2	1	33	62	0.452	0.972637	2	3	0.8205	0.900907	12	10	0
GOTERM	positive regulation of cell adhesion	16	15	1	0	0	37	73	0.5379	0.982848	1	1	0.3103	0.900994	4	5	0
GOTERM	response to toxin	49	47	0	2	0	35	54	0.0301	1	2	6	0.2699	0.901506	12	14	0
GOTERM	defense response to virus	19	15	1	2	1	17	50	0.5349	0.980716	1	1	0.3089	0.901551	4	5	0
GOTERM	visual perception	193	172	1	11	9	31	80	0.6277	0.974502	9	8	0.2586	0.901689	43	47	0
GOTERM	cyclin-dependent protein kinase activity	31	29	0	2	0	61	80	0.771	0.975604	1	1	0.283	0.901789	7	9	0
GOTERM	recycling endosome membrane	18	15	1	2	0	34	55	0.5495	0.982291	1	1	0.3155	0.901823	4	5	0
GOTERM	transport vesicle	38	36	0	2	0	21	35	0.5426	0.984922	2	2	0.2723	0.901904	9	11	0
GOTERM	integral to endoplasmic reticulum membrane	42	40	0	1	1	20	60	0.1384	1	2	4	0.2804	0.902122	10	12	0
GOTERM	DNA damage response, signal transduction resulting in induction of apoptosis	16	15	0	1	0	54	59	0.5448	0.979381	1	1	0.3209	0.902476	4	5	0
GOTERM	circadian rhythm	29	29	0	0	0	33	86	0.7843	0.973221	1	1	0.2888	0.902709	7	9	0
GOTERM	endoplasmic reticulum	895	793	14	34	54	28	56	0.0624	1	40	49	0.2453	0.902729	198	204	0
GOTERM	synaptosome	80	77	0	3	0	43	150	0.3356	0.972067	4	5	0.2674	0.902856	19	22	0
GOTERM	phosphate binding	15	12	2	1	0	23	53	0.4749	0.992199	1	1	0.3583	0.902869	3	4	0
GOTERM	muscle organ development	93	84	0	7	2	32	86	0.1236	1	4	7	0.2533	0.902931	21	24	0
KEGG	KEGG_NATURAL_KILLER_CELL_MEDIATED_CYTOTOXICITY	137	100	14	2	21	33	66	0.5556	0.961106	5	5	0.0675	0.9033	25	32	0
GOTERM	antigen processing and presentation of peptide antigen via MHC class I	11	5	6	0	0	8	19	1	0.975658	0	0	0.3679	0.903472	1	2	0
Ingenuity	Interferon.Signaling	24	19	2	1	2	22	41	0.6263	0.95934	1	1	0.8896	0.903745	5	3	0
BIOCARTA	TCR_PATHWAY	47	42	3	1	1	50	85	0.6244	1	2	2	0.7559	0.903935	11	9	0
PANTHER_MOLECULAR_FUNCTION	Dehydratase	38	27	7	2	2	15	49	1	0.977602	1	0	0.3527	0.903975	7	8	0
GOTERM	ATPase activity	132	121	5	2	4	58	88	0.5717	0.974611	6	6	0.2449	0.904108	30	34	0
GOTERM	ubiquitin thiolesterase activity	77	60	7	10	0	56	68	0.078	1	3	6	0.3033	0.904264	15	17	0
KEGG	KEGG_DRUG_METABOLISM_OTHER_ENZYMES	51	36	2	1	12	25	58	0.5374	0.995508	2	2	0.5686	0.904462	9	9	0
KEGG	KEGG_GAP_JUNCTION	90	85	1	2	2	46	125	0.6234	1	4	4	0.5658	0.904581	21	21	0
KEGG	KEGG_BETA_ALANINE_METABOLISM	22	20	0	1	1	44	87	0.6463	0.967086	1	1	0.5914	0.904597	5	5	0
GOTERM	positive regulation of translation	17	15	0	2	0	31	74	0.5311	0.981896	1	1	0.3101	0.904708	4	5	0
GOTERM	RNA splicing, via transesterification reactions	25	25	0	0	0	22	26	0.7238	0.969266	1	1	0.278	0.90477	6	8	0
BIOCARTA	PDGF_PATHWAY	32	29	0	1	2	61	83	0.7837	1	1	1	0.7793	0.904883	7	6	0
GOTERM	regulation of heart contraction	31	30	0	1	0	32	60	0.1843	0.994185	2	3	0.3257	0.905019	8	9	0
KEGG	KEGG_MISMATCH_REPAIR	23	22	0	1	0	37	51	1	0.997101	1	0	0.4826	0.905154	6	6	0
GOTERM	protein N-terminus binding	73	69	1	2	1	30	66	0.4444	0.983355	3	4	0.2514	0.905399	17	20	0
KEGG	KEGG_LEUKOCYTE_TRANSENDOTHELIAL_MIGRATION	118	106	3	4	5	41	92	0.6138	1	5	5	0.3133	0.905545	27	29	0
GOTERM	leukotriene biosynthetic process	19	18	0	0	1	22	45	1	0.984057	1	0	0.287	0.905606	5	6	0
Ingenuity	Cell.Cycle.G2.M.DNA.Damage.Checkpoint.Regulation	18	18	0	0	0	35	47	0.5999	0.969847	1	1	0.8628	0.905684	5	3	0
KEGG	KEGG_VIBRIO_CHOLERAE_INFECTION	56	51	3	2	0	37	73	0.4746	1	3	3	0.5229	0.905754	13	13	0
GOTERM	cholesterol efflux	20	15	1	0	4	26	41	0.5326	0.982866	1	1	0.313	0.905817	4	5	0
GOTERM	regulation of transcription, DNA-dependent	1102	810	52	45	195	21	55	0.2255	0.955438	41	45	0.28	0.905872	203	207	0
GOTERM	peptide binding	25	25	0	0	0	26	52	0.7217	0.969861	1	1	0.2738	0.905915	6	8	0
GOTERM	vesicle-mediated transport	171	164	1	2	4	33	58	0.3095	0.970199	8	10	0.2563	0.90602	41	45	0
GOTERM	carbohydrate transport	33	33	0	0	0	27	36	0.493	0.981795	2	2	0.2882	0.90613	8	10	0
KEGG	KEGG_MTOR_SIGNALING_PATHWAY	52	49	0	3	0	53	78	0.7059	1	2	2	0.4598	0.906177	12	13	0
Ingenuity	B.Cell.Receptor.Signaling	35	33	0	2	0	58	67	0.5019	0.977931	2	2	0.6134	0.906269	8	8	0
GOTERM	sensory perception of sound	91	85	2	3	1	51	134	0.6217	0.978811	4	4	0.2718	0.906883	21	24	0
GOTERM	peptide cross-linking	20	18	0	0	2	22	35	0.2291	0.97607	1	2	0.2921	0.906928	5	6	0
GOTERM	T-tubule	18	18	0	0	0	87	146	1	0.983938	1	0	0.2869	0.907017	5	6	0
BIOCARTA	AKT_PATHWAY	22	20	0	2	0	41	61	1	1	1	0	0.7769	0.907078	5	4	0
GOTERM	complement activation, classical pathway	29	22	3	0	4	36	38	0.6769	0.975888	1	1	0.2963	0.907116	6	7	0
KEGG	KEGG_RNA_POLYMERASE	29	28	1	0	0	16	26	1	0.988004	1	0	0.5756	0.907122	7	7	0
GOTERM	sperm motility	19	18	0	1	0	14	32	0.6071	0.979165	1	1	0.2859	0.907261	5	6	0
KEGG	KEGG_MAPK_SIGNALING_PATHWAY	267	241	5	10	11	39	89	0.1439	1	12	16	0.5382	0.90752	60	60	0
Panther	Blood_coagulation	45	37	1	2	5	16	37	0.8545	0.960543	2	1	0.8542	0.907555	9	7	0
GOTERM	hydrolase activity, acting on acid anhydrides, catalyzing transmembrane movement of substances	47	41	1	3	2	66	107	0.6217	0.97744	2	2	0.3113	0.907605	10	12	0
BIOCARTA	CTL_PATHWAY	15	11	3	0	1	9	24	0.4298	1	1	1	0.8085	0.907841	3	2	0
Panther	Mannose_metabolism	7	7	0	0	0	13	105	1	0.984525	0	0	0.8641	0.907913	2	1	0
GOTERM	early endosome	89	82	3	4	0	38	68	0.1141	1	4	7	0.3024	0.907966	21	23	0
GOTERM	phosphoinositide phospholipase C activity	25	25	0	0	0	40	133	0.7175	0.970004	1	1	0.275	0.908	6	8	0
GOTERM	chromatin remodeling	46	44	0	2	0	40	80	0.067	1	2	5	0.2885	0.908071	11	13	0
GOTERM	prefoldin complex	10	8	0	2	0	15	43	0.3398	0.978894	0	1	0.3291	0.908319	2	3	0
GOTERM	cell-cell signaling	243	217	3	10	13	12	45	0.5184	0.978122	11	11	0.2276	0.908352	54	59	0
GOTERM	SWI/SNF complex	15	15	0	0	0	38	92	0.1742	1	1	2	0.3212	0.90844	4	5	0
KEGG	KEGG_NON_SMALL_CELL_LUNG_CANCER	54	53	0	1	0	81	121	0.5086	1	3	3	0.5892	0.908467	13	13	0
GOTERM	regulation of Rab GTPase activity	51	44	4	2	1	70	120	0.6475	0.977937	2	2	0.2925	0.908535	11	13	0
GOTERM	camera-type eye development	30	29	0	1	0	10	40	0.7788	0.975202	1	1	0.2883	0.908537	7	9	0
PANTHER_BIOLOGICAL_PROCESS	Cell_structure	687	482	92	21	92	35	87	0.4455	0.956436	24	25	0.5378	0.908599	121	119	0
KEGG	KEGG_ACUTE_MYELOID_LEUKEMIA	60	53	3	3	1	61	78	0.4987	1	3	3	0.3392	0.908842	13	15	0
GOTERM	synaptic vesicle membrane	44	43	0	1	0	64	104	0.3654	0.977565	2	3	0.2629	0.909362	11	13	0
GOTERM	spindle assembly	17	15	1	1	0	21	56	1	0.979659	1	0	0.3129	0.909431	4	5	0
GOTERM	histone H3 acetylation	24	23	0	1	0	33	67	1	0.99444	1	0	0.3425	0.909564	6	7	0
GOTERM	NAD metabolic process	15	15	0	0	0	29	53	1	0.978429	1	0	0.3144	0.909594	4	5	0
GOTERM	trans-Golgi network	45	41	0	4	0	39	114	0.05	1	2	5	0.3153	0.909598	10	12	0
GOTERM	ligase activity	304	281	5	10	8	54	85	0.109	1	14	19	0.258	0.909732	70	75	0
GOTERM	adult locomotory behavior	28	26	1	0	1	27	105	0.1396	1	1	3	0.3153	0.909876	7	8	0
Ingenuity	FXR.RXR.Activation	57	54	1	0	2	26	47	0.1321	1	3	5	0.4939	0.909879	14	14	0
GOTERM	response to light stimulus	12	12	0	0	0	6	31	1	0.979096	1	0	0.3495	0.909913	3	4	0
GOTERM	negative regulation of cell adhesion	23	23	0	0	0	27	207	0.6951	0.979037	1	1	0.3426	0.909981	6	7	0
GOTERM	heart development	123	120	0	3	0	40	89	0.7279	0.972732	6	5	0.2922	0.910023	30	33	0
GOTERM	Rab GTPase activator activity	51	44	4	2	1	70	121	0.6522	0.976981	2	2	0.296	0.910088	11	13	0
KEGG	KEGG_TYPE_II_DIABETES_MELLITUS	47	45	1	1	0	61	107	0.3967	1	2	3	0.5974	0.910125	11	11	0
GOTERM	positive regulation of protein amino acid phosphorylation	27	26	1	0	0	47	73	0.3697	0.973194	1	2	0.3109	0.910138	7	8	0
GOTERM	sulfur metabolic process	13	12	0	1	0	15	50	0.4606	0.985405	1	1	0.3472	0.910152	3	4	0
GOTERM	iron ion binding	65	60	0	4	1	32	56	0.5845	0.974003	3	3	0.3117	0.910299	15	17	0
BIOCARTA	AKAPCENTROSOME_PATHWAY	15	15	0	0	0	53	113	1	1	1	0	0.7638	0.910555	4	3	0
GOTERM	regulation of blood vessel size	10	9	0	0	1	3	12	0.3617	0.960217	0	1	0.3861	0.91058	2	3	0
PANTHER_BIOLOGICAL_PROCESS	Protein_metabolism_and_modification	69	61	7	0	1	31	72	0.8197	1	3	2	0.5771	0.910738	15	15	0
KEGG	KEGG_ARACHIDONIC_ACID_METABOLISM	58	51	1	0	6	20	30	0.465	1	3	3	0.519	0.910795	13	13	0
PANTHER_BIOLOGICAL_PROCESS	Action_potential_propagation	23	17	3	0	3	42	70	1	1	1	0	0.6485	0.910897	4	4	0
PANTHER_MOLECULAR_FUNCTION	DNA-directed_RNA_polymerase	42	35	7	0	0	17	33	0.8317	0.99809	2	1	0.3728	0.91094	9	10	0
PANTHER_BIOLOGICAL_PROCESS	Other_metabolism	477	383	51	15	28	27	52	0.3575	0.974473	19	21	0.5724	0.911052	96	94	0
GOTERM	GTP binding	364	319	11	18	16	26	53	0.0076	1	16	26	0.2795	0.911073	80	84	0
GOTERM	regulation of cell migration	28	26	0	2	0	57	103	0.7422	0.97575	1	1	0.3192	0.911106	7	8	0
GOTERM	regulation of actin filament polymerization	10	9	0	0	1	20	46	0.3646	0.961881	0	1	0.3927	0.911117	2	3	0
GOTERM	mitochondrial matrix	155	144	0	8	3	24	46	0.8522	0.974753	7	5	0.2398	0.911128	36	40	0
GOTERM	histone methylation	12	12	0	0	0	61	81	1	0.974012	1	0	0.3438	0.911162	3	4	0
BIOCARTA	LYM_PATHWAY	11	11	0	0	0	21	31	0.4342	1	1	1	0.7998	0.911224	3	2	0
BIOCARTA	GATA3_PATHWAY	16	15	0	0	1	31	69	1	1	1	0	0.7621	0.91129	4	3	0
GOTERM	voltage-gated calcium channel complex	22	19	0	1	2	119	194	0.0142	1	1	4	0.3384	0.911318	5	6	0
GOTERM	endosome membrane	74	67	0	6	1	34	53	0.111	1	3	6	0.3016	0.911476	17	19	0
BIOCARTA	P35ALZHEIMERS_PATHWAY	11	11	0	0	0	31	79	1	1	1	0	0.8027	0.911521	3	2	0
GOTERM	adenylate cyclase activity	12	12	0	0	0	127	136	0.4589	0.978988	1	1	0.3461	0.911556	3	4	0
GOTERM	steroid binding	29	26	1	2	0	35	97	0.3816	0.971923	1	2	0.316	0.911778	7	8	0
GOTERM	endodeoxyribonuclease activity	9	9	0	0	0	22	34	0.3701	0.955469	0	1	0.3912	0.911925	2	3	0
GOTERM	response to inorganic substance	16	16	0	0	0	29	45	0.565	0.977955	1	1	0.3606	0.911977	4	5	0
GOTERM	protein polymerization	29	26	1	0	2	8	10	0.7355	0.975587	1	1	0.3131	0.912104	7	8	0
GOTERM	triglyceride metabolic process	24	23	0	0	1	14	30	1	0.992483	1	0	0.3396	0.912161	6	7	0
KEGG	KEGG_CARDIAC_MUSCLE_CONTRACTION	80	64	7	4	5	13	91	0.0113	1	3	8	0.4307	0.912251	16	17	0
GOTERM	superoxide metabolic process	14	12	0	2	0	14	38	0.4587	0.986965	1	1	0.35	0.912276	3	4	0
BIOCARTA	AMI_PATHWAY	20	16	1	1	2	24	54	0.5528	1	1	1	0.8072	0.912313	4	3	0
GOTERM	regulation of multicellular organism growth	20	19	0	0	1	50	76	1	0.984055	1	0	0.326	0.912344	5	6	0
GOTERM	endosome organization	12	12	0	0	0	27	42	0.1159	1	1	2	0.352	0.912434	3	4	0
BIOCARTA	EPONFKB_PATHWAY	11	11	0	0	0	14	41	1	1	1	0	0.7979	0.912525	3	2	0
Ingenuity	Tight.Junction.Signaling	39	36	2	1	0	47	118	0.5329	0.981313	2	2	0.8268	0.912584	9	7	0
GOTERM	translation regulator activity	16	16	0	0	0	7	31	0.5635	0.979436	1	1	0.3733	0.912589	4	5	0
GOTERM	cell communication	94	87	2	2	3	44	114	0.9371	0.995338	4	2	0.3212	0.912659	22	24	0
GOTERM	regulation of protein stability	12	12	0	0	0	24	41	1	0.979169	1	0	0.3489	0.912758	3	4	0
GOTERM	G2/M transition DNA damage checkpoint	10	9	0	1	0	81	108	0.3643	0.957227	0	1	0.398	0.912794	2	3	0
GOTERM	pancreas development	16	16	0	0	0	42	63	0.5612	0.983208	1	1	0.3733	0.912807	4	5	0
GOTERM	lyase activity	96	89	0	3	4	23	45	0.4638	0.979131	4	5	0.2809	0.912822	22	25	0
BIOCARTA	EIF4_PATHWAY	24	24	0	0	0	61	109	1	1	1	0	0.7535	0.912967	6	5	0
GOTERM	inorganic anion exchanger activity	13	12	0	0	1	19	95	0.1162	1	1	2	0.3459	0.913029	3	4	0
GOTERM	spindle	87	82	0	5	0	38	75	0.9853	0.997235	4	1	0.2952	0.913125	21	23	0
GOTERM	androgen receptor binding	26	26	0	0	0	45	69	0.3793	0.973839	1	2	0.3186	0.913613	7	8	0
GOTERM	negative regulation of hormone secretion	10	9	0	0	1	9	14	1	0.978964	0	0	0.3995	0.913613	2	3	0
BIOCARTA	LAIR_PATHWAY	17	16	1	0	0	42	44	0.5591	1	1	1	0.8095	0.913624	4	3	0
GOTERM	nucleoplasm	451	423	5	8	15	30	50	0.6345	0.970767	21	20	0.3012	0.913639	106	110	0
GOTERM	viral genome replication	13	12	0	1	0	17	62	0.4566	0.986363	1	1	0.3519	0.913879	3	4	0
GOTERM	keratinocyte proliferation	12	12	0	0	0	22	144	1	0.975398	1	0	0.3528	0.913909	3	4	0
GOTERM	pyridine nucleotide biosynthetic process	12	12	0	0	0	32	57	1	0.975579	1	0	0.3512	0.91391	3	4	0
GOTERM	ER overload response	9	9	0	0	0	19	50	1	0.979572	0	0	0.4013	0.913925	2	3	0
GOTERM	insulin-like growth factor receptor binding	13	12	0	0	1	17	42	1	0.975159	1	0	0.3483	0.914	3	4	0
GOTERM	oxidoreductase activity, acting on the CH-OH group of donors, NAD or NADP as acceptor	10	9	0	1	0	21	40	0.0684	1	0	2	0.4029	0.914193	2	3	0
PANTHER_BIOLOGICAL_PROCESS	Protein_biosynthesis	591	269	302	10	10	10	27	0.595	0.977959	13	13	0.5831	0.914285	67	66	0
KEGG	KEGG_VASCULAR_SMOOTH_MUSCLE_CONTRACTION	115	105	2	3	5	49	128	0.4362	1	5	6	0.4714	0.9143	26	27	0
GOTERM	proteasome core complex	14	12	2	0	0	15	22	0.4598	0.986178	1	1	0.3513	0.914346	3	4	0
KEGG	KEGG_PROPANOATE_METABOLISM	33	32	1	0	0	39	77	0.4864	1	2	2	0.4028	0.914413	8	9	0
KEGG	KEGG_CYTOSOLIC_DNA_SENSING_PATHWAY	56	44	1	1	10	14	28	1	0.995172	2	0	0.4169	0.914551	11	12	0
GOTERM	copper ion transport	14	12	0	2	0	21	34	0.4561	0.980551	1	1	0.3475	0.914555	3	4	0
GOTERM	GTPase activity	214	195	4	6	9	21	44	0.0137	1	10	17	0.3047	0.914647	49	52	0
GOTERM	rRNA transcription	12	12	0	0	0	11	24	1	0.978749	1	0	0.3585	0.914797	3	4	0
KEGG	KEGG_ARGININE_AND_PROLINE_METABOLISM	54	48	0	6	0	21	31	0.4387	1	2	3	0.4195	0.914832	12	13	0
PANTHER_BIOLOGICAL_PROCESS	Other_transport	61	53	4	1	3	25	43	0.7562	0.991272	3	2	0.5834	0.915193	13	13	0
GOTERM	regulation of transcription from RNA polymerase II promoter	207	197	1	5	4	27	58	0.276	0.972278	10	12	0.2855	0.915396	49	53	0
Panther	Apoptosis_signaling_pathway	53	46	3	1	3	28	38	0.6775	1	2	2	0.8514	0.915644	12	9	0
GOTERM	Rac GTPase binding	11	9	0	2	0	32	107	1	0.977681	0	0	0.3929	0.915693	2	3	0
BIOCARTA	TALL1_PATHWAY	15	15	0	0	0	37	44	0.5424	1	1	1	0.7589	0.915752	4	3	0
GOTERM	nitrogen compound metabolic process	17	16	0	0	1	32	52	0.1856	1	1	2	0.3655	0.915879	4	5	0
KEGG	KEGG_PHOSPHATIDYLINOSITOL_SIGNALING_SYSTEM	76	74	0	1	1	73	138	0.5122	0.986713	4	4	0.2018	0.915879	19	22	0
GOTERM	embryonic forelimb morphogenesis	14	12	0	0	2	8	43	0.1224	1	1	2	0.359	0.915942	3	4	0
GOTERM	double-stranded DNA binding	69	67	0	2	0	26	50	0.0475	1	3	7	0.2986	0.915982	17	19	0
GOTERM	phosphoprotein binding	20	19	0	1	0	50	67	0.2429	0.985661	1	2	0.3359	0.916019	5	6	0
KEGG	KEGG_CYTOKINE_CYTOKINE_RECEPTOR_INTERACTION	267	194	10	7	56	16	37	0.8575	1	10	7	0.422	0.916063	49	50	0
Panther	EGF_receptor_signaling_pathway	43	40	0	1	2	48	98	0.3217	1	2	3	0.81	0.916209	10	8	0
GOTERM	negative regulation of osteoblast differentiation	17	16	0	1	0	35	47	1	0.979758	1	0	0.372	0.916242	4	5	0
GOTERM	I-kappaB phosphorylation	11	9	0	2	0	41	89	1	0.978773	0	0	0.4027	0.916378	2	3	0
GOTERM	selenium binding	12	12	0	0	0	8	13	0.1185	1	1	2	0.3475	0.916519	3	4	0
GOTERM	guanyl nucleotide binding	18	16	0	0	2	54	91	0.5648	0.981081	1	1	0.3686	0.916659	4	5	0
BIOCARTA	CDK5_PATHWAY	11	11	0	0	0	20	39	0.4314	1	1	1	0.7982	0.916662	3	2	0
GOTERM	transcription, DNA-dependent	20	19	0	1	0	35	91	0.6295	0.974995	1	1	0.3343	0.916671	5	6	0
PANTHER_MOLECULAR_FUNCTION	Guanylate_cyclase	11	10	0	1	0	60	81	0.4079	0.891493	1	1	0.4775	0.916698	3	3	0
Ingenuity	RAR.Activation	48	45	1	1	1	47	63	0.903	0.909464	2	1	0.906	0.916713	11	8	0
GOTERM	small conjugating protein ligase activity	11	9	0	2	0	35	43	0.3666	0.955087	0	1	0.3923	0.916804	2	3	0
KEGG	KEGG_CHRONIC_MYELOID_LEUKEMIA	73	71	0	2	0	55	84	0.7009	1	4	3	0.5123	0.916815	18	18	0
GOTERM	proteasome complex	56	52	2	1	1	20	39	0.2629	0.962278	3	4	0.3045	0.916826	13	15	0
GOTERM	aldo-keto reductase activity	10	9	0	0	1	15	18	0.378	0.959639	0	1	0.4002	0.916894	2	3	0
PANTHER_BIOLOGICAL_PROCESS	Granulocyte-mediated_immunity	64	46	8	1	9	8	21	0.6759	0.973634	2	2	0.6223	0.916924	12	11	0
GOTERM	WW domain binding	17	16	0	1	0	37	45	0.0077	1	1	4	0.3647	0.916942	4	5	0
KEGG	KEGG_GLYCINE_SERINE_AND_THREONINE_METABOLISM	31	25	0	3	3	21	26	1	0.989182	1	0	0.6149	0.91716	6	6	0
GOTERM	lipopolysaccharide binding	9	9	0	0	0	33	35	0.3697	0.957826	0	1	0.3987	0.917179	2	3	0
GOTERM	mitotic spindle organization	13	12	0	1	0	35	51	1	0.976513	1	0	0.3554	0.917215	3	4	0
GOTERM	metalloendopeptidase inhibitor activity	10	9	0	1	0	62	100	0.3779	0.962977	0	1	0.3962	0.917222	2	3	0
GOTERM	positive regulation of epithelial to mesenchymal transition	9	9	0	0	0	24	50	1	0.977603	0	0	0.4009	0.917289	2	3	0
GOTERM	embryonic skeletal system development	24	23	0	0	1	14	94	0.3246	0.964518	1	2	0.3538	0.917309	6	7	0
GOTERM	promoter binding	74	68	1	5	0	36	63	0.4467	0.981008	3	4	0.3347	0.917419	17	19	0
GOTERM	mitochondrial transport	11	9	0	1	1	27	36	0.3701	0.966664	0	1	0.4018	0.917477	2	3	0
Ingenuity	Ephrin.Receptor.Signaling	36	35	1	0	0	100	125	1	0.979504	2	0	0.9036	0.917553	9	6	0
GOTERM	telomere maintenance	20	19	1	0	0	43	68	1	0.985138	1	0	0.3326	0.91756	5	6	0
PANTHER_BIOLOGICAL_PROCESS	Other_carbon_metabolism	82	70	5	3	4	25	38	0.4682	0.97339	4	4	0.6039	0.917578	18	17	0
GOTERM	response to starvation	10	9	0	1	0	15	56	0.3632	0.964725	0	1	0.4005	0.917606	2	3	0
KEGG	KEGG_LONG_TERM_DEPRESSION	70	64	1	2	3	71	176	0.6298	1	3	3	0.3206	0.917698	16	18	0
GOTERM	transcription initiation	13	12	0	1	0	14	46	0.1195	1	1	2	0.3594	0.917847	3	4	0
GOTERM	nBAF complex	12	12	0	0	0	43	81	0.4628	0.987732	1	1	0.3525	0.918026	3	4	0
GOTERM	triglyceride biosynthetic process	9	9	0	0	0	28	30	0.0708	1	0	2	0.3944	0.918049	2	3	0
KEGG	KEGG_ABC_TRANSPORTERS	44	38	2	2	2	74	100	0.3018	1	2	3	0.4844	0.918249	10	10	0
GOTERM	transcription factor complex	139	135	1	1	2	27	66	0.2287	0.963218	7	9	0.2807	0.918316	34	37	0
Ingenuity	PDGF.Signaling	23	22	0	1	0	48	65	0.6662	0.917258	1	1	0.834	0.918364	6	4	0
GOTERM	kidney development	53	53	0	0	0	39	70	0.5034	0.98216	3	3	0.3367	0.918397	13	15	0
KEGG	KEGG_ONE_CARBON_POOL_BY_FOLATE	17	17	0	0	0	36	56	1	1	1	0	0.427	0.918399	4	5	0
GOTERM	microtubule-based movement	88	83	2	1	2	47	98	0.2305	0.96877	4	6	0.3159	0.918458	21	23	0
GOTERM	dendrite development	20	19	1	0	0	67	110	0.6192	0.974868	1	1	0.3311	0.918474	5	6	0
GOTERM	basolateral plasma membrane	99	93	0	5	1	49	111	0.3268	0.97495	5	6	0.2936	0.918585	23	26	0
GOTERM	histone H3-K4 methylation	9	9	0	0	0	28	32	0.3793	0.951307	0	1	0.3951	0.918589	2	3	0
PANTHER_BIOLOGICAL_PROCESS	Ligand-mediated_signaling	421	299	43	14	65	17	60	0.8943	0.994755	15	11	0.5968	0.918866	75	73	0
PANTHER_BIOLOGICAL_PROCESS	Protein_disulfide-isomerase_reaction	17	17	0	0	0	39	43	0.5847	0.970005	1	1	0.6436	0.918946	4	4	0
GOTERM	respiratory burst	12	9	0	3	0	15	31	0.3737	0.953739	0	1	0.3993	0.919065	2	3	0
BIOCARTA	IL6_PATHWAY	22	21	0	1	0	60	54	1	1	1	0	0.8106	0.919071	5	4	0
GOTERM	middle ear morphogenesis	12	12	0	0	0	7	35	1	0.974323	1	0	0.3512	0.919134	3	4	0
BIOCARTA	LONGEVITY_PATHWAY	15	15	0	0	0	33	75	1	1	1	0	0.7562	0.919189	4	3	0
GOTERM	negative regulation of JNK cascade	12	12	0	0	0	24	98	0.4554	0.984589	1	1	0.3571	0.919267	3	4	0
GOTERM	negative regulation of neuron differentiation	29	27	1	1	0	6	73	0.7522	0.976151	1	1	0.3593	0.919288	7	8	0
GOTERM	endocytic vesicle membrane	22	21	0	1	0	86	134	1	0.990809	1	0	0.4327	0.919342	5	6	0
PANTHER_BIOLOGICAL_PROCESS	Steroid_hormone-mediated_signaling	52	33	13	2	4	20	64	0.5032	0.955505	2	2	0.6106	0.919351	8	8	0
GOTERM	chloride transport	51	42	1	5	3	44	77	0.6328	0.977148	2	2	0.3471	0.919481	11	12	0
GOTERM	vesicle docking during exocytosis	19	19	0	0	0	63	154	0.6265	0.973575	1	1	0.3303	0.919517	5	6	0
GOTERM	small ribosomal subunit	17	16	0	1	0	4	13	1	0.980585	1	0	0.3763	0.919578	4	5	0
GOTERM	hydrolase activity, acting on carbon-nitrogen (but not peptide) bonds	12	12	0	0	0	40	58	1	0.980012	1	0	0.3517	0.919802	3	4	0
KEGG	KEGG_GLYCOSPHINGOLIPID_BIOSYNTHESIS_GANGLIO_SERIES	15	14	0	0	1	55	101	0.5059	1	1	1	0.4686	0.919869	4	4	0
GOTERM	serine-type peptidase activity	53	42	2	0	9	17	69	0.153	0.983398	2	4	0.3483	0.919912	11	12	0
GOTERM	response to estrogen stimulus	46	42	0	3	1	29	63	1	0.994673	2	0	0.3445	0.919958	11	12	0
GOTERM	regulation of gene-specific transcription from RNA polymerase II promoter	9	9	0	0	0	14	23	0.0739	1	0	2	0.398	0.92002	2	3	0
GOTERM	nuclear inner membrane	22	20	1	1	0	48	67	0.644	0.972689	1	1	0.3749	0.920044	5	6	0
KEGG	KEGG_REGULATION_OF_AUTOPHAGY	35	23	1	1	10	14	47	1	0.993222	1	0	0.5239	0.920067	6	6	0
PANTHER_BIOLOGICAL_PROCESS	Receptor_protein_serine/threonine_kinase_signaling_pathway	40	35	3	1	1	75	116	0.2579	0.957946	2	3	0.6741	0.920226	9	8	0
GOTERM	specific transcriptional repressor activity	34	31	0	3	0	39	95	0.465	0.995086	2	2	0.3625	0.920314	8	9	0
GOTERM	nuclear telomere cap complex	9	9	0	0	0	39	42	1	0.97907	0	0	0.3976	0.920355	2	3	0
GOTERM	calmodulin binding	139	130	0	5	4	84	137	0.1107	1	7	10	0.3263	0.920387	33	35	0
GOTERM	ribosome	186	168	8	7	3	6	12	0.7534	0.974695	8	7	0.38	0.920463	42	44	0
GOTERM	apoptotic mitochondrial changes	11	9	0	2	0	27	37	1	0.977429	0	0	0.4007	0.920476	2	3	0
GOTERM	receptor signaling protein tyrosine kinase activity	10	10	0	0	0	90	193	0.396	0.972297	1	1	0.4652	0.92049	3	3	0
KEGG	KEGG_GLIOMA	65	63	0	1	1	70	94	0.8307	1	3	2	0.5148	0.920584	16	16	0
GOTERM	response to hormone stimulus	39	38	1	0	0	29	52	0.5749	0.981045	2	2	0.3481	0.920593	10	11	0
KEGG	KEGG_FOCAL_ADHESION	201	186	4	6	5	67	101	0.7243	0.993695	9	8	0.4854	0.920594	47	47	0
BIOCARTA	NDKDYNAMIN_PATHWAY	19	17	1	0	1	59	85	0.5785	1	1	1	0.8444	0.920607	4	3	0
KEGG	KEGG_PROGESTERONE_MEDIATED_OOCYTE_MATURATION	86	78	1	5	2	41	81	0.3472	1	4	5	0.4942	0.920628	20	20	0
GOTERM	mitotic cell cycle checkpoint	12	12	0	0	0	45	79	1	0.975325	1	0	0.3467	0.920641	3	4	0
BIOCARTA	HER2_PATHWAY	22	22	0	0	0	78	146	1	1	1	0	0.8386	0.920868	6	4	0
BIOCARTA	IL10_PATHWAY	17	14	1	0	2	18	33	0.5181	1	1	1	0.9031	0.920878	4	2	0
GOTERM	long-chain-fatty-acid-CoA ligase activity	10	9	0	1	0	58	58	1	0.978648	0	0	0.3992	0.920903	2	3	0
KEGG	KEGG_GLYCOLYSIS_GLUCONEOGENESIS	62	54	0	3	5	20	27	0.5167	1	3	3	0.4919	0.921079	14	14	0
PANTHER_BIOLOGICAL_PROCESS	Protein_ADP-ribosylation	10	9	0	0	1	14	54	1	1	0	0	0.7013	0.921133	2	2	0
GOTERM	oxidation reduction	537	457	10	23	47	25	51	0.2705	0.971053	23	26	0.3625	0.92116	114	117	0
PANTHER_MOLECULAR_FUNCTION	Adenylate_cyclase	10	10	0	0	0	127	144	0.3959	0.894302	1	1	0.4712	0.921289	3	3	0
Ingenuity	IL-2.Signaling	18	16	0	2	0	34	52	1	0.902553	1	0	0.9402	0.92131	4	2	0
BIOCARTA	CCR5_PATHWAY	18	17	1	0	0	15	93	0.5834	1	1	1	0.8372	0.921391	4	3	0
KEGG	KEGG_ENDOMETRIAL_CANCER	52	50	0	2	0	79	141	0.9236	1	3	1	0.4853	0.92143	13	13	0
GOTERM	integral to membrane of membrane fraction	18	17	0	1	0	30	36	0.2106	0.978343	1	2	0.4357	0.921432	4	5	0
Panther	Nicotine_degradation	10	8	0	0	2	27	30	0.3364	1	0	1	0.8939	0.921504	2	1	0
GOTERM	caspase inhibitor activity	10	9	0	1	0	7	37	0.3717	0.952317	0	1	0.4005	0.921512	2	3	0
GOTERM	eating behavior	21	21	0	0	0	8	33	0.6657	0.977563	1	1	0.4311	0.921522	5	6	0
KEGG	KEGG_MATURITY_ONSET_DIABETES_OF_THE_YOUNG	25	25	0	0	0	6	22	0.1267	1	1	3	0.4291	0.921565	6	7	0
KEGG	KEGG_PRION_DISEASES	35	29	1	2	3	34	78	0.7807	1	1	1	0.4397	0.921659	7	8	0
GOTERM	Golgi transport complex	10	10	0	0	0	62	93	0.4009	0.965433	1	1	0.4735	0.92185	3	3	0
GOTERM	release of cytochrome c from mitochondria	21	21	0	0	0	12	33	0.6565	0.975686	1	1	0.4354	0.921957	5	6	0
GOTERM	nuclear chromosome	24	21	1	2	0	28	38	0.2818	0.979303	1	2	0.4291	0.922118	5	6	0
GOTERM	motor axon guidance	11	10	0	0	1	43	113	1	0.978092	1	0	0.4669	0.922214	3	3	0
GOTERM	magnesium ion binding	157	148	1	8	0	43	84	0.2067	0.961491	7	10	0.3738	0.922283	37	39	0
PANTHER_MOLECULAR_FUNCTION	Cell_junction_protein	13	10	0	2	1	43	66	0.4025	0.88538	1	1	0.4791	0.922413	3	3	0
GOTERM	regulation of protein catabolic process	10	10	0	0	0	49	126	0.3963	0.964277	1	1	0.4731	0.922675	3	3	0
KEGG	KEGG_AXON_GUIDANCE	129	121	0	5	3	100	156	0.2611	1	6	8	0.3931	0.92269	30	32	0
GOTERM	translational elongation	95	84	4	5	2	5	10	0.9263	0.992953	4	2	0.3467	0.922811	21	23	0
GOTERM	somatic stem cell maintenance	11	10	1	0	0	9	60	0.0856	1	1	2	0.4757	0.923015	3	3	0
KEGG	KEGG_BIOSYNTHESIS_OF_UNSATURATED_FATTY_ACIDS	22	21	0	0	1	38	59	1	1	1	0	0.6335	0.923037	5	5	0
BIOCARTA	COMP_PATHWAY	19	12	4	0	3	53	50	0.4633	1	1	1	0.84	0.923111	3	2	0
GOTERM	spindle organization	13	13	0	0	0	41	50	1	0.974154	1	0	0.4091	0.923135	3	4	0
BIOCARTA	IGF1MTOR_PATHWAY	20	19	0	1	0	52	76	1	1	1	0	0.8929	0.923219	5	3	0
GOTERM	negative regulation of protein kinase activity	42	42	0	0	0	27	68	0.3544	0.970799	2	3	0.3578	0.923223	11	12	0
GOTERM	negative regulation of protein ubiquitination	10	10	0	0	0	27	35	1	0.975041	1	0	0.4689	0.923279	3	3	0
GOTERM	Nup107-160 complex	10	10	0	0	0	50	56	1	0.976282	1	0	0.4754	0.923301	3	3	0
KEGG	KEGG_SMALL_CELL_LUNG_CANCER	84	78	0	3	3	58	100	0.5465	0.959088	4	4	0.3863	0.923354	20	21	0
GOTERM	glycolysis	42	35	1	4	2	23	27	0.5288	0.977685	2	2	0.367	0.923424	9	10	0
BIOCARTA	CK1_PATHWAY	17	17	0	0	0	31	130	1	1	1	0	0.839	0.92346	4	3	0
Ingenuity	TGF-beta.Signaling	30	29	0	1	0	46	67	0.1819	1	1	3	0.4403	0.923493	7	8	0
GOTERM	SH3/SH2 adaptor activity	51	46	0	5	0	63	96	0.6777	0.973783	2	2	0.3613	0.923516	12	13	0
GOTERM	oxidoreductase activity	438	374	14	22	28	26	55	0.5082	0.979317	19	19	0.3731	0.92361	94	96	0
GOTERM	spliceosome assembly	19	17	2	0	0	18	38	1	0.982766	1	0	0.4286	0.923638	4	5	0
GOTERM	sensory perception	14	13	0	1	0	21	47	0.4796	0.994561	1	1	0.4046	0.923649	3	4	0
GOTERM	ribonucleoprotein binding	10	10	0	0	0	17	24	1	0.977747	1	0	0.4716	0.923748	3	3	0
GOTERM	holo TFIIH complex	11	10	1	0	0	35	53	0.3997	0.974494	1	1	0.4708	0.923761	3	3	0
GOTERM	rRNA binding	24	21	0	3	0	5	18	0.6585	0.974637	1	1	0.4257	0.92378	5	6	0
BIOCARTA	NO2IL12_PATHWAY	17	15	0	1	1	27	42	1	1	1	0	0.7596	0.9238	4	3	0
GOTERM	biological_process	630	514	33	43	40	22	61	0.8084	0.978723	26	22	0.3243	0.924021	129	132	0
GOTERM	peptide hormone processing	11	10	0	1	0	82	132	0.4034	0.972286	1	1	0.4703	0.924033	3	3	0
GOTERM	response to progesterone stimulus	21	21	0	0	0	16	76	0.2864	0.967447	1	2	0.4298	0.92425	5	6	0
GOTERM	L-ascorbic acid binding	21	20	0	1	0	28	47	0.6436	0.972071	1	1	0.3792	0.92427	5	6	0
GOTERM	positive regulation of Wnt receptor signaling pathway	10	10	0	0	0	49	85	0.4004	0.976102	1	1	0.4704	0.924294	3	3	0
GOTERM	ubiquitin-protein ligase activity	149	138	1	7	3	41	78	0.379	0.99091	7	8	0.3388	0.924298	35	37	0
GOTERM	MHC class I protein complex	22	10	8	0	4	7	9	0.3992	0.972279	1	1	0.4711	0.924403	3	3	0
BIOCARTA	CACAM_PATHWAY	14	13	1	0	0	61	82	1	1	1	0	0.8675	0.924445	3	2	0
GOTERM	DNA replication	146	142	0	3	1	31	56	0.2742	0.964984	7	9	0.3314	0.924477	36	38	0
Panther	Huntington_disease	93	90	1	1	1	31	76	0.9911	0.996719	5	1	0.8346	0.924483	23	19	0
GOTERM	metabolic process	483	413	9	22	39	30	60	0.9887	0.998742	21	12	0.3614	0.92458	103	106	0
GOTERM	nervous system development	376	338	2	17	19	35	116	0.2353	0.960401	17	20	0.3786	0.924669	85	87	0
GOTERM	gluconeogenesis	23	20	0	1	2	10	30	0.2707	0.970122	1	2	0.3911	0.92471	5	6	0
KEGG	KEGG_PORPHYRIN_AND_CHLOROPHYLL_METABOLISM	41	28	2	2	9	21	34	0.7621	1	1	1	0.4032	0.924759	7	8	0
GOTERM	cellular membrane organization	58	55	1	1	1	32	55	0.1362	0.999856	3	5	0.3919	0.92494	14	15	0
GOTERM	lipid biosynthetic process	25	21	1	3	0	38	65	0.0873	1	1	3	0.4332	0.925062	5	6	0
PANTHER_BIOLOGICAL_PROCESS	Cell_structure_and_motility	205	171	27	5	2	38	103	0.6272	0.980981	9	8	0.6432	0.925181	43	41	0
GOTERM	protein tetramerization	10	10	0	0	0	40	117	1	0.977862	1	0	0.4636	0.925308	3	3	0
KEGG	KEGG_MELANOGENESIS	102	96	1	1	4	30	82	0.3466	1	5	6	0.4363	0.925382	24	25	0
GOTERM	sex differentiation	24	20	0	4	0	20	48	0.2628	0.973064	1	2	0.3815	0.92546	5	6	0
BIOCARTA	DREAM_PATHWAY	14	14	0	0	0	53	64	1	1	1	0	0.9022	0.925508	4	2	0
GOTERM	transforming growth factor beta receptor signaling pathway	54	50	0	3	1	37	69	0.4534	0.98486	3	3	0.3638	0.925563	13	14	0
GOTERM	adult walking behavior	21	21	0	0	0	102	175	0.285	0.97635	1	2	0.4313	0.925589	5	6	0
PANTHER_BIOLOGICAL_PROCESS	JNK_cascade	61	59	2	0	0	20	44	0.5713	0.961526	3	3	0.6401	0.925624	15	14	0
GOTERM	oxidoreductase activity, acting on single donors with incorporation of molecular oxygen, incorporation of two atoms of oxygen	53	46	1	6	0	37	69	0.6817	0.972029	2	2	0.3553	0.925781	12	13	0
GOTERM	ATPase activity, coupled	10	10	0	0	0	17	47	0.4064	0.975799	1	1	0.4667	0.925786	3	3	0
GOTERM	ubiquitin binding	20	20	0	0	0	33	41	0.6543	0.977686	1	1	0.39	0.925797	5	6	0
GOTERM	positive regulation of glycogen biosynthetic process	10	10	0	0	0	39	70	1	0.975328	1	0	0.4774	0.92585	3	3	0
Panther	Endogenous_cannabinoid_signaling	2	2	0	0	0	46	46	1	1	0	0	1	0.925959	1	0	0
GOTERM	activation of phospholipase C activity	18	17	0	0	1	17	59	1	0.983201	1	0	0.4285	0.92598	4	5	0
GOTERM	elevation of cytosolic calcium ion concentration during G-protein signaling, coupled to IP3 second messenger (phospholipase C activating)	10	10	0	0	0	15	27	0.4032	0.974689	1	1	0.4763	0.926041	3	3	0
GOTERM	cytokine binding	10	10	0	0	0	12	23	1	0.975639	1	0	0.4712	0.926081	3	3	0
GOTERM	limb morphogenesis	10	10	0	0	0	94	168	0.0846	1	1	2	0.4687	0.926139	3	3	0
GOTERM	striated muscle contraction	11	10	0	1	0	48	101	1	0.977094	1	0	0.4725	0.92614	3	3	0
GOTERM	anatomical structure formation involved in morphogenesis	13	13	0	0	0	4	56	0.4856	0.98958	1	1	0.4208	0.926503	3	4	0
GOTERM	neuron projection morphogenesis	15	13	0	2	0	81	89	0.4852	0.992609	1	1	0.4134	0.926519	3	4	0
KEGG	KEGG_PYRUVATE_METABOLISM	40	39	0	1	0	27	52	0.311	1	2	3	0.5185	0.926581	10	10	0
BIOCARTA	INTRINSIC_PATHWAY	23	17	1	3	2	20	49	0.5822	1	1	1	0.8387	0.92662	4	3	0
GOTERM	tRNA processing	62	58	1	2	1	18	40	0.1609	0.984567	3	5	0.3653	0.926722	15	16	0
PANTHER_BIOLOGICAL_PROCESS	mRNA_splicing	214	170	36	5	3	22	46	0.8603	1	9	6	0.6203	0.92678	43	41	0
GOTERM	amino acid transmembrane transporter activity	28	25	0	3	0	41	47	0.7153	0.972522	1	1	0.4281	0.926797	6	7	0
GOTERM	positive regulation of T cell proliferation	25	24	0	1	0	25	45	0.7175	0.975626	1	1	0.3908	0.926822	6	7	0
BIOCARTA	FMLP_PATHWAY	37	34	1	2	0	47	98	1	1	2	0	0.8903	0.92684	9	6	0
GOTERM	nucleic acid binding	293	221	36	25	11	33	59	0.2129	0.967264	11	14	0.3377	0.927053	55	58	0
GOTERM	protein polyubiquitination	26	24	0	2	0	52	117	0.7047	0.976171	1	1	0.3959	0.927063	6	7	0
GOTERM	nuclear chromatin	14	13	1	0	0	16	22	0.4914	0.994478	1	1	0.4153	0.927144	3	4	0
GOTERM	centriole	33	32	0	1	0	42	62	1	0.996422	2	0	0.4045	0.927148	8	9	0
Panther	JAK/STAT_signaling_pathway	8	8	0	0	0	27	72	1	0.975237	0	0	0.896	0.927242	2	1	0
PANTHER_BIOLOGICAL_PROCESS	Gut_mesoderm_development	14	14	0	0	0	24	58	0.5089	0.9432	1	1	0.7228	0.927272	4	3	0
KEGG	KEGG_PURINE_METABOLISM	159	151	1	5	2	35	95	0.6321	1	8	7	0.358	0.927288	38	40	0
PANTHER_BIOLOGICAL_PROCESS	Intracellular_signaling_cascade	261	227	13	18	3	42	78	0.8054	1	11	9	0.6141	0.927322	57	55	0
GOTERM	neuron apoptosis	14	13	0	1	0	40	132	1	0.974233	1	0	0.422	0.927324	3	4	0
GOTERM	G-protein-coupled receptor binding	22	21	0	1	0	7	28	0.2818	0.971542	1	2	0.4416	0.927346	5	6	0
GOTERM	temperature homeostasis	14	13	0	0	1	38	37	0.0259	0.980038	1	3	0.4177	0.927617	3	4	0
GOTERM	double-strand break repair	36	35	0	1	0	42	73	0.5329	0.976251	2	2	0.3719	0.92774	9	10	0
KEGG	KEGG_GRAFT_VERSUS_HOST_DISEASE	42	16	23	0	3	10	16	1	1	1	0	0.3636	0.927744	4	5	0
GOTERM	brush border membrane	26	24	0	2	0	33	59	0.7166	0.972778	1	1	0.3952	0.928047	6	7	0
PANTHER_BIOLOGICAL_PROCESS	Fertilization	41	30	9	0	2	42	53	0.4444	0.952006	2	2	0.6544	0.92815	8	7	0
KEGG	KEGG_NON_HOMOLOGOUS_END_JOINING	14	13	1	0	0	47	75	1	1	1	0	0.6584	0.928206	3	3	0
GOTERM	spliceosomal snRNP assembly	26	24	1	1	0	15	19	0.7085	0.975905	1	1	0.3898	0.928299	6	7	0
GOTERM	MAP kinase kinase activity	13	13	0	0	0	81	99	0.4919	0.994195	1	1	0.4188	0.928345	3	4	0
GOTERM	protein ubiquitination during ubiquitin-dependent protein catabolic process	17	17	0	0	0	81	152	0.0509	1	1	3	0.4333	0.928393	4	5	0
BIOCARTA	CDC42RAC_PATHWAY	16	15	0	0	1	44	52	0.5358	1	1	1	0.7592	0.928442	4	3	0
GOTERM	cell cycle checkpoint	14	13	0	1	0	27	51	1	0.976331	1	0	0.4131	0.928443	3	4	0
GOTERM	protein homotetramerization	26	24	0	2	0	33	49	0.337	0.97407	1	2	0.3922	0.928515	6	7	0
KEGG	KEGG_VEGF_SIGNALING_PATHWAY	76	70	1	0	5	36	72	0.4653	1	4	4	0.4942	0.928532	18	18	0
GOTERM	actin filament organization	26	24	0	2	0	24	56	0.709	0.977134	1	1	0.3912	0.928593	6	7	0
PANTHER_MOLECULAR_FUNCTION	Signaling_molecule	69	59	4	4	2	20	71	0.3324	0.885252	3	4	0.4042	0.928617	15	16	0
BIOCARTA	CHREBP2_PATHWAY	44	41	3	0	0	37	80	1	1	2	0	0.8415	0.928629	10	8	0
GOTERM	response to tumor necrosis factor	13	13	0	0	0	22	52	1	0.973794	1	0	0.4059	0.928629	3	4	0
GOTERM	sialyltransferase activity	14	13	0	0	1	75	112	1	0.976367	1	0	0.4161	0.928678	3	4	0
BIOCARTA	LECTIN_PATHWAY	12	9	3	0	0	73	64	1	1	0	0	0.927	0.928831	2	1	0
GOTERM	chromosome, telomeric region	24	24	0	0	0	47	65	0.7027	0.976867	1	1	0.3872	0.928877	6	7	0
GOTERM	estrogen receptor binding	13	13	0	0	0	104	78	0.131	1	1	2	0.4132	0.929106	3	4	0
GOTERM	developmental growth	17	17	0	0	0	25	105	0.5833	0.980496	1	1	0.433	0.92921	4	5	0
GOTERM	basal plasma membrane	19	17	1	1	0	33	55	0.2094	0.985891	1	2	0.4287	0.929218	4	5	0
KEGG	KEGG_UBIQUITIN_MEDIATED_PROTEOLYSIS	138	123	4	8	3	46	82	0.0829	1	6	10	0.4377	0.929235	31	32	0
GOTERM	dendritic shaft	14	13	0	1	0	167	270	0.1404	1	1	2	0.416	0.929288	3	4	0
GOTERM	vesicle membrane	14	13	0	1	0	46	79	0.1352	1	1	2	0.414	0.929305	3	4	0
GOTERM	double-strand break repair via homologous recombination	18	17	1	0	0	32	42	0.578	0.976746	1	1	0.4283	0.929462	4	5	0
PANTHER_MOLECULAR_FUNCTION	Non-receptor_serine/threonine_protein_kinase	303	261	26	10	6	54	95	0.544	0.969363	13	13	0.4638	0.929465	65	66	0
BIOCARTA	TGFB_PATHWAY	19	19	0	0	0	87	81	1	1	1	0	0.8909	0.929467	5	3	0
GOTERM	cell wall macromolecule catabolic process	15	13	1	0	1	14	60	0.4923	0.990411	1	1	0.4198	0.929541	3	4	0
PANTHER_BIOLOGICAL_PROCESS	Protein-lipid_modification	21	18	3	0	0	35	54	1	0.997642	1	0	0.6946	0.929546	5	4	0
Ingenuity	Dopamine.Receptor.Signaling	17	17	0	0	0	12	30	1	0.901686	1	0	0.9515	0.929565	4	2	0
GOTERM	damaged DNA binding	44	43	1	0	0	30	45	0.6378	0.976613	2	2	0.3813	0.92964	11	12	0
GOTERM	positive regulation of cytokine secretion	14	13	1	0	0	26	51	0.4915	0.995305	1	1	0.4119	0.929727	3	4	0
GOTERM	autophagic vacuole membrane	13	13	0	0	0	12	12	0.4835	0.994465	1	1	0.421	0.9299	3	4	0
BIOCARTA	STATHMIN_PATHWAY	19	18	0	0	1	66	86	1	1	1	0	0.8601	0.929938	5	3	0
GOTERM	B cell proliferation	11	10	0	1	0	17	55	1	0.97762	1	0	0.4705	0.930174	3	3	0
BIOCARTA	EGF_PATHWAY	31	28	0	1	2	76	92	0.7613	1	1	1	0.7323	0.930537	7	6	0
Ingenuity	Neurotrophin.TRK.Signaling	16	15	1	0	0	45	96	1	0.906548	1	0	0.5365	0.930582	4	4	0
GOTERM	collagen catabolic process	20	17	1	0	2	13	69	1	0.982381	1	0	0.4315	0.930594	4	5	0
GOTERM	sulfotransferase activity	35	32	0	1	2	31	94	0.4749	0.98569	2	2	0.3989	0.930646	8	9	0
KEGG	KEGG_N_GLYCAN_BIOSYNTHESIS	46	45	0	1	0	24	61	0.0245	0.888033	2	6	0.2136	0.930685	11	14	0
GOTERM	guanyl-nucleotide exchange factor activity	119	110	0	7	2	115	149	0.6539	0.97055	6	5	0.3922	0.930734	28	29	0
BIOCARTA	NGF_PATHWAY	18	17	0	1	0	42	50	1	1	1	0	0.8361	0.930905	4	3	0
GOTERM	2 iron, 2 sulfur cluster binding	18	17	1	0	0	32	33	0.0512	1	1	3	0.4265	0.930937	4	5	0
BIOCARTA	CSK_PATHWAY	24	19	4	0	1	71	73	1	1	1	0	0.8889	0.930985	5	3	0
KEGG	KEGG_LYSINE_DEGRADATION	44	41	1	2	0	41	57	0.6182	0.974072	2	2	0.3119	0.931002	10	12	0
GOTERM	response to oxidative stress	103	98	1	1	3	17	50	0.3621	0.988083	5	6	0.4034	0.93102	25	26	0
KEGG	KEGG_GLYCEROPHOSPHOLIPID_METABOLISM	77	70	2	2	3	39	70	0.2744	1	4	5	0.6111	0.931159	18	17	0
GOTERM	oxaloacetate metabolic process	10	10	0	0	0	28	64	1	0.974592	1	0	0.48	0.931329	3	3	0
GOTERM	heart morphogenesis	29	28	1	0	0	34	77	0.4128	0.986963	1	2	0.3948	0.931519	7	8	0
GOTERM	endocrine pancreas development	17	17	0	0	0	18	52	0.587	0.981457	1	1	0.4216	0.931566	4	5	0
GOTERM	transcription from RNA polymerase II promoter	178	167	4	5	2	30	61	0.4621	0.981144	8	9	0.367	0.931778	42	44	0
BIOCARTA	TCAPOPTOSIS_PATHWAY	11	8	2	0	1	17	25	1	1	0	0	0.9018	0.93183	2	1	0
GOTERM	defense response to Gram-positive bacterium	17	17	0	0	0	18	33	1	0.98286	1	0	0.4265	0.931901	4	5	0
GOTERM	inward rectifier potassium channel activity	18	17	0	0	1	33	110	0.5907	0.981396	1	1	0.4301	0.931932	4	5	0
Ingenuity	PXR.RXR.Activation	49	46	1	0	2	31	57	0.4109	1	2	3	0.4929	0.932057	12	12	0
GOTERM	fatty acid biosynthetic process	48	48	0	0	0	24	59	0.2113	0.988631	2	4	0.4161	0.93209	12	13	0
GOTERM	peptidyl-threonine phosphorylation	18	17	0	1	0	65	120	1	0.982845	1	0	0.4249	0.932167	4	5	0
GOTERM	fertilization	18	17	0	1	0	43	59	0.2108	0.989479	1	2	0.4294	0.93222	4	5	0
GOTERM	embryonic cranial skeleton morphogenesis	10	10	0	0	0	53	49	1	0.974804	1	0	0.4812	0.932295	3	3	0
GOTERM	insulin receptor binding	31	29	0	1	1	74	97	0.7815	0.972265	1	1	0.4495	0.932309	7	8	0
PANTHER_BIOLOGICAL_PROCESS	Non-vertebrate_process	20	14	5	1	0	23	34	0.5208	0.938508	1	1	0.7178	0.932336	4	3	0
BIOCARTA	PITX2_PATHWAY	15	15	0	0	0	47	77	0.5456	1	1	1	0.9198	0.932447	4	2	0
KEGG	KEGG_LYSOSOME	121	112	2	5	2	24	39	0.4909	0.992058	6	6	0.3557	0.932511	28	30	0
GOTERM	collagen binding	32	32	0	0	0	53	96	0.4804	0.977992	2	2	0.404	0.932575	8	9	0
GOTERM	activation of JUN kinase activity	25	25	0	0	0	39	62	1	0.994871	1	0	0.4347	0.93272	6	7	0
GOTERM	mediator complex	31	29	0	2	0	19	64	0.7731	0.975042	1	1	0.4411	0.932763	7	8	0
GOTERM	regulation of ARF GTPase activity	32	28	3	1	0	45	91	0.4119	0.98524	1	2	0.4042	0.932774	7	8	0
PANTHER_BIOLOGICAL_PROCESS	Proteolysis	960	696	128	29	107	28	63	0.4223	0.944927	35	36	0.6265	0.932832	174	169	0
PANTHER_MOLECULAR_FUNCTION	Select_calcium_binding_protein	54	50	1	3	0	40	129	0.7242	1	3	2	0.4793	0.932929	13	13	0
GOTERM	dendritic spine	36	33	0	3	0	78	161	0.5031	0.978513	2	2	0.4454	0.932933	8	9	0
GOTERM	response to organic cyclic substance	73	71	0	2	0	24	53	0.4747	0.979747	4	4	0.4106	0.933038	18	19	0
GOTERM	nucleocytoplasmic transport	17	17	0	0	0	23	75	1	0.982389	1	0	0.422	0.933166	4	5	0
BIOCARTA	BCR_PATHWAY	35	32	1	2	0	80	93	1	1	2	0	0.8467	0.933192	8	6	0
GOTERM	binding	523	436	18	19	50	36	74	0.6814	0.974476	22	20	0.3979	0.93327	109	111	0
GOTERM	positive regulation of catalytic activity	15	14	0	1	0	14	34	0.1534	1	1	2	0.4773	0.933525	4	4	0
PANTHER_BIOLOGICAL_PROCESS	Natural_killer_cell_mediated_immunity	74	44	8	1	21	11	14	0.898	1	2	1	0.6941	0.93361	11	10	0
GOTERM	response to ionizing radiation	30	29	0	1	0	43	64	0.4308	0.99442	1	2	0.4337	0.933757	7	8	0
Ingenuity	Estrogen.Receptor.Signaling	31	30	0	1	0	88	100	0.1891	1	2	3	0.4896	0.93385	8	8	0
GOTERM	liver development	48	48	0	0	0	38	67	0.0094	0.90564	2	7	0.4205	0.93386	12	13	0
GOTERM	activation of protein kinase A activity	17	17	0	0	0	105	120	0.5807	0.980616	1	1	0.4247	0.933865	4	5	0
GOTERM	inhibition of adenylate cyclase activity by G-protein signaling pathway	29	29	0	0	0	30	74	0.177	1	1	3	0.444	0.933908	7	8	0
KEGG	KEGG_P53_SIGNALING_PATHWAY	69	67	1	1	0	25	41	0.2346	1	3	5	0.6233	0.933942	17	16	0
GOTERM	actin filament bundle assembly	16	14	1	1	0	85	97	1	0.97679	1	0	0.4788	0.933962	4	4	0
GOTERM	nuclear mRNA splicing, via spliceosome	45	43	2	0	0	17	24	0.6502	0.977933	2	2	0.387	0.934055	11	12	0
GOTERM	secretory granule	47	44	0	2	1	11	48	0.0662	1	2	5	0.4263	0.934088	11	12	0
GOTERM	phospholipid-translocating ATPase activity	15	14	0	1	0	178	206	0.5084	0.992653	1	1	0.4683	0.934408	4	4	0
GOTERM	retina development in camera-type eye	17	17	0	0	0	23	71	1	0.983216	1	0	0.4222	0.934468	4	5	0
GOTERM	tumor necrosis factor receptor binding	21	14	3	2	2	17	51	1	0.977499	1	0	0.4825	0.934662	4	4	0
GOTERM	cell surface receptor linked signaling pathway	164	151	2	3	8	17	45	0.4838	0.980472	8	8	0.3629	0.93473	38	40	0
GOTERM	cytokine receptor activity	16	14	1	1	0	23	43	1	0.974929	1	0	0.4703	0.934746	4	4	0
GOTERM	positive regulation of cell differentiation	17	17	0	0	0	10	51	0.579	0.976215	1	1	0.4199	0.934872	4	5	0
GOTERM	chaperone binding	29	29	0	0	0	14	89	0.779	0.975831	1	1	0.4387	0.934875	7	8	0
KEGG	KEGG_RENAL_CELL_CARCINOMA	70	67	0	3	0	61	75	0.4381	1	3	4	0.4051	0.934912	17	18	0
GOTERM	regulation of insulin secretion	15	14	1	0	0	22	64	0.1461	1	1	2	0.4787	0.934914	4	4	0
GOTERM	DNA fragmentation involved in apoptosis	18	17	0	1	0	22	29	0.5835	0.980191	1	1	0.4185	0.934939	4	5	0
GOTERM	apical plasma membrane	153	140	3	6	4	37	74	0.8425	0.976025	7	5	0.4529	0.935039	35	36	0
BIOCARTA	IL3_PATHWAY	15	14	1	0	0	26	52	1	1	1	0	0.8994	0.935148	4	2	0
GOTERM	cellular response to insulin stimulus	37	37	0	0	0	42	92	0.8451	0.977701	2	1	0.4432	0.935151	9	10	0
GOTERM	condensed chromosome kinetochore	53	51	0	2	0	39	55	0.476	0.982395	3	3	0.3883	0.935207	13	14	0
BIOCARTA	ARF_PATHWAY	17	17	0	0	0	35	51	1	1	1	0	0.8369	0.935259	4	3	0
GOTERM	proteinaceous extracellular matrix	225	200	3	8	14	28	91	0.9413	0.995424	10	6	0.4554	0.935267	50	51	0
GOTERM	positive regulation of transcription	132	124	2	6	0	23	62	0.0877	1	6	10	0.4502	0.93543	31	32	0
GOTERM	regulation of cell cycle	41	38	0	2	1	21	52	0.8519	0.978159	2	1	0.4807	0.935432	10	10	0
PANTHER_MOLECULAR_FUNCTION	GABA_receptor	20	14	1	3	2	66	127	1	0.966735	1	0	0.4742	0.935452	4	4	0
GOTERM	response to cold	20	18	0	2	0	13	32	1	0.983465	1	0	0.4793	0.935488	5	5	0
BIOCARTA	CALCINEURIN_PATHWAY	19	18	1	0	0	59	130	1	1	1	0	0.8714	0.935497	5	3	0
GOTERM	positive regulation of cAMP biosynthetic process	22	22	0	0	0	12	27	0.6657	0.977475	1	1	0.4805	0.935575	6	6	0
GOTERM	mannose binding	15	14	1	0	0	16	35	1	0.975755	1	0	0.4768	0.935608	4	4	0
GOTERM	cellular component organization	15	14	0	1	0	108	187	0.5162	0.984706	1	1	0.4732	0.935649	4	4	0
GOTERM	protein K11-linked ubiquitination	14	14	0	0	0	28	37	0.5047	0.993446	1	1	0.4801	0.935656	4	4	0
BIOCARTA	BIOPEPTIDES_PATHWAY	43	39	1	1	2	62	92	0.8691	1	2	1	0.8916	0.935672	10	7	0
GOTERM	protein kinase A binding	8	7	0	1	0	51	125	0.3091	0.978126	0	1	0.5534	0.935674	2	2	0
BIOCARTA	FAS_PATHWAY	30	28	0	0	2	40	78	0.4043	1	1	2	0.732	0.935717	7	6	0
GOTERM	translation	211	192	8	7	4	7	18	0.3669	0.98973	10	11	0.4557	0.935792	48	49	0
GOTERM	methyltransferase activity	117	112	3	1	1	27	54	0.4786	0.978406	6	6	0.369	0.935799	28	30	0
GOTERM	I-kappaB kinase/NF-kappaB cascade	38	33	0	5	0	24	28	1	0.995963	2	0	0.4465	0.935869	8	9	0
GOTERM	NAD or NADH binding	37	34	0	2	1	26	49	0.5189	0.97751	2	2	0.4866	0.935964	9	9	0
GOTERM	negative regulation of protein amino acid phosphorylation	14	14	0	0	0	52	205	0.5163	0.986402	1	1	0.4871	0.936038	4	4	0
GOTERM	response to X-ray	15	14	0	1	0	76	82	1	0.974992	1	0	0.4692	0.936158	4	4	0
GOTERM	protein tyrosine phosphatase activity	85	76	2	6	1	62	121	0.1707	0.985526	4	6	0.443	0.936176	19	20	0
GOTERM	cytosol	1264	1108	15	44	97	31	67	0.7509	0.974787	55	51	0.4279	0.936207	277	275	0
KEGG	KEGG_SELENOAMINO_ACID_METABOLISM	26	26	0	0	0	27	37	0.7354	1	1	1	0.6701	0.936219	7	6	0
GOTERM	endoplasmic reticulum organization	11	11	0	0	0	73	79	1	0.979734	1	0	0.5409	0.936241	3	3	0
GOTERM	MAP kinase kinase kinase activity	15	14	0	1	0	73	93	0.5146	0.991476	1	1	0.4775	0.936253	4	4	0
GOTERM	heat shock protein binding	62	61	0	1	0	23	54	0.1918	0.981171	3	5	0.4599	0.936349	15	16	0
GOTERM	endosome transport	24	22	1	1	0	33	74	0.6802	0.976955	1	1	0.4831	0.936442	6	6	0
GOTERM	autophagy	36	34	1	1	0	16	56	0.2404	0.981401	2	3	0.4821	0.936504	9	9	0
GOTERM	diacylglycerol kinase activity	15	14	0	1	0	78	148	0.5138	0.992207	1	1	0.4776	0.93654	4	4	0
GOTERM	negative regulation of inflammatory response	22	22	0	0	0	15	27	0.6826	0.976991	1	1	0.4807	0.936545	6	6	0
GOTERM	purine nucleotide biosynthetic process	16	14	0	2	0	38	43	0.5144	0.99404	1	1	0.4726	0.936555	4	4	0
GOTERM	embryonic digit morphogenesis	25	22	0	0	3	46	89	0.3063	0.969285	1	2	0.4784	0.936575	6	6	0
PANTHER_MOLECULAR_FUNCTION	Cytokine	16	15	0	1	0	19	29	1	0.962827	1	0	0.5289	0.936885	4	4	0
GOTERM	transcriptional repressor complex	28	26	0	2	0	48	110	0.3699	0.970525	1	2	0.4863	0.936917	7	7	0
GOTERM	dynein complex	16	14	0	2	0	68	135	1	0.97615	1	0	0.4747	0.936942	4	4	0
GOTERM	structural constituent of eye lens	18	14	0	0	4	7	16	0.1612	1	1	2	0.4727	0.936961	4	4	0
PANTHER_MOLECULAR_FUNCTION	Cell_adhesion_molecule	99	85	8	6	0	47	124	0.0263	0.626943	4	9	0.4639	0.936966	21	22	0
GOTERM	intracellular	1911	1434	87	87	303	27	67	0.7678	0.976032	72	66	0.4306	0.936984	359	354	0
GOTERM	mitosis	192	184	1	5	2	30	46	0.9046	0.993971	9	6	0.4493	0.937	46	47	0
GOTERM	perinuclear region of cytoplasm	299	287	1	7	4	41	88	0.1897	0.981396	14	18	0.4372	0.937044	72	73	0
GOTERM	cysteine-type endopeptidase inhibitor activity	26	18	1	0	7	5	21	0.6025	0.979934	1	1	0.484	0.937095	5	5	0
GOTERM	response to organic substance	36	34	0	2	0	23	68	0.245	0.960536	2	3	0.4895	0.937119	9	9	0
GOTERM	single fertilization	31	26	3	1	1	14	24	0.3791	0.978959	1	2	0.4935	0.937346	7	7	0
GOTERM	phospholipid biosynthetic process	49	45	1	3	0	46	58	0.6681	0.975418	2	2	0.459	0.937529	11	12	0
GOTERM	hindbrain development	14	14	0	0	0	9	47	1	0.975316	1	0	0.4799	0.937558	4	4	0
GOTERM	phosphoinositide binding	60	57	0	2	1	69	111	0.9447	0.993114	3	1	0.4565	0.937584	14	15	0
GOTERM	Golgi-associated vesicle	12	11	0	1	0	55	81	1	0.978599	1	0	0.5441	0.937622	3	3	0
GOTERM	mRNA binding	40	38	0	2	0	15	36	0.575	0.974328	2	2	0.4862	0.937668	10	10	0
GOTERM	type II transforming growth factor beta receptor binding	7	7	0	0	0	40	67	1	0.974529	0	0	0.5603	0.937668	2	2	0
GOTERM	kinesin complex	14	14	0	0	0	40	53	0.5115	0.988696	1	1	0.4768	0.937703	4	4	0
GOTERM	microtubule	237	222	4	9	2	39	88	0.3154	0.975884	11	13	0.422	0.937747	56	57	0
GOTERM	exonuclease activity	33	30	2	1	0	22	52	0.4603	0.991162	2	2	0.4785	0.937767	8	8	0
GOTERM	thyroid hormone receptor binding	24	22	0	2	0	27	63	0.2984	0.963285	1	2	0.4762	0.937861	6	6	0
BIOCARTA	MYOSIN_PATHWAY	31	28	1	2	0	94	148	0.7588	1	1	1	0.8663	0.937916	7	5	0
GOTERM	protein self-association	11	11	0	0	0	79	118	1	0.975623	1	0	0.5487	0.937951	3	3	0
GOTERM	kinase binding	27	26	0	1	0	32	96	0.37	0.97064	1	2	0.4853	0.937979	7	7	0
GOTERM	cytokine receptor binding	11	7	0	0	4	1	2	1	0.974498	0	0	0.5538	0.93802	2	2	0
GOTERM	desmosome	20	18	1	0	1	42	77	0.6029	0.978993	1	1	0.477	0.93813	5	5	0
GOTERM	RNA polymerase II transcription mediator activity	28	26	0	2	0	24	70	0.7392	0.975764	1	1	0.4832	0.938164	7	7	0
GOTERM	anion transport	18	18	0	0	0	21	73	0.2283	0.971298	1	2	0.4772	0.938208	5	5	0
GOTERM	regulation of protein amino acid phosphorylation	15	14	0	1	0	73	88	1	0.976082	1	0	0.4793	0.938448	4	4	0
GOTERM	ATP-dependent helicase activity	63	57	1	3	2	45	68	0.7858	0.975709	3	2	0.4536	0.938542	14	15	0
GOTERM	glutamate signaling pathway	12	11	0	1	0	372	424	0.4315	0.97282	1	1	0.5426	0.938575	3	3	0
GOTERM	phosphoprotein phosphatase inhibitor activity	22	18	3	1	0	61	107	0.0571	1	1	3	0.4787	0.938612	5	5	0
GOTERM	protease binding	22	22	0	0	0	13	42	0.6748	0.97607	1	1	0.4815	0.938629	6	6	0
GOTERM	post-Golgi vesicle-mediated transport	40	38	1	1	0	37	57	0.124	1	2	4	0.4852	0.93866	10	10	0
GOTERM	behavioral fear response	14	14	0	0	0	82	192	1	0.978612	1	0	0.4777	0.938688	4	4	0
GOTERM	glucose transmembrane transporter activity	11	11	0	0	0	20	41	0.4326	0.971464	1	1	0.5488	0.938697	3	3	0
GOTERM	negative regulation of cyclin-dependent protein kinase activity	12	11	0	0	1	22	39	1	0.978125	1	0	0.5448	0.938751	3	3	0
GOTERM	phosphoinositide 3-kinase complex	11	11	0	0	0	86	113	1	0.975556	1	0	0.5511	0.938798	3	3	0
GOTERM	phospholipid efflux	10	7	0	0	3	4	40	1	0.975468	0	0	0.5506	0.938819	2	2	0
KEGG	KEGG_FOLATE_BIOSYNTHESIS	11	9	0	0	2	24	26	1	1	0	0	0.7015	0.938827	2	2	0
GOTERM	cell redox homeostasis	66	61	1	3	1	26	38	0.3621	0.97889	3	4	0.4577	0.938858	15	16	0
BIOCARTA	RAS_PATHWAY	23	21	0	2	0	51	59	1	1	1	0	0.9229	0.938941	5	3	0
KEGG	KEGG_SULFUR_METABOLISM	13	10	2	0	1	32	67	1	1	1	0	0.7563	0.93899	3	2	0
PANTHER_MOLECULAR_FUNCTION	Double-stranded_DNA_binding_protein	23	21	0	2	0	38	61	0.2917	0.963922	1	2	0.4344	0.939037	5	6	0
GOTERM	cation transport	67	62	1	3	1	55	96	0.8285	0.976177	3	2	0.4903	0.939093	16	16	0
PANTHER_BIOLOGICAL_PROCESS	Chromatin_packaging_and_remodeling	237	144	48	12	33	35	64	0.2818	0.964646	7	9	0.6683	0.939118	36	34	0
GOTERM	GABA-A receptor activity	19	14	0	3	2	66	127	1	0.975951	1	0	0.4839	0.939122	4	4	0
BIOCARTA	IL22BP_PATHWAY	16	14	0	0	2	24	42	1	1	1	0	0.8977	0.939214	4	2	0
GOTERM	ATP-dependent RNA helicase activity	18	15	2	1	0	28	29	0.171	1	1	2	0.5333	0.939272	4	4	0
GOTERM	morphogenesis of embryonic epithelium	11	11	0	0	0	27	38	1	0.978527	1	0	0.542	0.939275	3	3	0
GOTERM	lysophospholipase activity	12	11	1	0	0	39	61	1	0.982018	1	0	0.5499	0.939311	3	3	0
GOTERM	insulin secretion	23	22	0	1	0	40	88	0.3069	0.964288	1	2	0.4888	0.939319	6	6	0
GOTERM	RNA polymerase II transcription factor activity	127	119	2	2	4	25	55	0.7208	0.971546	6	5	0.4275	0.939458	30	31	0
GOTERM	cell cycle arrest	104	100	2	1	1	29	60	0.7442	0.973633	5	4	0.4491	0.939468	25	26	0
GOTERM	muscle homeostasis	13	11	0	2	0	17	88	0.1009	1	1	2	0.5452	0.939474	3	3	0
GOTERM	transcription repressor binding	12	11	0	0	1	82	204	1	0.981229	1	0	0.545	0.939515	3	3	0
PANTHER_MOLECULAR_FUNCTION	Chaperonin	23	19	4	0	0	16	26	0.6262	1	1	1	0.5316	0.939536	5	5	0
GOTERM	2-oxoglutarate metabolic process	15	14	0	1	0	26	47	0.5175	0.984916	1	1	0.4807	0.939565	4	4	0
GOTERM	positive regulation of hormone secretion	11	11	0	0	0	16	32	1	0.979796	1	0	0.5435	0.939613	3	3	0
GOTERM	intracellular transport	21	18	3	0	0	53	50	0.6002	0.979575	1	1	0.4761	0.939642	5	5	0
KEGG	KEGG_ALANINE_ASPARTATE_AND_GLUTAMATE_METABOLISM	32	31	0	1	0	34	43	1	0.979938	2	0	0.8233	0.939689	8	6	0
BIOCARTA	UCALPAIN_PATHWAY	18	18	0	0	0	54	69	1	1	1	0	0.865	0.939706	5	3	0
GOTERM	polysome	13	11	0	2	0	70	97	0.4351	0.969926	1	1	0.5475	0.939735	3	3	0
BIOCARTA	PYK2_PATHWAY	29	28	1	0	0	50	96	0.7607	1	1	1	0.733	0.939768	7	6	0
GOTERM	lysosome organization	22	22	0	0	0	23	54	0.3113	0.956559	1	2	0.4836	0.939871	6	6	0
PANTHER_MOLECULAR_FUNCTION	Glycosyltransferase	245	192	30	7	16	36	86	0.2466	0.943331	10	12	0.454	0.939884	48	49	0
Panther	FAS_signaling_pathway	22	20	0	0	2	50	71	0.6501	1	1	1	0.9147	0.939964	5	3	0
PANTHER_BIOLOGICAL_PROCESS	Regulated_exocytosis	48	44	2	1	1	58	131	0.656	0.974123	2	2	0.6907	0.940156	11	10	0
GOTERM	hair follicle development	13	11	0	2	0	26	46	1	0.979116	1	0	0.5443	0.940168	3	3	0
GOTERM	positive regulation of actin filament polymerization	12	11	0	0	1	37	55	0.1004	1	1	2	0.5499	0.94022	3	3	0
GOTERM	phosphatidylcholine biosynthetic process	14	11	0	3	0	31	32	1	0.979421	1	0	0.5408	0.940302	3	3	0
GOTERM	cellular defense response	60	50	3	4	3	15	25	0.7207	0.972674	3	2	0.4888	0.940331	13	13	0
GOTERM	photoreceptor cell maintenance	22	22	0	0	0	44	164	1	0.991008	1	0	0.4856	0.940337	6	6	0
GOTERM	glucose homeostasis	45	45	0	0	0	24	75	0.0217	1	2	6	0.4583	0.94037	11	12	0
GOTERM	clathrin-coated vesicle	18	18	0	0	0	77	80	0.5962	0.978235	1	1	0.4802	0.940463	5	5	0
GOTERM	DNA bending activity	12	11	0	1	0	4	38	1	0.980481	1	0	0.5444	0.940477	3	3	0
GOTERM	septin complex	12	11	0	1	0	39	45	0.4303	0.969958	1	1	0.5462	0.940478	3	3	0
GOTERM	cytoplasmic microtubule	15	15	0	0	0	74	112	1	0.978708	1	0	0.536	0.940563	4	4	0
GOTERM	male meiosis	12	11	0	1	0	33	43	1	0.977112	1	0	0.5443	0.940576	3	3	0
GOTERM	npBAF complex	11	11	0	0	0	38	69	0.4332	0.976112	1	1	0.5507	0.940594	3	3	0
GOTERM	chromatin organization	21	18	1	2	0	10	67	0.6034	0.98036	1	1	0.4695	0.940686	5	5	0
GOTERM	nuclear heterochromatin	12	11	0	1	0	26	34	0.1025	1	1	2	0.5408	0.940707	3	3	0
GOTERM	negative regulation of MAP kinase activity	15	15	0	0	0	15	41	0.1797	1	1	2	0.541	0.940734	4	4	0
GOTERM	axon guidance	70	64	0	6	0	64	210	0.0991	1	3	6	0.4351	0.94074	16	17	0
GOTERM	regulation of action potential in neuron	12	11	0	0	1	65	207	1	0.975867	1	0	0.5454	0.940789	3	3	0
PANTHER_MOLECULAR_FUNCTION	Glutamate_receptor	20	19	0	1	0	239	312	0.6247	1	1	1	0.5316	0.940807	5	5	0
GOTERM	negative regulation of microtubule depolymerization	14	11	0	3	0	134	140	0.4276	0.971538	1	1	0.545	0.940932	3	3	0
GOTERM	1-phosphatidylinositol-3-kinase activity	11	11	0	0	0	86	112	1	0.981786	1	0	0.5427	0.940957	3	3	0
GOTERM	regulation of ARF protein signal transduction	16	15	0	1	0	111	117	0.169	1	1	2	0.5337	0.940982	4	4	0
GOTERM	acid phosphatase activity	11	11	0	0	0	27	34	0.4275	0.973268	1	1	0.548	0.941017	3	3	0
GOTERM	postsynaptic density	73	72	0	1	0	116	246	0.2908	0.96565	4	5	0.438	0.941036	18	19	0
GOTERM	Ras GTPase binding	11	11	0	0	0	128	159	0.4338	0.974016	1	1	0.5512	0.941064	3	3	0
KEGG	KEGG_TIGHT_JUNCTION	134	122	3	2	7	47	132	0.5671	0.969226	6	6	0.7917	0.941146	31	27	0
KEGG	KEGG_ENDOCYTOSIS	183	169	10	3	1	44	87	0.479	1	8	9	0.6184	0.941183	42	41	0
GOTERM	arachidonic acid secretion	11	11	0	0	0	21	28	1	0.97926	1	0	0.5446	0.941185	3	3	0
GOTERM	caspase activator activity	15	15	0	0	0	49	64	1	0.980407	1	0	0.5336	0.941217	4	4	0
GOTERM	cellular response to extracellular stimulus	15	15	0	0	0	11	39	0.5367	0.982953	1	1	0.5409	0.941284	4	4	0
GOTERM	late endosome	41	37	0	4	0	27	41	0.2857	0.969081	2	3	0.4496	0.941379	9	10	0
GOTERM	neural crest cell migration	19	18	0	1	0	30	52	1	0.983248	1	0	0.4783	0.941423	5	5	0
GOTERM	midbrain development	15	15	0	0	0	8	23	0.5373	0.978676	1	1	0.5363	0.941442	4	4	0
GOTERM	Ran GTPase binding	11	11	0	0	0	65	54	1	0.981694	1	0	0.5397	0.941491	3	3	0
BIOCARTA	RANMS_PATHWAY	10	10	0	0	0	33	39	1	1	1	0	0.9447	0.941539	3	1	0
GOTERM	cellular amino acid metabolic process	40	37	0	2	1	27	36	0.8524	0.976762	2	1	0.449	0.941546	9	10	0
GOTERM	protein modification process	148	137	1	6	4	54	81	0.5299	0.971991	7	7	0.4682	0.94155	34	35	0
GOTERM	rough endoplasmic reticulum	11	11	0	0	0	24	41	0.4271	0.97243	1	1	0.5452	0.941598	3	3	0
GOTERM	nuclease activity	15	15	0	0	0	60	86	0.5293	0.979095	1	1	0.5371	0.941618	4	4	0
PANTHER_MOLECULAR_FUNCTION	Acetyltransferase	84	76	5	3	0	41	66	0.7439	1	4	3	0.4355	0.941706	19	20	0
GOTERM	embryonic pattern specification	13	11	0	2	0	77	78	1	0.979478	1	0	0.5422	0.941716	3	3	0
KEGG	KEGG_GLYCOSAMINOGLYCAN_BIOSYNTHESIS_CHONDROITIN_SULFATE	22	21	0	1	0	47	105	1	1	1	0	0.8093	0.941733	5	4	0
GOTERM	tissue development	11	11	0	0	0	26	41	1	0.97539	1	0	0.5538	0.941848	3	3	0
GOTERM	activation of MAPK activity	55	54	1	0	0	21	62	1	0.996646	3	0	0.4894	0.941871	14	14	0
KEGG	KEGG_DORSO_VENTRAL_AXIS_FORMATION	25	23	2	0	0	88	106	0.6871	1	1	1	0.3437	0.941893	6	7	0
GOTERM	response to ethanol	60	58	0	0	2	17	65	0.1637	0.990498	3	5	0.4859	0.941904	15	15	0
GOTERM	hydrolase activity, acting on acid anhydrides, in phosphorus-containing anhydrides	21	18	2	1	0	39	64	1	0.983354	1	0	0.4812	0.941913	5	5	0
GOTERM	protein amino acid N-linked glycosylation	15	15	0	0	0	31	66	0.544	0.979288	1	1	0.5398	0.941965	4	4	0
GOTERM	photoreceptor inner segment	11	11	0	0	0	15	41	1	0.978483	1	0	0.5536	0.942033	3	3	0
PANTHER_BIOLOGICAL_PROCESS	Protein_targeting	113	95	15	2	1	35	88	0.7097	0.992441	5	4	0.6962	0.942123	24	22	0
GOTERM	sulfate transport	15	15	0	0	0	36	48	1	0.978181	1	0	0.5351	0.942361	4	4	0
GOTERM	insulin-like growth factor binding	19	19	0	0	0	14	44	0.2478	0.986906	1	2	0.5316	0.942365	5	5	0
KEGG	KEGG_LIMONENE_AND_PINENE_DEGRADATION	10	10	0	0	0	33	31	0.4048	1	1	1	0.7585	0.942385	3	2	0
BIOCARTA	CELL2CELL_PATHWAY	14	14	0	0	0	69	285	1	1	1	0	0.8991	0.94252	4	2	0
GOTERM	basement membrane	60	58	0	1	1	76	119	0.557	0.974169	3	3	0.4963	0.942555	15	15	0
GOTERM	cell fate determination	12	11	1	0	0	19	63	0.4348	0.972907	1	1	0.5424	0.942595	3	3	0
PANTHER_BIOLOGICAL_PROCESS	Nuclear_transport	135	74	57	4	0	45	52	0.5089	0.961458	4	4	0.6943	0.942689	19	17	0
GOTERM	extracellular-glutamate-gated ion channel activity	19	18	0	1	0	281	329	0.6024	0.980521	1	1	0.4762	0.942758	5	5	0
KEGG	KEGG_PROTEIN_EXPORT	24	23	1	0	0	30	65	0.3194	1	1	2	0.3449	0.942867	6	7	0
KEGG	KEGG_PYRIMIDINE_METABOLISM	98	92	1	3	2	23	46	0.946	0.983386	5	2	0.0929	0.943	23	29	0
GOTERM	positive regulation of cellular protein metabolic process	11	11	0	0	0	19	18	1	0.980114	1	0	0.5471	0.943119	3	3	0
GOTERM	RNA polymerase II carboxy-terminal domain kinase activity	12	11	1	0	0	33	57	0.4386	0.972556	1	1	0.5465	0.943134	3	3	0
GOTERM	neuropeptide receptor activity	11	11	0	0	0	42	189	1	0.978672	1	0	0.545	0.943246	3	3	0
KEGG	KEGG_GALACTOSE_METABOLISM	26	25	0	1	0	41	48	0.1296	1	1	3	0.7894	0.943573	6	5	0
KEGG	KEGG_SYSTEMIC_LUPUS_ERYTHEMATOSUS	140	57	30	3	50	9	38	0.5488	0.958179	3	3	0.7949	0.943787	14	12	0
KEGG	KEGG_GLYCOSPHINGOLIPID_BIOSYNTHESIS_LACTO_AND_NEOLACTO_SERIES	26	24	0	0	2	19	45	0.0291	1	1	4	0.3896	0.943798	6	7	0
GOTERM	bone mineralization	15	15	0	0	0	18	28	0.5419	0.979379	1	1	0.5413	0.943841	4	4	0
GOTERM	mitochondrion	1038	903	29	39	67	19	43	0.8154	0.976302	45	40	0.4699	0.943936	226	224	0
KEGG	KEGG_ETHER_LIPID_METABOLISM	33	29	1	0	3	31	54	0.7784	0.998548	1	1	0.7805	0.944031	7	6	0
PANTHER_BIOLOGICAL_PROCESS	Cytokine_and_chemokine_mediated_signaling_pathway	252	161	29	8	54	16	33	0.9633	0.993537	8	4	0.6768	0.944153	40	38	0
GOTERM	RNA metabolic process	19	19	0	0	0	31	92	0.6233	0.976847	1	1	0.5359	0.94431	5	5	0
PANTHER_BIOLOGICAL_PROCESS	Phosphate_transport	17	15	1	0	1	23	37	1	1	1	0	0.7642	0.944422	4	3	0
KEGG	KEGG_FATTY_ACID_METABOLISM	42	38	0	1	3	25	33	0.8589	1	2	1	0.6351	0.944496	10	9	0
KEGG	KEGG_RIG_I_LIKE_RECEPTOR_SIGNALING_PATHWAY	71	52	1	4	14	16	39	0.7458	1	3	2	0.3084	0.944558	13	15	0
GOTERM	pigmentation	22	19	0	3	0	44	83	0.0684	1	1	3	0.5396	0.944718	5	5	0
GOTERM	cation transmembrane transporter activity	19	19	0	0	0	36	56	1	0.98405	1	0	0.5429	0.9448	5	5	0
PANTHER_MOLECULAR_FUNCTION	Other_extracellular_matrix	37	32	1	0	4	13	39	0.8123	1	2	1	0.4038	0.944882	8	9	0
BIOCARTA	AT1R_PATHWAY	34	32	1	1	0	81	111	0.8163	1	2	1	0.7295	0.945021	8	7	0
KEGG	KEGG_AMINO_SUGAR_AND_NUCLEOTIDE_SUGAR_METABOLISM	44	43	0	1	0	29	49	0.8894	1	2	1	0.7882	0.945217	11	9	0
KEGG	KEGG_RNA_DEGRADATION	59	55	4	0	0	22	47	0.9461	0.986969	3	1	0.7539	0.945318	14	12	0
PANTHER_BIOLOGICAL_PROCESS	MHCII-mediated_immunity	34	10	23	0	1	14	21	1	1	1	0	0.7588	0.94541	3	2	0
GOTERM	regulation of endocytosis	15	15	0	0	0	59	132	0.537	0.982835	1	1	0.5459	0.945444	4	4	0
KEGG	KEGG_PENTOSE_AND_GLUCURONATE_INTERCONVERSIONS	28	17	2	0	9	22	39	0.2087	1	1	2	0.8369	0.945461	4	3	0
GOTERM	Rab GTPase binding	31	27	0	4	0	107	168	0.7502	0.974595	1	1	0.5283	0.9456	7	7	0
KEGG	KEGG_ADHERENS_JUNCTION	75	71	3	1	0	87	155	0.7063	1	4	3	0.7334	0.945635	18	16	0
PANTHER_MOLECULAR_FUNCTION	Protein_kinase	191	160	15	11	5	60	118	0.413	0.978469	8	9	0.4503	0.946028	40	41	0
KEGG	KEGG_HEDGEHOG_SIGNALING_PATHWAY	56	53	0	1	2	31	64	0.507	1	3	3	0.7087	0.946125	13	12	0
GOTERM	hormone activity	85	75	0	1	9	6	15	0.5198	0.983153	4	4	0.5156	0.94617	19	19	0
PANTHER_MOLECULAR_FUNCTION	Esterase	55	43	6	3	3	25	36	0.6375	1	2	2	0.5282	0.946233	11	11	0
GOTERM	neuromuscular process controlling balance	23	23	0	0	0	23	91	1	0.993067	1	0	0.5372	0.946296	6	6	0
KEGG	KEGG_ADIPOCYTOKINE_SIGNALING_PATHWAY	67	63	1	3	0	39	64	0.0956	1	3	6	0.3033	0.946298	16	18	0
GOTERM	small GTPase mediated signal transduction	202	186	4	10	2	30	67	0.3284	0.979772	9	11	0.4896	0.94631	47	47	0
KEGG	KEGG_NUCLEOTIDE_EXCISION_REPAIR	44	40	1	3	0	32	43	0.8721	1	2	1	0.6983	0.94639	10	9	0
GOTERM	skeletal system morphogenesis	24	23	1	0	0	42	100	0.1061	1	1	3	0.5474	0.946438	6	6	0
GOTERM	growth cone	52	51	0	1	0	89	138	0.1046	1	3	5	0.5181	0.946452	13	13	0
KEGG	KEGG_SPLICEOSOME	128	117	8	3	0	16	24	0.5378	0.960212	6	6	0.7131	0.946481	29	27	0
GOTERM	ribosome biogenesis	25	23	1	1	0	16	30	0.6899	0.976309	1	1	0.5355	0.946494	6	6	0
GOTERM	membrane fraction	479	432	10	15	22	37	84	0.251	0.965398	22	25	0.4933	0.946557	108	108	0
KEGG	KEGG_OXIDATIVE_PHOSPHORYLATION	135	110	20	3	2	11	23	0.3074	1	6	7	0.7485	0.946611	28	25	0
GOTERM	extrinsic to membrane	33	31	0	2	0	123	137	0.4666	0.991888	2	2	0.53	0.946638	8	8	0
GOTERM	hydrogen ion transmembrane transporter activity	21	19	2	0	0	11	18	0.2515	0.99106	1	2	0.5347	0.94667	5	5	0
GOTERM	protein homooligomerization	60	59	0	0	1	37	64	0.0794	1	3	6	0.5194	0.946753	15	15	0
Ingenuity	Antigen.Presentation.Pathway	11	7	4	0	0	9	12	1	0.94529	0	0	0.5558	0.946769	2	2	0
GOTERM	protein serine/threonine kinase activity	337	306	5	17	9	56	100	0.5754	0.978184	15	15	0.4826	0.946778	77	77	0
GOTERM	metalloendopeptidase activity	104	95	0	2	7	43	87	0.8615	0.974994	5	3	0.5067	0.947161	24	24	0
KEGG	KEGG_COLORECTAL_CANCER	62	61	0	1	0	53	97	1	0.996487	3	0	0.7856	0.94718	15	13	0
GOTERM	innate immune response	99	86	1	5	7	16	28	0.6268	0.978094	4	4	0.4968	0.947202	22	22	0
GOTERM	beta-catenin binding	37	31	0	4	2	90	152	0.4668	0.989962	2	2	0.5344	0.94721	8	8	0
GOTERM	amino acid transport	48	43	0	4	1	39	46	0.3624	0.971476	2	3	0.522	0.947265	11	11	0
GOTERM	activation of adenylate cyclase activity	24	23	0	1	0	31	57	1	0.993562	1	0	0.5311	0.9473	6	6	0
GOTERM	inactivation of MAPK activity	20	19	0	1	0	21	65	0.6253	0.973003	1	1	0.5354	0.947403	5	5	0
Ingenuity	PPARa.RXRa.Activation	52	49	1	2	0	52	67	0.4458	0.974039	2	3	0.1354	0.947489	12	16	0
GOTERM	positive regulation of calcium ion transport into cytosol	10	8	0	0	2	24	21	0.3253	0.964915	0	1	0.6256	0.947615	2	2	0
GOTERM	NADP or NADPH binding	32	27	2	2	1	36	81	0.7479	0.977282	1	1	0.5375	0.947619	7	7	0
GOTERM	visual learning	25	24	0	1	0	38	105	0.1191	1	1	3	0.5747	0.947645	6	6	0
KEGG	KEGG_NITROGEN_METABOLISM	23	20	0	2	1	22	38	1	1	1	0	0.7744	0.947721	5	4	0
GOTERM	external side of plasma membrane	121	111	1	6	3	27	67	0.6538	0.96806	6	5	0.5067	0.947727	28	28	0
PANTHER_MOLECULAR_FUNCTION	DNA-directed_DNA_polymerase	23	21	0	2	0	34	52	1	0.971935	1	0	0.4309	0.947741	5	6	0
GOTERM	brain development	96	86	1	8	1	27	116	0.1338	0.986365	4	7	0.4927	0.947806	22	22	0
BIOCARTA	CARM_ER_PATHWAY	35	32	0	3	0	41	113	0.4833	1	2	2	0.7161	0.947851	8	7	0
KEGG	KEGG_WNT_SIGNALING_PATHWAY	151	144	2	4	1	40	78	0.937	0.984672	7	4	0.7514	0.947857	36	33	0
GOTERM	neurotransmitter secretion	21	19	0	1	1	24	176	0.2422	0.979339	1	2	0.5478	0.947875	5	5	0
GOTERM	axonemal dynein complex	12	12	0	0	0	190	189	1	0.975712	1	0	0.6032	0.947918	3	3	0
KEGG	KEGG_TAURINE_AND_HYPOTAURINE_METABOLISM	10	10	0	0	0	25	30	0.4043	1	1	1	0.748	0.948015	3	2	0
KEGG	KEGG_CITRATE_CYCLE_TCA_CYCLE	32	27	2	2	1	29	44	0.7557	0.998247	1	1	0.7033	0.948066	7	6	0
GOTERM	response to estradiol stimulus	53	52	0	0	1	17	46	0.743	0.975764	3	2	0.5452	0.948121	13	13	0
GOTERM	negative regulation of Wnt receptor signaling pathway	30	28	0	2	0	33	84	0.163	0.989302	1	3	0.5672	0.948353	7	7	0
GOTERM	negative regulation of angiogenesis	25	23	0	2	0	22	75	1	0.994518	1	0	0.5295	0.948423	6	6	0
GOTERM	two-component sensor activity	13	12	0	1	0	38	151	0.4529	0.980343	1	1	0.598	0.948459	3	3	0
GOTERM	hormone metabolic process	12	12	0	0	0	16	35	1	0.97893	1	0	0.6097	0.948476	3	3	0
GOTERM	axon terminus	12	12	0	0	0	38	67	0.4594	0.986491	1	1	0.6087	0.948502	3	3	0
GOTERM	cytosolic small ribosomal subunit	38	35	1	2	0	4	5	0.836	0.975998	2	1	0.5323	0.94852	9	9	0
GOTERM	positive regulation of phosphoinositide 3-kinase cascade	12	12	0	0	0	37	58	1	0.978864	1	0	0.6032	0.94856	3	3	0
GOTERM	protein complex binding	66	63	1	2	0	30	95	0.3943	0.990413	3	4	0.5143	0.948591	16	16	0
Ingenuity	LPS.IL-1.Mediated.Inhibition.of.RXR.Function	59	53	1	2	3	38	62	0.75	0.905768	3	2	0.4508	0.948612	13	14	0
GOTERM	integrin-mediated signaling pathway	57	55	0	1	1	58	103	0.5187	0.981267	3	3	0.5186	0.948623	14	14	0
GOTERM	negative regulation of gene-specific transcription from RNA polymerase II promoter	43	40	0	3	0	47	99	0.5976	0.977817	2	2	0.5575	0.948644	10	10	0
GOTERM	keratinocyte differentiation	34	28	1	0	5	18	28	0.7573	0.973278	1	1	0.5619	0.948695	7	7	0
GOTERM	positive regulation of protein ubiquitination	16	16	0	0	0	34	45	0.5644	0.982778	1	1	0.5936	0.9487	4	4	0
KEGG	KEGG_PPAR_SIGNALING_PATHWAY	69	66	0	2	1	19	41	0.6547	1	3	3	0.7993	0.948711	17	14	0
GOTERM	ATP synthesis coupled proton transport	30	27	2	1	0	22	32	0.3945	0.97931	1	2	0.5247	0.948718	7	7	0
GOTERM	myofibril	15	12	0	0	3	27	71	0.4559	0.985191	1	1	0.6073	0.948763	3	3	0
GOTERM	nucleoside metabolic process	16	12	0	4	0	19	37	1	0.97542	1	0	0.6092	0.948767	3	3	0
Ingenuity	Neuregulin.Signaling	27	25	0	1	1	24	94	0.7293	0.874963	1	1	0.4398	0.94884	6	7	0
PANTHER_MOLECULAR_FUNCTION	Neuropeptide	22	21	0	0	1	6	9	0.2853	0.951576	1	2	0.4306	0.948906	5	6	0
GOTERM	tumor necrosis factor receptor activity	10	8	0	1	1	10	33	0.3364	0.980227	0	1	0.63	0.948938	2	2	0
GOTERM	Golgi membrane	350	329	4	7	10	42	82	0.1408	0.97566	16	21	0.5105	0.948974	82	82	0
GOTERM	oxidoreductase activity, acting on paired donors, with incorporation or reduction of molecular oxygen	16	16	0	0	0	28	42	1	0.982529	1	0	0.5896	0.948995	4	4	0
BIOCARTA	GPCR_PATHWAY	35	32	1	2	0	83	109	0.809	1	2	1	0.7215	0.949054	8	7	0
BIOCARTA	SET_PATHWAY	11	11	0	0	0	9	26	0.4337	1	1	1	0.9554	0.94908	3	1	0
GOTERM	NADH dehydrogenase (ubiquinone) activity	44	36	7	1	0	12	23	1	0.993431	2	0	0.5623	0.949084	9	9	0
KEGG	KEGG_HEMATOPOIETIC_CELL_LINEAGE	88	72	11	0	5	24	36	0.6995	1	4	3	0.7385	0.949088	18	16	0
KEGG	KEGG_ALZHEIMERS_DISEASE	169	151	13	4	1	16	65	0.22	1	8	10	0.6514	0.949144	38	36	0
GOTERM	regulation of gene expression	34	32	1	1	0	26	57	0.4905	0.981859	2	2	0.5633	0.94917	8	8	0
PANTHER_BIOLOGICAL_PROCESS	mRNA_end-processing_and_stability	20	15	2	3	0	31	47	1	1	1	0	0.7636	0.949189	4	3	0
KEGG	KEGG_STEROID_HORMONE_BIOSYNTHESIS	55	41	3	1	10	24	38	0.1436	1	2	4	0.7344	0.94921	10	9	0
GOTERM	ARF guanyl-nucleotide exchange factor activity	17	16	0	1	0	111	124	0.1932	0.989017	1	2	0.5913	0.949243	4	4	0
GOTERM	enzyme regulator activity	14	12	0	2	0	25	45	1	0.977174	1	0	0.6006	0.949254	3	3	0
GOTERM	induction of apoptosis via death domain receptors	14	12	1	1	0	21	36	0.4613	0.984892	1	1	0.6054	0.949266	3	3	0
GOTERM	membrane coat	24	24	0	0	0	45	64	0.6988	0.97619	1	1	0.5721	0.949267	6	6	0
GOTERM	cell leading edge	13	12	0	1	0	64	82	1	0.978225	1	0	0.5999	0.949267	3	3	0
KEGG	KEGG_OOCYTE_MEIOSIS	114	105	3	5	1	35	71	0.2766	1	5	7	0.2268	0.949313	26	30	0
GOTERM	carboxylesterase activity	27	24	0	1	2	23	37	1	0.993575	1	0	0.5688	0.949322	6	6	0
GOTERM	ligand-dependent nuclear receptor transcription coactivator activity	26	24	0	2	0	32	59	0.3416	0.959942	1	2	0.5766	0.949402	6	6	0
GOTERM	presynaptic membrane	34	32	0	2	0	154	280	0.8084	0.97414	2	1	0.5664	0.949427	8	8	0
KEGG	KEGG_CELL_ADHESION_MOLECULES_CAMS	134	101	21	5	7	35	145	0.9651	0.984924	5	2	0.6458	0.94945	25	24	0
GOTERM	sarcolemma	57	55	0	2	0	36	123	0.7649	0.973964	3	2	0.5265	0.949454	14	14	0
PANTHER_MOLECULAR_FUNCTION	Synthetase	60	47	10	0	3	30	52	0.6912	1	2	2	0.3893	0.949661	12	13	0
GOTERM	cAMP-dependent protein kinase regulator activity	16	16	0	0	0	23	78	1	0.980935	1	0	0.5876	0.949815	4	4	0
GOTERM	microtubule basal body	33	32	0	1	0	56	93	0.473	0.984128	2	2	0.5656	0.949886	8	8	0
PANTHER_MOLECULAR_FUNCTION	Phospholipase	54	45	3	1	5	30	73	0.6666	0.996228	2	2	0.446	0.949911	11	12	0
GOTERM	cytoplasmic part	10	8	1	1	0	19	61	1	0.976064	0	0	0.6306	0.94995	2	2	0
GOTERM	ureteric bud development	20	20	0	0	0	12	91	0.2627	0.981176	1	2	0.5848	0.949978	5	5	0
GOTERM	mitotic chromosome condensation	12	12	0	0	0	39	57	1	0.976328	1	0	0.6086	0.950057	3	3	0
GOTERM	activation of phospholipase C activity by G-protein coupled receptor protein signaling pathway coupled to IP3 second messenger	29	28	0	1	0	13	47	0.7626	0.973689	1	1	0.5705	0.950263	7	7	0
GOTERM	protein targeting to membrane	12	12	0	0	0	29	102	1	0.976542	1	0	0.6117	0.950263	3	3	0
Ingenuity	Huntingtons.Disease.Signaling	61	60	0	1	0	61	80	0.8086	0.938877	3	2	0.9542	0.950462	15	10	0
GOTERM	JAK-STAT cascade	27	24	1	0	2	34	50	0.7089	0.975375	1	1	0.5752	0.950687	6	6	0
GOTERM	positive regulation of cell cycle	13	12	0	1	0	11	26	1	0.977324	1	0	0.6093	0.950831	3	3	0
PANTHER_MOLECULAR_FUNCTION	Serine_protease	189	131	25	2	31	20	49	0.3304	0.892664	7	8	0.5113	0.951048	33	33	0
KEGG	KEGG_OTHER_GLYCAN_DEGRADATION	16	15	1	0	0	19	32	1	1	1	0	0.7574	0.951168	4	3	0
GOTERM	response to stress	121	112	6	2	1	22	54	0.659	0.970558	6	5	0.5327	0.951474	28	28	0
PANTHER_MOLECULAR_FUNCTION	Non-receptor_tyrosine_protein_kinase	40	35	2	2	1	61	87	1	0.996548	2	0	0.5213	0.951507	9	9	0
KEGG	KEGG_GLUTATHIONE_METABOLISM	50	44	0	2	4	13	18	0.6524	1	2	2	0.6929	0.951531	11	10	0
GOTERM	actin filament binding	49	44	1	4	0	85	125	0.8993	0.972644	2	1	0.5561	0.951741	11	11	0
KEGG	KEGG_SNARE_INTERACTIONS_IN_VESICULAR_TRANSPORT	38	35	1	0	2	28	55	1	0.982474	2	0	0.6811	0.95184	9	8	0
KEGG	KEGG_CYSTEINE_AND_METHIONINE_METABOLISM	34	33	0	1	0	24	37	0.4975	1	2	2	0.7511	0.951949	8	7	0
KEGG	KEGG_NOTCH_SIGNALING_PATHWAY	47	45	1	0	1	35	61	0.6633	1	2	2	0.7194	0.952307	11	10	0
GOTERM	histone acetylation	12	12	0	0	0	58	78	1	0.979049	1	0	0.6068	0.952423	3	3	0
KEGG	KEGG_AMINOACYL_TRNA_BIOSYNTHESIS	41	37	3	0	1	34	57	0.5565	0.969238	2	2	0.7347	0.95276	9	8	0
KEGG	KEGG_PRIMARY_IMMUNODEFICIENCY	35	28	2	4	1	17	25	0.4085	1	1	2	0.7427	0.953355	7	6	0
PANTHER_MOLECULAR_FUNCTION	Microtubule_binding_motor_protein	68	59	8	1	0	73	126	0.1678	0.975177	3	5	0.5136	0.953359	15	15	0
BIOCARTA	NFAT_PATHWAY	54	53	1	0	0	33	68	1	0.999374	3	0	0.7089	0.953374	13	12	0
KEGG	KEGG_ASCORBATE_AND_ALDARATE_METABOLISM	25	14	2	0	9	29	37	0.5188	1	1	1	0.9005	0.953587	4	2	0
Ingenuity	LXR.RXR.Activation	40	32	1	0	7	21	39	0.4791	0.954254	2	2	0.9748	0.95373	8	4	0
BIOCARTA	VEGF_PATHWAY	29	27	0	2	0	42	85	0.7463	1	1	1	0.9349	0.953875	7	4	0
KEGG	KEGG_AMYOTROPHIC_LATERAL_SCLEROSIS_ALS	53	49	1	0	3	31	75	0.92	1	2	1	0.0213	0.954033	12	19	0
GOTERM	nucleotide metabolic process	26	25	0	0	1	23	95	0.1301	1	1	3	0.6239	0.955164	6	6	0
PANTHER_MOLECULAR_FUNCTION	Microtubule_family_cytoskeletal_protein	55	47	6	1	1	50	101	0.6835	1	2	2	0.3888	0.955295	12	13	0
GOTERM	response to insulin stimulus	35	32	0	3	0	16	41	1	0.995317	2	0	0.5672	0.955443	8	8	0
PANTHER_MOLECULAR_FUNCTION	Oxygenase	101	81	5	1	14	22	39	0.5732	0.971727	4	4	0.4555	0.955519	20	21	0
GOTERM	stress fiber	22	21	0	1	0	42	76	0.6573	0.976853	1	1	0.6265	0.955586	5	5	0
GOTERM	histone deacetylase complex	28	24	0	3	1	47	149	0.7107	0.976325	1	1	0.5767	0.955788	6	6	0
GOTERM	peripheral nervous system development	25	25	0	0	0	36	103	0.1268	1	1	3	0.6257	0.955798	6	6	0
GOTERM	cell-matrix adhesion	71	70	0	1	0	47	67	0.6901	0.971678	4	3	0.5958	0.955917	18	17	0
GOTERM	acetylglucosaminyltransferase activity	10	8	1	1	0	92	195	1	0.977626	0	0	0.6267	0.955932	2	2	0
GOTERM	cell proliferation	294	269	4	13	8	25	58	0.9834	0.998904	13	7	0.5801	0.955977	67	66	0
GOTERM	tricarboxylic acid cycle	22	21	0	1	0	28	46	0.6563	0.976198	1	1	0.6305	0.956207	5	5	0
GOTERM	WASH complex	11	8	3	0	0	64	66	1	0.976736	0	0	0.6342	0.956257	2	2	0
GOTERM	phosphatidylinositol-4,5-bisphosphate binding	13	12	0	1	0	30	53	1	0.975186	1	0	0.6089	0.956261	3	3	0
GOTERM	acrosome reaction	12	12	0	0	0	35	40	0.4544	0.986634	1	1	0.6092	0.956263	3	3	0
GOTERM	mitochondrial respiratory chain	14	12	1	1	0	11	31	0.4638	0.990298	1	1	0.612	0.956274	3	3	0
GOTERM	FMN binding	12	12	0	0	0	38	79	0.1125	1	1	2	0.6111	0.956323	3	3	0
GOTERM	nucleoside-triphosphatase activity	59	56	1	0	2	41	74	0.5407	0.980291	3	3	0.5515	0.956621	14	14	0
GOTERM	negative regulation of cell differentiation	19	17	1	1	0	10	38	1	0.982678	1	0	0.6417	0.95667	4	4	0
GOTERM	glycogen metabolic process	23	20	1	2	0	26	77	0.0766	1	1	3	0.5915	0.956759	5	5	0
PANTHER_BIOLOGICAL_PROCESS	Cell_adhesion	622	452	54	29	87	46	157	0.748	1	23	20	0.7333	0.956784	113	107	0
PANTHER_BIOLOGICAL_PROCESS	Muscle_development	143	118	11	7	7	16	51	0.1326	0.93825	6	9	0.733	0.956815	30	27	0
GOTERM	defense response	75	57	3	2	13	14	27	0.5527	0.980085	3	3	0.5822	0.95691	14	14	0
GOTERM	cell adhesion molecule binding	13	12	0	1	0	68	121	1	0.976216	1	0	0.6098	0.956979	3	3	0
GOTERM	calcium-mediated signaling	32	29	2	1	0	20	83	0.779	0.972588	1	1	0.6175	0.956984	7	7	0
GOTERM	growth factor binding	22	21	0	0	1	48	86	1	0.986811	1	0	0.6241	0.957028	5	5	0
GOTERM	protein import into nucleus, translocation	18	17	1	0	0	19	28	0.5771	0.977288	1	1	0.6472	0.957135	4	4	0
GOTERM	vacuolar proton-transporting V-type ATPase complex	9	8	1	0	0	26	34	0.3369	0.969175	0	1	0.6359	0.95715	2	2	0
KEGG	KEGG_GLYCOSAMINOGLYCAN_DEGRADATION	21	19	0	1	1	43	87	1	1	1	0	0.8886	0.957163	5	3	0
PANTHER_BIOLOGICAL_PROCESS	Intracellular_protein_traffic	201	165	26	5	5	30	62	0.1286	0.906644	8	12	0.7437	0.957188	41	38	0
GOTERM	regulation of growth	51	49	0	2	0	25	48	1	0.997601	2	0	0.5786	0.957191	12	12	0
PANTHER_BIOLOGICAL_PROCESS	Gametogenesis	53	24	10	18	1	32	54	0.3364	1	1	2	0.7545	0.957286	6	5	0
GOTERM	microtubule motor activity	76	73	1	2	0	61	115	0.3042	0.961109	4	5	0.574	0.957287	18	18	0
GOTERM	MHC class I protein binding	11	8	3	0	0	19	20	1	0.977013	0	0	0.6321	0.957291	2	2	0
GOTERM	SNARE complex	17	16	1	0	0	24	49	0.5573	0.979356	1	1	0.5995	0.957303	4	4	0
GOTERM	RNA processing	81	76	1	3	1	25	55	0.3352	0.973731	4	5	0.5516	0.957386	19	19	0
GOTERM	small nuclear ribonucleoprotein complex	17	17	0	0	0	14	25	1	0.982767	1	0	0.6387	0.957423	4	4	0
GOTERM	hemopoiesis	52	49	1	2	0	41	78	0.2307	0.961822	2	4	0.5854	0.957431	12	12	0
GOTERM	odontogenesis of dentine-containing tooth	36	33	0	2	1	27	58	1	0.996085	2	0	0.6083	0.957434	8	8	0
GOTERM	cardiac muscle contraction	18	17	0	1	0	20	87	1	0.984023	1	0	0.6422	0.957493	4	4	0
PANTHER_BIOLOGICAL_PROCESS	Apoptosis	228	172	26	19	11	28	66	0.7643	1	9	7	0.7186	0.957523	43	40	0
GOTERM	cholesterol metabolic process	57	53	0	2	2	25	51	0.5029	0.979852	3	3	0.5822	0.957587	13	13	0
GOTERM	induction of an organ	12	12	0	0	0	8	36	0.1205	1	1	2	0.6126	0.957678	3	3	0
GOTERM	Wnt receptor signaling pathway through beta-catenin	18	17	0	1	0	52	79	0.5822	0.980825	1	1	0.6462	0.957694	4	4	0
GOTERM	neuropeptide signaling pathway	86	77	1	4	4	26	86	0.7474	0.971753	4	3	0.5645	0.957722	19	19	0
GOTERM	small GTPase regulator activity	28	25	0	2	1	64	117	0.7249	0.969601	1	1	0.6189	0.957727	6	6	0
GOTERM	carbohydrate biosynthetic process	17	16	0	1	0	82	157	1	0.982106	1	0	0.6	0.957739	4	4	0
GOTERM	positive regulation of smooth muscle cell proliferation	28	25	2	1	0	37	120	0.3627	0.960318	1	2	0.6272	0.957752	6	6	0
GOTERM	activation of pro-apoptotic gene products	21	21	0	0	0	33	46	1	0.988772	1	0	0.6275	0.957761	5	5	0
GOTERM	positive regulation of interleukin-2 biosynthetic process	13	12	0	0	1	33	54	1	0.975255	1	0	0.6118	0.957817	3	3	0
GOTERM	synaptic transmission, cholinergic	13	12	0	0	1	14	16	0.4612	0.987228	1	1	0.6073	0.957834	3	3	0
GOTERM	catecholamine metabolic process	10	4	3	2	1	23	39	1	0.973213	0	0	0.6873	0.957846	1	1	0
GOTERM	neuron fate commitment	17	17	0	0	0	12	41	1	0.983058	1	0	0.6398	0.957913	4	4	0
GOTERM	mitochondrial inner membrane presequence translocase complex	12	8	3	1	0	13	12	1	0.977034	0	0	0.6289	0.958096	2	2	0
GOTERM	carboxypeptidase activity	13	12	0	1	0	38	47	1	0.975265	1	0	0.6112	0.958134	3	3	0
PANTHER_BIOLOGICAL_PROCESS	Tricarboxylic_acid_pathway	36	25	10	1	0	36	65	0.7258	0.970986	1	1	0.7806	0.958147	6	5	0
GOTERM	fibroblast growth factor receptor signaling pathway	31	29	0	1	1	33	80	0.4341	0.989045	1	2	0.6112	0.958158	7	7	0
GOTERM	phagocytic vesicle membrane	10	8	1	0	1	24	30	1	0.976079	0	0	0.6321	0.958179	2	2	0
GOTERM	positive regulation of mesenchymal cell proliferation	16	16	0	0	0	40	63	1	0.982706	1	0	0.5935	0.958226	4	4	0
PANTHER_MOLECULAR_FUNCTION	Voltage-gated_calcium_channel	30	26	2	1	1	141	218	0.1354	0.8409	1	3	0.4866	0.958242	7	7	0
GOTERM	non-membrane spanning protein tyrosine kinase activity	40	37	0	2	1	64	90	0.8482	0.977466	2	1	0.5937	0.958302	9	9	0
GOTERM	anion transmembrane transporter activity	12	12	0	0	0	59	109	0.4628	0.988617	1	1	0.6111	0.958329	3	3	0
GOTERM	negative regulation of cell growth	88	81	1	4	2	25	60	0.7776	0.974506	4	3	0.5645	0.958343	20	20	0
GOTERM	heme binding	122	93	5	2	22	22	53	0.188	0.982218	5	7	0.5605	0.958365	23	23	0
GOTERM	glutathione transferase activity	21	17	0	0	4	13	16	1	0.98247	1	0	0.6471	0.958442	4	4	0
GOTERM	structural molecule activity	209	161	9	5	34	21	73	0.2835	0.975943	8	10	0.5391	0.958477	40	40	0
GOTERM	regulation of translational initiation	24	24	0	0	0	22	55	0.7116	0.975167	1	1	0.5856	0.958481	6	6	0
PANTHER_BIOLOGICAL_PROCESS	Endoderm_development	12	11	0	1	0	42	65	1	1	1	0	0.8015	0.958506	3	2	0
PANTHER_BIOLOGICAL_PROCESS	Synaptic_transmission	81	70	6	4	1	56	225	0.8682	1	4	2	0.7935	0.95851	18	15	0
GOTERM	lysosome	135	121	5	7	2	23	41	0.7287	0.972269	6	5	0.5522	0.958537	30	30	0
GOTERM	cellular iron ion homeostasis	28	25	1	2	0	21	28	1	0.995113	1	0	0.6217	0.958546	6	6	0
GOTERM	transmembrane receptor protein tyrosine kinase signaling pathway	71	69	1	0	1	53	162	0.8729	0.976361	3	2	0.5755	0.958553	17	17	0
GOTERM	response to protein stimulus	35	33	1	1	0	31	52	0.2301	0.978852	2	3	0.6112	0.958677	8	8	0
GOTERM	spindle microtubule	22	20	0	2	0	31	62	1	0.987702	1	0	0.5869	0.958686	5	5	0
PANTHER_BIOLOGICAL_PROCESS	Cell_adhesion-mediated_signaling	379	274	19	18	68	49	156	0.9407	0.99778	14	9	0.7466	0.958689	69	64	0
GOTERM	positive regulation of neuron differentiation	20	20	0	0	0	7	52	0.0793	1	1	3	0.5836	0.95876	5	5	0
GOTERM	nuclear-transcribed mRNA catabolic process, nonsense-mediated decay	30	29	0	1	0	36	65	0.4293	0.991161	1	2	0.6102	0.958803	7	7	0
GOTERM	protein heterodimerization activity	190	177	3	4	6	38	81	0.1052	1	9	13	0.533	0.958807	44	44	0
GOTERM	ESC/E(Z) complex	9	8	0	1	0	54	81	0.3379	0.976815	0	1	0.6356	0.958862	2	2	0
GOTERM	positive regulation of cell proliferation	278	265	0	7	6	21	49	0.9274	0.993061	13	9	0.5803	0.958896	66	65	0
GOTERM	positive regulation of MAP kinase activity	17	16	0	1	0	33	51	0.1891	1	1	2	0.5961	0.958901	4	4	0
KEGG	KEGG_HYPERTROPHIC_CARDIOMYOPATHY_HCM	85	74	3	3	5	38	127	0.3076	1	4	5	0.297	0.958912	19	21	0
GOTERM	motor activity	64	62	0	1	1	61	121	0.194	0.98167	3	5	0.5949	0.958961	16	15	0
Ingenuity	Erythropoietin.Signaling	15	14	0	1	0	36	46	0.5032	1	1	1	0.2599	0.958973	4	5	0
GOTERM	base-excision repair	20	20	0	0	0	16	29	1	0.987459	1	0	0.589	0.959145	5	5	0
GOTERM	protein tyrosine kinase activity	105	101	0	4	0	58	91	0.3921	0.991617	5	6	0.5613	0.959152	25	25	0
BIOCARTA	ALK_PATHWAY	37	36	0	0	1	55	72	0.2659	1	2	3	0.7096	0.959157	9	8	0
GOTERM	acetyltransferase activity	13	12	0	1	0	77	80	0.4573	0.987272	1	1	0.6169	0.959159	3	3	0
GOTERM	negative regulation of cell cycle	38	37	0	1	0	28	70	0.2787	0.958217	2	3	0.6017	0.959173	9	9	0
GOTERM	regulation of cell differentiation	12	12	0	0	0	19	22	0.4604	0.987446	1	1	0.625	0.959193	3	3	0
GOTERM	ion channel activity	155	131	0	11	13	53	133	0.6413	0.971609	7	6	0.5678	0.959207	33	32	0
GOTERM	response to drug	198	192	1	4	1	34	74	0.9184	0.99339	10	6	0.584	0.959225	48	47	0
GOTERM	carbonate dehydratase activity	16	13	0	2	1	10	26	1	0.976362	1	0	0.6595	0.959247	3	3	0
PANTHER_BIOLOGICAL_PROCESS	DNA_metabolism	32	30	2	0	0	20	39	0.1883	0.954811	2	3	0.7961	0.959302	8	6	0
GOTERM	activation of protein kinase C activity by G-protein coupled receptor protein signaling pathway	34	33	0	1	0	35	111	0.8187	0.975082	2	1	0.6073	0.95931	8	8	0
GOTERM	GPI anchor biosynthetic process	21	20	0	1	0	23	35	0.2593	0.976497	1	2	0.5909	0.959313	5	5	0
GOTERM	protein secretion	16	16	0	0	0	29	48	1	0.98232	1	0	0.5999	0.959339	4	4	0
GOTERM	response to antibiotic	25	24	1	0	0	37	80	0.7053	0.975319	1	1	0.582	0.95934	6	6	0
GOTERM	arylsulfatase activity	12	8	0	4	0	104	104	1	0.976451	0	0	0.6364	0.959441	2	2	0
KEGG	KEGG_RIBOSOME	88	79	2	5	2	4	6	0.7701	1	4	3	0.7101	0.959446	20	18	0
PANTHER_BIOLOGICAL_PROCESS	Pain_sensation	32	26	3	0	3	22	72	0.3739	0.948646	1	2	0.8115	0.959447	7	5	0
GOTERM	post-translational protein modification	28	25	0	3	0	41	57	0.3661	0.965952	1	2	0.6207	0.959507	6	6	0
PANTHER_BIOLOGICAL_PROCESS	Mitochondrial_transport	27	24	2	1	0	19	71	0.7116	0.979587	1	1	0.7646	0.959554	6	5	0
GOTERM	cellular response to hormone stimulus	17	16	0	0	1	50	146	0.1913	0.990769	1	2	0.6032	0.959621	4	4	0
GOTERM	double-stranded RNA binding	32	29	0	3	0	46	84	0.7659	0.976242	1	1	0.6066	0.959625	7	7	0
GOTERM	gap junction	14	13	0	0	1	14	20	0.4881	0.990924	1	1	0.6608	0.959656	3	3	0
GOTERM	MAP kinase activity	14	12	0	0	2	40	87	1	0.97495	1	0	0.6194	0.959671	3	3	0
GOTERM	extracellular space	658	541	19	21	77	16	50	0.8148	0.976094	27	23	0.5275	0.959792	135	134	0
GOTERM	regulation of neuron differentiation	17	17	0	0	0	32	101	0.2058	1	1	2	0.6395	0.959821	4	4	0
GOTERM	endosome to lysosome transport	14	13	1	0	0	23	37	1	0.973462	1	0	0.6573	0.959848	3	3	0
GOTERM	embryonic development	69	66	1	2	0	29	73	0.651	0.976511	3	3	0.6117	0.959885	17	16	0
GOTERM	microtubule cytoskeleton	33	32	0	1	0	36	80	0.4882	0.983045	2	2	0.5741	0.95996	8	8	0
GOTERM	inositol or phosphatidylinositol kinase activity	12	12	0	0	0	65	63	1	0.975324	1	0	0.609	0.959962	3	3	0
GOTERM	regulation of pH	18	16	0	2	0	59	108	1	0.98211	1	0	0.5967	0.959984	4	4	0
GOTERM	regulation of fatty acid oxidation	17	17	0	0	0	39	64	1	0.983069	1	0	0.6532	0.960046	4	4	0
GOTERM	sodium:potassium-exchanging ATPase activity	10	8	0	1	1	27	24	1	0.97702	0	0	0.6321	0.960088	2	2	0
GOTERM	NLS-bearing substrate import into nucleus	13	13	0	0	0	71	120	1	0.973024	1	0	0.6687	0.960129	3	3	0
GOTERM	blood vessel remodeling	20	17	0	3	0	24	50	0.2084	0.996291	1	2	0.6472	0.960133	4	4	0
PANTHER_BIOLOGICAL_PROCESS	Other_signal_transduction	71	52	7	5	7	22	51	0.9315	1	3	1	0.7852	0.960135	13	11	0
GOTERM	positive regulation of NF-kappaB transcription factor activity	42	37	1	4	0	23	47	0.5666	0.982186	2	2	0.6032	0.960141	9	9	0
GOTERM	filopodium	25	24	0	1	0	60	73	0.7092	0.973123	1	1	0.5787	0.960142	6	6	0
PANTHER_BIOLOGICAL_PROCESS	Amino_acid_metabolism	62	51	8	1	2	23	36	0.9278	0.998944	3	1	0.7581	0.960177	13	11	0
BIOCARTA	EXTRINSIC_PATHWAY	13	12	0	0	1	17	33	1	1	1	0	0.9705	0.960265	3	1	0
KEGG	KEGG_GLYCOSAMINOGLYCAN_BIOSYNTHESIS_HEPARAN_SULFATE	26	25	0	1	0	52	122	0.7217	1	1	1	0.9078	0.960439	6	4	0
KEGG	KEGG_ASTHMA	30	13	15	1	1	4	6	0.4878	1	1	1	0.8733	0.960442	3	2	0
Ingenuity	14-3-3-mediated.Signaling	24	22	1	1	0	53	62	0.0214	0.7486	1	4	0.2989	0.960565	6	7	0
GOTERM	nucleotide-excision repair, DNA gap filling	17	17	0	0	0	34	43	1	0.98232	1	0	0.6542	0.96058	4	4	0
GOTERM	T cell differentiation in the thymus	14	13	0	0	1	41	84	1	0.976502	1	0	0.6609	0.960647	3	3	0
GOTERM	internal side of plasma membrane	16	13	0	3	0	17	57	0.4869	0.99046	1	1	0.6603	0.960677	3	3	0
KEGG	KEGG_TASTE_TRANSDUCTION	52	41	1	1	9	19	82	0.88	1	2	1	0.8439	0.9607	10	8	0
GOTERM	aerobic respiration	14	12	1	1	0	32	52	0.4598	0.987096	1	1	0.6108	0.960726	3	3	0
GOTERM	negative regulation of epithelial cell proliferation	22	21	0	1	0	24	57	0.283	0.968002	1	2	0.6406	0.960737	5	5	0
GOTERM	response to gamma radiation	21	21	0	0	0	36	64	0.6657	0.976118	1	1	0.6473	0.960749	5	5	0
GOTERM	transcription corepressor activity	138	131	0	7	0	26	69	0.7936	0.976345	7	5	0.5942	0.960787	33	32	0
KEGG	KEGG_ECM_RECEPTOR_INTERACTION	84	78	3	1	2	59	96	0.5544	0.952707	4	4	0.8541	0.960834	20	16	0
GOTERM	eukaryotic cell surface binding	17	16	0	1	0	16	28	0.5693	0.980463	1	1	0.5959	0.960982	4	4	0
GOTERM	cholesterol binding	18	17	0	1	0	13	29	1	0.982683	1	0	0.6504	0.96099	4	4	0
PANTHER_BIOLOGICAL_PROCESS	Metabolism_of_cyclic_nucleotides	45	43	1	1	0	98	187	0.3572	0.948948	2	3	0.7839	0.961071	11	9	0
PANTHER_BIOLOGICAL_PROCESS	Small_molecule_transport	134	116	5	6	7	36	52	0.9346	0.994866	6	3	0.7743	0.961222	29	26	0
BIOCARTA	GLEEVEC_PATHWAY	23	23	0	0	0	45	60	0.6898	1	1	1	0.7131	0.961338	6	5	0
GOTERM	bone resorption	13	13	0	0	0	18	25	0.4824	0.994836	1	1	0.6645	0.961353	3	3	0
KEGG	KEGG_PROSTATE_CANCER	89	85	0	3	1	58	82	0.9299	0.990224	4	2	0.8813	0.961647	21	17	0
GOTERM	pseudouridine synthase activity	14	13	0	1	0	10	19	0.4823	0.990607	1	1	0.6696	0.961737	3	3	0
Ingenuity	Hypoxia.Signaling.in.the.Cardiovascular.System	21	21	0	0	0	19	35	0.2833	1	1	2	0.4328	0.961852	5	6	0
BIOCARTA	MAPK_PATHWAY	87	82	0	3	2	47	74	0.7833	1	4	3	0.6931	0.962017	21	19	0
PANTHER_MOLECULAR_FUNCTION	Chaperone	45	29	11	5	0	18	32	0.7717	1	1	1	0.6129	0.96214	7	7	0
GOTERM	beta-tubulin binding	15	13	0	2	0	36	45	0.1331	1	1	2	0.6669	0.962235	3	3	0
PANTHER_MOLECULAR_FUNCTION	Single-stranded_DNA-binding_protein	23	22	0	1	0	40	132	0.6881	0.996559	1	1	0.4913	0.962377	6	6	0
PANTHER_MOLECULAR_FUNCTION	Exoribonuclease	35	25	10	0	0	17	33	0.366	0.884812	1	2	0.6176	0.962457	6	6	0
BIOCARTA	TPO_PATHWAY	24	23	0	0	1	61	90	1	1	1	0	0.7128	0.96258	6	5	0
KEGG	KEGG_NOD_LIKE_RECEPTOR_SIGNALING_PATHWAY	62	51	1	3	7	21	40	0.9269	1	3	1	0.8564	0.962644	13	10	0
PANTHER_MOLECULAR_FUNCTION	Lipase	21	16	2	0	3	25	34	0.1922	0.930335	1	2	0.5922	0.962863	4	4	0
PANTHER_MOLECULAR_FUNCTION	Peptide_hormone	80	65	2	1	12	6	17	0.6405	1	3	3	0.5772	0.962896	16	16	0
BIOCARTA	ETS_PATHWAY	18	18	0	0	0	27	50	1	1	1	0	0.9585	0.963095	5	2	0
KEGG	KEGG_EPITHELIAL_CELL_SIGNALING_IN_HELICOBACTER_PYLORI_INFECTION	68	63	1	2	2	41	60	0.2066	1	3	5	0.8281	0.963349	16	13	0
PANTHER_BIOLOGICAL_PROCESS	Other_receptor_mediated_signaling_pathway	210	176	10	10	14	17	72	0.9815	0.986665	9	4	0.7776	0.963386	44	40	0
PANTHER_MOLECULAR_FUNCTION	Ribosomal_protein	465	171	282	9	3	6	14	0.7694	0.997895	9	7	0.5791	0.963466	43	42	0
Ingenuity	IGF-1.Signaling	19	18	0	1	0	73	96	1	0.910831	1	0	0.4752	0.96355	5	5	0
GOTERM	cellular component movement	101	95	1	4	1	28	58	0.5133	0.982062	5	5	0.6005	0.963555	24	23	0
PANTHER_MOLECULAR_FUNCTION	Carbohydrate_phosphatase	10	7	1	1	1	28	32	1	0.986639	0	0	0.5613	0.963674	2	2	0
PANTHER_BIOLOGICAL_PROCESS	Tumor_suppressor	102	70	20	10	2	46	90	0.4705	0.966236	4	4	0.7923	0.963919	18	15	0
GOTERM	T cell proliferation	13	13	0	0	0	14	31	1	0.974797	1	0	0.6657	0.964169	3	3	0
BIOCARTA	PGC1A_PATHWAY	24	23	1	0	0	59	90	0.6841	1	1	1	0.7072	0.964357	6	5	0
BIOCARTA	PAR1_PATHWAY	37	34	1	2	0	81	132	0.8238	1	2	1	0.9488	0.964898	9	5	0
GOTERM	response to interferon-gamma	10	9	0	1	0	48	64	1	0.978168	0	0	0.695	0.964978	2	2	0
GOTERM	positive regulation of protein secretion	13	13	0	0	0	23	47	0.4977	0.991812	1	1	0.6769	0.964995	3	3	0
BIOCARTA	INTEGRIN_PATHWAY	38	37	1	0	0	55	76	1	1	2	0	0.9706	0.965243	9	5	0
GOTERM	blood circulation	47	46	0	0	1	24	58	0.4116	0.990094	2	3	0.6232	0.965332	12	11	0
GOTERM	dipeptidyl-peptidase activity	11	9	0	0	2	58	308	1	0.977626	0	0	0.7001	0.965334	2	2	0
GOTERM	oligosaccharide biosynthetic process	9	9	0	0	0	52	67	0.3689	0.947718	0	1	0.6992	0.965526	2	2	0
PANTHER_MOLECULAR_FUNCTION	Decarboxylase	21	20	1	0	0	43	67	0.0762	0.681773	1	3	0.5799	0.965556	5	5	0
BIOCARTA	TCRA_PATHWAY	13	8	4	0	1	33	66	1	1	0	0	1	0.965636	2	0	0
GOTERM	response to glucose stimulus	42	42	0	0	0	23	59	0.3503	0.976421	2	3	0.6354	0.965721	11	10	0
GOTERM	chromatin remodeling complex	11	9	0	2	0	40	89	1	0.978416	0	0	0.6995	0.965872	2	2	0
GOTERM	ferric iron binding	11	9	1	1	0	8	19	1	0.978953	0	0	0.7009	0.965941	2	2	0
GOTERM	positive regulation of interferon-gamma biosynthetic process	11	9	0	2	0	8	11	1	0.979258	0	0	0.6913	0.965959	2	2	0
GOTERM	response to hypoxia	130	128	0	2	0	30	70	0.9604	0.993549	6	3	0.6082	0.965989	32	31	0
BIOCARTA	BCELLSURVIVAL_PATHWAY	16	15	0	1	0	26	51	1	1	1	0	0.9896	0.966021	4	1	0
BIOCARTA	ERYTH_PATHWAY	15	14	0	0	1	9	32	0.5146	1	1	1	0.9841	0.966029	4	1	0
GOTERM	glycosaminoglycan binding	14	13	0	1	0	44	120	0.4903	0.990252	1	1	0.6656	0.966159	3	3	0
GOTERM	3',5'-cyclic-AMP phosphodiesterase activity	9	9	0	0	0	228	373	0.3716	0.955198	0	1	0.7013	0.966162	2	2	0
GOTERM	neuroprotection	14	13	0	1	0	108	107	1	0.974444	1	0	0.6747	0.966163	3	3	0
Ingenuity	FGF.Signaling	18	18	0	0	0	84	114	0.6075	0.968039	1	1	0.4919	0.966164	5	5	0
GOTERM	microtubule bundle formation	9	9	0	0	0	54	103	0.3643	0.966901	0	1	0.6924	0.966176	2	2	0
GOTERM	proton transport	57	50	3	3	1	13	27	0.4632	0.978008	3	3	0.6187	0.96623	13	12	0
PANTHER_MOLECULAR_FUNCTION	Aminoacyl-tRNA_synthetase	36	32	3	0	1	35	50	0.2094	0.908797	2	3	0.5653	0.966245	8	8	0
GOTERM	eukaryotic translation initiation factor 3 complex	14	13	1	0	0	19	30	1	0.973747	1	0	0.6741	0.966336	3	3	0
GOTERM	ribonuclease P activity	10	9	1	0	0	9	14	0.3657	0.962106	0	1	0.6954	0.966521	2	2	0
GOTERM	vacuole	11	9	1	1	0	11	31	0.3736	0.952747	0	1	0.6999	0.966585	2	2	0
GOTERM	cAMP biosynthetic process	13	13	0	0	0	100	110	0.4926	0.991746	1	1	0.6715	0.966711	3	3	0
KEGG	KEGG_INTESTINAL_IMMUNE_NETWORK_FOR_IGA_PRODUCTION	48	33	14	1	0	14	21	0.4999	1	2	2	0.2978	0.966716	8	10	0
KEGG	KEGG_ALPHA_LINOLENIC_ACID_METABOLISM	19	15	1	0	3	22	36	0.5352	1	1	1	0.9216	0.966983	4	2	0
KEGG	KEGG_SPHINGOLIPID_METABOLISM	40	37	2	1	0	40	55	0.2766	1	2	3	0.3008	0.966989	9	11	0
GOTERM	myoblast differentiation	13	13	0	0	0	20	51	0.4909	0.99356	1	1	0.6701	0.967062	3	3	0
BIOCARTA	FCER1_PATHWAY	39	36	1	2	0	81	83	0.8445	1	2	1	0.7064	0.967106	9	8	0
KEGG	KEGG_RENIN_ANGIOTENSIN_SYSTEM	17	15	0	2	0	28	39	1	1	1	0	0.9217	0.967137	4	2	0
BIOCARTA	STEM_PATHWAY	15	14	0	0	1	5	13	1	1	1	0	0.7178	0.967155	4	3	0
GOTERM	phosphoinositide-mediated signaling	35	34	1	0	0	46	76	0.5085	0.980384	2	2	0.6392	0.967171	9	8	0
GOTERM	prostaglandin metabolic process	9	9	0	0	0	15	22	0.3648	0.956301	0	1	0.6989	0.967222	2	2	0
BIOCARTA	FIBRINOLYSIS_PATHWAY	12	12	0	0	0	18	35	1	1	1	0	0.9689	0.967228	3	1	0
BIOCARTA	P38MAPK_PATHWAY	40	39	0	1	0	49	67	0.5946	1	2	2	0.6726	0.967279	10	9	0
BIOCARTA	MTOR_PATHWAY	23	23	0	0	0	41	59	0.6902	1	1	1	0.951	0.967369	6	3	0
GOTERM	positive regulation of tyrosine phosphorylation of Stat5 protein	10	9	0	0	1	9	68	1	0.977124	0	0	0.693	0.967385	2	2	0
GOTERM	glycine binding	11	9	0	2	0	30	97	0.3733	0.94877	0	1	0.6965	0.967619	2	2	0
GOTERM	respiratory chain	53	42	9	2	0	10	16	0.891	0.978203	2	1	0.6252	0.967775	11	10	0
GOTERM	cyclin-dependent protein kinase inhibitor activity	11	9	0	0	2	6	20	1	0.977376	0	0	0.7044	0.96787	2	2	0
GOTERM	carbohydrate metabolic process	211	189	7	6	9	23	51	0.6127	0.978009	9	9	0.6058	0.967925	47	46	0
PANTHER_MOLECULAR_FUNCTION	Tubulin	30	22	6	0	2	7	10	0.6825	1	1	1	0.4889	0.967992	6	6	0
GOTERM	calcium ion-dependent exocytosis	10	9	1	0	0	51	189	0.3681	0.960451	0	1	0.7016	0.96812	2	2	0
KEGG	KEGG_TGF_BETA_SIGNALING_PATHWAY	86	82	2	0	2	37	62	0.927	0.988051	4	2	0.8487	0.968234	21	17	0
PANTHER_MOLECULAR_FUNCTION	Cation_transporter	118	104	6	5	3	40	71	0.7772	0.998973	5	4	0.532	0.968717	26	26	0
GOTERM	cAMP-dependent protein kinase complex	10	9	0	1	0	97	107	1	0.977324	0	0	0.6977	0.968802	2	2	0
GOTERM	isotype switching	10	9	0	1	0	51	71	1	0.978919	0	0	0.7019	0.96883	2	2	0
PANTHER_MOLECULAR_FUNCTION	Transcription_cofactor	168	140	20	6	2	41	70	0.5472	0.995683	7	7	0.5294	0.968879	35	35	0
BIOCARTA	G1_PATHWAY	28	27	0	0	1	29	65	1	0.999653	1	0	0.702	0.968908	7	6	0
GOTERM	chylomicron	12	9	0	0	3	4	14	1	0.979265	0	0	0.7061	0.968923	2	2	0
PANTHER_MOLECULAR_FUNCTION	Other_ion_channel	47	37	6	1	3	44	104	0.0089	0.380733	2	6	0.6025	0.969011	9	9	0
KEGG	KEGG_TERPENOID_BACKBONE_BIOSYNTHESIS	15	15	0	0	0	21	40	0.5398	1	1	1	0.916	0.969185	4	2	0
PANTHER_MOLECULAR_FUNCTION	Membrane-bound_signaling_molecule	130	104	16	4	6	32	131	0.6012	0.993984	5	5	0.4499	0.969236	26	27	0
BIOCARTA	CTCF_PATHWAY	23	23	0	0	0	49	58	1	1	1	0	0.9495	0.969276	6	3	0
GOTERM	double-strand break repair via nonhomologous end joining	10	9	0	1	0	77	94	1	0.977351	0	0	0.7022	0.969385	2	2	0
PANTHER_MOLECULAR_FUNCTION	Complement_component	51	36	8	0	7	27	35	0.1017	0.845619	2	4	0.5657	0.969471	9	9	0
KEGG	KEGG_PROTEASOME	48	42	6	0	0	16	27	0.8807	1	2	1	0.8601	0.969472	11	8	0
GOTERM	ATPase activity, coupled to transmembrane movement of substances	31	26	3	2	0	69	84	0.737	0.971121	1	1	0.6485	0.969651	7	6	0
GOTERM	cognition	10	9	0	1	0	35	100	1	0.978573	0	0	0.7008	0.969992	2	2	0
KEGG	KEGG_TYPE_I_DIABETES_MELLITUS	44	21	22	0	1	16	81	1	0.993009	1	0	0.2678	0.970005	5	7	0
GOTERM	cell cortex	78	75	0	3	0	69	105	0.9781	0.993952	4	1	0.6225	0.970239	19	18	0
BIOCARTA	P53HYPOXIA_PATHWAY	23	20	2	1	0	32	48	0.2621	1	1	2	0.976	0.970263	5	2	0
GOTERM	androgen receptor signaling pathway	37	34	0	3	0	47	73	0.5089	0.977447	2	2	0.6463	0.970315	9	8	0
GOTERM	one-carbon metabolic process	30	26	1	2	1	30	50	1	0.995891	1	0	0.6644	0.970328	7	6	0
KEGG	KEGG_PARKINSONS_DISEASE	133	108	21	4	0	12	35	0.6346	0.995854	5	5	0.8408	0.970406	27	23	0
GOTERM	cGMP biosynthetic process	11	9	0	1	1	17	58	1	0.979395	0	0	0.7087	0.970506	2	2	0
GOTERM	transferase activity	1161	1011	19	46	85	40	83	0.9441	0.994711	51	41	0.6048	0.970579	253	246	0
GOTERM	cation binding	33	30	1	1	1	35	51	0.7943	0.972235	2	1	0.6532	0.97071	8	7	0
KEGG	KEGG_BLADDER_CANCER	42	39	0	2	1	19	56	0.863	1	2	1	0.8874	0.97072	10	7	0
GOTERM	palate development	32	30	1	1	0	52	74	0.4371	0.990463	2	2	0.6508	0.970728	8	7	0
GOTERM	positive regulation of cell growth	33	30	2	1	0	14	42	0.7838	0.972862	2	1	0.6555	0.970763	8	7	0
PANTHER_MOLECULAR_FUNCTION	Amylase	11	4	5	0	2	39	90	1	1	0	0	0.6829	0.970829	1	1	0
GOTERM	protein targeting	30	30	0	0	0	41	106	0.4479	0.992901	2	2	0.655	0.970913	8	7	0
GOTERM	positive regulation of interleukin-8 production	10	9	0	1	0	16	28	1	0.979121	0	0	0.6972	0.970921	2	2	0
PANTHER_MOLECULAR_FUNCTION	G-protein_modulator	35	24	6	4	1	69	204	1	0.967106	1	0	0.572	0.970945	6	6	0
BIOCARTA	PLATELETAPP_PATHWAY	14	10	1	2	1	42	91	0.4038	1	1	1	0.7519	0.970979	3	2	0
GOTERM	actin binding	283	251	8	13	11	67	115	0.2791	0.971584	13	15	0.6156	0.971082	63	61	0
GOTERM	mRNA processing	246	226	12	7	1	22	49	0.5789	0.977803	11	11	0.6022	0.971139	57	55	0
GOTERM	neural tube closure	27	26	1	0	0	38	59	0.382	0.972148	1	2	0.6573	0.971453	7	6	0
GOTERM	cytochrome-c oxidase activity	27	22	4	1	0	7	23	0.0213	0.9802	1	4	0.6758	0.971501	6	5	0
GOTERM	regulation of cell adhesion	22	22	0	0	0	47	116	0.6657	0.976713	1	1	0.6752	0.971863	6	5	0
GOTERM	response to organic nitrogen	26	26	0	0	0	14	40	1	0.993042	1	0	0.6679	0.972054	7	6	0
PANTHER_MOLECULAR_FUNCTION	Other_transfer/carrier_protein	130	93	19	0	18	21	57	0.6891	1	5	4	0.564	0.972061	23	23	0
BIOCARTA	IL2_PATHWAY	22	20	0	2	0	34	50	1	1	1	0	0.9752	0.972192	5	2	0
GOTERM	oxygen and reactive oxygen species metabolic process	26	22	1	2	1	32	91	0.6758	0.976044	1	1	0.6753	0.972206	6	5	0
GOTERM	unfolded protein binding	114	104	6	3	1	18	33	0.9011	0.98527	5	3	0.6259	0.972215	26	25	0
PANTHER_MOLECULAR_FUNCTION	Other_G-protein_modulator	239	182	44	6	7	61	102	0.9523	0.996332	9	5	0.5533	0.972505	46	45	0
GOTERM	peptidyl-serine phosphorylation	27	26	0	1	0	41	89	1	0.994071	1	0	0.667	0.972599	7	6	0
BIOCARTA	RNA_PATHWAY	10	10	0	0	0	34	46	0.4005	1	1	1	0.7531	0.972605	3	2	0
BIOCARTA	NFKB_PATHWAY	23	20	1	2	0	24	34	0.2689	1	1	2	0.5983	0.973512	5	5	0
BIOCARTA	MITOCHONDRIA_PATHWAY	21	18	0	2	1	25	39	0.2258	1	1	2	0.694	0.973581	5	4	0
BIOCARTA	ERK_PATHWAY	28	27	0	1	0	61	82	1	1	1	0	0.6959	0.974849	7	6	0
BIOCARTA	EIF_PATHWAY	16	14	0	2	0	16	48	1	1	1	0	0.9811	0.975323	4	1	0
GOTERM	Rho GTPase activator activity	22	18	1	3	0	55	96	1	0.983507	1	0	0.6882	0.975578	5	4	0
PANTHER_MOLECULAR_FUNCTION	CREB_transcription_factor	18	16	2	0	0	50	58	1	0.955765	1	0	0.5949	0.975599	4	4	0
PANTHER_MOLECULAR_FUNCTION	Mutase	20	12	7	1	0	35	46	1	0.983364	1	0	0.6196	0.975798	3	3	0
GOTERM	heart looping	23	22	0	1	0	29	39	0.6756	0.977392	1	1	0.6793	0.975973	6	5	0
BIOCARTA	EPO_PATHWAY	19	18	0	1	0	29	47	1	1	1	0	0.6986	0.976073	5	4	0
GOTERM	protein C-terminus binding	136	129	1	6	0	35	91	0.4711	0.983222	6	7	0.6327	0.976287	32	31	0
BIOCARTA	ACH_PATHWAY	16	16	0	0	0	42	72	1	1	1	0	0.603	0.976566	4	4	0
GOTERM	Z disc	45	43	0	2	0	41	123	0.6438	0.976153	2	2	0.6629	0.976585	11	10	0
REACTOME	BOTULINUM_NEUROTOXICITY	18	17	0	0	1	50	89	1	1	1	0	0.9511	0.976933	4	2	0
BIOCARTA	RELA_PATHWAY	16	14	1	1	0	30	44	0.5061	1	1	1	0.7168	0.977245	4	3	0
KEGG	KEGG_TOLL_LIKE_RECEPTOR_SIGNALING_PATHWAY	102	82	1	4	15	27	44	0.9838	0.993884	4	1	0.2934	0.977568	21	23	0
GOTERM	myosin complex	41	39	0	0	2	71	123	0.3076	0.963468	2	3	0.6626	0.977889	10	9	0
GOTERM	dephosphorylation	20	18	0	2	0	53	78	0.2182	0.980419	1	2	0.6931	0.978272	5	4	0
REACTOME	ZINC_TRANSPORTATION	17	17	0	0	0	9	43	1	1	1	0	0.9491	0.978308	4	2	0
REACTOME	E2F_MEDIATED_REGULATION_OF_DNA_REPLICATION	33	31	1	1	0	25	46	1	1	2	0	0.9185	0.978652	8	5	0
REACTOME	HEMOSTASIS	274	255	3	8	8	35	67	0.9957	0.999432	13	5	0.9124	0.979057	64	55	0
GOTERM	fatty acid binding	18	18	0	0	0	14	27	1	0.983842	1	0	0.6954	0.979139	5	4	0
GOTERM	protein amino acid glycosylation	67	64	0	0	3	30	71	0.2091	0.980681	3	5	0.6575	0.979661	16	15	0
REACTOME	ADHERENS_JUNCTIONS_INTERACTIONS	29	28	0	0	1	131	255	1	1	1	0	0.9455	0.979708	7	4	0
GOTERM	integral to Golgi membrane	45	43	0	0	2	58	113	0.3712	0.980558	2	3	0.6651	0.979853	11	10	0
REACTOME	IMMUNOREGULATORY_INTERACTIONS_BETWEEN_A_LYMPHOID_AND_A_NON_LYMPHOID_CELL	106	51	44	1	10	17	26	0.7321	1	3	2	0.9198	0.979922	13	9	0
GOTERM	cofactor binding	18	18	0	0	0	36	115	1	0.983964	1	0	0.6953	0.980018	5	4	0
GOTERM	positive regulation of interleukin-6 production	20	18	1	1	0	16	23	1	0.984654	1	0	0.6941	0.980106	5	4	0
REACTOME	RECYCLING_OF_BILE_ACIDS_AND_SALTS	11	11	0	0	0	51	60	1	1	1	0	0.959	0.980213	3	1	0
BIOCARTA	MEF2D_PATHWAY	21	18	3	0	0	67	121	1	1	1	0	0.6979	0.980385	5	4	0
GOTERM	establishment or maintenance of cell polarity	18	18	0	0	0	132	159	1	0.983724	1	0	0.6968	0.980402	5	4	0
REACTOME	DEPOLARIZATION_OF_THE_PRESYNAPTIC_TERMINAL_TRIGGERS_THE_OPENING_OF_CALCIUM_CHANNELS	12	12	0	0	0	257	280	1	1	1	0	0.9647	0.980453	3	1	0
REACTOME	DOWNSTREAM_EVENTS_IN_GPCR_SIGNALING	448	392	2	18	36	19	71	0.8349	1	20	16	0.9086	0.980473	98	87	0
BIOCARTA	PLCE_PATHWAY	12	12	0	0	0	84	95	1	1	1	0	0.613	0.980558	3	3	0
GOTERM	cerebellum development	11	11	0	0	0	15	113	0.1003	1	1	2	0.8033	0.980619	3	2	0
GOTERM	positive regulation of phosphorylation	11	11	0	0	0	53	135	1	0.976488	1	0	0.8001	0.980628	3	2	0
GOTERM	RNA polymerase II transcription factor activity, enhancer binding	33	33	0	0	0	23	69	0.227	0.986476	2	3	0.7574	0.980886	8	7	0
GOTERM	folic acid binding	14	11	1	0	2	23	34	1	0.979579	1	0	0.8016	0.980889	3	2	0
REACTOME	TRANSMEMBRANE_TRANSPORT_OF_SMALL_MOLECULES	218	205	1	6	6	42	65	0.98	1	10	5	0.9435	0.980913	51	42	0
REACTOME	SIGNALING_BY_WNT	58	55	2	1	0	21	42	0.9381	1	3	1	0.9081	0.980958	14	10	0
REACTOME	FRS2_MEDIATED_ACTIVATION	16	16	0	0	0	59	70	0.5521	1	1	1	0.9333	0.980962	4	2	0
GOTERM	methylation	12	11	0	1	0	16	28	0.4287	0.969468	1	1	0.7997	0.981138	3	2	0
GOTERM	cysteine-type endopeptidase activity	58	46	3	2	7	28	44	0.6795	0.972878	2	2	0.7535	0.98133	12	10	0
REACTOME	INTRINSIC_PATHWAY	17	13	1	2	1	20	34	1	1	1	0	0.9779	0.981448	3	1	0
REACTOME	NUCLEOTIDE_LIKE_PURINERGIC_RECEPTORS	17	12	1	3	1	25	28	1	1	1	0	0.9705	0.981452	3	1	0
GOTERM	rhythmic process	14	14	0	0	0	46	143	0.5086	0.991312	1	1	0.7163	0.981468	4	3	0
GOTERM	low-density lipoprotein receptor binding	11	11	0	0	0	18	70	1	0.979619	1	0	0.8058	0.981476	3	2	0
PANTHER_MOLECULAR_FUNCTION	Methyltransferase	99	83	14	1	1	27	53	0.9251	0.962922	4	2	0.6178	0.981527	21	20	0
GOTERM	induction of apoptosis by intracellular signals	15	14	0	1	0	40	92	1	0.974593	1	0	0.7122	0.981627	4	3	0
GOTERM	membrane protein ectodomain proteolysis	14	14	0	0	0	60	69	0.5094	0.992564	1	1	0.7194	0.981654	4	3	0
REACTOME	METABOLISM_OF_RNA	96	92	3	0	1	26	41	0.8458	1	5	3	0.9045	0.981692	23	18	0
GOTERM	protein kinase C activity	14	14	0	0	0	143	195	1	0.976148	1	0	0.7186	0.9817	4	3	0
GOTERM	threonine-type endopeptidase activity	20	18	2	0	0	17	39	0.5964	0.981227	1	1	0.6987	0.98184	5	4	0
REACTOME	MYOGENESSIS	29	27	0	0	2	84	168	1	1	1	0	0.9353	0.981863	7	4	0
REACTOME	SIGNALING_BY_BMP	23	22	0	1	0	74	88	0.6785	1	1	1	0.9411	0.981972	6	3	0
GOTERM	nucleotide-excision repair, DNA damage removal	21	20	1	0	0	32	44	0.6411	0.978016	1	1	0.7743	0.982021	5	4	0
GOTERM	smoothened signaling pathway	14	14	0	0	0	53	88	1	0.975229	1	0	0.7133	0.982039	4	3	0
GOTERM	smooth muscle contraction	14	14	0	0	0	29	190	0.51	0.990253	1	1	0.7167	0.98209	4	3	0
REACTOME	SYNTHESIS_OF_GLYCOSYLPHOSPHATIDYLINOSITOL	17	16	0	1	0	13	65	0.5538	1	1	1	0.9398	0.982124	4	2	0
Panther	Axon_guidance_mediated_by_Slit/Robo	11	11	0	0	0	174	311	1	0.938481	1	0	0.9544	0.982177	3	1	0
REACTOME	PLATELET_DEGRANULATION	86	77	3	5	1	24	44	1	1	4	0	0.8994	0.982197	19	15	0
REACTOME	HDL_MEDIATED_LIPID_TRANSPORT	11	11	0	0	0	47	71	1	1	1	0	0.9605	0.982238	3	1	0
GOTERM	somitogenesis	30	29	0	0	1	26	53	0.7787	0.973842	1	1	0.7713	0.982255	7	6	0
GOTERM	positive regulation of tyrosine phosphorylation of Stat3 protein	11	11	0	0	0	10	60	1	0.979629	1	0	0.8053	0.982286	3	2	0
GOTERM	vasculogenesis	38	35	0	3	0	32	74	0.2542	0.982089	2	3	0.6789	0.982313	9	8	0
GOTERM	tubulin-tyrosine ligase activity	14	14	0	0	0	47	79	0.5157	0.985686	1	1	0.7184	0.982388	4	3	0
GOTERM	negative regulation of axonogenesis	14	14	0	0	0	40	81	0.5137	0.992984	1	1	0.7167	0.982423	4	3	0
GOTERM	oogenesis	14	13	0	1	0	36	62	1	0.976369	1	0	0.8758	0.982456	3	2	0
GOTERM	cell growth	44	39	1	3	1	26	65	0.8639	0.978874	2	1	0.6781	0.982457	10	9	0
GOTERM	cell-cell junction	56	55	1	0	0	43	111	0.1368	0.998223	3	5	0.7516	0.982494	14	12	0
GOTERM	muscle myosin complex	15	11	0	0	4	15	27	1	0.97899	1	0	0.8101	0.982534	3	2	0
GOTERM	stem cell maintenance	11	11	0	0	0	10	53	1	0.981099	1	0	0.8036	0.982543	3	2	0
GOTERM	response to nutrient	62	60	1	1	0	28	72	0.9567	0.993715	3	1	0.7729	0.98255	15	13	0
GOTERM	associative learning	13	13	0	0	0	23	75	1	0.974475	1	0	0.8738	0.982554	3	2	0
GOTERM	cytokinesis	35	33	0	2	0	38	58	0.8128	0.97547	2	1	0.756	0.982665	8	7	0
GOTERM	voltage-gated chloride channel activity	16	11	1	3	1	37	58	1	0.979411	1	0	0.8003	0.982681	3	2	0
GOTERM	transmembrane transporter activity	15	13	2	0	0	8	10	1	0.974111	1	0	0.8728	0.98269	3	2	0
GOTERM	nucleoside diphosphate kinase activity	10	8	0	1	1	16	50	1	0.978201	0	0	0.8989	0.982699	2	1	0
GOTERM	C-C chemokine receptor activity	16	11	0	1	4	5	12	1	0.979863	1	0	0.8071	0.982713	3	2	0
GOTERM	lung development	62	60	0	2	0	38	59	0.1748	0.98348	3	5	0.665	0.982729	15	14	0
GOTERM	regulation of lipid metabolic process	11	11	0	0	0	50	55	1	0.980502	1	0	0.8129	0.982738	3	2	0
GOTERM	release of sequestered calcium ion into cytosol	11	11	0	0	0	66	128	1	0.979096	1	0	0.8021	0.982741	3	2	0
GOTERM	cerebral cortex development	16	16	0	0	0	55	248	1	0.981307	1	0	0.8025	0.982743	4	3	0
GOTERM	1-acylglycerol-3-phosphate O-acyltransferase activity	9	8	1	0	0	88	95	1	0.976166	0	0	0.902	0.982834	2	1	0
GOTERM	dipeptidase activity	12	11	0	0	1	34	43	1	0.9757	1	0	0.8028	0.982864	3	2	0
GOTERM	DNA damage response, signal transduction by p53 class mediator resulting in induction of apoptosis	13	13	0	0	0	28	63	1	0.97549	1	0	0.8683	0.982881	3	2	0
GOTERM	cell fate commitment	29	29	0	0	0	13	127	1	0.993583	1	0	0.7667	0.982921	7	6	0
REACTOME	EARLY_PHASE_OF_HIV_LIFE_CYCLE	13	13	0	0	0	11	46	1	1	1	0	0.978	0.982936	3	1	0
GOTERM	induction of apoptosis	172	166	4	1	1	23	66	0.9265	0.992973	8	5	0.8114	0.982936	42	37	0
GOTERM	regulation of muscle contraction	12	11	1	0	0	23	71	1	0.981359	1	0	0.8016	0.982943	3	2	0
GOTERM	acyl-CoA metabolic process	14	13	0	1	0	23	25	1	0.977127	1	0	0.8738	0.982977	3	2	0
GOTERM	translation factor activity, nucleic acid binding	23	20	1	2	0	22	51	1	0.987752	1	0	0.7793	0.982979	5	4	0
GOTERM	negative regulation of DNA replication	17	16	0	1	0	21	31	1	0.982391	1	0	0.8012	0.983012	4	3	0
KEGG	KEGG_THYROID_CANCER	29	29	0	0	0	46	69	0.0536	1	1	4	0.082	0.983036	7	11	0
GOTERM	ribonucleoprotein complex	103	97	2	4	0	13	28	0.3598	0.982929	5	6	0.6502	0.98304	24	23	0
REACTOME	NOREPINEPHRINE_NEUROTRANSMITTER_RELEASE_CYCLE	12	11	0	1	0	41	132	1	1	1	0	0.9563	0.983053	3	1	0
GOTERM	regulation of neurotransmitter secretion	11	11	0	0	0	26	231	1	0.979047	1	0	0.8088	0.983081	3	2	0
REACTOME	NRIF_SIGNALS_CELL_DEATH_FROM_THE_NUCLEUS	13	13	0	0	0	26	31	0.489	1	1	1	0.9751	0.983096	3	1	0
GOTERM	translation initiation factor activity	52	47	2	3	0	19	38	0.9113	0.980856	2	1	0.776	0.983119	12	10	0
GOTERM	regulation of protein metabolic process	45	42	0	3	0	44	62	0.6366	0.978243	2	2	0.7592	0.983152	11	9	0
GOTERM	copper ion binding	52	42	2	3	5	16	29	0.3581	0.973414	2	3	0.7647	0.983154	11	9	0
REACTOME	COMMON_PATHWAY	14	14	0	0	0	12	35	1	1	1	0	0.9821	0.983157	4	1	0
GOTERM	cortical actin cytoskeleton organization	13	13	0	0	0	35	89	1	0.976046	1	0	0.8766	0.983168	3	2	0
GOTERM	positive regulation of survival gene product expression	12	11	0	0	1	49	191	1	0.97892	1	0	0.7983	0.983168	3	2	0
GOTERM	mRNA 3'-UTR binding	11	11	0	0	0	41	74	1	0.978011	1	0	0.8016	0.98317	3	2	0
GOTERM	protein tyrosine/serine/threonine phosphatase activity	31	29	0	1	1	34	68	1	0.993824	1	0	0.7678	0.983183	7	6	0
GOTERM	lipid transporter activity	19	16	1	0	2	21	30	1	0.982461	1	0	0.8038	0.983206	4	3	0
GOTERM	positive regulation of phagocytosis	13	13	0	0	0	13	17	1	0.974934	1	0	0.8717	0.983233	3	2	0
REACTOME	TRANSPORT_OF_THE_SLBP_INDEPENDENT_MATURE_MRNA	32	32	0	0	0	43	52	1	1	2	0	0.929	0.983254	8	5	0
GOTERM	kinesin binding	11	11	0	0	0	50	62	0.4237	0.972578	1	1	0.8075	0.983258	3	2	0
GOTERM	drug binding	43	41	1	1	0	24	42	1	0.994417	2	0	0.8386	0.983276	10	8	0
GOTERM	glial cell differentiation	12	11	0	1	0	41	109	0.4311	0.973499	1	1	0.8024	0.983292	3	2	0
GOTERM	snRNA processing	11	11	0	0	0	57	63	1	0.975424	1	0	0.8051	0.98334	3	2	0
GOTERM	angiogenesis	111	107	0	2	2	32	61	0.7875	0.975722	5	4	0.7622	0.983387	27	24	0
GOTERM	estradiol 17-beta-dehydrogenase activity	12	11	0	1	0	24	49	1	0.980283	1	0	0.8063	0.983395	3	2	0
GOTERM	anaphase-promoting complex-dependent proteasomal ubiquitin-dependent protein catabolic process	63	60	2	1	0	16	29	0.8131	0.976685	3	2	0.7718	0.9834	15	13	0
GOTERM	Rho protein signal transduction	35	33	0	2	0	24	85	1	0.995452	2	0	0.7632	0.983411	8	7	0
GOTERM	neuromuscular junction	20	20	0	0	0	22	83	0.6441	0.97258	1	1	0.7765	0.983417	5	4	0
GOTERM	ovarian follicle development	32	29	0	3	0	11	39	1	0.993331	1	0	0.7634	0.983418	7	6	0
REACTOME	POST_TRANSLATIONAL_PROTEIN_MODIFICATION	40	36	0	2	2	14	48	0.5387	1	2	2	0.9631	0.983453	9	5	0
GOTERM	synapse	246	225	0	14	7	70	174	0.4562	0.977971	11	12	0.8094	0.983468	56	51	0
GOTERM	negative regulation of caspase activity	16	16	0	0	0	12	27	0.5568	0.979096	1	1	0.7997	0.983483	4	3	0
GOTERM	filopodium assembly	15	14	0	1	0	99	148	1	0.974328	1	0	0.7184	0.983503	4	3	0
GOTERM	positive regulation of blood pressure	11	11	0	0	0	16	35	0.4258	0.971805	1	1	0.8037	0.98354	3	2	0
GOTERM	RNA catabolic process	14	13	0	0	1	21	24	1	0.973927	1	0	0.8744	0.983572	3	2	0
GOTERM	positive regulation of pathway-restricted SMAD protein phosphorylation	16	16	0	0	0	31	58	1	0.981673	1	0	0.8014	0.983592	4	3	0
GOTERM	response to copper ion	11	11	0	0	0	15	35	1	0.980734	1	0	0.8014	0.983608	3	2	0
GOTERM	zinc ion transmembrane transporter activity	12	12	0	0	0	22	45	1	0.975893	1	0	0.8454	0.983635	3	2	0
GOTERM	response to cadmium ion	11	11	0	0	0	33	38	0.4313	0.974686	1	1	0.8036	0.98367	3	2	0
GOTERM	regulation of GTPase activity	16	13	0	3	0	85	120	1	0.975345	1	0	0.8766	0.98367	3	2	0
GOTERM	hydrolase activity, acting on ester bonds	18	18	0	0	0	31	63	0.6069	0.980105	1	1	0.8601	0.983689	5	3	0
GOTERM	positive regulation of JNK cascade	18	16	1	1	0	26	57	0.5518	0.979034	1	1	0.7963	0.983714	4	3	0
GOTERM	NADH dehydrogenase activity	14	13	1	0	0	12	16	1	0.973779	1	0	0.877	0.983721	3	2	0
GOTERM	protein kinase binding	111	106	1	2	2	32	79	0.787	0.977106	5	4	0.7497	0.983726	27	24	0
GOTERM	endochondral ossification	12	12	0	0	0	41	70	0.4588	0.987401	1	1	0.8403	0.983742	3	2	0
GOTERM	microtubule organizing center	96	93	1	2	0	31	76	0.684	0.978063	5	4	0.7366	0.983755	23	21	0
GOTERM	cardiac muscle tissue development	12	11	0	1	0	32	93	0.102	1	1	2	0.8047	0.983782	3	2	0
GOTERM	protein processing	18	18	0	0	0	43	50	0.6077	0.981679	1	1	0.8653	0.983796	5	3	0
GOTERM	negative regulation of T cell proliferation	18	16	0	2	0	22	30	0.5662	0.978828	1	1	0.8102	0.983809	4	3	0
REACTOME	XENOBIOTICS	15	11	0	0	4	27	31	1	1	1	0	0.9567	0.983858	3	1	0
REACTOME	PHOSPHOLIPASE_CMEDIATED_CASCADE	23	21	0	1	1	24	37	1	1	1	0	0.9262	0.983859	5	3	0
GOTERM	gamma-aminobutyric acid signaling pathway	20	16	0	2	2	79	141	1	0.98071	1	0	0.8025	0.983863	4	3	0
GOTERM	positive regulation of neuron apoptosis	17	16	1	0	0	20	69	0.1857	0.996308	1	2	0.8042	0.983898	4	3	0
GOTERM	morphogenesis of a branching structure	10	8	1	1	0	11	144	1	0.975986	0	0	0.903	0.983914	2	1	0
GOTERM	Golgi apparatus	809	727	9	30	43	40	81	0.1267	0.989934	36	43	0.718	0.983918	182	174	0
GOTERM	phospholipid binding	50	47	0	2	1	29	76	0.9092	0.980746	2	1	0.7642	0.98392	12	10	0
Ingenuity	SAPK.JNK.Signaling	32	30	1	1	0	38	60	0.4445	1	2	2	0.3305	0.984043	8	9	0
GOTERM	positive regulation of protein kinase B signaling cascade	14	12	0	0	2	22	60	1	0.975569	1	0	0.8411	0.98405	3	2	0
GOTERM	retinol binding	12	11	0	0	1	9	13	1	0.97929	1	0	0.8046	0.984075	3	2	0
GOTERM	negative regulation of ubiquitin-protein ligase activity during mitotic cell cycle	62	59	2	1	0	16	29	0.8006	0.976306	3	2	0.7457	0.984081	15	13	0
GOTERM	positive regulation of gene-specific transcription	36	34	1	1	0	36	49	0.514	0.977896	2	2	0.7877	0.984084	9	7	0
GOTERM	UV protection	10	10	0	0	0	25	22	1	0.975532	1	0	0.7549	0.984131	3	2	0
GOTERM	immunological synapse	11	11	0	0	0	11	31	0.4187	0.968997	1	1	0.7967	0.984176	3	2	0
GOTERM	response to glucocorticoid stimulus	58	56	1	1	0	21	52	0.5372	0.978014	3	3	0.6704	0.984187	14	13	0
GOTERM	T cell homeostasis	14	12	0	1	1	24	44	0.4585	0.987574	1	1	0.8398	0.984199	3	2	0
GOTERM	peptide hormone binding	20	20	0	0	0	16	62	0.6431	0.971981	1	1	0.7752	0.9842	5	4	0
GOTERM	mitochondrial outer membrane	81	77	0	4	0	30	45	0.7429	0.972249	4	3	0.7668	0.984247	19	17	0
GOTERM	centrosome organization	13	11	0	2	0	26	43	1	0.976509	1	0	0.8028	0.984267	3	2	0
GOTERM	locomotory behavior	56	54	0	1	1	47	126	0.0502	1	3	6	0.8299	0.984269	14	11	0
GOTERM	phagocytosis	25	25	0	0	0	30	44	1	0.995246	1	0	0.7928	0.984282	6	5	0
GOTERM	protein targeting to mitochondrion	25	23	1	1	0	15	18	1	0.993299	1	0	0.7164	0.984329	6	5	0
GOTERM	tropomyosin binding	14	13	0	0	1	19	47	1	0.975168	1	0	0.8712	0.984433	3	2	0
GOTERM	integrator complex	12	12	0	0	0	52	59	1	0.978611	1	0	0.8418	0.984446	3	2	0
GOTERM	transcription	73	68	2	2	1	29	43	0.8615	0.97639	3	2	0.8341	0.984515	17	14	0
GOTERM	structural constituent of muscle	42	38	0	1	3	27	75	0.8608	0.979428	2	1	0.7755	0.984602	10	8	0
GOTERM	tissue regeneration	20	20	0	0	0	26	46	0.6477	0.976417	1	1	0.7744	0.984642	5	4	0
GOTERM	membrane protein intracellular domain proteolysis	11	11	0	0	0	21	36	0.4325	0.973652	1	1	0.8032	0.984661	3	2	0
PANTHER_MOLECULAR_FUNCTION	Kinase_inhibitor	43	34	5	2	2	12	41	0.5169	0.94803	2	2	0.6379	0.984664	9	8	0
GOTERM	regulation of peptidyl-tyrosine phosphorylation	10	10	0	0	0	144	193	0.3987	0.9631	1	1	0.7525	0.984688	3	2	0
GOTERM	neural tube development	11	11	0	0	0	48	81	1	0.979186	1	0	0.8026	0.98469	3	2	0
GOTERM	growth factor activity	161	144	1	9	7	12	53	0.4288	0.984881	7	8	0.6686	0.984702	36	34	0
REACTOME	BETACATENIN_PHOSPHORYLATION_CASCADE	13	13	0	0	0	41	76	1	1	1	0	0.9744	0.984707	3	1	0
GOTERM	dorsal/ventral neural tube patterning	13	13	0	0	0	25	47	0.4867	0.991743	1	1	0.872	0.984713	3	2	0
BIOCARTA	DEATH_PATHWAY	33	29	0	1	3	33	44	0.1817	1	1	3	0.6224	0.984718	7	7	0
GOTERM	proton-transporting ATPase activity, rotational mechanism	19	18	0	1	0	20	27	1	0.983346	1	0	0.8665	0.984726	5	3	0
GOTERM	L-glutamate transmembrane transporter activity	10	10	0	0	0	73	85	1	0.974494	1	0	0.7537	0.984758	3	2	0
GOTERM	nitric oxide mediated signal transduction	14	12	1	1	0	6	41	0.4533	0.985361	1	1	0.8434	0.984768	3	2	0
GOTERM	N-acetylglucosamine metabolic process	14	12	0	2	0	17	70	0.4568	0.979537	1	1	0.842	0.984808	3	2	0
GOTERM	ATP catabolic process	14	13	0	0	1	28	47	1	0.973342	1	0	0.8714	0.984839	3	2	0
GOTERM	myoblast fusion	11	10	1	0	0	107	167	0.4087	0.966903	1	1	0.7577	0.984856	3	2	0
GOTERM	mitochondrial proton-transporting ATP synthase complex	18	16	2	0	0	8	9	1	0.98189	1	0	0.8018	0.984891	4	3	0
GOTERM	monooxygenase activity	58	47	3	0	8	27	50	0.0861	1	2	5	0.7744	0.984917	12	10	0
GOTERM	very-low-density lipoprotein particle	20	13	1	1	5	14	15	1	0.973289	1	0	0.8698	0.984942	3	2	0
GOTERM	response to pain	10	10	0	0	0	41	88	1	0.979591	1	0	0.7565	0.984958	3	2	0
GOTERM	erythrocyte differentiation	23	20	1	2	0	22	37	1	0.987758	1	0	0.7749	0.984958	5	4	0
GOTERM	branching morphogenesis of a tube	23	23	0	0	0	14	55	0.6859	0.978126	1	1	0.7157	0.985029	6	5	0
GOTERM	proteasomal ubiquitin-dependent protein catabolic process	19	18	0	1	0	23	77	0.6021	0.979754	1	1	0.8649	0.985039	5	3	0
GOTERM	calcium-dependent phospholipid binding	25	23	2	0	0	47	88	0.69	0.976471	1	1	0.8653	0.985067	6	4	0
GOTERM	nucleosome assembly	80	45	6	8	21	4	24	0.6701	0.97706	2	2	0.8341	0.985085	11	9	0
GOTERM	cholesterol transporter activity	12	10	0	0	2	24	38	1	0.977807	1	0	0.7541	0.985086	3	2	0
GOTERM	muscle contraction	99	90	0	3	6	33	78	0.6683	0.971396	5	4	0.7734	0.98509	23	20	0
GOTERM	rRNA processing	89	82	1	5	1	11	17	0.7913	0.975035	4	3	0.7759	0.985092	21	18	0
GOTERM	nuclear pore	66	63	1	1	1	44	64	1	0.999112	3	0	0.8209	0.985116	16	13	0
GOTERM	regulation of protein localization	18	18	0	0	0	48	119	0.6067	0.982892	1	1	0.8683	0.985145	5	3	0
GOTERM	transforming growth factor beta receptor activity	10	10	0	0	0	95	135	0.4128	0.971494	1	1	0.7588	0.985163	3	2	0
GOTERM	lysosphingolipid and lysophosphatidic acid receptor activity	13	12	0	1	0	5	25	1	0.978863	1	0	0.8439	0.98518	3	2	0
GOTERM	lipid catabolic process	93	82	1	1	9	29	64	0.3979	0.991982	4	5	0.7754	0.985207	21	18	0
GOTERM	regulation of long-term neuronal synaptic plasticity	17	16	0	1	0	37	125	0.1883	0.993608	1	2	0.8079	0.985263	4	3	0
GOTERM	calcium-independent cell-cell adhesion	22	18	0	1	3	7	40	1	0.983361	1	0	0.8643	0.985302	5	3	0
GOTERM	face morphogenesis	10	10	0	0	0	62	88	0.398	0.973713	1	1	0.7536	0.985326	3	2	0
GOTERM	proteolysis	434	359	11	11	53	29	72	0.7896	0.978185	18	15	0.7987	0.985328	90	83	0
BIOCARTA	CELLCYCLE_PATHWAY	23	22	0	0	1	13	42	1	1	1	0	0.6824	0.985329	6	5	0
GOTERM	large ribosomal subunit	11	10	0	1	0	9	19	0.405	0.97117	1	1	0.7609	0.985332	3	2	0
GOTERM	positive regulation of transforming growth factor beta receptor signaling pathway	14	13	0	1	0	15	49	1	0.973142	1	0	0.8797	0.985361	3	2	0
GOTERM	serotonin receptor activity	13	12	0	1	0	16	47	1	0.977727	1	0	0.8408	0.985375	3	2	0
GOTERM	serine-type endopeptidase activity	154	115	6	2	31	15	41	0.518	0.98164	6	6	0.6822	0.9854	29	27	0
GOTERM	ribosomal small subunit biogenesis	11	10	1	0	0	5	10	1	0.978378	1	0	0.7533	0.985409	3	2	0
GOTERM	cell migration	57	53	0	4	0	64	101	0.2751	0.949824	3	4	0.6976	0.985512	13	12	0
GOTERM	metalloexopeptidase activity	12	10	0	1	1	39	45	1	0.976431	1	0	0.7543	0.985516	3	2	0
GOTERM	keratinization	41	21	0	0	20	3	39	0.67	0.976585	1	1	0.809	0.985517	5	4	0
GOTERM	phospholipid metabolic process	31	27	1	0	3	20	36	0.7539	0.971671	1	1	0.8411	0.985537	7	5	0
GOTERM	alpha-tubulin binding	12	10	1	1	0	34	46	0.4024	0.972232	1	1	0.7518	0.985547	3	2	0
GOTERM	basal lamina	12	12	0	0	0	47	63	0.4613	0.98638	1	1	0.8427	0.985552	3	2	0
GOTERM	ruffle membrane	27	26	1	0	0	51	95	1	0.994812	1	0	0.8165	0.985557	7	5	0
GOTERM	histone H2A acetylation	12	12	0	0	0	28	49	1	0.977963	1	0	0.8442	0.98557	3	2	0
GOTERM	dolichyl-diphosphooligosaccharide-protein glycotransferase activity	9	8	0	1	0	30	63	1	0.977084	0	0	0.9004	0.985602	2	1	0
GOTERM	activation of NF-kappaB-inducing kinase activity	13	11	0	2	0	33	38	1	0.980822	1	0	0.7963	0.985605	3	2	0
GOTERM	glycosaminoglycan biosynthetic process	11	11	0	0	0	29	97	1	0.980924	1	0	0.7972	0.985606	3	2	0
PANTHER_MOLECULAR_FUNCTION	Other_defense_and_immunity_protein	73	50	6	4	13	18	23	0.4679	0.973579	3	3	0.7342	0.98562	13	11	0
GOTERM	ephrin receptor activity	12	12	0	0	0	45	192	1	0.977052	1	0	0.8385	0.985645	3	2	0
GOTERM	regulation of sensory perception of pain	10	10	0	0	0	16	102	1	0.977139	1	0	0.7634	0.985648	3	2	0
GOTERM	steroid hormone receptor signaling pathway	13	10	0	3	0	32	51	1	0.97545	1	0	0.7514	0.985665	3	2	0
PANTHER_MOLECULAR_FUNCTION	Other_cytokine_receptor	16	13	3	0	0	17	32	1	0.977835	1	0	0.6725	0.985674	3	3	0
GOTERM	transforming growth factor beta binding	10	10	0	0	0	44	71	0.4027	0.972544	1	1	0.7611	0.985683	3	2	0
GOTERM	protein ubiquitination	82	80	1	1	0	41	62	0.5669	0.973298	4	4	0.735	0.985689	20	18	0
GOTERM	endopeptidase inhibitor activity	28	23	3	2	0	18	38	0.6854	0.977258	1	1	0.7168	0.985746	6	5	0
GOTERM	positive regulation of innate immune response	11	10	0	1	0	13	28	1	0.977535	1	0	0.7533	0.98575	3	2	0
GOTERM	positive regulation of vasoconstriction	14	14	0	0	0	24	43	1	0.976794	1	0	0.7229	0.985764	4	3	0
GOTERM	extracellular matrix binding	13	12	0	1	0	21	43	1	0.978444	1	0	0.844	0.985766	3	2	0
GOTERM	ribosomal large subunit biogenesis	10	10	0	0	0	8	16	1	0.976425	1	0	0.7489	0.985792	3	2	0
GOTERM	mitotic metaphase plate congression	10	10	0	0	0	33	40	1	0.974281	1	0	0.7571	0.985811	3	2	0
GOTERM	cell morphogenesis	30	27	1	2	0	68	105	0.7526	0.973664	1	1	0.8416	0.985822	7	5	0
GOTERM	mRNA polyadenylation	11	10	0	1	0	37	67	1	0.977921	1	0	0.7597	0.985823	3	2	0
GOTERM	ATPase binding	14	14	0	0	0	26	39	1	0.978496	1	0	0.7189	0.985857	4	3	0
GOTERM	hemidesmosome assembly	12	12	0	0	0	57	76	1	0.976178	1	0	0.8428	0.98586	3	2	0
REACTOME	METABOLISM_OF_PROTEINS	215	191	4	12	8	8	25	0.6248	1	10	9	0.8923	0.985866	48	41	0
GOTERM	electron transport chain	96	81	9	5	1	14	31	0.5903	0.976394	4	4	0.7657	0.985868	20	18	0
GOTERM	high-density lipoprotein particle remodeling	13	10	1	0	2	13	39	1	0.979615	1	0	0.7582	0.985907	3	2	0
GOTERM	regulation of calcium ion transport	10	10	0	0	0	18	140	1	0.976683	1	0	0.7543	0.985916	3	2	0
GOTERM	regulation of cell growth	58	57	0	1	0	23	97	0.3145	0.965598	3	4	0.7945	0.985928	14	12	0
GOTERM	signalosome	10	10	0	0	0	21	21	1	0.980023	1	0	0.7605	0.985946	3	2	0
GOTERM	negative regulation of transcription	138	129	1	6	2	28	72	0.6278	0.976572	6	6	0.7757	0.985947	32	29	0
GOTERM	aromatase activity	24	18	0	0	6	25	29	1	0.98429	1	0	0.8685	0.985956	5	3	0
GOTERM	epidermal growth factor receptor binding	13	12	0	0	1	56	93	1	0.975639	1	0	0.8422	0.985957	3	2	0
GOTERM	SMAD binding	29	27	1	0	1	53	96	0.7475	0.976637	1	1	0.8411	0.985961	7	5	0
KEGG	KEGG_PATHOGENIC_ESCHERICHIA_COLI_INFECTION	59	51	4	1	3	18	48	0.4755	1	3	3	0.2762	0.985964	13	15	0
BIOCARTA	PTEN_PATHWAY	18	18	0	0	0	62	73	1	1	1	0	0.6888	0.986002	5	4	0
GOTERM	anaphase-promoting complex	22	21	0	0	1	31	60	0.663	0.97662	1	1	0.8074	0.986003	5	4	0
GOTERM	negative regulation of lipid catabolic process	13	10	1	0	2	5	32	0.398	0.974279	1	1	0.7634	0.98602	3	2	0
GOTERM	serine-type endopeptidase inhibitor activity	93	65	3	4	21	16	39	0.8468	0.976511	3	2	0.7844	0.986048	16	14	0
GOTERM	cell aging	27	26	0	1	0	27	65	0.3747	0.975086	1	2	0.8184	0.98611	7	5	0
GOTERM	sugar binding	170	136	4	1	29	18	69	0.8211	0.976503	7	5	0.7544	0.986153	34	31	0
GOTERM	aminopeptidase activity	30	26	1	2	1	54	78	1	0.995157	1	0	0.8163	0.986162	7	5	0
GOTERM	activation of protein kinase activity	10	10	0	0	0	39	58	1	0.974898	1	0	0.755	0.986175	3	2	0
GOTERM	SNAP receptor activity	20	19	0	0	1	41	56	1	0.984426	1	0	0.7355	0.986179	5	4	0
GOTERM	immune response	441	304	65	13	59	15	35	0.5577	0.974075	15	15	0.6617	0.986194	76	73	0
GOTERM	positive regulation of chemokine production	13	11	1	1	0	31	37	1	0.981407	1	0	0.7926	0.986207	3	2	0
GOTERM	positive regulation of cellular component movement	12	12	0	0	0	49	57	1	0.978544	1	0	0.8367	0.98622	3	2	0
GOTERM	exocytosis	49	48	0	1	0	37	100	0.086	1	2	5	0.677	0.986227	12	11	0
GOTERM	G2/M transition of mitotic cell cycle	18	18	0	0	0	48	90	0.601	0.981858	1	1	0.8667	0.98623	5	3	0
GOTERM	P-P-bond-hydrolysis-driven protein transmembrane transporter activity	11	8	2	1	0	18	19	1	0.97612	0	0	0.8998	0.986274	2	1	0
GOTERM	negative regulation of osteoclast differentiation	12	12	0	0	0	15	32	0.4578	0.978745	1	1	0.8439	0.986305	3	2	0
GOTERM	axonogenesis	60	57	0	3	0	70	157	0.5486	0.980715	3	3	0.7953	0.986324	14	12	0
GOTERM	mitotic cell cycle spindle assembly checkpoint	10	10	0	0	0	63	67	1	0.973755	1	0	0.7494	0.986348	3	2	0
GOTERM	NAD+ ADP-ribosyltransferase activity	26	25	0	0	1	37	52	0.7149	0.971325	1	1	0.7896	0.986352	6	5	0
GOTERM	mitochondrial large ribosomal subunit	16	16	0	0	0	4	12	0.5547	0.978483	1	1	0.8089	0.986353	4	3	0
GOTERM	negative regulation of gene-specific transcription	19	18	1	0	0	13	64	1	0.983635	1	0	0.8665	0.986353	5	3	0
GOTERM	Rho guanyl-nucleotide exchange factor activity	67	63	0	4	0	131	143	0.8298	0.975822	3	2	0.8227	0.986378	16	13	0
GOTERM	outer membrane-bounded periplasmic space	10	10	0	0	0	110	336	1	0.97848	1	0	0.7608	0.986387	3	2	0
BIOCARTA	ERK5_PATHWAY	18	18	0	0	0	46	61	1	1	1	0	0.6948	0.986396	5	4	0
GOTERM	MHC class I receptor activity	14	6	7	0	1	12	14	1	0.976562	0	0	0.8215	0.986428	2	1	0
GOTERM	activation of MAPKK activity	23	23	0	0	0	72	90	0.6948	0.977753	1	1	0.7133	0.986435	6	5	0
GOTERM	activin binding	11	10	0	0	1	39	53	0.4066	0.973497	1	1	0.7577	0.986442	3	2	0
GOTERM	leukocyte cell-cell adhesion	27	23	0	4	0	24	67	0.6993	0.977614	1	1	0.715	0.986464	6	5	0
GOTERM	mitochondrial ATP synthesis coupled proton transport	14	12	2	0	0	8	10	1	0.977809	1	0	0.8426	0.986466	3	2	0
GOTERM	homophilic cell adhesion	139	87	0	5	47	58	191	0.987	0.997633	4	1	0.7818	0.986471	22	19	0
GOTERM	endothelial cell migration	13	12	0	0	1	21	151	0.4656	0.989506	1	1	0.844	0.986477	3	2	0
GOTERM	lamellipodium assembly	14	14	0	0	0	116	193	0.5152	0.985534	1	1	0.7181	0.986539	4	3	0
GOTERM	integrin complex	28	27	0	0	1	79	90	0.7546	0.973487	1	1	0.8403	0.986539	7	5	0
GOTERM	platelet alpha granule lumen	41	37	0	3	1	24	51	1	0.993104	2	0	0.8525	0.986545	9	7	0
GOTERM	RNA splicing	265	238	11	10	6	19	41	0.8504	0.9789	12	9	0.6605	0.986548	60	57	0
GOTERM	Golgi cisterna membrane	68	64	2	0	2	50	66	0.4031	0.988528	3	4	0.7685	0.986564	16	14	0
GOTERM	positive regulation of transcription, DNA-dependent	117	115	1	0	1	38	73	0.0572	1	6	10	0.6752	0.986596	29	27	0
GOTERM	response to wounding	52	48	2	0	2	21	47	0.7008	0.974304	2	2	0.7993	0.986611	12	10	0
[truncated: 1,220 more rows]
