# Supplementary material for: Elucidating the genetic architecture of reproductive ageing in the Japanese population
Source: Nat Commun. 2018 May 17;9:1977. doi: 10.1038/s41467-018-04398-z (PMC5958096; doi:10.1038/s41467-018-04398-z)
Supplement: Supplementary file 7 — Supplementary Data 6 [file 41467_2018_4398_MOESM7_ESM.xlsx]

## Sheet: Sheet1
Supplementary Data 6. MAGENTA pathway results for menopause
Database	Gene Set (GS)	Orig. Gene Set Size	Effective Gene Set Size	Num. of Genes in Abs. List	Num. of genes w/o score	Num. genes rem. proxim.	Median gene size (kb)	Mean Gene Size (kb)	Nominal GSEA P-val. 95% Cut-off	FDR 95% Cut-off	Exp. Num. Genes above 95% cut-off	Obs. Num. genes above 95% cutoff	Nominal GSEA P-val. 75% Cut-off	FDR 75% Cut-off	Exp. Num. Genes above 75% cut-off	Obs. Num. genes above 75% cutoff	Num. genes flagged
REACTOME	DNA_STRAND_ELONGATION	31	30	0	1	0	24	45	0.189137	0.720639	2	3	0.000184	0.00822	8	17	0
REACTOME	ETHANOL_OXIDATION	10	10	0	0	0	22	31	6.5e-05	0.002	1	5	0.000412	0.00858333	3	8	0
REACTOME	SYNTHESIS_OF_DNA	89	85	2	2	0	21	36	0.627465	0.884284	4	4	5.1e-05	0.00863333	21	38	0
REACTOME	ACTIVATION_OF_ATR_IN_RESPONSE_TO_REPLICATION_STRESS	37	37	0	0	0	31	40	0.2803	0.773767	2	3	0.0002	0.008725	9	20	0
REACTOME	CELL_CYCLE_CHECKPOINTS	110	107	2	1	0	23	39	0.1698	0.705251	5	8	0.0003	0.0110857	27	44	0
REACTOME	TELOMERE_MAINTENANCE	77	49	3	2	23	12	31	0.0948	0.647885	2	5	0.0002	0.0113	12	25	0
REACTOME	S_PHASE	103	99	2	2	0	21	36	0.5598	0.901943	5	5	0.0002	0.0113625	25	41	0
REACTOME	G2_M_CHECKPOINTS	43	43	0	0	0	30	41	0.019023	0.707325	2	6	4.9e-05	0.0161	11	23	0
REACTOME	POLYMERASE_SWITCHING	14	13	0	1	0	23	60	0.139	0.648882	1	2	0.0009	0.0180667	3	9	0
REACTOME	ACTIVATION_OF_THE_PRE_REPLICATIVE_COMPLEX	30	28	0	2	0	34	49	0.048	0.659471	1	4	0.0003	0.02615	7	15	0
REACTOME	EXTENSION_OF_TELOMERES	28	26	0	2	0	35	50	0.3867	0.814491	1	2	0.0009	0.031	7	14	0
REACTOME	LAGGING_STRAND_SYNTHESIS	20	19	0	1	0	34	56	0.2462	0.715295	1	2	0.0023	0.0392667	5	11	0
GOTERM	positive regulation vascular endothelial growth factor production	10	9	0	1	0	53	47	0.3716	0.886986	0	1	0.0001	0.0444	2	8	0
REACTOME	REPAIR_SYNTHESIS_OF_PATCH_27_30_BASES_LONG_BY_DNA_POLYMERASE	15	15	0	0	0	34	45	1	0.929353	1	0	0.0042	0.0546231	4	9	0
REACTOME	DNA_REPLICATION_PRE_INITIATION	76	71	2	3	0	21	35	0.4754	0.895478	4	4	0.0025	0.05635	18	29	0
REACTOME	STRIATED_MUSCLE_CONTRACTION	31	28	0	1	2	20	43	0.4053	0.86168	1	2	0.0041	0.0574812	7	14	0
REACTOME	RNA_POLYMERASE_I_PROMOTER_OPENING	59	23	4	0	32	0	6	0.0252	0.764129	1	4	0.0049	0.0580118	6	12	0
REACTOME	REMOVAL_OF_THE_FLAP_INTERMEDIATE	14	13	0	1	0	34	56	0.1349	0.665444	1	2	0.0047	0.0593133	3	8	0
REACTOME	MUSCLE_CONTRACTION	51	46	0	1	4	26	61	0.6782	0.882229	2	2	0.004	0.08095	12	20	0
Panther	Alzheimer_disease-amyloid_secretase_pathway	25	24	0	0	1	28	66	0.7119	1	1	1	0.0013	0.0989	6	13	0
REACTOME	ORC1_REMOVAL_FROM_CHROMATIN	63	60	2	1	0	16	29	0.8074	0.877363	3	2	0.0061	0.107564	15	24	0
REACTOME	PI3K_AKT_SIGNALLING	37	36	0	1	0	53	80	0.104	0.633348	2	4	0.0069	0.109052	9	16	0
REACTOME	RNA_POLYMERASE_I_III_AND_MITOCHONDRIAL_TRANSCRIPTION	120	82	6	0	32	18	41	0.2276	0.755824	4	6	0.0074	0.11261	21	31	0
REACTOME	ACTIVATION_OF_KAINATE_RECEPTORS_UPON_GLUTAMATE_BINDING	32	30	0	1	1	43	136	0.7878	0.892167	2	1	0.0083	0.115884	8	14	0
REACTOME	PHASE_1_FUNCTIONALIZATION_OF_COMPOUNDS	67	57	1	2	7	22	35	0.0243	0.702182	3	7	0.0082	0.120478	14	23	0
REACTOME	PACKAGING_OF_TELOMERE_ENDS	49	23	3	0	23	0	9	0.1076	0.658517	1	3	0.0152	0.139763	6	11	0
REACTOME	E2F_ENABLED_INHIBITION_OF_PRE_REPLICATION_COMPLEX_FORMATION	10	10	0	0	0	38	45	0.4002	0.76752	1	1	0.0205	0.1414	3	6	0
REACTOME	SYNTHESIS_OF_BILE_ACIDS_AND_BILE_SALTS_VIA_7ALPHA_HYDROXYCHOLESTEROL	15	15	0	0	0	25	40	0.5361	0.885157	1	1	0.0185	0.143511	4	8	0
REACTOME	REMOVAL_OF_THE_FLAP_INTERMEDIATE_FROM_THE_C_STRAND	10	10	0	0	0	28	34	1	0.903034	1	0	0.0202	0.144242	3	6	0
REACTOME	COPI_MEDIATED_TRANSPORT	10	10	0	0	0	29	41	0.397	0.763477	1	1	0.0185	0.14776	3	6	0
REACTOME	G_PROTEIN_BETA_GAMMA_SIGNALLING	28	26	0	0	2	47	88	0.3821	0.818079	1	2	0.0167	0.151272	7	12	0
REACTOME	ENDOGENOUS_STEROLS	14	13	1	0	0	23	47	0.4813	0.843947	1	1	0.023	0.15402	3	7	0
REACTOME	PLATELET_ADHESION_TO_EXPOSED_COLLAGEN	14	13	1	0	0	37	66	0.4762	0.848308	1	1	0.0244	0.155271	3	7	0
REACTOME	G1_S_TRANSITION	102	96	3	3	0	21	36	0.5272	0.903432	5	5	0.0141	0.166041	24	34	0
KEGG	KEGG_DNA_REPLICATION	36	34	0	2	0	23	42	0.5121	0.986772	2	2	0.0016	0.1674	9	17	0
REACTOME	M_G1_TRANSITION	61	58	2	1	0	17	29	0.9479	0.974433	3	1	0.0167	0.171921	15	22	0
PANTHER_MOLECULAR_FUNCTION	Other_enzyme_activator	17	15	1	0	1	10	19	0.1668	0.673889	1	2	0.0044	0.17525	4	9	0
REACTOME	NUCLEAR_RECEPTOR_TRANSCRIPTION_PATHWAY	50	48	0	2	0	46	108	0.4385	0.865298	2	3	0.0192	0.176388	12	19	0
REACTOME	UNWINDING_OF_DNA	11	11	0	0	0	24	26	0.4345	0.810275	1	1	0.0327	0.18046	3	6	0
REACTOME	SYNTHESIS_OF_BILE_ACIDS_AND_BILE_SALTS	19	19	0	0	0	32	50	0.6277	0.903611	1	1	0.0295	0.194897	5	9	0
REACTOME	G_BETA_GAMMA_SIGNALLING_THROUGH_PLC_BETA	20	19	0	0	1	18	84	0.6233	0.906089	1	1	0.0295	0.196211	5	9	0
REACTOME	CDT1_ASSOCIATION_WITH_THE_CDC6_ORC_ORIGIN_COMPLEX	52	49	2	1	0	16	29	0.9213	0.943243	2	1	0.0222	0.197637	12	19	0
REACTOME	GLOBAL_GENOMIC_NER	33	31	1	0	1	34	45	1	0.988155	2	0	0.028	0.216113	8	13	0
PANTHER_MOLECULAR_FUNCTION	Histone	86	32	18	3	33	1	13	0.0041	0.11805	2	6	0.0016	0.2204	8	16	0
PANTHER_BIOLOGICAL_PROCESS	Chromatin_packaging_and_remodeling	237	142	48	12	35	35	64	0.0017	0.24805	7	16	0.0013	0.2261	36	52	0
REACTOME	RNA_POLYMERASE_I_PROMOTER_CLEARANCE	82	44	6	0	32	9	26	0.1703	0.705444	2	4	0.0298	0.229466	11	17	0
REACTOME	A_THIRD_PROTEOLYTIC_CLEAVAGE_RELEASES_NICD	10	9	1	0	0	32	46	0.3732	0.769924	0	1	0.0499	0.231675	2	5	0
REACTOME	RNA_POLYMERASE_III_TRANSCRIPTION_TERMINATION	17	17	0	0	0	17	74	0.5804	0.905605	1	1	0.0417	0.232286	4	8	0
PANTHER_MOLECULAR_FUNCTION	GABA_receptor	20	16	1	3	0	79	136	0.0063	0.1959	1	4	0.0071	0.233467	4	9	0
REACTOME	G_BETA_GAMMA_SIGNALLING_THROUGH_PI3KGAMMA	25	23	0	0	2	53	65	0.3258	0.763723	1	2	0.0369	0.235216	6	10	0
REACTOME	AUTODEGRADATION_OF_CDH1_BY_CDH1_APC	57	54	2	1	0	18	30	0.7566	0.890698	3	2	0.0316	0.236954	14	20	0
REACTOME	TRKA_SIGNALLING_FROM_THE_PLASMA_MEMBRANE	103	101	0	1	1	61	103	0.3953	0.856294	5	6	0.0275	0.242953	25	34	0
REACTOME	RETROGRADE_NEUROTROPHIN_SIGNALLING	12	12	0	0	0	52	66	0.1145	0.660167	1	2	0.0534	0.255554	3	6	0
REACTOME	CELL_CYCLE_MITOTIC	306	288	4	9	5	30	49	0.0841	0.613433	14	20	0.0306	0.25947	72	86	0
REACTOME	MRNA_DECAY_BY_5_TO_3_EXORIBONUCLEASE	13	12	1	0	0	32	42	0.4657	0.855518	1	1	0.0519	0.260271	3	6	0
REACTOME	REMOVAL_OF_DNA_PATCH_CONTAINING_ABASIC_RESIDUE	15	15	0	0	0	9	15	0.5382	0.88599	1	1	0.0546	0.273224	4	7	0
Panther	EGF_receptor_signaling_pathway	43	40	0	1	2	47	96	0.1386	1	2	4	0.013	0.280833	10	17	0
REACTOME	MYOGENESSIS	29	27	0	0	2	84	168	0.7502	0.88602	1	1	0.0502	0.287343	7	11	0
REACTOME	OTHER_SEMAPHORIN_INTERACTIONS	16	15	0	1	0	131	187	1	0.930579	1	0	0.0582	0.2886	4	7	0
REACTOME	SIGNALING_BY_NOTCH	16	15	1	0	0	27	44	0.5314	0.887906	1	1	0.0583	0.288853	4	7	0
REACTOME	BASE_EXCISION_REPAIR	18	18	0	0	0	10	19	0.6085	0.897682	1	1	0.0585	0.290921	5	8	0
GOTERM	negative regulation of MAP kinase activity	15	15	0	0	0	15	41	1	0.993257	1	0	0.0008	0.29675	4	10	0
REACTOME	P53_INDEPENDENT_DNA_DAMAGE_RESPONSE	43	40	2	1	0	16	25	1	0.99797	2	0	0.0539	0.30533	10	15	0
REACTOME	METABOLISM_OF_AMINO_ACIDS	162	146	2	9	5	26	42	0.189	0.745864	7	10	0.044	0.305815	37	46	0
REACTOME	SYNTHESIS_OF_BILE_ACIDS_AND_BILE_SALTS_VIA_24_HYDROXYCHOLESTEROL	10	10	0	0	0	28	34	0.4026	0.773144	1	1	0.0806	0.306072	3	5	0
REACTOME	MITOTIC_M_M_G1_PHASES	157	150	2	5	0	27	46	0.2144	0.739959	8	10	0.0465	0.309249	38	47	0
REACTOME	COMPLEMENT_CASCADE	50	16	33	0	1	29	40	0.5616	0.898806	1	1	0.0706	0.309969	4	7	0
PANTHER_MOLECULAR_FUNCTION	Other_transcription_factor	349	299	23	14	13	25	59	0.1534	0.786408	15	19	0.006	0.31056	75	93	0
REACTOME	CALCITONIN_LIKE_LIGAND_RECEPTORS	10	10	0	0	0	6	36	1	0.885013	1	0	0.0796	0.311198	3	5	0
REACTOME	VIF_MEDIATED_DEGRADATION_OF_APOBEC3G	47	44	2	1	0	16	26	1	0.993341	2	0	0.0604	0.327862	11	16	0
REACTOME	ADHERENS_JUNCTIONS_INTERACTIONS	29	28	0	0	1	131	255	0.4127	0.851266	1	2	0.066	0.329646	7	11	0
PANTHER_MOLECULAR_FUNCTION	Replication_origin_binding_protein	12	12	0	0	0	64	121	0.4595	0.864751	1	1	0.0165	0.331475	3	7	0
PANTHER_MOLECULAR_FUNCTION	Endoribonuclease	33	27	1	0	5	8	21	0.3823	0.849154	1	2	0.0203	0.337975	7	12	0
Panther	DNA_replication	15	12	1	2	0	27	46	0.4582	0.951719	1	1	0.0136	0.3463	3	7	0
REACTOME	NEF_MEDIATES_DOWN_MODULATION_OF_CELL_SURFACE_RECEPTORS_BY_RECRUITING_THEM_TO_CLATHRIN_ADAPTERS	21	19	1	1	0	37	55	0.2412	0.719736	1	2	0.0772	0.354969	5	8	0
REACTOME	SCF_BETA_TRCP_MEDIATED_DEGRADATION_OF_EMI1	48	45	2	1	0	16	30	1	0.992715	2	0	0.0737	0.360775	11	16	0
REACTOME	TRANSFORMATION_OF_LANOSTEROL_TO_CHOLESTEROL	10	8	0	2	0	21	21	1	0.875079	0	0	0.1144	0.360799	2	4	0
REACTOME	STEROID_METABOLISM	62	58	1	2	1	23	38	0.7993	0.880188	3	2	0.0658	0.36183	15	20	0
REACTOME	DNA_REPAIR	104	100	2	1	1	32	49	0.2291	0.730652	5	7	0.0687	0.36528	25	32	0
PANTHER_MOLECULAR_FUNCTION	Carbohydrate_phosphatase	10	8	1	1	0	31	32	0.0051	0.1147	0	3	0.0274	0.365383	2	5	0
REACTOME	NEF_MEDIATED_DOWNREGULATION_OF_MHC_CLASS_I_COMPLEX_CELL_SURFACE_EXPRESSION	10	8	1	1	0	49	58	0.3418	0.753827	0	1	0.111	0.370045	2	4	0
PANTHER_MOLECULAR_FUNCTION	Damaged_DNA-binding_protein	27	24	3	0	0	31	53	0.7045	0.972322	1	1	0.019	0.370329	6	11	0
REACTOME	CDC6_ASSOCIATION_WITH_THE_ORC:ORIGIN_COMPLEX	11	11	0	0	0	45	48	0.4316	0.814066	1	1	0.1125	0.371159	3	5	0
REACTOME	NEURORANSMITTER_RECEPTOR_BINDING_AND_DOWNSTREAM_TRANSMISSION_IN_THE_POSTSYNAPTIC_CELL	84	79	0	4	1	78	141	0.0925	0.619798	4	7	0.0638	0.371405	20	26	0
REACTOME	IONOTROPIC_ACTIVITY_OF_KAINATE_RECEPTORS	12	11	0	1	0	239	224	1	0.901468	1	0	0.1126	0.373148	3	5	0
REACTOME	AMINO_ACID_TRANSPORT_ACROSS_THE_PLASMA_MEMBRANE	31	26	0	3	2	43	49	0.7359	0.875289	1	1	0.0891	0.375352	7	10	0
PANTHER_MOLECULAR_FUNCTION	Ion_channel	140	114	5	11	10	46	126	0.2084	0.790739	6	8	0.0275	0.380685	29	38	0
Panther	Hypoxia_response_via_HIF_activation	16	16	0	0	0	27	103	0.5576	1	1	1	0.0265	0.381675	4	8	0
PANTHER_MOLECULAR_FUNCTION	DNA_helicase	76	62	11	3	0	55	78	0.3744	0.872341	3	4	0.0205	0.386178	16	23	0
PANTHER_BIOLOGICAL_PROCESS	mRNA_transcription_termination	10	7	3	0	0	10	13	1	1	0	0	0.0121	0.3914	2	5	0
REACTOME	PURINE_SALVAGE_REACTIONS	12	11	0	1	0	32	75	0.4319	0.811485	1	1	0.1153	0.395744	3	5	0
REACTOME	INTEGRIN_CELL_SURFACE_INTERACTIONS	81	73	1	0	7	58	86	0.0697	0.658416	4	7	0.0803	0.395819	18	24	0
PANTHER_MOLECULAR_FUNCTION	Other_ion_channel	47	38	6	1	2	43	102	0.0405	0.379046	2	5	0.0329	0.396755	10	15	0
PANTHER_MOLECULAR_FUNCTION	Tyrosine_protein_kinase_receptor	77	66	6	2	3	76	157	0.0476	0.427294	3	7	0.0248	0.39906	17	24	0
REACTOME	CONVERSION_FROM_APC_CDC20_TO_APC_CDH1_IN_LATE_ANAPHASE	17	17	0	0	0	36	49	0.2017	0.731849	1	2	0.1093	0.401203	4	7	0
REACTOME	ADP_SIGNALLING_THROUGH_P2Y_PURINOCEPTOR_12	21	20	0	0	1	35	51	0.6391	0.90015	1	1	0.1003	0.40484	5	8	0
REACTOME	CELLEXTRACELLULAR_MATRIX_INTERACTIONS	16	14	0	2	0	57	82	0.5116	0.864649	1	1	0.1108	0.409751	4	6	0
PANTHER_MOLECULAR_FUNCTION	DNA-directed_DNA_polymerase	23	20	0	2	1	35	54	0.2667	0.806887	1	2	0.0372	0.411592	5	9	0
REACTOME	RNA_POLYMERASE_I_CHAIN_ELONGATION	34	30	2	0	2	12	28	0.442	0.862594	2	2	0.102	0.412348	8	11	0
REACTOME	BIOLOGICAL_OXIDATIONS	127	95	5	2	25	22	33	0.0474	0.609771	5	9	0.0837	0.415679	24	30	0
PANTHER_MOLECULAR_FUNCTION	Major_histocompatibility_complex_antigen	46	12	34	0	0	16	26	0.0193	0.21208	1	3	0.0525	0.416257	3	6	0
PANTHER_BIOLOGICAL_PROCESS	Acyl-CoA_metabolism	22	17	1	3	1	34	44	0.2106	0.776326	1	2	0.0134	0.418633	4	9	0
PANTHER_MOLECULAR_FUNCTION	G-protein_modulator	35	24	6	4	1	69	204	0.7144	0.958672	1	1	0.0532	0.418735	6	10	0
REACTOME	METABOLISM_OF_BILE_ACIDS_AND_BILE_SALTS	27	27	0	0	0	34	54	0.7533	0.8806	1	1	0.1072	0.419108	7	10	0
REACTOME	CDC20_PHOSPHO_APC_MEDIATED_DEGRADATION_OF_CYCLIN_A	63	60	2	1	0	16	29	0.812	0.875235	3	2	0.0891	0.419808	15	20	0
REACTOME	ADP_SIGNALLING_THROUGH_P2Y_PURINOCEPTOR_1	25	24	0	0	1	42	71	0.7074	0.882664	1	1	0.1245	0.420021	6	9	0
REACTOME	TRANSCRIPTION	197	155	7	3	32	19	38	0.2455	0.779334	8	10	0.0945	0.420588	39	46	0
REACTOME	NUCLEOTIDE_EXCISION_REPAIR	49	47	1	0	1	30	38	1	0.991259	2	0	0.1007	0.421631	12	16	0
REACTOME	CLASS_B2_SECRETIN_FAMILY_RECEPTORS	85	82	0	0	3	14	35	0.787	0.878945	4	3	0.0993	0.423661	21	26	0
GOTERM	transcription regulator activity	106	94	7	5	0	12	63	0.196	0.899641	5	7	0.0011	0.423733	24	37	0
REACTOME	REGULATION_OF_APC_ACTIVATORS_BETWEEN_G1_S_AND_EARLY_ANAPHASE	71	68	2	1	0	16	31	0.67	0.874973	3	3	0.1039	0.424176	17	22	0
PANTHER_MOLECULAR_FUNCTION	Other_select_calcium_binding_proteins	41	36	4	1	0	32	122	0.2721	0.775479	2	3	0.0447	0.426237	9	14	0
REACTOME	RNA_POLYMERASE_III_TRANSCRIPTION	34	34	0	0	0	25	61	0.5165	0.901668	2	2	0.121	0.427939	9	12	0
Panther	Nicotine_degradation	10	9	0	0	1	27	26	1	0.917341	0	0	0.0447	0.43704	2	5	0
GOTERM	DNA-dependent DNA replication	15	15	0	0	0	19	38	0.0368	0.549875	1	3	0.0046	0.437086	4	9	0
PANTHER_MOLECULAR_FUNCTION	Guanyl-nucleotide_exchange_factor	138	123	8	7	0	111	145	0.7398	0.996164	6	5	0.0356	0.43986	31	40	0
REACTOME	E2F_MEDIATED_REGULATION_OF_DNA_REPLICATION	33	31	1	1	0	25	46	0.2037	0.727043	2	3	0.1305	0.44266	8	11	0
REACTOME	RNA_POLYMERASE_III_CHAIN_ELONGATION	12	12	0	0	0	12	28	0.4649	0.840763	1	1	0.1534	0.444696	3	5	0
Panther	PDGF_signaling_pathway	52	45	0	6	1	42	103	0.6723	1	2	2	0.0363	0.446317	11	17	0
REACTOME	GENERIC_TRANSCRIPTION_PATHWAY	35	31	1	3	0	44	80	0.0633	0.654412	2	4	0.13	0.446403	8	11	0
REACTOME	HORMONE_LIGAND_BINDING_RECEPTORS	10	9	0	0	1	10	55	0.3739	0.774595	0	1	0.166	0.448642	2	4	0
REACTOME	CYTOCHROME_P450_ARRANGED_BY_SUBSTRATE_TYPE	49	41	1	0	7	21	37	0.619	0.887065	2	2	0.1234	0.449334	10	14	0
GOTERM	regulation of gene expression	34	32	1	1	0	26	57	0.4732	0.898848	2	2	0.0013	0.449925	8	16	0
REACTOME	EICOSANOID_LIGAND_BINDING_RECEPTORS	15	12	0	1	2	6	26	0.4587	0.859144	1	1	0.1575	0.451005	3	5	0
REACTOME	CYCLIN_E_ASSOCIATED_EVENTS_DURING_G1_S_TRANSITION	58	55	2	1	0	16	31	0.7738	0.88216	3	2	0.1173	0.451499	14	18	0
REACTOME	RESOLUTION_OF_AP_SITES_VIA_THE_SINGLE_NUCLEOTIDE_REPLACEMENT_PATHWAY	12	12	0	0	0	10	15	0.4615	0.847715	1	1	0.1584	0.451811	3	5	0
GOTERM	gamma-aminobutyric acid signaling pathway	20	18	0	2	0	85	148	0.01	0.454625	1	4	0.0049	0.4535	5	10	0
REACTOME	PECAM1_INTERACTIONS	12	12	0	0	0	76	85	0.119	0.688271	1	2	0.1611	0.454086	3	5	0
PANTHER_BIOLOGICAL_PROCESS	Protein_folding	186	131	47	5	3	17	30	0.0615	0.693037	7	11	0.0077	0.46235	33	45	0
REACTOME	P38MAPK_EVENTS	13	12	0	0	1	44	40	0.4658	0.832426	1	1	0.1595	0.464731	3	5	0
GOTERM	positive regulation of peptidyl-serine phosphorylation	11	10	0	0	1	30	66	0.0011	0.115533	1	4	0.0019	0.46694	3	7	0
REACTOME	RNA_POLYMERASE_III_TRANSCRIPTION_INITIATION_FROM_TYPE_3_PROMOTER	22	22	0	0	0	18	39	0.297	0.729051	1	2	0.1481	0.471432	6	8	0
REACTOME	TRANSCRIPTION_COUPLED_NER	44	42	1	0	1	29	38	1	0.997355	2	0	0.145	0.4732	11	14	0
REACTOME	REGULATION_OF_INSULIN_SECRETION_BY_GLUCAGON_LIKE_PEPTIDE_1	61	59	0	0	2	71	110	0.7948	0.881287	3	2	0.1264	0.47545	15	19	0
GOTERM	ion channel activity	155	133	0	11	11	54	135	0.3461	0.912165	7	8	0.008	0.477089	33	46	0
PANTHER_MOLECULAR_FUNCTION	Other_membrane_traffic_protein	117	89	27	0	1	32	69	0.1604	0.733269	4	7	0.0655	0.481954	22	29	0
REACTOME	SIGNALLING_BY_NGF	215	203	0	11	1	55	105	0.2125	0.738589	10	13	0.1332	0.482219	51	58	0
REACTOME	GLUCAGON_TYPE_LIGAND_RECEPTORS	33	32	0	0	1	12	43	0.8137	0.881236	2	1	0.1547	0.484661	8	11	0
REACTOME	INTEGRIN_ALPHAIIBBETA3_SIGNALING	23	22	0	0	1	60	88	0.0922	0.644029	1	3	0.1645	0.485187	6	8	0
PANTHER_MOLECULAR_FUNCTION	Nuclear_hormone_receptor	47	45	0	2	0	45	112	0.3912	0.85665	2	3	0.0723	0.485644	11	16	0
PANTHER_MOLECULAR_FUNCTION	Other_nucleic_acid_binding	41	29	10	2	0	28	54	0.4334	0.871727	1	2	0.0834	0.486104	7	11	0
KEGG	KEGG_SELENOAMINO_ACID_METABOLISM	26	26	0	0	0	27	37	0.7362	1	1	1	0.0403	0.48622	7	11	0
GOTERM	positive regulation of DNA repair	15	14	0	1	0	38	84	0.0298	0.580511	1	3	0.0021	0.4873	4	9	0
REACTOME	SMOOTH_MUSCLE_CONTRACTION	24	22	0	0	2	36	77	0.6704	0.881896	1	1	0.1623	0.48798	6	8	0
REACTOME	INHIBITION_OF_INSULIN_SECRETION_BY_ADRENALINE_NORADRENALINE	30	29	0	0	1	23	96	0.7755	0.891065	1	1	0.1599	0.488281	7	10	0
GOTERM	protein transporter activity	73	69	2	2	0	51	63	0.1339	0.837249	3	6	0.0039	0.489633	17	28	0
REACTOME	SEMAPHORIN_INTERACTIONS	66	64	0	2	0	69	104	0.2176	0.739136	3	5	0.1499	0.490685	16	20	0
PANTHER_MOLECULAR_FUNCTION	Carbohydrate_kinase	27	25	0	2	0	41	63	0.1281	0.61988	1	3	0.0746	0.490939	6	10	0
GOTERM	GABA-A receptor activity	19	16	0	3	0	79	136	0.0075	0.4468	1	4	0.0066	0.491138	4	9	0
GOTERM	DNA damage response, signal transduction by p53 class mediator resulting in induction of apoptosis	13	13	0	0	0	28	63	0.0216	0.533	1	3	0.0233	0.491662	3	7	0
GOTERM	structural constituent of muscle	42	38	0	1	3	28	75	0.1245	0.80639	2	4	0.0145	0.491744	10	16	0
GOTERM	regulation of calcium ion transport	10	10	0	0	0	18	140	0.0108	0.399854	1	3	0.0181	0.49515	3	6	0
BIOCARTA	PROTEASOME_PATHWAY	19	17	0	2	0	25	35	1	1	1	0	0.0124	0.496533	4	9	0
GOTERM	response to peptide hormone stimulus	49	44	0	3	2	22	59	0.377	0.915903	2	3	0.0128	0.497213	11	18	0
GOTERM	vitamin D receptor binding	15	13	0	2	0	25	41	0.0245	0.534338	1	3	0.0229	0.497556	3	7	0
REACTOME	THE_ROLE_OF_NEF_IN_HIV1_REPLICATION_AND_DISEASE_PATHOGENESIS	28	26	1	1	0	48	98	0.374	0.80548	1	2	0.175	0.498142	7	9	0
GOTERM	oocyte maturation	12	12	0	0	0	38	73	0.1215	0.724213	1	2	0.016	0.50034	3	7	0
REACTOME	STABILIZATION_OF_P53	46	43	2	1	0	16	34	1	0.999441	2	0	0.1623	0.500607	11	14	0
PANTHER_MOLECULAR_FUNCTION	Signaling_molecule	69	57	4	4	4	22	74	0.5492	0.945973	3	3	0.054	0.501167	14	20	0
REACTOME	FRS2_MEDIATED_ACTIVATION	16	16	0	0	0	59	70	0.5608	0.892205	1	1	0.1902	0.501427	4	6	0
PANTHER_MOLECULAR_FUNCTION	Basal_transcription_factor	63	41	16	4	2	35	65	0.3347	0.826634	2	3	0.0602	0.501485	10	15	0
PANTHER_MOLECULAR_FUNCTION	Antibacterial_response_protein	38	26	5	4	3	7	21	0.134	0.612819	1	3	0.0941	0.502448	7	10	0
REACTOME	BRANCHED_CHAIN_AMINO_ACID_CATABOLISM	17	16	0	1	0	56	75	0.0068	0.44445	1	4	0.1915	0.503011	4	6	0
GOTERM	beta-catenin binding	37	32	0	4	1	94	153	0.0213	0.589257	2	5	0.0152	0.504708	8	14	0
REACTOME	COSTIMULATION_BY_THE_CD28_FAMILY	70	50	17	0	3	40	68	0.2367	0.74704	3	4	0.1607	0.506129	13	16	0
PANTHER_MOLECULAR_FUNCTION	Aspartic_protease	27	22	3	0	2	13	29	0.6773	0.963307	1	1	0.0767	0.506314	6	9	0
GOTERM	JAK-STAT cascade	27	24	1	0	2	34	50	0.0259	0.572671	1	4	0.0208	0.50674	6	11	0
REACTOME	THROMBIN_SIGNALLING_THROUGH_PROTEINASE_ACTIVATED_RECEPTORS	27	26	0	0	1	24	62	0.736	0.876772	1	1	0.1818	0.506741	7	9	0
GOTERM	UTP biosynthetic process	10	8	0	1	1	16	50	0.057	0.516061	0	2	0.0272	0.506982	2	5	0
REACTOME	FORMATION_OF_ATP_BY_CHEMIOSMOTIC_COUPLING	15	13	2	0	0	8	9	0.4799	0.847154	1	1	0.2034	0.507247	3	5	0
KEGG	KEGG_ASTHMA	30	13	15	1	1	4	6	0.4791	0.985509	1	1	0.023	0.507325	3	7	0
REACTOME	CYTOSOLIC_SULFONATION_OF_SMALL_MOLECULES	11	7	2	0	2	19	26	0.3036	0.715523	0	1	0.2387	0.507453	2	3	0
REACTOME	REGULATION_OF_PYRUVATE_DEHYDROGENASE_COMPLEX	12	10	0	2	0	23	30	1	0.888502	1	0	0.2219	0.508706	3	4	0
GOTERM	synapse	246	228	0	14	4	71	174	0.3461	0.889426	11	13	0.0112	0.508959	57	72	0
REACTOME	GAP_JUNCTION_ASSEMBLY	19	13	0	1	5	6	12	0.0227	1	1	3	0.2026	0.509714	3	5	0
REACTOME	SIGNALLING_TO_ERKS	34	33	0	0	1	52	76	0.4952	0.894051	2	2	0.1783	0.510772	8	11	0
GOTERM	antigen processing and presentation of peptide antigen via MHC class I	11	5	6	0	0	8	19	0.2266	0.810352	0	1	0.0161	0.510933	1	4	0
GOTERM	receptor-mediated endocytosis	41	39	1	0	1	27	102	0.3025	0.888672	2	3	0.0042	0.51215	10	18	0
BIOCARTA	IL10_PATHWAY	17	14	1	0	2	18	33	0.154	1	1	2	0.0086	0.5134	4	8	0
KEGG	KEGG_CELL_ADHESION_MOLECULES_CAMS	134	101	21	5	7	38	147	0.8842	0.989321	5	3	0.0278	0.514556	25	34	0
GOTERM	negative regulation of transcription, DNA-dependent	85	80	0	5	0	34	77	0.2173	0.888575	4	6	0.0097	0.516228	20	30	0
GOTERM	embryonic placenta development	19	18	0	1	0	23	32	0.5948	0.931586	1	1	0.0188	0.51624	5	9	0
KEGG	KEGG_NUCLEOTIDE_EXCISION_REPAIR	44	39	1	3	1	33	43	1	1	2	0	0.0416	0.517118	10	15	0
GOTERM	response to radiation	17	15	1	1	0	38	52	0.0333	0.56413	1	3	0.0186	0.517355	4	8	0
PANTHER_MOLECULAR_FUNCTION	Other_ligand-gated_ion_channel	26	20	1	3	2	48	153	0.6385	0.931099	1	1	0.1031	0.517954	5	8	0
PANTHER_MOLECULAR_FUNCTION	Single-stranded_DNA-binding_protein	23	22	0	1	0	40	132	0.3071	0.764643	1	2	0.0794	0.518629	6	9	0
GOTERM	COPI coating of Golgi vesicle	10	10	0	0	0	29	41	0.4013	0.894802	1	1	0.0206	0.518661	3	6	0
GOTERM	phosphoinositide binding	60	57	0	2	1	69	111	0.3169	0.907636	3	4	0.0075	0.519208	14	23	0
PANTHER_MOLECULAR_FUNCTION	Dehydrogenase	225	191	23	5	6	27	51	0.0144	0.287	10	17	0.0509	0.519974	48	58	0
GOTERM	GTP biosynthetic process	10	8	0	1	1	16	50	0.0577	0.501366	0	2	0.0264	0.520839	2	5	0
REACTOME	BASE_FREE_SUGAR_PHOSPHATE_REMOVAL_VIA_THE_SINGLE_NUCLEOTIDE_REPLACEMENT_PATHWAY	10	10	0	0	0	9	12	0.3937	0.766558	1	1	0.2211	0.521617	3	4	0
GOTERM	pyridine nucleotide biosynthetic process	12	12	0	0	0	32	57	1	0.993092	1	0	0.0148	0.5217	3	7	0
GOTERM	CTP biosynthetic process	11	9	0	1	1	24	48	0.07	0.509251	0	2	0.0094	0.5241	2	6	0
GOTERM	DNA replication initiation	16	14	0	2	0	24	33	1	0.993182	1	0	0.0085	0.524212	4	8	0
GOTERM	odontogenesis	16	15	0	1	0	23	104	0.1727	0.822808	1	2	0.0198	0.524871	4	8	0
GOTERM	regulation of mitotic cell cycle	14	14	0	0	0	17	33	0.5178	0.892786	1	1	0.0393	0.525274	4	7	0
GOTERM	mammary gland development	29	28	1	0	0	62	193	0.0503	0.55418	1	4	0.0292	0.525606	7	12	0
GOTERM	positive regulation of glycogen biosynthetic process	10	10	0	0	0	39	70	1	0.980668	1	0	0.0218	0.525613	3	6	0
GOTERM	transcription repressor activity	162	154	1	5	2	25	67	0.0776	0.777642	8	12	0.0216	0.525661	39	50	0
GOTERM	membrane coat	24	24	0	0	0	45	64	0.3459	0.896204	1	2	0.0236	0.526389	6	11	0
GOTERM	transcription corepressor activity	138	131	0	7	0	26	69	0.2055	0.881842	7	9	0.0097	0.526539	33	45	0
REACTOME	REGULATION_OF_ORNITHINE_DECARBOXYLASE	47	44	2	1	0	16	24	1	0.995255	2	0	0.1902	0.526964	11	14	0
GOTERM	integrin-mediated signaling pathway	57	53	0	1	3	58	103	0.1236	0.81625	3	5	0.0261	0.526969	13	20	0
PANTHER_MOLECULAR_FUNCTION	Protein_kinase	191	161	15	11	4	60	117	0.2827	0.823793	8	10	0.087	0.528432	40	48	0
GOTERM	cell-matrix adhesion	71	69	0	1	1	47	65	0.1225	0.837817	3	6	0.0252	0.528471	17	25	0
GOTERM	cytokine-mediated signaling pathway	48	44	0	1	3	22	31	0.3701	0.915554	2	3	0.0067	0.528925	11	19	0
REACTOME	PD1_SIGNALING	29	10	17	0	2	26	36	1	0.901128	1	0	0.2287	0.528955	3	4	0
GOTERM	integrin complex	28	25	0	0	3	79	90	0.0349	0.486277	1	4	0.0318	0.528983	6	11	0
REACTOME	OPSINS	10	7	1	2	0	14	21	0.2955	0.712136	0	1	0.245	0.529008	2	3	0
REACTOME	EGFR_DOWNREGULATION	24	23	0	1	0	73	77	0.6986	0.882376	1	1	0.2007	0.52945	6	8	0
REACTOME	SIGNAL_AMPLIFICATION	31	30	0	0	1	47	66	0.7876	0.892971	2	1	0.1981	0.530251	8	10	0
REACTOME	REGULATION_OF_INSULIN_SECRETION_BY_FREE_FATTY_ACIDS	20	20	0	0	0	51	139	1	0.961509	1	0	0.2088	0.530981	5	7	0
REACTOME	IRS_RELATED_EVENTS	79	76	0	1	2	43	63	0.1734	0.713245	4	6	0.1684	0.531898	19	23	0
REACTOME	INITIAL_TRIGGERING_OF_COMPLEMENT	43	10	33	0	0	9	23	0.4052	0.764655	1	1	0.2285	0.531953	3	4	0
GOTERM	cellular process	17	15	1	1	0	67	68	0.0377	0.543794	1	3	0.0168	0.53214	4	8	0
REACTOME	G_PROTEIN_ACTIVATION	28	27	0	0	1	23	56	0.7548	0.884068	1	1	0.2101	0.532757	7	9	0
REACTOME	SIGNALING_BY_WNT	58	55	2	1	0	21	42	0.77	0.885846	3	2	0.1919	0.533394	14	17	0
GOTERM	nucleoside diphosphate kinase activity	10	8	0	1	1	16	50	0.0593	0.492932	0	2	0.0253	0.533546	2	5	0
REACTOME	HOST_INTERACTIONS_OF_HIV_FACTORS	120	113	4	3	0	27	52	0.3331	0.822837	6	7	0.1738	0.534403	28	33	0
GOTERM	Ras GTPase binding	11	11	0	0	0	128	159	0.0981	0.627407	1	2	0.0334	0.53498	3	6	0
GOTERM	nucleosome	64	31	6	2	25	2	21	0.0157	0.578673	2	5	0.0274	0.535519	8	13	0
REACTOME	CELL_CELL_ADHESION_SYSTEMS	59	55	0	1	3	41	163	0.7634	0.897782	3	2	0.1903	0.535771	14	17	0
GOTERM	pancreatic ribonuclease activity	15	7	0	0	8	2	3	1	0.975381	0	0	0.0113	0.5361	2	5	0
GOTERM	response to cadmium ion	11	11	0	0	0	33	38	1	0.981191	1	0	0.03	0.536198	3	6	0
GOTERM	positive regulation of gene-specific transcription	36	34	1	1	0	36	49	0.51	0.912967	2	2	0.0251	0.53951	9	14	0
GOTERM	DNA binding	1480	1156	54	54	216	24	54	0.0262	0.63523	58	70	0.0164	0.53974	289	313	0
PANTHER_MOLECULAR_FUNCTION	Cysteine_protease	125	90	22	8	5	44	56	0.0129	0.2527	5	10	0.1122	0.539811	23	28	0
GOTERM	positive regulation of MAP kinase activity	17	16	0	1	0	33	51	0.0427	0.482446	1	3	0.0288	0.540663	4	8	0
PANTHER_MOLECULAR_FUNCTION	Methyltransferase	99	83	14	1	1	27	53	0.0076	0.2317	4	10	0.1127	0.542378	21	26	0
GOTERM	negative regulation of Wnt receptor signaling pathway	30	28	0	2	0	33	84	0.0472	0.534351	1	4	0.0289	0.542495	7	12	0
PANTHER_MOLECULAR_FUNCTION	Other_isomerase	91	58	29	4	0	24	34	0.0642	0.434891	3	6	0.1137	0.543462	15	19	0
GOTERM	membrane protein ectodomain proteolysis	14	14	0	0	0	60	69	0.5166	0.889281	1	1	0.0351	0.543586	4	7	0
GOTERM	chromatin binding	139	125	5	7	2	33	63	0.6006	0.947355	6	6	0.0167	0.543702	31	42	0
GOTERM	extracellular ligand-gated ion channel activity	47	37	0	6	4	40	81	0.1081	0.779722	2	4	0.0257	0.543763	9	15	0
GOTERM	phosphate binding	15	12	2	1	0	23	53	0.1166	0.703777	1	2	0.0142	0.544273	3	7	0
PANTHER_MOLECULAR_FUNCTION	Voltage-gated_potassium_channel	91	85	2	1	3	33	108	0.1328	0.687726	4	7	0.0924	0.544733	21	27	0
PANTHER_MOLECULAR_FUNCTION	Actin_and_actin_related_protein	39	28	8	2	1	24	36	0.7636	0.975402	1	1	0.1357	0.545	7	10	0
PANTHER_MOLECULAR_FUNCTION	Other_phosphatase	82	69	4	7	2	44	74	0.455	0.911887	3	4	0.1166	0.545953	17	22	0
GOTERM	postsynaptic membrane	140	129	0	8	3	58	186	0.0103	0.575746	6	13	0.0196	0.547229	32	43	0
PANTHER_MOLECULAR_FUNCTION	Basic_helix-loop-helix_transcription_factor	103	93	7	2	1	6	45	0.6928	0.971184	5	4	0.1036	0.547591	23	29	0
GOTERM	chromatin modification	199	176	2	16	5	41	83	0.1678	0.8832	9	12	0.0151	0.547613	44	57	0
GOTERM	regulation of signal transduction	23	17	2	4	0	15	37	1	0.992034	1	0	0.0391	0.547936	4	8	0
PANTHER_MOLECULAR_FUNCTION	Cell_adhesion_molecule	99	84	8	6	1	47	125	0.0075	0.212675	4	10	0.1268	0.548809	21	26	0
GOTERM	ubiquitin-dependent protein catabolic process	146	126	7	11	2	56	78	0.761	0.976945	6	5	0.0203	0.551125	32	42	0
GOTERM	retinol binding	12	11	0	0	1	9	12	0.1098	0.664225	1	2	0.0333	0.554035	3	6	0
PANTHER_MOLECULAR_FUNCTION	DNA_glycosylase	12	12	0	0	0	12	16	1	1	1	0	0.1566	0.554103	3	5	0
GOTERM	nucleotide-excision repair, DNA gap filling	17	17	0	0	0	34	43	1	0.991768	1	0	0.0134	0.554171	4	9	0
GOTERM	phospholipid catabolic process	12	12	0	0	0	29	63	0.0196	0.508262	1	3	0.0133	0.554295	3	7	0
GOTERM	clathrin coated vesicle membrane	11	11	0	0	0	61	140	0.4308	0.917676	1	1	0.0335	0.554762	3	6	0
GOTERM	bile acid metabolic process	11	11	0	0	0	32	58	0.0993	0.654797	1	2	0.0074	0.555254	3	7	0
GOTERM	synaptic vesicle membrane	44	43	0	1	0	64	104	0.6328	0.944063	2	2	0.0237	0.556787	11	17	0
GOTERM	nucleolus	699	607	8	46	38	26	49	0.0752	0.811179	30	38	0.0148	0.557554	152	173	0
PANTHER_MOLECULAR_FUNCTION	Oxygenase	101	84	5	1	11	22	38	0.9317	1	4	2	0.1279	0.558288	21	26	0
PANTHER_MOLECULAR_FUNCTION	Ubiquitin-protein_ligase	253	184	54	7	8	33	78	0.7016	0.97721	9	8	0.099	0.559403	46	54	0
REACTOME	TRANSMISSION_ACROSS_CHEMICAL_SYNAPSES	130	122	0	6	2	79	145	0.4132	0.86769	6	7	0.1947	0.560972	31	35	0
GOTERM	regulation of muscle contraction	12	11	1	0	0	23	71	0.443	0.912851	1	1	0.0345	0.561117	3	6	0
GOTERM	G2/M transition DNA damage checkpoint	10	9	0	1	0	81	108	0.0005	0.0765	0	4	0.0489	0.561133	2	5	0
REACTOME	GRB2_SOS_PROVIDES_LINKAGE_TO_MAPK_SIGNALING_FOR_INTERGRINS	15	14	0	0	1	68	92	0.0294	1	1	3	0.251	0.562143	4	5	0
PANTHER_MOLECULAR_FUNCTION	Peptide_hormone	80	64	2	1	13	6	16	0.3989	0.876505	3	4	0.0946	0.562324	16	21	0
GOTERM	COPI vesicle coat	11	11	0	0	0	31	51	0.4333	0.914986	1	1	0.0353	0.563873	3	6	0
GOTERM	regulation of protein stability	12	12	0	0	0	24	41	1	0.991545	1	0	0.0144	0.564006	3	7	0
PANTHER_MOLECULAR_FUNCTION	ATP-binding_cassette_(ABC)_transporter	46	35	6	2	3	74	94	0.2542	0.790905	2	3	0.137	0.568943	9	12	0
KEGG	KEGG_BASE_EXCISION_REPAIR	35	32	2	1	0	13	23	0.7995	0.940666	2	1	0.0126	0.5693	8	14	0
REACTOME	SCF_SKP2_MEDIATED_DEGRADATION_OF_P27_P21	52	49	2	1	0	13	24	0.9192	0.944853	2	1	0.2203	0.570299	12	15	0
REACTOME	P130CAS_LINKAGE_TO_MAPK_SIGNALING_FOR_INTEGRINS	15	14	0	0	1	54	81	0.0323	0.8724	1	3	0.2592	0.571274	4	5	0
GOTERM	transcription coactivator activity	189	181	0	8	0	38	72	0.0651	0.746287	9	14	0.0263	0.572499	45	57	0
GOTERM	hormone binding	13	12	0	1	0	18	65	0.000162	0.083	1	5	0.014429	0.5732	3	7	0
REACTOME	CELL_JUNCTION_ORGANIZATION	84	78	0	3	3	55	140	0.7604	0.879843	4	3	0.2157	0.573831	20	23	0
KEGG	KEGG_JAK_STAT_SIGNALING_PATHWAY	155	122	5	3	25	24	48	0.7364	0.939658	6	5	0.0294	0.574	31	40	0
PANTHER_MOLECULAR_FUNCTION	Chaperonin	23	19	4	0	0	16	26	0.6254	0.937969	1	1	0.1772	0.575048	5	7	0
GOTERM	protein targeting to membrane	12	12	0	0	0	29	102	0.4496	0.913451	1	1	0.0523	0.575828	3	6	0
GOTERM	liver development	48	48	0	0	0	38	67	0.4354	0.886283	2	3	0.0394	0.577548	12	18	0
PANTHER_MOLECULAR_FUNCTION	Kinase	30	29	0	1	0	43	103	0.0511	0.3753	1	4	0.1626	0.5778	7	10	0
GOTERM	cytoplasmic vesicle	224	213	1	7	3	32	75	0.749	0.977174	11	9	0.0249	0.577933	53	66	0
GOTERM	ruffle membrane	27	26	1	0	0	51	95	0.3741	0.921995	1	2	0.0396	0.578892	7	11	0
GOTERM	myosin complex	41	38	0	0	3	79	126	0.5769	0.932676	2	2	0.0346	0.579778	10	15	0
KEGG	KEGG_INSULIN_SIGNALING_PATHWAY	137	129	1	6	1	41	73	0.1882	0.868871	6	9	0.0444	0.581742	32	41	0
GOTERM	regulation of smooth muscle contraction	13	12	0	0	1	32	105	0.4531	0.914776	1	1	0.0531	0.584031	3	6	0
GOTERM	cellular protein metabolic process	10	9	1	0	0	34	40	0.3729	0.878543	0	1	0.0509	0.584555	2	5	0
GOTERM	cell junction	383	351	2	17	13	55	147	0.2147	0.882664	18	21	0.0244	0.584893	88	103	0
GOTERM	small GTPase regulator activity	28	26	0	2	0	63	113	0.1442	0.81359	1	3	0.0404	0.585121	7	11	0
PANTHER_MOLECULAR_FUNCTION	Transcription_factor	198	129	39	29	1	44	100	0.1089	0.6652	6	10	0.1387	0.586793	32	38	0
GOTERM	positive regulation of phosphoinositide 3-kinase cascade	12	12	0	0	0	37	58	0.0181	0.532027	1	3	0.0534	0.586943	3	6	0
KEGG	KEGG_GLYCOLYSIS_GLUCONEOGENESIS	62	56	0	3	3	19	27	0.0013	0.1878	3	9	0.0252	0.587467	14	21	0
GOTERM	mediator complex	31	29	0	2	0	19	64	0.012	0.514822	1	5	0.0395	0.587546	7	12	0
Ingenuity	Xenobiotic.Metabolism.Signaling	39	37	0	0	2	44	75	0.0353	0.90655	2	5	0.0127	0.5876	9	16	0
GOTERM	in utero embryonic development	113	108	1	3	1	47	79	0.9111	0.993247	5	3	0.0273	0.587743	27	36	0
GOTERM	ion transport	511	450	6	23	32	40	100	0.5594	0.944951	23	22	0.0278	0.587956	113	129	0
GOTERM	voltage-gated potassium channel activity	64	62	0	1	1	22	98	0.0034	0.453427	3	9	0.041	0.589407	16	22	0
GOTERM	positive regulation of transcription factor activity	24	23	1	0	0	47	66	0.3293	0.88292	1	2	0.042	0.59036	6	10	0
GOTERM	histone H4 acetylation	15	15	0	0	0	31	50	0.5382	0.907363	1	1	0.0555	0.592308	4	7	0
GOTERM	positive regulation of calcium-mediated signaling	17	15	0	2	0	31	127	0.5374	0.90557	1	1	0.0555	0.592414	4	7	0
REACTOME	MTORC1_MEDIATED_SIGNALLING	11	11	0	0	0	52	83	0.1022	0.649808	1	2	0.2808	0.592499	3	4	0
KEGG	KEGG_PRIMARY_BILE_ACID_BIOSYNTHESIS	16	16	0	0	0	28	48	0.5637	0.981476	1	1	0.08	0.593187	4	7	0
GOTERM	female gamete generation	15	12	0	3	0	21	64	0.4594	0.901194	1	1	0.0573	0.59375	3	6	0
PANTHER_MOLECULAR_FUNCTION	Other_zinc_finger_transcription_factor	105	89	9	5	2	34	69	0.1568	0.751124	4	7	0.1438	0.593926	22	27	0
GOTERM	mitotic chromosome condensation	12	12	0	0	0	39	57	0.4689	0.890336	1	1	0.0578	0.594187	3	6	0
GOTERM	response to vitamin D	15	15	0	0	0	21	63	0.1717	0.838318	1	2	0.0574	0.594383	4	7	0
GOTERM	hyaluronic acid binding	19	15	1	0	3	69	79	0.532	0.901958	1	1	0.0571	0.594529	4	7	0
REACTOME	SIGNAL_ATTENUATION	11	11	0	0	0	34	71	1	0.904265	1	0	0.2865	0.595339	3	4	0
GOTERM	G1 phase of mitotic cell cycle	10	7	1	2	0	16	51	1	0.975842	0	0	0.0742	0.595956	2	4	0
GOTERM	phospholipid efflux	10	7	0	0	3	4	40	0.3047	0.885148	0	1	0.0711	0.597785	2	4	0
GOTERM	response to estrogen stimulus	46	42	0	3	1	29	63	0.3446	0.914285	2	3	0.0412	0.597974	11	16	0
GOTERM	stress fiber	22	21	0	1	0	42	76	1	0.992855	1	0	0.0526	0.59823	5	9	0
REACTOME	NOTCH_HLH_TRANSCRIPTION_PATHWAY	13	11	1	1	0	112	139	0.4328	0.813375	1	1	0.2862	0.598452	3	4	0
GOTERM	negative regulation of T cell proliferation	18	15	0	2	1	23	31	0.1745	0.837827	1	2	0.0605	0.598988	4	7	0
GOTERM	protein phosphatase binding	24	24	0	0	0	62	96	0.3462	0.892609	1	2	0.0547	0.60012	6	10	0
PANTHER_MOLECULAR_FUNCTION	G-protein	20	16	1	3	0	51	225	0.5666	0.929341	1	1	0.196	0.600402	4	6	0
GOTERM	oxidation reduction	537	463	10	23	41	25	51	0.2167	0.869511	23	27	0.0333	0.60055	116	132	0
GOTERM	guanyl-nucleotide exchange factor activity	119	110	0	7	2	114	147	0.1815	0.897598	6	8	0.0406	0.602303	28	36	0
GOTERM	retrograde vesicle-mediated transport, Golgi to ER	21	21	0	0	0	31	51	0.6601	0.950395	1	1	0.0539	0.602879	5	9	0
GOTERM	regulation of transcription from RNA polymerase II promoter	207	197	1	5	4	27	58	0.0354	0.636559	10	16	0.0426	0.603463	49	60	0
GOTERM	negative regulation of ubiquitin-protein ligase activity during mitotic cell cycle	62	59	2	1	0	16	29	0.8039	0.977022	3	2	0.0423	0.604047	15	21	0
GOTERM	voltage-gated potassium channel complex	85	81	0	2	2	27	118	0.0178	0.491828	4	9	0.0346	0.60421	20	28	0
GOTERM	negative regulation of macrophage derived foam cell differentiation	12	12	0	0	0	40	59	0.4665	0.897291	1	1	0.0548	0.604432	3	6	0
GOTERM	RNA polymerase II transcription factor activity	127	118	2	2	5	25	51	0.7127	0.962342	6	5	0.0443	0.604971	30	38	0
GOTERM	negative regulation of lipid catabolic process	13	10	1	0	2	5	32	1	0.980714	1	0	0.0744	0.605276	3	5	0
GOTERM	condensed nuclear chromosome	24	21	0	3	0	21	51	0.0813	0.663835	1	3	0.0568	0.605984	5	9	0
GOTERM	spermatid development	35	34	0	1	0	27	67	0.0867	0.727684	2	4	0.0554	0.606743	9	13	0
GOTERM	MLL1 complex	27	24	0	3	0	31	51	0.7033	0.948379	1	1	0.0513	0.607528	6	10	0
PANTHER_BIOLOGICAL_PROCESS	RNA_catabolism	65	43	15	1	6	17	49	0.3691	0.869704	2	3	0.0245	0.608817	11	17	0
KEGG	KEGG_MISMATCH_REPAIR	23	22	0	1	0	37	51	1	1	1	0	0.071	0.609386	6	9	0
GOTERM	cholesterol transporter activity	12	10	0	0	2	24	38	0.0901	0.576206	1	2	0.0753	0.609816	3	5	0
REACTOME	REGULATED_PROTEOLYSIS_OF_P75NTR	11	11	0	0	0	21	36	0.4436	0.824432	1	1	0.2863	0.610445	3	4	0
GOTERM	chromosome segregation	44	43	0	1	0	29	46	0.0057	0.480494	2	7	0.0515	0.610975	11	16	0
KEGG	KEGG_TYROSINE_METABOLISM	42	38	0	2	2	20	32	0.002	0.12445	2	7	0.0333	0.610986	10	15	0
GOTERM	regulation of transcription	991	866	21	55	49	28	65	0.0204	0.579151	43	55	0.0371	0.611059	217	235	0
GOTERM	receptor signaling protein tyrosine kinase activity	10	10	0	0	0	90	193	0.0852	0.560955	1	2	0.0775	0.611093	3	5	0
GOTERM	nucleoplasm	451	420	5	8	18	31	50	0.1379	0.870657	21	26	0.0399	0.61165	105	120	0
PANTHER_MOLECULAR_FUNCTION	Large_G-protein	47	40	3	0	4	45	65	0.8665	1	2	1	0.1718	0.611873	10	13	0
REACTOME	APCDC20_MEDIATED_DEGRADATION_OF_CYCLIN_B	18	18	0	0	0	28	37	0.2247	0.716403	1	2	0.2747	0.613128	5	6	0
GOTERM	terminal button	23	21	0	2	0	41	160	0.6679	0.945159	1	1	0.0607	0.613827	5	9	0
GOTERM	lipoprotein transport	10	10	0	0	0	87	144	1	0.980631	1	0	0.0767	0.613873	3	5	0
REACTOME	CHOLESTEROL_BIOSYNTHESIS	21	18	0	2	1	22	21	1	0.946247	1	0	0.2766	0.614771	5	6	0
REACTOME	INACTIVATION_OF_APC_VIA_DIRECT_INHIBITION_OF_THE_APCOMPLEX	18	18	0	0	0	33	40	0.2187	0.723126	1	2	0.2839	0.616507	5	6	0
REACTOME	PLATELET_ACTIVATION_TRIGGERS	59	57	0	0	2	55	81	0.7889	0.882645	3	2	0.2394	0.617475	14	17	0
REACTOME	AMINO_ACID_AND_OLIGOPEPTIDE_SLC_TRANSPORTERS	48	43	0	3	2	45	51	0.8897	0.911097	2	1	0.2611	0.617583	11	13	0
REACTOME	PHOSPHORYLATION_OF_CD3_AND_TCR_ZETA_CHAINS	26	8	17	0	1	33	56	1	0.873687	0	0	0.3145	0.619856	2	3	0
REACTOME	PLATELET_AGGREGATION_PLUG_FORMATION	26	25	0	0	1	50	78	0.1299	0.627137	1	3	0.2732	0.619974	6	8	0
KEGG	KEGG_PYRIMIDINE_METABOLISM	98	93	1	3	1	21	46	0.3188	0.984578	5	6	0.0621	0.620212	23	30	0
REACTOME	SIGNALLING_TO_RAS	26	25	0	0	1	49	57	0.722	0.878096	1	1	0.2744	0.621178	6	8	0
KEGG	KEGG_ENDOCYTOSIS	183	168	10	3	2	46	88	0.214	0.82226	8	11	0.0593	0.622056	42	51	0
GOTERM	axonal fasciculation	10	10	0	0	0	92	224	1	0.979948	1	0	0.0779	0.623555	3	5	0
REACTOME	CYCLIN_A1_ASSOCIATED_EVENTS_DURING_G2_M_TRANSITION	15	15	0	0	0	17	36	0.0373	0.6515	1	3	0.3168	0.625612	4	5	0
REACTOME	SIGNALING_BY_BMP	23	22	0	1	0	74	88	1	0.96445	1	0	0.3036	0.626902	6	7	0
REACTOME	CD28_CO_STIMULATION	29	29	0	0	0	66	89	0.1739	0.721877	1	3	0.287	0.627278	7	9	0
REACTOME	SIGNALING_BY_TGF_BETA	15	15	0	0	0	80	80	0.5529	0.893556	1	1	0.31	0.628199	4	5	0
REACTOME	SEMA4D_IN_SEMAPHORIN_SIGNALING	29	29	0	0	0	41	67	0.0586	0.667471	1	4	0.2868	0.629142	7	9	0
REACTOME	REGULATION_OF_INSULIN_SECRETION_BY_ACETYLCHOLINE	22	22	0	0	0	78	163	1	0.974442	1	0	0.3032	0.62979	6	7	0
GOTERM	oxidoreductase activity, acting on paired donors, with incorporation or reduction of molecular oxygen	16	16	0	0	0	28	42	1	0.997026	1	0	0.0755	0.630354	4	7	0
REACTOME	GAP_JUNCTION_TRAFFICKING	28	22	0	1	5	18	36	0.0943	0.672166	1	3	0.2884	0.6305	6	7	0
KEGG	KEGG_NOTCH_SIGNALING_PATHWAY	47	46	1	0	0	36	64	0.2	0.949454	2	4	0.0236	0.6321	12	18	0
REACTOME	EFFECTS_OF_PIP2_HYDROLYSIS	16	15	0	1	0	118	197	0.538	0.885705	1	1	0.3062	0.632463	4	5	0
REACTOME	TRAFFICKING_OF_GLUR2_CONTAINING_AMPA_RECEPTORS	16	15	0	1	0	139	174	0.1731	0.637814	1	2	0.3047	0.632899	4	5	0
GOTERM	protein secretion	16	16	0	0	0	29	48	0.554	0.910551	1	1	0.079	0.632976	4	7	0
REACTOME	THROMBOXANE_SIGNALLING_THROUGH_TP_RECEPTOR	23	22	0	0	1	27	66	0.6813	0.877059	1	1	0.302	0.632978	6	7	0
REACTOME	RNA_POLYMERASE_III_TRANSCRIPTION_INITIATION	29	29	0	0	0	20	40	0.4253	0.840995	1	2	0.2863	0.633214	7	9	0
REACTOME	CRMPS_IN_SEMA3A_SIGNALING	16	15	0	1	0	119	143	1	0.927781	1	0	0.3249	0.634098	4	5	0
GOTERM	transmembrane transporter activity	15	13	2	0	0	8	10	0.136	0.774983	1	2	0.079	0.63459	3	6	0
GOTERM	NLS-bearing substrate import into nucleus	13	13	0	0	0	71	120	0.1337	0.778566	1	2	0.0828	0.634648	3	6	0
GOTERM	androgen receptor signaling pathway	37	34	0	3	0	47	73	0.0264	0.5014	2	5	0.0602	0.634943	9	13	0
GOTERM	nucleotide metabolic process	26	25	0	0	1	23	95	0.1289	0.815909	1	3	0.0709	0.635657	6	10	0
Panther	Pentose_phosphate_pathway	13	11	1	0	1	25	38	0.4304	1	1	1	0.1105	0.63628	3	5	0
GOTERM	positive regulation of transforming growth factor beta receptor signaling pathway	14	13	0	1	0	15	49	1	0.992608	1	0	0.0771	0.636898	3	6	0
PANTHER_MOLECULAR_FUNCTION	Glucosidase	12	10	2	0	0	27	51	0.0811	0.397757	1	2	0.225	0.636976	3	4	0
GOTERM	sodium ion transport	129	120	0	5	4	45	92	0.8533	0.991357	6	4	0.0531	0.637077	30	38	0
GOTERM	cell death	116	109	2	5	0	35	93	0.466	0.912369	5	6	0.053	0.637588	27	35	0
GOTERM	transcription factor activity	947	789	27	40	91	21	60	0.5084	0.934939	39	39	0.0411	0.638058	197	215	0
GOTERM	DNA methylation	14	13	0	1	0	59	62	0.4845	0.896422	1	1	0.082	0.638136	3	6	0
GOTERM	positive regulation of cytokine secretion	14	13	1	0	0	26	51	1	0.992391	1	0	0.0773	0.638564	3	6	0
BIOCARTA	UCALPAIN_PATHWAY	18	18	0	0	0	54	69	0.0581	1	1	3	0.0053	0.6386	5	10	0
GOTERM	heterophilic cell-cell adhesion	21	19	0	2	0	19	87	0.6133	0.932489	1	1	0.0748	0.639236	5	8	0
GOTERM	positive regulation of protein ubiquitination	16	16	0	0	0	34	45	0.0066	0.4294	1	4	0.0819	0.639607	4	7	0
GOTERM	transmembrane receptor protein tyrosine kinase activity	34	31	1	0	2	121	189	0.1939	0.869921	2	3	0.0612	0.639924	8	12	0
GOTERM	kinase activity	120	109	1	8	2	41	74	0.0181	0.473696	5	11	0.0548	0.640321	27	35	0
GOTERM	negative regulation of DNA replication	17	16	0	1	0	21	31	0.1868	0.858158	1	2	0.077	0.640465	4	7	0
GOTERM	peroxisome organization	17	16	0	1	0	18	43	1	0.994144	1	0	0.0784	0.641081	4	7	0
GOTERM	vesicle	14	13	0	0	1	36	53	0.4827	0.895836	1	1	0.0834	0.641787	3	6	0
REACTOME	FORMATION_OF_PLATELET_PLUG	186	173	3	6	4	39	79	0.4961	0.904856	9	9	0.2697	0.641821	43	47	0
REACTOME	AMINO_ACID_SYNTHESIS_AND_INTERCONVERSION	12	12	0	0	0	24	30	0.1207	0.661386	1	2	0.3468	0.642304	3	4	0
GOTERM	positive regulation of natural killer cell mediated cytotoxicity	15	11	1	1	2	22	54	0.4304	0.918131	1	1	0.1116	0.642973	3	5	0
GOTERM	carboxylesterase activity	27	22	0	1	4	24	40	0.673	0.944288	1	1	0.075	0.643271	6	9	0
GOTERM	response to ionizing radiation	30	29	0	1	0	43	64	0.0531	0.560685	1	4	0.0879	0.644076	7	11	0
REACTOME	CD28_DEPENDENT_PI3K_AKT_SIGNALING	19	19	0	0	0	55	92	0.0669	0.675255	1	3	0.3251	0.644719	5	6	0
GOTERM	laminin binding	10	8	1	0	1	26	42	1	0.979217	0	0	0.1144	0.644919	2	4	0
GOTERM	positive regulation of nitric-oxide synthase activity	9	8	0	1	0	36	36	1	0.979137	0	0	0.1154	0.645182	2	4	0
KEGG	KEGG_GALACTOSE_METABOLISM	26	25	0	1	0	41	48	0.0309	0.443683	1	4	0.0682	0.645308	6	10	0
GOTERM	cytoplasmic membrane-bounded vesicle	87	85	1	1	0	40	69	0.0638	0.711157	4	8	0.0569	0.645749	21	28	0
GOTERM	ovarian follicle development	32	29	0	3	0	11	39	0.4271	0.895237	1	2	0.0844	0.646504	7	11	0
GOTERM	positive regulation of ubiquitin-protein ligase activity during mitotic cell cycle	65	62	2	1	0	17	33	0.8228	0.977627	3	2	0.0704	0.64725	16	21	0
GOTERM	brush border	20	19	1	0	0	29	45	0.2446	0.896337	1	2	0.0777	0.647475	5	8	0
GOTERM	response to hypoxia	130	128	0	2	0	30	70	0.6186	0.949053	6	6	0.0586	0.648288	32	40	0
GOTERM	protease binding	22	22	0	0	0	13	42	0.0043	0.48085	1	5	0.0779	0.648316	6	9	0
GOTERM	DNA synthesis during DNA repair	9	8	0	1	0	47	63	1	0.978933	0	0	0.1108	0.648371	2	4	0
REACTOME	GLYCOLYSIS	22	19	0	2	1	17	25	0.6227	0.90861	1	1	0.3244	0.649201	5	6	0
GOTERM	negative regulation of inflammatory response	22	22	0	0	0	15	27	1	0.99321	1	0	0.0775	0.649694	6	9	0
GOTERM	cysteine-type peptidase activity	83	69	4	9	1	45	59	0.0215	0.482303	3	8	0.07	0.650332	17	23	0
Panther	Cell_cycle	19	19	0	0	0	26	51	0.2486	1	1	2	0.0786	0.650763	5	8	0
GOTERM	protein complex assembly	102	97	2	2	1	40	83	0.7199	0.963239	5	4	0.0637	0.652086	24	31	0
GOTERM	single-stranded DNA binding	49	48	0	1	0	24	49	0.4317	0.886002	2	3	0.0696	0.652634	12	17	0
GOTERM	steroid hormone receptor activity	46	45	0	1	0	45	111	0.3917	0.892528	2	3	0.0721	0.653427	11	16	0
GOTERM	acetylglucosaminyltransferase activity	10	8	1	1	0	92	195	0.0567	0.494591	0	2	0.1115	0.65682	2	4	0
GOTERM	positive regulation of cellular protein metabolic process	11	11	0	0	0	19	18	0.4235	0.922369	1	1	0.1115	0.657393	3	5	0
GOTERM	steroid binding	29	26	1	2	0	35	97	0.374	0.922997	1	2	0.0905	0.65787	7	10	0
GOTERM	P-P-bond-hydrolysis-driven protein transmembrane transporter activity	11	8	2	1	0	18	19	1	0.978642	0	0	0.1125	0.658891	2	4	0
GOTERM	cell communication	94	86	2	2	4	45	115	0.1358	0.865107	4	7	0.066	0.658971	22	28	0
Panther	JAK/STAT_signaling_pathway	8	8	0	0	0	27	72	1	0.93659	0	0	0.1154	0.6602	2	4	0
GOTERM	transcriptional repressor complex	28	26	0	2	0	48	110	0.7384	0.957017	1	1	0.091	0.663963	7	10	0
GOTERM	phosphatidate phosphatase activity	11	11	0	0	0	45	55	1	0.978979	1	0	0.1122	0.66529	3	5	0
PANTHER_MOLECULAR_FUNCTION	Actin_binding_cytoskeletal_protein	106	73	26	3	4	55	105	0.9773	1	4	1	0.1847	0.666122	18	22	0
GOTERM	sarcomere organization	11	11	0	0	0	9	41	0.1054	0.663879	1	2	0.1151	0.671365	3	5	0
PANTHER_BIOLOGICAL_PROCESS	mRNA_transcription_elongation	44	22	11	10	1	25	35	0.0943	0.764185	1	3	0.0263	0.67234	6	10	0
GOTERM	ventricular cardiac muscle tissue morphogenesis	21	20	0	0	1	18	32	1	0.993151	1	0	0.0978	0.676829	5	8	0
KEGG	KEGG_STEROID_HORMONE_BIOSYNTHESIS	55	39	3	1	12	24	39	0.59	0.989189	2	2	0.0858	0.677133	10	14	0
GOTERM	ectoderm development	12	11	0	1	0	35	54	1	0.979431	1	0	0.1178	0.677857	3	5	0
REACTOME	RHO_GTPASE_CYCLE	124	109	2	12	1	86	127	0.6396	0.884725	5	5	0.3023	0.68169	27	30	0
REACTOME	GENE_EXPRESSION	425	378	9	19	19	19	43	0.0527	0.656016	19	26	0.2806	0.683294	95	99	0
GOTERM	acyl-CoA metabolic process	14	11	0	1	2	24	28	0.4311	0.914577	1	1	0.1176	0.683776	3	5	0
GOTERM	cholesterol binding	18	17	0	1	0	13	29	0.0486	0.507303	1	3	0.0989	0.684319	4	7	0
REACTOME	METABOLISM_OF_MRNA	46	45	1	0	0	21	44	0.3921	0.837064	2	3	0.3164	0.684489	11	13	0
GOTERM	L-ascorbic acid binding	21	20	0	1	0	28	47	1	0.993713	1	0	0.0988	0.684878	5	8	0
GOTERM	acyl-CoA dehydrogenase activity	11	11	0	0	0	39	77	0.0991	0.637648	1	2	0.1137	0.68505	3	5	0
GOTERM	base-excision repair	20	20	0	0	0	16	29	0.6471	0.944628	1	1	0.0994	0.685107	5	8	0
GOTERM	T cell homeostasis	14	11	0	1	2	23	40	0.0138	0.451518	1	3	0.1182	0.686045	3	5	0
GOTERM	keratinization	41	20	0	0	21	4	41	0.2648	0.889424	1	2	0.1	0.686865	5	8	0
GOTERM	positive regulation of tyrosine phosphorylation of Stat3 protein	11	11	0	0	0	10	60	1	0.981817	1	0	0.1165	0.686985	3	5	0
REACTOME	PHASE_1_FUNCTIONALIZATION	15	12	0	2	1	19	40	1	0.912962	1	0	0.3631	0.687098	3	4	0
GOTERM	lipid homeostasis	11	11	0	0	0	22	70	0.4286	0.919387	1	1	0.1173	0.687168	3	5	0
REACTOME	G_ALPHA_S_SIGNALLING_EVENTS	126	117	1	1	7	26	86	0.7076	0.883167	6	5	0.2959	0.687574	29	32	0
GOTERM	acid phosphatase activity	11	11	0	0	0	27	34	0.1012	0.659562	1	2	0.1145	0.688221	3	5	0
REACTOME	AXON_GUIDANCE	161	155	1	4	1	77	119	0.6597	0.874869	8	7	0.289	0.688354	39	42	0
GOTERM	trophectodermal cell differentiation	11	11	0	0	0	10	26	1	0.978268	1	0	0.1163	0.688649	3	5	0
GOTERM	negative regulation of transcription factor activity	29	26	0	3	0	27	57	1	0.994561	1	0	0.0922	0.689867	7	10	0
GOTERM	autophagic vacuole assembly	14	14	0	0	0	22	40	0.0272	0.573268	1	3	0.1113	0.689981	4	6	0
GOTERM	positive regulation of catalytic activity	15	14	0	1	0	14	34	0.1516	0.817597	1	2	0.1097	0.692087	4	6	0
GOTERM	signal transducer activity	289	270	1	8	10	39	81	0.4873	0.93171	14	14	0.0767	0.693756	68	78	0
REACTOME	PYRUVATE_METABOLISM	18	16	0	2	0	15	25	1	0.934615	1	0	0.3602	0.69386	4	5	0
REACTOME	MTOR_SIGNALLING	27	27	0	0	0	41	72	0.1493	0.650698	1	3	0.3513	0.701844	7	8	0
REACTOME	PP2A_MEDIATED_DEPHOSPHORYLATION_OF_KEY_METABOLIC_FACTORS	10	9	0	1	0	31	39	0.0746	0.697557	0	2	0.4013	0.70448	2	3	0
KEGG	KEGG_PRIMARY_IMMUNODEFICIENCY	35	28	2	4	1	13	25	0.7682	0.973712	1	1	0.1427	0.7048	7	10	0
KEGG	KEGG_PROTEASOME	48	41	6	0	1	16	27	1	1	2	0	0.1286	0.704989	10	14	0
GOTERM	response to organic cyclic substance	73	71	0	2	0	24	53	0.4776	0.91276	4	4	0.0983	0.705658	18	23	0
REACTOME	APOPTOSIS_INDUCED_DNA_FRAGMENTATION	11	9	0	0	2	12	21	0.3776	0.775028	0	1	0.4021	0.705925	2	3	0
GOTERM	cell morphogenesis	30	27	1	2	0	68	105	1	0.994472	1	0	0.1085	0.706472	7	10	0
REACTOME	MEMBRANE_TRAFFICKING	78	72	1	4	1	32	57	0.4845	0.89502	4	4	0.3311	0.707026	18	20	0
REACTOME	GLUCOSE_TRANSPORT	38	38	0	0	0	40	51	0.0392	0.65978	2	5	0.3429	0.707254	10	11	0
GOTERM	chloride channel activity	58	47	1	7	3	48	102	0.0826	0.730147	2	5	0.102	0.707569	12	16	0
GOTERM	cellular response to insulin stimulus	37	37	0	0	0	42	92	0.1134	0.780933	2	4	0.1066	0.708166	9	13	0
REACTOME	STEROID_HORMONES	21	20	1	0	0	17	52	0.6444	0.89679	1	1	0.3841	0.709708	5	6	0
GOTERM	sarcomere	29	27	0	0	2	21	72	0.7522	0.954717	1	1	0.1083	0.710482	7	10	0
REACTOME	RNA_POLYMERASE_I_TRANSCRIPTION_TERMINATION	21	20	1	0	0	32	42	0.6496	0.901405	1	1	0.3832	0.71078	5	6	0
GOTERM	cardiac muscle contraction	18	17	0	1	0	20	87	0.5832	0.928876	1	1	0.1037	0.711252	4	7	0
REACTOME	SIGNALING_BY_ROBO_RECEPTOR	32	31	0	1	0	122	177	0.7997	0.893477	2	1	0.3606	0.711765	8	9	0
GOTERM	proteasome complex	56	53	2	1	0	20	38	0.9342	0.992881	3	1	0.092	0.712448	13	18	0
REACTOME	HEMOSTASIS	274	255	3	8	8	35	67	0.6254	0.883178	13	12	0.3268	0.712766	64	67	0
GOTERM	regulation of angiogenesis	17	17	0	0	0	20	43	0.5754	0.926931	1	1	0.1082	0.712983	4	7	0
GOTERM	coated pit	41	40	0	1	0	42	75	0.3259	0.909325	2	3	0.1062	0.713444	10	14	0
GOTERM	anaphase-promoting complex-dependent proteasomal ubiquitin-dependent protein catabolic process	63	60	2	1	0	16	29	0.816	0.975695	3	2	0.0924	0.713891	15	20	0
GOTERM	spleen development	17	17	0	0	0	33	79	1	0.992225	1	0	0.1119	0.714932	4	7	0
GOTERM	cell-cell adhesion	67	64	1	1	1	89	165	0.406	0.895112	3	4	0.0928	0.715958	16	21	0
GOTERM	regulation of heart contraction	31	30	0	1	0	32	60	0.4446	0.896331	2	2	0.1045	0.716338	8	11	0
REACTOME	RNA_POLYMERASE_III_TRANSCRIPTION_INITIATION_FROM_TYPE_2_PROMOTER	20	20	0	0	0	19	38	0.6379	0.895404	1	1	0.3819	0.716528	5	6	0
KEGG	KEGG_METABOLISM_OF_XENOBIOTICS_BY_CYTOCHROME_P450	70	48	2	0	20	17	25	0.0088	0.19406	2	7	0.1237	0.716776	12	16	0
GOTERM	microtubule binding	58	53	0	3	2	45	84	0.0167	0.569993	3	7	0.0917	0.718234	13	18	0
GOTERM	response to nutrient	62	60	1	1	0	28	72	0.0747	0.72504	3	6	0.0918	0.719038	15	20	0
GOTERM	cell-cell adherens junction	26	24	0	1	1	85	186	1	0.99224	1	0	0.122	0.719971	6	9	0
GOTERM	brush border membrane	26	24	0	2	0	33	59	0.71	0.951662	1	1	0.1246	0.720101	6	9	0
KEGG	KEGG_HYPERTROPHIC_CARDIOMYOPATHY_HCM	85	75	3	3	4	37	124	0.0749	0.791808	4	7	0.0991	0.720555	19	24	0
GOTERM	heterogeneous nuclear ribonucleoprotein complex	17	14	0	2	1	13	21	0.5061	0.888692	1	1	0.1139	0.720698	4	6	0
GOTERM	zinc ion binding	1988	1506	91	79	312	30	71	0.115	0.872788	75	82	0.0858	0.720741	377	388	0
GOTERM	cellular response to hormone stimulus	17	17	0	0	0	57	142	0.5769	0.929579	1	1	0.1128	0.721295	4	7	0
REACTOME	SEMA3A_PLEXIN_REPULSION_SIGNALING_BY_INHIBITING_INTEGRIN_ADHESION	14	13	0	1	0	70	131	0.4901	0.859625	1	1	0.4117	0.721296	3	4	0
GOTERM	protein kinase cascade	92	86	1	5	0	61	102	0.6183	0.946522	4	4	0.1017	0.721321	22	27	0
GOTERM	DNA helicase activity	19	18	0	1	0	42	58	0.2188	0.872317	1	2	0.129	0.721511	5	7	0
GOTERM	ubiquitin binding	20	20	0	0	0	33	41	0.2694	0.884105	1	2	0.1075	0.72175	5	8	0
GOTERM	blood coagulation	70	61	0	3	6	29	51	0.3712	0.914509	3	4	0.1086	0.723239	15	20	0
GOTERM	G-protein-coupled receptor binding	22	21	0	1	0	7	28	0.2834	0.887574	1	2	0.1272	0.724681	5	8	0
BIOCARTA	LECTIN_PATHWAY	12	9	3	0	0	73	64	0.3643	1	0	1	0.05	0.724986	2	5	0
REACTOME	NRIF_SIGNALS_CELL_DEATH_FROM_THE_NUCLEUS	13	13	0	0	0	26	31	0.4891	0.865241	1	1	0.415	0.725427	3	4	0
REACTOME	SOS_MEDIATED_SIGNALLING	13	13	0	0	0	46	57	1	0.924357	1	0	0.41	0.727036	3	4	0
REACTOME	SEMA4D_INDUCED_CELL_MIGRATION_AND_GROWTH_CONE_COLLAPSE	24	24	0	0	0	40	67	0.1113	0.673767	1	3	0.3949	0.727749	6	7	0
GOTERM	rRNA binding	24	21	0	3	0	5	18	0.283	0.880211	1	2	0.1308	0.728394	5	8	0
REACTOME	CELL_DEATH_SIGNALLING_VIA_NRAGE_NRIF_AND_NADE	61	54	0	7	0	84	124	0.2852	0.768919	3	4	0.3736	0.728632	14	15	0
Panther	Axon_guidance_mediated_by_netrin	16	16	0	0	0	180	255	0.0065	0.3327	1	4	0.0732	0.7297	4	7	0
REACTOME	INTRINSIC_PATHWAY	17	13	1	2	1	20	34	0.1387	0.661041	1	2	0.4134	0.730274	3	4	0
REACTOME	TRANSLOCATION_OF_ZAP70_TO_IMMUNOLOGICAL_SYNAPSE	24	6	17	0	1	29	32	1	0.881436	0	0	0.4767	0.730583	2	2	0
REACTOME	REGULATION_OF_INSULIN_SECRETION	212	186	13	8	5	18	62	0.9115	0.978267	9	6	0.3549	0.730867	47	49	0
REACTOME	STEROID_HORMONE_BIOSYNTHESIS	14	13	1	0	0	12	29	0.4914	0.859479	1	1	0.429	0.731353	3	4	0
KEGG	KEGG_GLYCOSAMINOGLYCAN_BIOSYNTHESIS_CHONDROITIN_SULFATE	22	21	0	1	0	47	105	0.6574	1	1	1	0.1302	0.731595	5	8	0
REACTOME	DOPAMINE_NEUROTRANSMITTER_RELEASE_CYCLE	14	13	0	1	0	81	172	1	0.921305	1	0	0.4156	0.73176	3	4	0
PANTHER_MOLECULAR_FUNCTION	Nucleic_acid_binding	729	593	61	39	36	22	64	0.1521	0.769216	30	35	0.1881	0.735021	148	156	0
GOTERM	steroid biosynthetic process	33	29	2	1	1	30	58	0.4269	0.89397	1	2	0.1647	0.73675	7	10	0
KEGG	KEGG_FRUCTOSE_AND_MANNOSE_METABOLISM	34	31	0	2	1	27	55	0.2058	0.9394	2	3	0.1328	0.737179	8	11	0
REACTOME	METABOLISM_OF_RNA	96	93	3	0	0	26	42	0.0877	0.632069	5	8	0.3832	0.737456	23	25	0
GOTERM	lactation	21	19	0	1	1	36	46	0.241	0.883614	1	2	0.175	0.737568	5	7	0
GOTERM	protein tyrosine/serine/threonine phosphatase activity	31	29	0	1	1	34	69	0.7743	0.958677	1	1	0.1691	0.737725	7	10	0
GOTERM	transcription, DNA-dependent	20	19	0	1	0	35	91	0.6237	0.937225	1	1	0.1705	0.738243	5	7	0
REACTOME	SIGNALING_BY_EGFR	48	47	0	1	0	73	80	0.9142	0.935276	2	1	0.3894	0.738453	12	13	0
GOTERM	placenta development	25	19	1	5	0	26	54	1	0.992837	1	0	0.1738	0.738708	5	7	0
GOTERM	cytosol	1264	1124	15	44	81	31	66	0.0075	0.525675	56	72	0.1218	0.738724	281	292	0
KEGG	KEGG_DRUG_METABOLISM_CYTOCHROME_P450	72	49	2	2	19	18	26	0.0353	0.558943	2	6	0.142	0.738764	12	16	0
GOTERM	positive regulation of cell-substrate adhesion	16	16	0	0	0	37	89	0.5613	0.919255	1	1	0.1825	0.738994	4	6	0
GOTERM	very-long-chain fatty acid metabolic process	11	9	0	0	2	38	40	0.3717	0.87964	0	1	0.163	0.73925	2	4	0
REACTOME	PHOSPHORYLATION_OF_THE_APC	17	17	0	0	0	31	39	0.2079	0.725014	1	2	0.4279	0.739257	4	5	0
PANTHER_MOLECULAR_FUNCTION	Actin_binding_motor_protein	52	45	4	0	3	102	142	0.6693	0.96683	2	2	0.2205	0.739278	11	14	0
GOTERM	regulation of cell growth	58	57	0	1	0	23	97	0.9509	0.992948	3	1	0.1567	0.739711	14	18	0
GOTERM	death receptor binding	10	9	0	1	0	17	25	1	0.981539	0	0	0.1588	0.740243	2	4	0
KEGG	KEGG_PURINE_METABOLISM	159	151	1	5	2	35	95	0.0735	0.7981	8	12	0.0977	0.740343	38	45	0
GOTERM	promoter binding	74	68	1	5	0	36	63	0.672	0.95119	3	3	0.1542	0.740759	17	21	0
GOTERM	negative regulation of gene-specific transcription	19	18	1	0	0	13	64	0.6086	0.932002	1	1	0.1373	0.741084	5	7	0
GOTERM	insulin receptor binding	31	29	0	1	1	74	97	0.4321	0.896386	1	2	0.1685	0.741204	7	10	0
GOTERM	circadian rhythm	29	29	0	0	0	33	86	0.4286	0.894369	1	2	0.1635	0.741291	7	10	0
GOTERM	nuclear body	16	16	0	0	0	45	76	0.5537	0.91099	1	1	0.1838	0.741599	4	6	0
GOTERM	nucleosome assembly	80	44	6	8	22	4	24	0.0687	0.704565	2	5	0.1187	0.742197	11	15	0
GOTERM	intracellular signaling cascade	300	283	3	11	3	52	115	0.7584	0.975804	14	12	0.1332	0.742515	71	79	0
REACTOME	REGULATION_OF_RHEB_GTPASE_ACTIVITY_BY_AMPK	10	10	0	0	0	40	63	0.4001	0.763896	1	1	0.4693	0.742534	3	3	0
GOTERM	high-density lipoprotein particle	19	13	0	1	5	5	25	1	0.992729	1	0	0.1972	0.742904	3	5	0
GOTERM	G-protein signaling, coupled to cyclic nucleotide second messenger	39	39	0	0	0	11	41	0.3113	0.889723	2	3	0.1539	0.743066	10	13	0
GOTERM	transcription cofactor activity	39	36	0	3	0	28	100	0.0345	0.497305	2	5	0.1686	0.74337	9	12	0
GOTERM	mRNA processing	246	223	12	7	4	22	49	0.0289	0.558824	11	18	0.1347	0.743471	56	63	0
GOTERM	cell-cell junction	56	53	1	0	2	51	114	0.1286	0.828718	3	5	0.1509	0.743703	13	17	0
GOTERM	cell fate specification	13	13	0	0	0	25	36	0.4802	0.893073	1	1	0.1969	0.743873	3	5	0
GOTERM	negative regulation of transcription	138	129	1	6	2	28	72	0.189	0.890372	6	9	0.135	0.744046	32	38	0
GOTERM	chromosome	147	108	7	6	26	26	40	0.0175	0.490492	5	11	0.1483	0.744116	27	32	0
GOTERM	regulation of action potential in neuron	12	12	0	0	0	59	195	0.4565	0.912747	1	1	0.1545	0.74427	3	5	0
GOTERM	multicellular organism growth	19	19	0	0	0	30	75	0.242	0.883134	1	2	0.1714	0.744334	5	7	0
REACTOME	SPHINGOLIPID_METABOLISM	32	32	0	0	0	58	97	0.8084	0.881501	2	1	0.4078	0.744652	8	9	0
PANTHER_BIOLOGICAL_PROCESS	Amino_acid_biosynthesis	46	41	4	1	0	29	41	0.6215	0.94895	2	2	0.2013	0.744661	10	13	0
GOTERM	mitochondrial intermembrane space	28	26	1	1	0	12	30	0.1401	0.813685	1	3	0.1737	0.744716	7	9	0
PANTHER_BIOLOGICAL_PROCESS	DNA_replication	155	94	53	8	0	31	56	0.178	0.767366	5	7	0.03	0.7448	24	32	0
GOTERM	Z disc	45	43	0	2	0	41	123	0.3645	0.915514	2	3	0.1638	0.744843	11	14	0
GOTERM	neuron apoptosis	14	13	0	1	0	40	132	0.0224	0.505454	1	3	0.1978	0.744972	3	5	0
GOTERM	cytoskeleton	687	616	12	34	25	49	98	0.6466	0.956657	31	29	0.1343	0.7452	154	164	0
GOTERM	spermatogenesis	269	232	13	17	7	24	52	0.1162	0.861567	12	16	0.1478	0.745341	58	65	0
GOTERM	identical protein binding	336	306	5	14	11	32	74	0.1875	0.892045	15	19	0.1257	0.745501	77	85	0
GOTERM	chromatin	85	74	3	7	1	33	68	0.1617	0.87215	4	6	0.1434	0.745975	19	23	0
GOTERM	intra-Golgi vesicle-mediated transport	16	16	0	0	0	37	94	1	0.992037	1	0	0.1946	0.746321	4	6	0
GOTERM	double-stranded DNA binding	69	67	0	2	0	26	50	0.4338	0.899376	3	4	0.1415	0.747008	17	21	0
KEGG	KEGG_UBIQUITIN_MEDIATED_PROTEOLYSIS	138	126	4	8	0	41	81	0.7605	0.945497	6	5	0.1077	0.74727	32	38	0
GOTERM	2-oxoglutarate metabolic process	15	13	0	1	1	24	45	0.4914	0.894429	1	1	0.2016	0.747282	3	5	0
GOTERM	anchored to plasma membrane	16	16	0	0	0	21	65	0.5533	0.913203	1	1	0.1914	0.747378	4	6	0
GOTERM	Rac GTPase binding	11	9	0	2	0	32	107	0.3665	0.88611	0	1	0.1684	0.748535	2	4	0
KEGG	KEGG_HEMATOPOIETIC_CELL_LINEAGE	88	71	11	0	6	20	32	0.4782	0.971751	4	4	0.0957	0.748758	18	23	0
GOTERM	C-C chemokine receptor activity	16	13	0	1	2	5	12	1	0.99174	1	0	0.208	0.748828	3	5	0
GOTERM	transcription factor TFTC complex	14	13	0	1	0	21	79	0.4825	0.896254	1	1	0.2018	0.748873	3	5	0
GOTERM	mitosis	192	183	1	5	3	30	46	0.1204	0.866227	9	13	0.1459	0.749155	46	52	0
GOTERM	sequence-specific DNA binding	509	422	19	21	47	15	60	0.2011	0.888142	21	25	0.1231	0.749218	106	115	0
GOTERM	response to tumor necrosis factor	13	13	0	0	0	22	52	1	0.995552	1	0	0.205	0.749275	3	5	0
GOTERM	regulation of GTPase activity	16	13	0	3	0	85	120	1	0.99573	1	0	0.2048	0.749368	3	5	0
GOTERM	mitochondrial ATP synthesis coupled proton transport	14	12	2	0	0	8	10	0.4699	0.906802	1	1	0.1585	0.749899	3	5	0
GOTERM	single-stranded RNA binding	14	12	0	2	0	30	113	0.4623	0.902279	1	1	0.1516	0.750151	3	5	0
GOTERM	RNA polymerase II transcription mediator activity	28	26	0	2	0	24	70	0.0423	0.506234	1	4	0.1833	0.750289	7	9	0
GOTERM	neuronal cell body	123	119	0	4	0	30	105	0.3895	0.894359	6	7	0.1535	0.750724	30	35	0
GOTERM	lipid storage	13	12	0	0	1	24	37	0.1211	0.722753	1	2	0.1562	0.750783	3	5	0
GOTERM	interspecies interaction between organisms	287	256	9	10	12	34	55	0.1371	0.876539	13	17	0.1284	0.750989	64	72	0
GOTERM	muscle myosin complex	15	12	0	0	3	20	31	0.461	0.888491	1	1	0.1597	0.751012	3	5	0
GOTERM	regulation of Rho protein signal transduction	71	67	0	4	0	131	146	0.2389	0.882131	3	5	0.1417	0.751296	17	21	0
GOTERM	complement activation, alternative pathway	15	9	3	2	1	43	52	1	0.982475	0	0	0.1653	0.752731	2	4	0
GOTERM	eukaryotic translation initiation factor 3 complex	14	13	1	0	0	19	30	0.4885	0.894076	1	1	0.2078	0.752792	3	5	0
GOTERM	positive regulation of protein amino acid phosphorylation	27	26	1	0	0	47	73	0.3808	0.921275	1	2	0.1841	0.752915	7	9	0
REACTOME	DOWNSTREAM_SIGNALING_OF_ACTIVATED_FGFR	43	40	0	1	2	44	55	0.6014	0.903754	2	2	0.4151	0.753032	10	11	0
GOTERM	gut development	10	10	0	0	0	21	26	0.3944	0.892814	1	1	0.2229	0.753384	3	4	0
GOTERM	cadherin binding	19	19	0	0	0	149	406	0.0645	0.564635	1	3	0.1671	0.753395	5	7	0
PANTHER_BIOLOGICAL_PROCESS	mRNA_transcription	296	212	56	18	10	39	60	0.8434	1	11	8	0.174	0.753456	53	59	0
GOTERM	synaptonemal complex	10	9	0	1	0	38	48	1	0.981292	0	0	0.1698	0.753806	2	4	0
GOTERM	Cajal body	41	38	1	2	0	20	58	0.041	0.539871	2	5	0.1284	0.754259	10	13	0
GOTERM	endosome organization	12	12	0	0	0	27	42	0.0024	0.23705	1	4	0.158	0.754303	3	5	0
GOTERM	SH3 domain binding	97	92	0	5	0	60	120	0.4923	0.928292	5	5	0.135	0.754559	23	28	0
REACTOME	GAP_JUNCTION_DEGRADATION	10	10	0	0	0	53	65	0.3992	0.773135	1	1	0.4772	0.754588	3	3	0
REACTOME	METABOLISM_OF_CARBOHYDRATES	119	106	2	8	3	31	45	0.2859	0.762288	5	7	0.3954	0.754595	27	28	0
GOTERM	centrosome	108	101	0	7	0	48	73	0.1298	0.859298	5	8	0.1571	0.754787	25	30	0
GOTERM	nucleic acid binding	293	222	36	25	10	34	59	0.0496	0.711954	11	17	0.1284	0.754812	56	63	0
GOTERM	cellular amino acid biosynthetic process	23	22	0	1	0	30	38	0.6862	0.946407	1	1	0.1615	0.754942	6	8	0
GOTERM	lateral plasma membrane	15	15	0	0	0	47	65	0.0386	0.536132	1	3	0.1508	0.754998	4	6	0
GOTERM	intracellular membrane-bounded organelle	140	123	2	15	0	37	65	0.0415	0.632092	6	11	0.1536	0.755002	31	36	0
GOTERM	RNA splicing	265	236	11	10	8	20	41	0.0519	0.715798	12	18	0.118	0.755288	59	67	0
GOTERM	transport vesicle membrane	12	10	1	1	0	111	95	0.4049	0.909108	1	1	0.2208	0.755721	3	4	0
GOTERM	synaptic vesicle	42	41	0	1	0	25	106	0.8742	0.978454	2	1	0.1234	0.755865	10	14	0
GOTERM	histone H2A acetylation	12	12	0	0	0	28	49	0.4532	0.914316	1	1	0.1555	0.755893	3	5	0
GOTERM	potassium channel regulator activity	23	23	0	0	0	27	75	0.3189	0.890862	1	2	0.1879	0.756128	6	8	0
GOTERM	osteoblast differentiation	26	25	0	1	0	21	89	0.0358	0.483686	1	4	0.1509	0.75657	6	9	0
GOTERM	high-density lipoprotein particle remodeling	13	10	1	0	2	13	39	1	0.979789	1	0	0.2158	0.756596	3	4	0
GOTERM	chemokine receptor activity	19	15	0	1	3	7	14	0.536	0.90358	1	1	0.1465	0.756645	4	6	0
GOTERM	mRNA catabolic process	10	9	1	0	0	60	88	1	0.98066	0	0	0.1655	0.756717	2	4	0
GOTERM	positive regulation of glucose import	22	22	0	0	0	33	110	0.3019	0.86754	1	2	0.1568	0.756728	6	8	0
REACTOME	PYRIMIDINE_CATABOLISM	10	10	0	0	0	38	114	0.4056	0.770671	1	1	0.4755	0.756754	3	3	0
GOTERM	thymus development	23	23	0	0	0	41	82	0.3109	0.889621	1	2	0.1889	0.756884	6	8	0
GOTERM	pyridoxal phosphate binding	54	52	0	1	1	32	47	0.2532	0.876964	3	4	0.1284	0.756898	13	17	0
GOTERM	Rho guanyl-nucleotide exchange factor activity	67	63	0	4	0	131	143	0.2027	0.891306	3	5	0.1333	0.757192	16	20	0
GOTERM	RNA polymerase II transcription factor activity, enhancer binding	33	33	0	0	0	23	69	0.2322	0.891455	2	3	0.1823	0.75729	8	11	0
GOTERM	positive regulation of smooth muscle contraction	13	13	0	0	0	20	50	1	0.992573	1	0	0.2093	0.757334	3	5	0
PANTHER_BIOLOGICAL_PROCESS	Other_intracellular_protein_traffic	62	57	5	0	0	49	86	0.554	0.964863	3	3	0.0968	0.757455	14	19	0
GOTERM	positive regulation of interleukin-2 biosynthetic process	13	12	0	0	1	31	48	0.4661	0.89295	1	1	0.1574	0.757863	3	5	0
GOTERM	protein folding	151	139	7	5	0	19	37	0.2521	0.875482	7	9	0.126	0.757962	35	41	0
GOTERM	regulation of small GTPase mediated signal transduction	46	45	0	0	1	114	139	0.9021	0.995062	2	1	0.1367	0.758058	11	15	0
GOTERM	negative regulation of transcription from RNA polymerase II promoter	220	210	1	7	2	22	72	0.9558	0.999272	11	6	0.1176	0.75816	53	60	0
GOTERM	response to nicotine	12	12	0	0	0	53	84	1	0.988259	1	0	0.1575	0.758353	3	5	0
GOTERM	reverse cholesterol transport	16	13	1	0	2	22	44	1	0.992809	1	0	0.2043	0.75853	3	5	0
REACTOME	SIGNALING_BY_VEGF	11	10	0	1	0	79	92	1	0.884014	1	0	0.478	0.758533	3	3	0
GOTERM	cholesterol homeostasis	40	35	1	1	3	25	43	0.2553	0.882018	2	3	0.1421	0.758619	9	12	0
GOTERM	protein deubiquitination	14	12	0	2	0	55	54	0.0239	0.526384	1	3	0.1561	0.759019	3	5	0
GOTERM	acrosomal vesicle	31	31	0	0	0	30	55	1	0.998663	2	0	0.1252	0.759097	8	11	0
GOTERM	hydrolase activity	960	838	22	37	63	33	78	0.2303	0.879023	42	46	0.1153	0.759191	210	221	0
GOTERM	ruffle	54	52	0	2	0	53	73	0.2604	0.874718	3	4	0.131	0.759644	13	17	0
GOTERM	microtubule cytoskeleton	33	32	0	1	0	36	80	0.0197	0.567246	2	5	0.1511	0.760758	8	11	0
GOTERM	vasculogenesis	38	35	0	3	0	32	74	1	1	2	0	0.137	0.760807	9	12	0
GOTERM	dephosphorylation	20	18	0	2	0	53	78	0.2305	0.889558	1	2	0.141	0.760901	5	7	0
PANTHER_BIOLOGICAL_PROCESS	Lipid,_fatty_acid_and_steroid_metabolism	38	37	0	1	0	44	61	0.844	0.993874	2	1	0.1966	0.761335	9	12	0
GOTERM	regulation of endocytosis	15	15	0	0	0	59	132	0.0377	0.563971	1	3	0.1477	0.761662	4	6	0
GOTERM	retinoic acid receptor signaling pathway	10	10	0	0	0	51	59	0.3963	0.893879	1	1	0.223	0.761695	3	4	0
GOTERM	cell differentiation	485	438	5	25	17	31	77	0.4154	0.907076	22	23	0.1056	0.762032	110	120	0
PANTHER_BIOLOGICAL_PROCESS	Other_carbohydrate_metabolism	56	52	2	1	1	25	53	0.0001	0.0384	3	10	0.0389	0.762463	13	19	0
GOTERM	endodeoxyribonuclease activity	9	9	0	0	0	22	34	0.0088	0.51965	0	3	0.1694	0.762756	2	4	0
GOTERM	epithelial to mesenchymal transition	16	15	0	1	0	41	53	1	0.993686	1	0	0.1493	0.762777	4	6	0
PANTHER_MOLECULAR_FUNCTION	Hydrolase	215	181	20	4	10	29	67	0.2911	0.831498	9	11	0.2107	0.762926	45	50	0
PANTHER_BIOLOGICAL_PROCESS	Gut_mesoderm_development	14	14	0	0	0	24	58	0.1492	0.762374	1	2	0.254	0.76298	4	5	0
GOTERM	perikaryon	29	28	0	1	0	82	130	0.7666	0.956947	1	1	0.1368	0.76323	7	10	0
GOTERM	NAD metabolic process	15	15	0	0	0	29	53	1	0.989808	1	0	0.1484	0.763837	4	6	0
GOTERM	cell cycle	461	426	3	17	15	33	54	0.3678	0.895241	21	23	0.1084	0.764016	107	117	0
GOTERM	histone methylation	12	12	0	0	0	61	81	0.0183	0.522705	1	3	0.1578	0.764324	3	5	0
PANTHER_BIOLOGICAL_PROCESS	Other_sensory_perception	15	14	1	0	0	83	210	1	1	1	0	0.2646	0.764433	4	5	0
GOTERM	response to cytokine stimulus	46	45	0	1	0	17	46	0.1839	0.873078	2	4	0.1304	0.764903	11	15	0
PANTHER_BIOLOGICAL_PROCESS	Protein_disulfide-isomerase_reaction	17	17	0	0	0	39	43	0.2067	0.768907	1	2	0.2268	0.765495	4	6	0
GOTERM	delayed rectifier potassium channel activity	12	12	0	0	0	35	123	1	0.99129	1	0	0.1663	0.765778	3	5	0
GOTERM	muscle contraction	99	91	0	3	5	33	78	0.3042	0.906381	5	6	0.1191	0.765816	23	28	0
BIOCARTA	ERYTH_PATHWAY	15	14	0	0	1	9	32	0.1569	1	1	2	0.0374	0.76585	4	7	0
GOTERM	receptor complex	15	15	0	0	0	41	83	0.0067	0.542271	1	4	0.1503	0.766143	4	6	0
GOTERM	nucleoside metabolic process	16	12	0	4	0	19	37	1	0.992474	1	0	0.1635	0.766261	3	5	0
GOTERM	SMAD binding	29	28	1	0	0	51	93	0.7656	0.95696	1	1	0.1367	0.767456	7	10	0
GOTERM	T cell activation	33	28	0	2	3	33	58	0.4095	0.898946	1	2	0.1411	0.76791	7	10	0
GOTERM	positive regulation of smooth muscle cell proliferation	28	25	2	1	0	37	120	0.7117	0.952138	1	1	0.1425	0.767992	6	9	0
REACTOME	PURINE_METABOLISM	30	29	0	1	0	32	53	0.7777	0.887157	1	1	0.4465	0.768501	7	8	0
PANTHER_BIOLOGICAL_PROCESS	Oogenesis	65	57	3	1	4	34	118	0.0648	0.854882	3	6	0.2362	0.768784	14	17	0
PANTHER_BIOLOGICAL_PROCESS	Amino_acid_metabolism	62	52	8	1	1	23	35	0.2606	0.852859	3	4	0.2067	0.768857	13	16	0
PANTHER_BIOLOGICAL_PROCESS	Other_steroid_metabolism	13	10	2	0	1	19	19	0.0815	0.633756	1	2	0.2231	0.769234	3	4	0
REACTOME	SIGNALLING_TO_P38_VIA_RIT_AND_RIN	14	14	0	0	0	49	80	1	0.928998	1	0	0.4863	0.769301	4	4	0
REACTOME	DUAL_INCISION_REACTION_IN_GG_NER	20	18	1	0	1	33	47	1	0.945214	1	0	0.4769	0.769972	5	5	0
GOTERM	cellular amino acid metabolic process	40	38	0	2	0	27	35	0.574	0.932637	2	2	0.1317	0.770539	10	13	0
GOTERM	motor axon guidance	11	10	0	0	1	43	113	0.0853	0.563125	1	2	0.2251	0.770722	3	4	0
GOTERM	cell division	241	231	0	7	3	32	57	0.3691	0.896221	12	13	0.1114	0.77076	58	66	0
GOTERM	response to unfolded protein	51	47	3	0	1	12	33	0.6903	0.950522	2	2	0.1754	0.770918	12	15	0
GOTERM	cellular carbohydrate metabolic process	10	10	0	0	0	23	28	0.3981	0.91079	1	1	0.224	0.771132	3	4	0
PANTHER_MOLECULAR_FUNCTION	Transcription_cofactor	168	139	20	6	3	41	70	0.2563	0.782904	7	9	0.2228	0.771161	35	39	0
PANTHER_MOLECULAR_FUNCTION	Cell_junction_protein	13	11	0	2	0	32	63	1	1	1	0	0.282	0.77117	3	4	0
REACTOME	CLATHRIN_DERIVED_VESICLE_BUDDING	61	56	1	4	0	37	61	0.544	0.907433	3	3	0.4271	0.771259	14	15	0
PANTHER_BIOLOGICAL_PROCESS	Fertilization	41	31	9	0	1	45	56	0.4709	0.911577	2	2	0.2277	0.771365	8	10	0
REACTOME	PLATELET_ACTIVATION	167	154	3	6	4	38	78	0.5093	0.901705	8	8	0.4139	0.771663	39	40	0
GOTERM	acetylcholine receptor activity	13	12	0	0	1	17	27	0.4612	0.88813	1	1	0.1598	0.771665	3	5	0
PANTHER_BIOLOGICAL_PROCESS	DNA_recombination	44	38	3	3	0	37	71	0.5672	0.953645	2	2	0.2187	0.771952	10	12	0
GOTERM	triglyceride metabolic process	24	23	0	0	1	14	30	0.3186	0.882938	1	2	0.1973	0.772193	6	8	0
PANTHER_BIOLOGICAL_PROCESS	Calcium_ion_homeostasis	38	33	2	2	1	35	78	0.2266	0.791072	2	3	0.1849	0.772262	8	11	0
REACTOME	HOMOLOGOUS_RECOMBINATION_REPAIR	15	14	1	0	0	73	67	0.029	0.90834	1	3	0.4751	0.772515	4	4	0
GOTERM	transferase activity, transferring glycosyl groups	151	142	1	5	3	32	82	0.4082	0.893203	7	8	0.1588	0.772724	36	41	0
PANTHER_MOLECULAR_FUNCTION	Glutamate_receptor	20	19	0	1	0	239	312	0.6311	0.943521	1	1	0.3383	0.772856	5	6	0
PANTHER_BIOLOGICAL_PROCESS	DNA_metabolism	32	30	2	0	0	20	39	1	1	2	0	0.1944	0.77308	8	10	0
REACTOME	CHYLOMICRON_MEDIATED_LIPID_TRANSPORT	17	14	0	0	3	27	38	1	0.931395	1	0	0.4801	0.773162	4	4	0
GOTERM	B cell proliferation	11	10	0	1	0	17	55	1	0.983459	1	0	0.2235	0.77412	3	4	0
GOTERM	transforming growth factor beta receptor binding	10	10	0	0	0	43	67	0.4022	0.903393	1	1	0.2236	0.774336	3	4	0
GOTERM	retinol dehydrogenase activity	11	10	0	0	1	21	19	0.0107	0.412192	1	3	0.2236	0.774354	3	4	0
GOTERM	hormone activity	85	76	0	1	8	5	14	0.3309	0.915709	4	5	0.1186	0.774439	19	24	0
PANTHER_BIOLOGICAL_PROCESS	Glycolysis	46	33	8	3	2	23	38	0.4982	0.96178	2	2	0.1794	0.774981	8	11	0
REACTOME	PYRUVATE_METABOLISM_AND_TCA_CYCLE	36	33	0	3	0	23	40	0.8151	0.88328	2	1	0.4518	0.775101	8	9	0
GOTERM	protein modification process	148	134	1	6	7	53	81	0.9077	0.995253	7	4	0.1112	0.7752	34	40	0
REACTOME	AKT_PHOSPHORYLATES_TARGETS_IN_THE_CYTOSOL	14	14	0	0	0	35	70	0.5189	0.875397	1	1	0.4954	0.775311	4	4	0
GOTERM	positive regulation of survival gene product expression	12	10	0	0	2	43	202	0.4031	0.906521	1	1	0.2258	0.7758	3	4	0
GOTERM	positive regulation of erythrocyte differentiation	10	10	0	0	0	76	92	0.0836	0.561877	1	2	0.2247	0.776276	3	4	0
PANTHER_BIOLOGICAL_PROCESS	Protein_modification	219	173	30	8	8	35	70	0.7709	1	9	7	0.17	0.777407	43	49	0
PANTHER_BIOLOGICAL_PROCESS	Blood_clotting	92	72	10	2	8	16	40	0.8803	1	4	2	0.234	0.777605	18	21	0
REACTOME	CYTOSOLIC_TRNA_AMINOACYLATION	23	22	1	0	0	33	40	0.673	0.876708	1	1	0.4866	0.778066	6	6	0
REACTOME	MITOTIC_PROMETAPHASE	92	88	0	4	0	33	60	0.0298	0.663406	4	9	0.4442	0.778501	22	23	0
GOTERM	steroid hormone receptor signaling pathway	13	10	0	3	0	32	51	0.0132	0.441673	1	3	0.2254	0.77857	3	4	0
PANTHER_MOLECULAR_FUNCTION	Zinc_finger_transcription_factor	212	177	21	8	6	23	71	0.1005	0.66681	9	13	0.2758	0.778619	44	48	0
REACTOME	RNA_POLYMERASE_I_TRANSCRIPTION_INITIATION	24	22	2	0	0	33	48	0.6746	0.882487	1	1	0.4852	0.779677	6	6	0
REACTOME	LYSOSOME_VESICLE_BIOGENESIS	24	22	1	1	0	25	50	0.6762	0.881316	1	1	0.4771	0.780672	6	6	0
REACTOME	DIABETES_PATHWAYS	383	342	14	15	12	12	49	0.6393	0.875865	17	16	0.4126	0.780823	86	87	0
REACTOME	HORMONE_BIOSYNTHESIS	52	49	2	0	1	20	45	0.44	0.874816	2	3	0.4589	0.780833	12	13	0
GOTERM	transcription from RNA polymerase II promoter	178	169	4	5	0	30	60	0.021	0.53415	8	15	0.1624	0.781039	42	48	0
REACTOME	G_ALPHA_12_13_SIGNALLING_EVENTS	54	49	0	5	0	114	139	0.2258	0.736429	2	4	0.4518	0.781114	12	13	0
GOTERM	steroid metabolic process	72	68	2	1	1	35	81	0.2527	0.873861	3	5	0.2405	0.781406	17	20	0
PANTHER_BIOLOGICAL_PROCESS	Other_lipid,_fatty_acid_and_steroid_metabolism	25	25	0	0	0	15	55	0.1254	0.798044	1	3	0.2743	0.781427	6	8	0
PANTHER_MOLECULAR_FUNCTION	Other_proteases	50	37	9	3	1	25	36	1	1	2	0	0.3112	0.781524	9	11	0
GOTERM	homophilic cell adhesion	139	83	0	5	51	65	200	0.7905	0.976248	4	3	0.1706	0.781642	21	25	0
REACTOME	INSULIN_SYNTHESIS_AND_SECRETION	129	120	1	6	2	6	21	0.3915	0.860717	6	7	0.4394	0.78168	30	31	0
PANTHER_BIOLOGICAL_PROCESS	General_vesicle_transport	251	216	14	18	3	34	73	0.1864	0.795512	11	14	0.0831	0.781924	54	63	0
PANTHER_BIOLOGICAL_PROCESS	Nerve-nerve_synaptic_transmission	81	70	2	6	3	49	151	0.0235	0.69378	4	8	0.0869	0.78197	18	23	0
PANTHER_MOLECULAR_FUNCTION	Myelin_protein	12	8	0	3	1	31	85	0.3445	0.784902	0	1	0.3194	0.782139	2	3	0
GOTERM	lymph node development	10	8	2	0	0	42	56	0.0569	0.508898	0	2	0.3223	0.782329	2	3	0
PANTHER_BIOLOGICAL_PROCESS	Endoderm_development	12	11	0	1	0	42	65	1	1	1	0	0.2866	0.782568	3	4	0
GOTERM	DNA recombination	56	50	4	2	0	33	63	0.2405	0.882922	3	4	0.25	0.782832	13	15	0
REACTOME	REGULATION_OF_LIPID_METABOLISM_BY_PEROXISOME_PROLIFERATOR_ACTIVATED_RECEPTOR_ALPHA	61	57	0	1	3	38	73	0.9453	0.976588	3	1	0.4622	0.782873	14	15	0
GOTERM	positive regulation of I-kappaB kinase/NF-kappaB cascade	107	102	1	3	1	26	49	0.4048	0.89225	5	6	0.2275	0.782922	26	29	0
REACTOME	NRAGE_SIGNALS_DEATH_THROUGH_JNK	47	41	0	6	0	130	153	0.3367	0.794362	2	3	0.4552	0.783727	10	11	0
BIOCARTA	MCM_PATHWAY	18	18	0	0	0	22	34	0.6018	1	1	1	0.0532	0.783911	5	8	0
PANTHER_MOLECULAR_FUNCTION	Acyltransferase	122	95	16	9	2	33	51	0.0435	0.415522	5	9	0.2466	0.783947	24	27	0
GOTERM	behavior	28	25	0	3	0	26	164	0.348	0.907657	1	2	0.2703	0.78411	6	8	0
GOTERM	phagocytosis	25	25	0	0	0	30	44	0.7219	0.952397	1	1	0.268	0.784305	6	8	0
PANTHER_BIOLOGICAL_PROCESS	Other_carbon_metabolism	82	72	5	3	2	25	37	0.0028	0.182533	4	10	0.2416	0.78446	18	21	0
GOTERM	small conjugating protein ligase activity	11	8	0	2	1	32	41	1	0.97819	0	0	0.3223	0.784479	2	3	0
GOTERM	centriole	33	32	0	1	0	42	62	0.4829	0.902721	2	2	0.257	0.784594	8	10	0
GOTERM	calcium channel activity	41	39	0	0	2	75	126	0.1297	0.816232	2	4	0.2564	0.784635	10	12	0
GOTERM	glycogen biosynthetic process	9	8	0	1	0	31	64	0.3285	0.880333	0	1	0.313	0.785048	2	3	0
GOTERM	gastrulation	16	14	1	1	0	40	75	1	0.992204	1	0	0.2602	0.785112	4	5	0
GOTERM	peptidyl-tyrosine phosphorylation	32	31	0	1	0	90	148	0.46	0.889354	2	2	0.2293	0.785139	8	10	0
PANTHER_BIOLOGICAL_PROCESS	Regulation_of_nucleoside,_nucleotide_metabolism	15	13	0	2	0	47	69	0.4896	0.89888	1	1	0.2037	0.785256	3	5	0
PANTHER_BIOLOGICAL_PROCESS	Anion_transport	90	72	6	7	5	47	75	0.0627	0.814942	4	7	0.2406	0.785272	18	21	0
PANTHER_BIOLOGICAL_PROCESS	Extracellular_transport_and_import	89	68	10	3	8	42	57	0.6714	0.96467	3	3	0.2305	0.785337	17	20	0
REACTOME	FORMATION_OF_FIBRIN_CLOT_CLOTTING_CASCADE	32	26	1	2	3	15	37	0.3816	0.812654	1	2	0.484	0.785484	7	7	0
REACTOME	METABLISM_OF_NUCLEOTIDES	71	69	0	2	0	27	56	0.8632	0.911188	3	2	0.4602	0.785651	17	18	0
GOTERM	symporter activity	113	104	1	4	4	36	61	0.7704	0.976471	5	4	0.2067	0.785802	26	30	0
GOTERM	metanephros development	19	18	0	1	0	55	109	0.2161	0.874046	1	2	0.2761	0.785971	5	6	0
GOTERM	phosphatase activity	16	14	0	2	0	48	102	0.5166	0.890542	1	1	0.2615	0.786044	4	5	0
PANTHER_MOLECULAR_FUNCTION	Protease_inhibitor	21	12	6	1	2	16	39	1	1	1	0	0.3543	0.786303	3	4	0
GOTERM	acyl-CoA binding	15	14	0	0	1	24	49	0.033	0.580811	1	3	0.2564	0.787283	4	5	0
GOTERM	SH2 domain binding	25	24	1	0	0	64	119	0.7125	0.95186	1	1	0.2355	0.787344	6	8	0
GOTERM	phospholipase A2 activity	19	18	0	0	1	21	35	0.592	0.931007	1	1	0.2757	0.787371	5	6	0
PANTHER_BIOLOGICAL_PROCESS	Lactation,_mammary_development	13	7	0	1	5	12	51	1	0.998828	0	0	0.2517	0.787672	2	3	0
GOTERM	quinone binding	9	8	0	0	1	13	17	1	0.979523	0	0	0.3164	0.788259	2	3	0
GOTERM	GTPase activator activity	160	143	6	10	1	83	122	0.5764	0.946199	7	7	0.2249	0.788526	36	40	0
GOTERM	endopeptidase activity	14	14	0	0	0	25	57	0.5072	0.889146	1	1	0.2564	0.78889	4	5	0
GOTERM	regulation of insulin secretion	15	14	1	0	0	22	64	1	0.994369	1	0	0.2561	0.789002	4	5	0
GOTERM	male gonad development	36	32	1	3	0	25	36	0.8053	0.97084	2	1	0.2583	0.789177	8	10	0
GOTERM	helicase activity	112	100	3	6	3	43	73	0.0254	0.528186	5	10	0.205	0.789313	25	29	0
GOTERM	response to DNA damage stimulus	83	76	2	5	0	33	59	0.0356	0.560757	4	8	0.2417	0.789337	19	22	0
GOTERM	peroxisomal membrane	41	39	0	2	0	29	40	0.8662	0.982832	2	1	0.2498	0.789355	10	12	0
GOTERM	positive regulation of gene expression	27	25	0	2	0	15	30	0.7173	0.951293	1	1	0.2597	0.789449	6	8	0
PANTHER_MOLECULAR_FUNCTION	Exodeoxyribonuclease	15	12	1	2	0	53	68	0.4649	0.880737	1	1	0.3444	0.78952	3	4	0
GOTERM	negative regulation of axonogenesis	14	14	0	0	0	40	81	0.5065	0.887563	1	1	0.2623	0.789596	4	5	0
PANTHER_BIOLOGICAL_PROCESS	Cation_transport	482	409	34	18	21	38	106	0.3741	0.898175	20	22	0.2374	0.789936	102	108	0
GOTERM	damaged DNA binding	44	43	1	0	0	30	45	0.3592	0.914276	2	3	0.2584	0.790203	11	13	0
PANTHER_MOLECULAR_FUNCTION	Receptor	279	230	18	11	20	23	69	0.0384	0.40139	12	18	0.2523	0.790363	58	62	0
GOTERM	response to antibiotic	25	24	1	0	0	37	80	0.7129	0.950865	1	1	0.2324	0.790412	6	8	0
GOTERM	calcium-dependent cysteine-type endopeptidase activity	16	14	0	1	1	46	59	0.0292	0.573689	1	3	0.2568	0.790422	4	5	0
GOTERM	focal adhesion assembly	15	14	1	0	0	72	118	0.5167	0.89084	1	1	0.2632	0.790474	4	5	0
PANTHER_BIOLOGICAL_PROCESS	Phospholipid_metabolism	151	123	14	12	2	37	70	0.1499	0.809019	6	9	0.274	0.790521	31	34	0
GOTERM	phospholipase C activity	12	11	1	0	0	179	185	0.4325	0.916789	1	1	0.2938	0.790605	3	4	0
GOTERM	hair follicle development	13	11	0	2	0	26	46	0.4323	0.918599	1	1	0.2823	0.79088	3	4	0
GOTERM	determination of left/right symmetry	34	31	1	1	1	46	55	1	0.99713	2	0	0.2296	0.790981	8	10	0
GOTERM	learning	24	24	0	0	0	48	196	0.7111	0.950254	1	1	0.2356	0.791102	6	8	0
PANTHER_BIOLOGICAL_PROCESS	Carbohydrate_metabolism	152	120	20	7	5	18	59	0.2463	0.885456	6	8	0.2184	0.791104	30	34	0
GOTERM	morphogenesis of a branching structure	10	8	1	1	0	11	144	0.3305	0.888743	0	1	0.3087	0.791475	2	3	0
GOTERM	nucleotide-excision repair	26	25	0	0	1	32	43	0.7251	0.950329	1	1	0.2757	0.791505	6	8	0
GOTERM	regulation of G-protein coupled receptor protein signaling pathway	31	30	0	0	1	65	114	0.7827	0.96403	2	1	0.1898	0.791526	8	10	0
GOTERM	protein polyubiquitination	26	24	0	2	0	52	117	1	0.991959	1	0	0.231	0.791626	6	8	0
GOTERM	chromosome, telomeric region	24	24	0	0	0	47	65	0.0075	0.437379	1	5	0.2362	0.79165	6	8	0
GOTERM	skeletal muscle tissue development	33	28	0	2	3	12	51	0.4136	0.893345	1	2	0.2561	0.791693	7	9	0
KEGG	KEGG_ECM_RECEPTOR_INTERACTION	84	79	3	1	1	59	97	0.2006	0.880193	4	6	0.1686	0.791727	20	24	0
GOTERM	phosphate metabolic process	21	21	0	0	0	31	170	0.286	0.879771	1	2	0.2575	0.791752	5	7	0
KEGG	KEGG_PHOSPHATIDYLINOSITOL_SIGNALING_SYSTEM	76	75	0	1	0	70	136	0.5182	0.976309	4	4	0.1572	0.792006	19	23	0
GOTERM	external side of plasma membrane	121	109	1	6	5	27	67	0.9742	0.998074	5	2	0.2297	0.792283	27	31	0
GOTERM	prefoldin complex	10	8	0	2	0	15	43	0.006	0.28616	0	3	0.3128	0.792488	2	3	0
GOTERM	protein heterodimerization activity	190	177	3	4	6	37	80	0.2719	0.891241	9	11	0.1691	0.792735	44	50	0
GOTERM	neuron projection	56	52	0	3	1	55	185	0.7464	0.963125	3	2	0.2084	0.792792	13	16	0
PANTHER_MOLECULAR_FUNCTION	Mutase	20	12	7	1	0	35	46	1	1	1	0	0.3512	0.792853	3	4	0
GOTERM	response to hormone stimulus	39	38	1	0	0	29	52	1	0.999883	2	0	0.2226	0.792865	10	12	0
GOTERM	negative regulation of protein amino acid phosphorylation	14	14	0	0	0	52	205	0.1486	0.781048	1	2	0.2535	0.79304	4	5	0
GOTERM	membrane protein intracellular domain proteolysis	11	11	0	0	0	21	36	0.4292	0.922777	1	1	0.291	0.79309	3	4	0
GOTERM	cell surface receptor linked signaling pathway	164	154	2	3	5	18	45	0.7914	0.977293	8	6	0.2145	0.793121	39	43	0
GOTERM	phospholipid metabolic process	31	28	1	0	2	17	34	0.4158	0.890764	1	2	0.2512	0.793178	7	9	0
GOTERM	synaptic transmission	166	152	0	4	10	43	146	0.6442	0.951679	8	7	0.1918	0.793185	38	43	0
GOTERM	ATP binding	1469	1261	30	57	121	49	91	0.1753	0.882583	63	68	0.1572	0.793222	315	323	0
GOTERM	nitric oxide mediated signal transduction	14	11	1	1	1	6	39	1	0.979644	1	0	0.2892	0.793318	3	4	0
GOTERM	cell fate determination	12	11	1	0	0	19	63	0.43	0.916372	1	1	0.2854	0.79332	3	4	0
GOTERM	positive regulation of transcription	132	123	2	6	1	23	63	0.7401	0.971626	6	5	0.21	0.793325	31	35	0
GOTERM	NADP or NADPH binding	32	27	2	2	1	33	81	1	0.995575	1	0	0.2117	0.793407	7	9	0
GOTERM	NuA4 histone acetyltransferase complex	14	14	0	0	0	25	42	0.5144	0.899778	1	1	0.2533	0.793752	4	5	0
GOTERM	multicellular organismal development	904	783	10	47	64	26	75	0.1387	0.881463	39	45	0.1814	0.793863	196	204	0
GOTERM	brown fat cell differentiation	21	21	0	0	0	16	52	0.6572	0.945546	1	1	0.2581	0.793895	5	7	0
GOTERM	hair follicle morphogenesis	18	14	0	3	1	15	56	0.1545	0.808175	1	2	0.2649	0.793933	4	5	0
GOTERM	mitochondrial small ribosomal subunit	18	17	1	0	0	12	22	0.2098	0.872856	1	2	0.2395	0.793937	4	6	0
GOTERM	response to stress	121	113	6	2	0	23	54	0.3354	0.916171	6	7	0.1728	0.793947	28	33	0
PANTHER_BIOLOGICAL_PROCESS	Tumor_suppressor	102	70	20	10	2	46	90	0.1332	0.723179	4	6	0.2803	0.793948	18	20	0
GOTERM	positive regulation of protein catabolic process	11	11	0	0	0	46	80	0.4299	0.918492	1	1	0.2934	0.793953	3	4	0
GOTERM	connexon complex	21	14	1	1	5	6	12	0.0305	0.579232	1	3	0.252	0.793966	4	5	0
GOTERM	DNA replication	146	141	0	3	2	31	56	0.4057	0.886981	7	8	0.1981	0.793968	35	40	0
GOTERM	regulation of lipid metabolic process	11	11	0	0	0	50	55	1	0.982214	1	0	0.2868	0.793996	3	4	0
GOTERM	regulation of gene expression by genetic imprinting	11	11	0	0	0	46	75	0.4342	0.915813	1	1	0.2941	0.79403	3	4	0
GOTERM	positive regulation of blood pressure	11	11	0	0	0	16	35	0.4374	0.918819	1	1	0.286	0.794097	3	4	0
GOTERM	potassium ion transport	154	146	1	3	4	33	104	0.0585	0.723533	7	12	0.2073	0.794152	37	41	0
GOTERM	beta-amyloid binding	16	15	0	1	0	24	90	1	0.989541	1	0	0.304	0.794167	4	5	0
GOTERM	transcription activator activity	219	201	2	11	5	35	67	0.2053	0.879387	10	13	0.2302	0.794341	50	55	0
PANTHER_BIOLOGICAL_PROCESS	Exocytosis	104	80	18	4	2	30	77	0.567	0.950857	4	4	0.2518	0.79436	20	23	0
GOTERM	ubiquitin thiolesterase activity	77	59	7	10	1	56	67	0.3426	0.917254	3	4	0.1926	0.794464	15	18	0
GOTERM	B cell activation	19	17	1	1	0	15	118	0.5858	0.932539	1	1	0.2371	0.7945	4	6	0
GOTERM	actin filament binding	49	44	1	4	0	85	125	0.6511	0.948735	2	2	0.188	0.794636	11	14	0
GOTERM	lipid catabolic process	93	83	1	1	8	29	63	0.2302	0.891979	4	6	0.2281	0.794647	21	24	0
GOTERM	motor activity	64	60	0	1	3	67	125	0.8148	0.975	3	2	0.2235	0.794679	15	18	0
GOTERM	post-translational protein modification	28	24	0	3	1	38	57	1	0.991896	1	0	0.2322	0.794736	6	8	0
GOTERM	estradiol 17-beta-dehydrogenase activity	12	11	0	1	0	24	49	0.1041	0.665887	1	2	0.2861	0.794819	3	4	0
GOTERM	peripheral nervous system development	25	25	0	0	0	36	103	0.3643	0.911508	1	2	0.277	0.79483	6	8	0
GOTERM	myelination	30	30	0	0	0	26	65	0.1908	0.875797	2	3	0.1974	0.794871	8	10	0
GOTERM	Wnt receptor signaling pathway through beta-catenin	18	17	0	1	0	52	79	0.2153	0.878584	1	2	0.24	0.795055	4	6	0
GOTERM	cell fate commitment	29	29	0	0	0	13	127	0.7738	0.958545	1	1	0.2828	0.795094	7	9	0
GOTERM	positive regulation of stress fiber assembly	11	11	0	0	0	53	74	0.4241	0.924071	1	1	0.2941	0.795131	3	4	0
GOTERM	neurotransmitter transport	39	34	0	2	3	46	73	0.5094	0.912098	2	2	0.2056	0.795137	9	11	0
GOTERM	negative regulation of signal transduction	42	41	0	0	1	41	81	0.6172	0.949086	2	2	0.2021	0.795177	10	13	0
GOTERM	cholesterol efflux	20	15	1	0	4	26	41	0.527	0.903218	1	1	0.3052	0.795221	4	5	0
GOTERM	positive regulation of cell proliferation	278	266	0	7	5	21	49	0.3463	0.890437	13	15	0.1824	0.795224	67	73	0
GOTERM	phospholipid binding	50	47	0	2	1	29	76	0.2037	0.882014	2	4	0.2638	0.795252	12	14	0
GOTERM	cysteine-type endopeptidase activity	58	47	3	2	6	30	45	0.0246	0.473156	2	6	0.2738	0.795421	12	14	0
GOTERM	amino acid transmembrane transporter activity	28	24	0	3	1	43	47	0.7116	0.951485	1	1	0.2326	0.795468	6	8	0
GOTERM	glycolysis	42	35	1	4	2	23	30	0.5288	0.927249	2	2	0.2431	0.795471	9	11	0
GOTERM	receptor signaling protein activity	35	34	0	1	0	36	75	0.8273	0.978909	2	1	0.2147	0.795477	9	11	0
GOTERM	protein amino acid phosphorylation	488	452	4	20	12	56	103	0.309	0.914436	23	25	0.2296	0.795509	113	119	0
GOTERM	retina development in camera-type eye	17	17	0	0	0	23	71	1	0.991652	1	0	0.2409	0.795648	4	6	0
GOTERM	insulin receptor signaling pathway	35	34	0	1	0	50	77	0.5122	0.910147	2	2	0.2104	0.795664	9	11	0
GOTERM	monooxygenase activity	58	49	3	0	6	27	49	0.9201	0.991536	2	1	0.2139	0.795801	12	15	0
GOTERM	DNA-directed DNA polymerase activity	32	27	2	2	1	34	49	0.1513	0.836557	1	3	0.2109	0.795903	7	9	0
GOTERM	protein processing	18	18	0	0	0	43	50	0.6116	0.931269	1	1	0.286	0.795916	5	6	0
GOTERM	Golgi-associated vesicle	12	11	0	1	0	55	81	0.4286	0.91716	1	1	0.2861	0.795984	3	4	0
GOTERM	cell migration	57	53	0	4	0	64	101	0.7562	0.965093	3	2	0.2358	0.795985	13	16	0
GOTERM	nucleobase, nucleoside, nucleotide and nucleic acid metabolic process	64	58	2	3	1	36	65	0.9491	0.992837	3	1	0.2655	0.795985	15	17	0
GOTERM	neutrophil chemotaxis	18	18	0	0	0	9	60	0.5991	0.932602	1	1	0.2874	0.796008	5	6	0
GOTERM	developmental growth	17	17	0	0	0	25	105	0.5809	0.930601	1	1	0.2339	0.796049	4	6	0
GOTERM	regulation of cell shape	57	54	2	1	0	61	92	0.283	0.873962	3	4	0.2562	0.796165	14	16	0
GOTERM	meiosis	58	52	2	3	1	32	39	0.2562	0.882442	3	4	0.2038	0.796346	13	16	0
GOTERM	threonine-type endopeptidase activity	20	17	2	0	1	18	41	1	0.991859	1	0	0.2313	0.796407	4	6	0
GOTERM	transcription repressor binding	12	11	0	0	1	82	204	0.4353	0.917578	1	1	0.2888	0.79653	3	4	0
GOTERM	lung alveolus development	21	20	0	1	0	29	65	0.6397	0.94098	1	1	0.2101	0.796551	5	7	0
GOTERM	integral to membrane of membrane fraction	18	17	0	1	0	30	36	0.5854	0.929643	1	1	0.2269	0.796628	4	6	0
GOTERM	negative regulation of cell growth	88	81	1	4	2	24	59	0.5783	0.947358	4	4	0.1978	0.796789	20	24	0
GOTERM	growth cone	52	51	0	1	0	89	138	0.112	0.807395	3	5	0.1856	0.796931	13	16	0
GOTERM	positive regulation of translation	17	15	0	2	0	31	74	0.5378	0.906647	1	1	0.3084	0.796942	4	5	0
GOTERM	regulation of protein metabolic process	45	41	0	3	1	41	62	1	0.998804	2	0	0.1997	0.796948	10	13	0
KEGG	KEGG_CYSTEINE_AND_METHIONINE_METABOLISM	34	33	0	1	0	24	37	1	1	2	0	0.1755	0.797022	8	11	0
GOTERM	cholesterol metabolic process	57	53	0	2	2	25	51	0.27	0.875512	3	4	0.2294	0.797071	13	16	0
GOTERM	chloride channel complex	55	46	1	6	2	55	112	0.2013	0.887714	2	4	0.236	0.797101	12	14	0
GOTERM	glial cell differentiation	12	11	0	1	0	41	109	0.4294	0.916002	1	1	0.2834	0.797124	3	4	0
REACTOME	IMMUNOREGULATORY_INTERACTIONS_BETWEEN_A_LYMPHOID_AND_A_NON_LYMPHOID_CELL	106	50	44	1	11	17	27	0.7276	0.881457	3	2	0.4773	0.797331	13	13	0
GOTERM	basolateral plasma membrane	99	92	0	5	2	49	112	0.3056	0.911375	5	6	0.1959	0.797393	23	27	0
GOTERM	membrane fraction	479	436	10	15	18	37	84	0.8251	0.99307	22	18	0.2293	0.797394	109	115	0
GOTERM	ligase activity	304	277	5	10	12	54	86	0.8265	0.988069	14	11	0.1727	0.797409	69	76	0
GOTERM	response to heat	45	41	3	0	1	14	38	0.6156	0.950262	2	2	0.2041	0.797433	10	13	0
GOTERM	adherens junction	28	28	0	0	0	114	208	0.763	0.957202	1	1	0.2491	0.797438	7	9	0
GOTERM	embryo implantation	26	25	0	1	0	10	47	0.727	0.949367	1	1	0.2763	0.797488	6	8	0
GOTERM	filamentous actin	13	11	0	2	0	49	92	0.4209	0.916239	1	1	0.2841	0.797506	3	4	0
GOTERM	positive regulation of cell differentiation	17	17	0	0	0	10	51	1	0.990867	1	0	0.2282	0.797538	4	6	0
GOTERM	memory	25	25	0	0	0	26	114	0.7246	0.950113	1	1	0.2804	0.79765	6	8	0
GOTERM	central nervous system development	99	92	0	6	1	35	131	0.9912	1	5	1	0.1912	0.797802	23	27	0
GOTERM	neuron differentiation	49	46	2	1	0	12	46	0.1951	0.886487	2	4	0.2453	0.797942	12	14	0
GOTERM	embryonic limb morphogenesis	36	35	1	0	0	22	71	0.2486	0.877148	2	3	0.2393	0.797971	9	11	0
GOTERM	septin complex	12	11	0	1	0	39	45	1	0.980205	1	0	0.2819	0.798203	3	4	0
GOTERM	transforming growth factor beta receptor signaling pathway	54	51	0	3	0	37	68	0.474	0.908743	3	3	0.1951	0.798355	13	16	0
PANTHER_MOLECULAR_FUNCTION	Phospholipase	54	47	3	1	3	29	70	0.2014	0.775116	2	4	0.2674	0.798379	12	14	0
GOTERM	protein homodimerization activity	351	323	2	13	13	32	68	0.0773	0.809808	16	22	0.1722	0.798382	81	88	0
GOTERM	low-density lipoprotein receptor activity	11	11	0	0	0	44	231	1	0.979707	1	0	0.2923	0.798622	3	4	0
GOTERM	neuropeptide receptor activity	11	11	0	0	0	42	189	0.4377	0.911684	1	1	0.2846	0.798661	3	4	0
GOTERM	general RNA polymerase II transcription factor activity	22	21	0	1	0	19	36	0.6602	0.94961	1	1	0.2529	0.798682	5	7	0
PANTHER_MOLECULAR_FUNCTION	Small_GTPase	221	181	29	10	1	22	42	0.0343	0.443331	9	15	0.275	0.798718	45	49	0
GOTERM	chemotaxis	125	88	2	6	29	9	57	0.6445	0.951695	4	4	0.1849	0.798775	22	26	0
GOTERM	gluconeogenesis	23	21	0	1	1	10	30	0.2803	0.883905	1	2	0.262	0.79897	5	7	0
GOTERM	protein self-association	11	11	0	0	0	79	118	0.4319	0.917106	1	1	0.2816	0.799013	3	4	0
GOTERM	protein kinase C binding	22	21	0	1	0	32	97	0.6626	0.944333	1	1	0.257	0.799082	5	7	0
GOTERM	response to copper ion	11	11	0	0	0	15	35	1	0.979328	1	0	0.2876	0.799125	3	4	0
PANTHER_MOLECULAR_FUNCTION	Transaminase	25	22	2	0	1	29	38	0.2997	0.766959	1	2	0.2934	0.799471	6	7	0
GOTERM	response to progesterone stimulus	21	21	0	0	0	16	76	0.0835	0.677985	1	3	0.2549	0.79957	5	7	0
GOTERM	mitochondrial nucleoid	30	28	0	1	1	20	32	0.1625	0.855661	1	3	0.2543	0.799656	7	9	0
GOTERM	cell adhesion	535	429	9	19	78	51	138	0.6402	0.956014	21	20	0.2102	0.799774	107	114	0
GOTERM	amino acid transport	48	42	0	4	2	39	46	0.889	0.982501	2	1	0.2368	0.799796	11	13	0
GOTERM	response to glucose stimulus	42	42	0	0	0	23	59	0.3546	0.922712	2	3	0.2369	0.800127	11	13	0
GOTERM	transcription	73	68	2	2	1	29	43	0.05	0.640182	3	7	0.2297	0.800252	17	20	0
GOTERM	proteolysis involved in cellular protein catabolic process	24	21	2	0	1	27	35	1	0.993726	1	0	0.2541	0.800421	5	7	0
GOTERM	sarcoplasmic reticulum	21	21	0	0	0	70	166	0.6605	0.945508	1	1	0.2542	0.800474	5	7	0
PANTHER_MOLECULAR_FUNCTION	Other_cell_adhesion_molecule	116	85	15	4	12	28	70	0.625	0.973005	4	4	0.2767	0.800998	21	24	0
GOTERM	tricarboxylic acid cycle	22	21	0	1	0	28	46	0.665	0.944024	1	1	0.2548	0.801224	5	7	0
GOTERM	histone deubiquitination	11	11	0	0	0	30	88	0.0999	0.639984	1	2	0.2822	0.801756	3	4	0
GOTERM	positive regulation of cell adhesion	16	15	1	0	0	37	73	0.533	0.903286	1	1	0.3093	0.801785	4	5	0
PANTHER_MOLECULAR_FUNCTION	Kinase_modulator	70	51	14	4	1	64	85	0.2534	0.780911	3	4	0.2781	0.802395	13	15	0
PANTHER_MOLECULAR_FUNCTION	Helicase	14	10	3	1	0	56	50	0.0111	0.145767	1	3	0.4718	0.802602	3	3	0
GOTERM	SWI/SNF complex	15	15	0	0	0	38	92	1	0.990509	1	0	0.3125	0.802963	4	5	0
KEGG	KEGG_REGULATION_OF_ACTIN_CYTOSKELETON	216	192	5	10	9	58	88	0.2452	0.861356	10	12	0.1688	0.803031	48	54	0
PANTHER_BIOLOGICAL_PROCESS	Muscle_contraction	198	160	23	3	12	28	104	0.4021	0.892079	8	9	0.0778	0.803311	40	48	0
PANTHER_BIOLOGICAL_PROCESS	Cell_surface_receptor_mediated_signal_transduction	169	146	16	3	4	30	94	0.2991	0.883485	7	9	0.2732	0.804075	37	40	0
GOTERM	somitogenesis	30	29	0	0	1	26	53	0.174	0.872212	1	3	0.2888	0.804135	7	9	0
PANTHER_BIOLOGICAL_PROCESS	Cholesterol_metabolism	68	61	3	2	2	22	52	0.3602	0.868281	3	4	0.1638	0.804171	15	19	0
REACTOME	GAB1_SIGNALOSOME	11	11	0	0	0	88	95	1	0.899489	1	0	0.541	0.804409	3	3	0
PANTHER_BIOLOGICAL_PROCESS	Macrophage-mediated_immunity	140	96	13	2	29	13	24	0.9596	1	5	2	0.2638	0.804455	24	27	0
PANTHER_MOLECULAR_FUNCTION	Galactosidase	16	10	5	1	0	43	51	1	0.999593	1	0	0.4687	0.804549	3	3	0
GOTERM	midbrain development	15	15	0	0	0	8	23	1	0.988842	1	0	0.3147	0.805547	4	5	0
GOTERM	leukocyte migration	16	15	0	1	0	25	42	0.5333	0.908219	1	1	0.3095	0.805626	4	5	0
GOTERM	intrinsic to endoplasmic reticulum membrane	16	15	0	0	1	27	51	0.1708	0.823905	1	2	0.3094	0.806419	4	5	0
GOTERM	ATP-dependent RNA helicase activity	18	15	2	1	0	28	29	0.0371	0.522106	1	3	0.3158	0.806826	4	5	0
PANTHER_MOLECULAR_FUNCTION	Other_lyase	32	29	2	1	0	26	29	0.7732	0.973135	1	1	0.2874	0.806902	7	9	0
GOTERM	cellular membrane fusion	22	22	0	0	0	30	70	0.0995	0.708952	1	3	0.3002	0.807004	6	7	0
PANTHER_BIOLOGICAL_PROCESS	Cell_cycle_control	418	345	41	15	17	28	73	0.3616	0.893682	17	19	0.2722	0.80706	86	91	0
GOTERM	sulfate transport	15	15	0	0	0	36	48	0.5304	0.907279	1	1	0.3194	0.807108	4	5	0
PANTHER_MOLECULAR_FUNCTION	Chaperone	45	29	11	5	0	18	32	0.1742	0.695194	1	3	0.2887	0.807165	7	9	0
GOTERM	mitochondrial outer membrane	81	77	0	4	0	30	45	0.9054	0.993979	4	2	0.2721	0.807292	19	22	0
GOTERM	thyroid hormone receptor binding	24	22	0	2	0	27	63	0.02	0.573642	1	4	0.2999	0.807438	6	7	0
GOTERM	endonuclease activity	62	51	3	3	5	15	35	1	1	3	0	0.2742	0.807523	13	15	0
REACTOME	RECRUITMENT_OF_NUMA_TO_MITOTIC_CENTROSOMES	11	11	0	0	0	30	36	0.4315	0.822518	1	1	0.5367	0.807669	3	3	0
PANTHER_MOLECULAR_FUNCTION	Nucleotide_kinase	58	44	10	3	1	53	134	0.6569	0.964357	2	2	0.413	0.808105	11	12	0
PANTHER_MOLECULAR_FUNCTION	Neuropeptide	22	21	0	0	1	7	9	0.6719	0.966843	1	1	0.4291	0.808321	5	6	0
GOTERM	protein amino acid N-linked glycosylation	15	15	0	0	0	31	66	1	0.990301	1	0	0.3166	0.808347	4	5	0
PANTHER_MOLECULAR_FUNCTION	Other_chaperones	87	80	5	0	2	19	36	1	1	4	0	0.3416	0.808964	20	22	0
GOTERM	peroxisome	95	92	0	2	1	22	42	0.8473	0.981734	5	3	0.2696	0.810027	23	26	0
GOTERM	DNA damage response, signal transduction resulting in induction of apoptosis	16	15	0	1	0	54	59	0.0404	0.515066	1	3	0.3176	0.810032	4	5	0
PANTHER_BIOLOGICAL_PROCESS	Stress_response	200	167	25	4	4	24	55	0.8442	0.998654	8	6	0.2931	0.811139	42	45	0
GOTERM	protein kinase binding	111	107	1	2	1	32	80	0.9035	0.993375	5	3	0.2648	0.811207	27	30	0
GOTERM	iron ion transport	25	22	1	2	0	23	28	1	0.994414	1	0	0.3062	0.81126	6	7	0
GOTERM	isomerase activity	106	97	1	6	2	21	37	0.3467	0.915229	5	6	0.2848	0.812489	24	27	0
GOTERM	calmodulin binding	139	131	0	5	3	82	137	0.319	0.918385	7	8	0.2762	0.812523	33	36	0
GOTERM	endomembrane system	76	74	0	1	1	36	102	0.9783	0.999707	4	1	0.2809	0.812678	19	21	0
GOTERM	integrin binding	60	55	1	2	2	49	74	0.7757	0.971661	3	2	0.2812	0.81306	14	16	0
GOTERM	methyltransferase activity	117	112	3	1	1	27	54	0.0095	0.576213	6	12	0.282	0.813105	28	31	0
GOTERM	non-membrane spanning protein tyrosine kinase activity	40	37	0	2	1	68	93	0.5602	0.930587	2	2	0.3056	0.813288	9	11	0
PANTHER_BIOLOGICAL_PROCESS	Lipid_metabolism	151	128	13	4	6	38	86	0.0221	0.661129	6	12	0.2888	0.813526	32	35	0
GOTERM	myosin filament	15	12	0	0	3	40	64	1	0.992194	1	0	0.3477	0.8136	3	4	0
PANTHER_MOLECULAR_FUNCTION	Reductase	184	145	26	1	12	21	41	0.0114	0.27609	7	14	0.3224	0.813721	36	39	0
PANTHER_BIOLOGICAL_PROCESS	B-cell-_and_antibody-mediated_immunity	97	66	13	5	13	18	38	0.8518	1	3	2	0.2744	0.813746	17	19	0
PANTHER_MOLECULAR_FUNCTION	Nucleotidyltransferase	70	63	5	1	1	23	51	0.8319	1	3	2	0.3964	0.813813	16	17	0
GOTERM	late endosome	41	37	0	4	0	27	41	0.5615	0.931343	2	2	0.3027	0.81392	9	11	0
GOTERM	induction of apoptosis via death domain receptors	14	12	1	1	0	21	36	0.1176	0.707272	1	2	0.3471	0.814255	3	4	0
GOTERM	voltage-gated ion channel activity	149	135	1	5	8	44	129	0.3648	0.891251	7	8	0.2778	0.814479	34	37	0
GOTERM	heterotrimeric G-protein complex	27	26	0	0	1	62	103	0.749	0.957128	1	1	0.3133	0.81454	7	8	0
GOTERM	chromatin remodeling	46	44	0	2	0	40	80	0.1688	0.869609	2	4	0.2906	0.814544	11	13	0
REACTOME	NOREPINEPHRINE_NEUROTRANSMITTER_RELEASE_CYCLE	12	11	0	1	0	41	132	1	0.902501	1	0	0.5488	0.81466	3	3	0
GOTERM	mismatch repair	22	19	3	0	0	38	59	0.6275	0.93951	1	1	0.332	0.814662	5	6	0
GOTERM	androgen receptor binding	26	26	0	0	0	45	69	0.136	0.808022	1	3	0.312	0.814801	7	8	0
KEGG	KEGG_AMINO_SUGAR_AND_NUCLEOTIDE_SUGAR_METABOLISM	44	43	0	1	0	29	49	0.1638	1	2	4	0.1674	0.8151	11	14	0
GOTERM	hydrolase activity, acting on carbon-nitrogen (but not peptide) bonds	12	12	0	0	0	40	58	0.4592	0.916016	1	1	0.3405	0.815191	3	4	0
PANTHER_MOLECULAR_FUNCTION	mRNA_polyadenylation_factor	16	16	0	0	0	48	65	0.5554	0.916142	1	1	0.3658	0.815235	4	5	0
GOTERM	ER-Golgi intermediate compartment	37	37	0	0	0	30	52	0.8532	0.977208	2	1	0.3081	0.81532	9	11	0
REACTOME	RECYCLING_OF_BILE_ACIDS_AND_SALTS	11	11	0	0	0	51	60	1	0.898508	1	0	0.5452	0.815522	3	3	0
GOTERM	unfolded protein binding	114	104	6	3	1	18	33	0.255	0.879764	5	7	0.2713	0.815615	26	29	0
PANTHER_MOLECULAR_FUNCTION	Apolipoprotein	23	16	0	0	7	17	28	1	1	1	0	0.3684	0.815823	4	5	0
REACTOME	G_ALPHA_Q_SIGNALLING_EVENTS	157	145	0	6	6	16	69	0.7344	0.890867	7	6	0.4759	0.816344	36	37	0
GOTERM	insulin-like growth factor receptor binding	13	12	0	0	1	17	42	1	0.98264	1	0	0.348	0.816964	3	4	0
GOTERM	organ morphogenesis	120	112	1	6	1	35	66	0.8187	0.982615	6	4	0.2856	0.817097	28	31	0
PANTHER_MOLECULAR_FUNCTION	Epimerase/racemase	47	38	7	2	0	24	80	0.8564	1	2	1	0.3464	0.817447	10	11	0
GOTERM	receptor signaling complex scaffold activity	13	12	0	0	1	30	75	0.4591	0.895406	1	1	0.3484	0.81745	3	4	0
GOTERM	spindle	87	82	0	5	0	38	75	0.9204	0.99616	4	2	0.2888	0.817573	21	23	0
PANTHER_BIOLOGICAL_PROCESS	Blood_circulation_and_gas_exchange	29	19	1	0	9	17	43	0.6179	0.958172	1	1	0.3385	0.818013	5	6	0
REACTOME	HIV_INFECTION	183	169	6	4	4	27	50	0.6112	0.881798	8	8	0.4711	0.818231	42	43	0
PANTHER_BIOLOGICAL_PROCESS	mRNA_transcription_regulation	1459	1050	184	59	166	22	59	0.3519	0.887665	53	54	0.277	0.81853	263	266	0
GOTERM	pigmentation	22	19	0	3	0	44	83	0.0674	0.57863	1	3	0.3382	0.818599	5	6	0
GOTERM	calcium channel regulator activity	12	12	0	0	0	12	175	0.4571	0.912489	1	1	0.3527	0.818641	3	4	0
GOTERM	Golgi organization	19	19	0	0	0	44	85	1	0.99322	1	0	0.331	0.818692	5	6	0
GOTERM	zinc ion transmembrane transporter activity	12	12	0	0	0	22	45	0.4551	0.911434	1	1	0.3503	0.818747	3	4	0
GOTERM	mitotic cell cycle checkpoint	12	12	0	0	0	45	79	1	0.982349	1	0	0.3496	0.818971	3	4	0
GOTERM	adult locomotory behavior	28	26	1	0	1	27	105	0.3799	0.91592	1	2	0.3183	0.819449	7	8	0
REACTOME	CLASS_C3_METABOTROPIC_GLUTAMATE_PHEROMONE_RECEPTORS	15	15	0	0	0	103	244	0.171	0.63958	1	2	0.5306	0.820019	4	4	0
PANTHER_MOLECULAR_FUNCTION	Synthetase	60	47	10	0	3	31	53	0.4232	0.883375	2	3	0.3899	0.820225	12	13	0
GOTERM	enzyme regulator activity	14	12	0	2	0	25	45	1	0.989131	1	0	0.3466	0.820563	3	4	0
GOTERM	artery morphogenesis	12	12	0	0	0	41	70	0.4662	0.902668	1	1	0.3487	0.820663	3	4	0
PANTHER_MOLECULAR_FUNCTION	DNA_methyltransferase	16	16	0	0	0	43	59	0.189	0.693781	1	2	0.376	0.821255	4	5	0
REACTOME	INORGANIC_CATION_ANION_SLC_TRANSPORTERS	94	86	0	5	3	48	79	0.8044	0.874305	4	3	0.4965	0.821599	22	22	0
PANTHER_MOLECULAR_FUNCTION	Phosphodiesterase	39	36	2	1	0	79	179	0.2686	0.789733	2	3	0.412	0.821817	9	10	0
GOTERM	cell leading edge	13	12	0	1	0	64	82	0.4592	0.914614	1	1	0.3497	0.82184	3	4	0
PANTHER_BIOLOGICAL_PROCESS	Developmental_processes	509	431	38	16	24	34	84	0.23	0.862513	22	25	0.0406	0.8219	108	123	0
REACTOME	PI3K_CASCADE	38	35	0	1	2	50	55	0.5346	0.899477	2	2	0.5213	0.822209	9	9	0
REACTOME	ERK_MAPK_TARGETS	21	19	0	2	0	30	76	0.6236	0.91021	1	1	0.5292	0.822726	5	5	0
KEGG	KEGG_DILATED_CARDIOMYOPATHY	92	81	3	4	4	59	129	0.2168	0.850759	4	6	0.1946	0.82317	20	24	0
REACTOME	GS_ALPHA_MEDIATED_EVENTS_IN_GLUCAGON_SIGNALLING	27	27	0	0	0	55	84	0.7575	0.882565	1	1	0.5285	0.823953	7	7	0
REACTOME	PEROXISOMAL_LIPID_METABOLISM	20	19	0	1	0	41	54	0.6125	0.907073	1	1	0.5297	0.824513	5	5	0
PANTHER_MOLECULAR_FUNCTION	Other_DNA-binding_protein	331	210	84	9	28	16	45	0.2535	0.770559	11	13	0.3066	0.824564	53	56	0
GOTERM	regulation of cell differentiation	12	12	0	0	0	19	22	1	0.991628	1	0	0.3487	0.824646	3	4	0
REACTOME	RNA_POLYMERASE_I_PROMOTER_ESCAPE	20	19	1	0	0	33	43	0.6235	0.90517	1	1	0.5425	0.825322	5	5	0
PANTHER_MOLECULAR_FUNCTION	Gap_junction	19	13	0	1	5	6	12	0.024	0.246067	1	3	0.4183	0.825434	3	4	0
KEGG	KEGG_FOCAL_ADHESION	201	188	4	6	3	69	101	0.3314	0.989059	9	11	0.1677	0.825521	47	53	0
PANTHER_MOLECULAR_FUNCTION	Calmodulin_related_protein	157	120	16	4	17	23	77	0.2484	0.752017	6	8	0.3599	0.825529	30	32	0
REACTOME	CHEMOKINE_RECEPTORS_BIND_CHEMOKINES	55	35	0	1	19	6	15	0.8354	0.878961	2	1	0.5245	0.825786	9	9	0
PANTHER_MOLECULAR_FUNCTION	Serine_protease_inhibitor	76	50	2	1	23	14	23	0.4636	0.916174	3	3	0.3582	0.825944	13	14	0
PANTHER_MOLECULAR_FUNCTION	Dehydratase	38	28	7	2	1	14	47	0.7658	0.976051	1	1	0.4034	0.826006	7	8	0
PANTHER_BIOLOGICAL_PROCESS	Steroid_hormone-mediated_signaling	52	33	13	2	4	20	64	0.8168	1	2	1	0.1742	0.826018	8	11	0
PANTHER_BIOLOGICAL_PROCESS	Other_mRNA_transcription	21	18	1	2	0	43	93	0.2255	0.792194	1	2	0.1355	0.826439	5	7	0
PANTHER_MOLECULAR_FUNCTION	Other_actin_family_cytoskeletal_protein	31	21	7	1	2	16	40	0.6602	0.957918	1	1	0.4281	0.826467	5	6	0
GOTERM	positive regulation of cell cycle	13	12	0	1	0	11	26	1	0.990883	1	0	0.3459	0.82679	3	4	0
REACTOME	OPIOID_SIGNALLING	83	82	0	0	1	54	133	0.5908	0.886856	4	4	0.4848	0.827244	21	21	0
GOTERM	nucleotide-excision repair, DNA damage removal	21	19	1	0	1	33	45	1	0.99341	1	0	0.3371	0.82749	5	6	0
GOTERM	negative regulation of mitotic cell cycle	12	12	0	0	0	36	86	0.4615	0.894879	1	1	0.3545	0.827716	3	4	0
GOTERM	cell adhesion molecule binding	13	12	0	1	0	68	121	1	0.991297	1	0	0.3591	0.827961	3	4	0
PANTHER_BIOLOGICAL_PROCESS	DNA_degradation	12	9	2	1	0	22	21	0.0739	0.72985	0	2	0.1657	0.827979	2	4	0
GOTERM	positive regulation of actin filament polymerization	12	12	0	0	0	29	52	0.1155	0.704135	1	2	0.3546	0.827981	3	4	0
GOTERM	negative regulation of osteoclast differentiation	12	12	0	0	0	15	32	0.4534	0.908827	1	1	0.352	0.828122	3	4	0
GOTERM	response to light stimulus	12	12	0	0	0	6	31	0.4616	0.894449	1	1	0.3559	0.828701	3	4	0
GOTERM	protein heterooligomerization	45	45	0	0	0	41	73	0.9006	0.993085	2	1	0.3153	0.829258	11	13	0
GOTERM	lamellipodium	69	67	0	2	0	75	141	0.428	0.890058	3	4	0.2988	0.829289	17	19	0
PANTHER_BIOLOGICAL_PROCESS	Intracellular_signaling_cascade	261	230	13	18	0	42	77	0.5994	0.982453	12	11	0.3029	0.829385	58	61	0
GOTERM	positive regulation of anti-apoptosis	30	30	0	0	0	39	118	0.4394	0.893592	2	2	0.3274	0.829533	8	9	0
GOTERM	microfilament motor activity	14	12	0	0	2	97	115	1	0.984669	1	0	0.3543	0.829864	3	4	0
GOTERM	binding	523	445	18	19	41	36	73	0.6176	0.952942	22	21	0.2771	0.830155	111	116	0
GOTERM	protein tyrosine kinase activity	105	101	0	4	0	58	91	0.0661	0.721049	5	9	0.2985	0.83041	25	28	0
GOTERM	protein targeting	30	30	0	0	0	41	106	1	0.997603	2	0	0.3391	0.830502	8	9	0
GOTERM	HOPS complex	12	12	0	0	0	28	50	0.0206	0.564865	1	3	0.3575	0.830767	3	4	0
GOTERM	protein serine/threonine phosphatase complex	12	12	0	0	0	43	81	0.4597	0.915998	1	1	0.351	0.830889	3	4	0
GOTERM	DNA metabolic process	20	19	0	1	0	18	30	0.0152	0.544521	1	4	0.3399	0.831262	5	6	0
PANTHER_BIOLOGICAL_PROCESS	MHCI-mediated_immunity	22	9	12	0	1	9	15	0.367	0.880757	0	1	0.3954	0.831482	2	3	0
GOTERM	cytoplasmic vesicle membrane	63	60	0	2	1	29	89	0.9567	0.995356	3	1	0.317	0.831566	15	17	0
GOTERM	ribosome biogenesis	25	23	1	1	0	16	30	1	0.992761	1	0	0.3448	0.83216	6	7	0
PANTHER_MOLECULAR_FUNCTION	HMG_box_transcription_factor	36	24	9	3	0	6	78	0.7076	0.971607	1	1	0.3906	0.8323	6	7	0
GOTERM	regulation of translation	64	60	1	1	2	33	56	0.3433	0.917297	3	4	0.3111	0.832362	15	17	0
KEGG	KEGG_HOMOLOGOUS_RECOMBINATION	28	27	0	1	0	37	69	0.7507	1	1	1	0.221	0.832378	7	9	0
GOTERM	humoral immune response	34	30	2	2	0	27	41	0.1865	0.872266	2	3	0.3266	0.83259	8	9	0
GOTERM	ribonuclease activity	17	16	0	0	1	12	37	0.5571	0.912273	1	1	0.3604	0.832758	4	5	0
GOTERM	autophagy	36	34	1	1	0	16	56	0.2452	0.892213	2	3	0.3311	0.832829	9	10	0
GOTERM	chylomicron	12	9	0	0	3	4	14	1	0.981554	0	0	0.3864	0.833191	2	3	0
PANTHER_MOLECULAR_FUNCTION	Other_cytokine	22	17	3	0	2	8	24	1	1	1	0	0.4217	0.834492	4	5	0
PANTHER_MOLECULAR_FUNCTION	Glycosyltransferase	245	191	30	7	17	36	86	0.4882	0.923884	10	10	0.4311	0.835405	48	49	0
PANTHER_MOLECULAR_FUNCTION	Chromatin/chromatin-binding_protein	163	111	41	7	4	33	64	0.4866	0.927316	6	6	0.4178	0.835577	28	29	0
KEGG	KEGG_CELL_CYCLE	128	119	4	3	2	30	52	0.1384	1	6	9	0.1483	0.83581	30	35	0
GOTERM	cytolysis	19	16	2	0	1	11	34	1	0.995126	1	0	0.3658	0.836718	4	5	0
GOTERM	cognition	10	9	0	1	0	35	100	0.3649	0.885409	0	1	0.3916	0.837172	2	3	0
PANTHER_BIOLOGICAL_PROCESS	Other_receptor_mediated_signaling_pathway	210	176	10	10	14	16	72	0.2609	0.845075	9	11	0.3167	0.837604	44	47	0
GOTERM	glucose transport	23	23	0	0	0	26	54	0.6898	0.948284	1	1	0.3489	0.837794	6	7	0
GOTERM	T cell differentiation in the thymus	14	13	0	0	1	31	79	0.4933	0.893224	1	1	0.4103	0.837981	3	4	0
GOTERM	carbohydrate metabolic process	211	189	7	6	9	24	51	0.3403	0.912993	9	11	0.3318	0.838432	47	50	0
PANTHER_MOLECULAR_FUNCTION	Phosphorylase	14	13	1	0	0	14	30	1	1	1	0	0.4173	0.838553	3	4	0
GOTERM	calcium-activated potassium channel activity	14	13	1	0	0	48	148	1	0.994929	1	0	0.4236	0.838884	3	4	0
GOTERM	regulation of neuronal synaptic plasticity	13	13	0	0	0	8	33	0.1432	0.774057	1	2	0.4168	0.839028	3	4	0
GOTERM	locomotory behavior	56	54	0	1	1	47	126	0.941	0.994635	3	1	0.3677	0.839029	14	15	0
GOTERM	branching involved in ureteric bud morphogenesis	26	24	0	2	0	13	58	1	0.993382	1	0	0.3925	0.839061	6	7	0
GOTERM	transcription elongation factor complex	13	13	0	0	0	50	66	0.1381	0.782897	1	2	0.4159	0.839255	3	4	0
GOTERM	oogenesis	14	13	0	1	0	36	62	0.1305	0.747091	1	2	0.4045	0.83933	3	4	0
GOTERM	positive regulation of T cell proliferation	25	24	0	1	0	25	45	1	0.991121	1	0	0.3869	0.839389	6	7	0
GOTERM	intracellular protein transport	179	162	4	10	3	50	74	0.419	0.900312	8	9	0.3468	0.839515	41	43	0
GOTERM	neuron projection morphogenesis	15	13	0	2	0	81	89	0.4978	0.892117	1	1	0.4184	0.839594	3	4	0
PANTHER_MOLECULAR_FUNCTION	Other_cytokine_receptor	16	13	3	0	0	17	32	0.1353	0.560017	1	2	0.4156	0.839646	3	4	0
GOTERM	transcription initiation from RNA polymerase II promoter	67	61	2	4	0	27	45	0.1912	0.884636	3	5	0.3598	0.839659	15	17	0
GOTERM	negative regulation of NF-kappaB transcription factor activity	15	13	0	2	0	11	24	0.486	0.897512	1	1	0.415	0.839762	3	4	0
GOTERM	positive regulation of protein secretion	13	13	0	0	0	23	47	0.4895	0.89594	1	1	0.4195	0.839765	3	4	0
GOTERM	cell cycle checkpoint	14	13	0	1	0	27	51	1	0.99405	1	0	0.4177	0.839897	3	4	0
GOTERM	positive regulation of phagocytosis	13	13	0	0	0	13	17	1	0.995562	1	0	0.4089	0.840031	3	4	0
GOTERM	organ regeneration	25	24	0	1	0	18	49	0.1171	0.769234	1	3	0.3881	0.840038	6	7	0
GOTERM	T cell proliferation	13	13	0	0	0	14	31	1	0.991309	1	0	0.4236	0.84027	3	4	0
GOTERM	hemoglobin complex	12	6	0	0	6	1	7	1	0.977045	0	0	0.4645	0.840399	2	2	0
GOTERM	bone resorption	13	13	0	0	0	18	25	0.1288	0.744058	1	2	0.4161	0.840413	3	4	0
GOTERM	neuron projection development	37	35	0	2	0	58	130	0.0938	0.740958	2	4	0.3645	0.840427	9	10	0
GOTERM	complement activation, lectin pathway	6	6	0	0	0	7	20	0.2631	0.871018	0	1	0.4635	0.840868	2	2	0
GOTERM	dendritic shaft	14	13	0	1	0	167	270	0.4911	0.894723	1	1	0.4155	0.840885	3	4	0
GOTERM	NADH dehydrogenase activity	14	13	1	0	0	12	16	1	0.991566	1	0	0.406	0.841014	3	4	0
GOTERM	MAP kinase activity	14	13	0	0	1	47	87	1	0.992079	1	0	0.4147	0.841033	3	4	0
GOTERM	regulation of the force of heart contraction	13	13	0	0	0	20	90	1	0.991904	1	0	0.4176	0.841223	3	4	0
GOTERM	endopeptidase inhibitor activity	28	23	3	2	0	18	38	0.6971	0.947518	1	1	0.345	0.841707	6	7	0
GOTERM	neuroprotection	14	13	0	1	0	108	107	1	0.9916	1	0	0.4187	0.841711	3	4	0
GOTERM	protein-chromophore linkage	16	13	2	1	0	36	70	0.4893	0.895447	1	1	0.4066	0.842021	3	4	0
GOTERM	internal side of plasma membrane	16	13	0	3	0	17	57	0.4816	0.896308	1	1	0.4169	0.842219	3	4	0
GOTERM	molecular_function	654	549	34	48	23	20	55	0.459	0.929854	27	28	0.3623	0.842304	137	140	0
GOTERM	oxidoreductase activity	438	375	14	22	27	27	55	0.3133	0.915702	19	21	0.2972	0.842509	94	98	0
GOTERM	SMAD protein signal transduction	10	9	0	1	0	55	72	1	0.980202	0	0	0.3965	0.842648	2	3	0
GOTERM	protein localization	53	51	0	2	0	37	98	0.4729	0.907345	3	3	0.3967	0.842655	13	14	0
GOTERM	sex differentiation	24	20	0	4	0	20	48	0.2639	0.893526	1	2	0.3839	0.842784	5	6	0
GOTERM	ubiquitin protein ligase binding	38	34	1	2	1	47	77	0.5199	0.914522	2	2	0.3422	0.843037	9	10	0
GOTERM	G1/S transition of mitotic cell cycle	39	39	0	0	0	33	66	1	0.999842	2	0	0.3753	0.843102	10	11	0
PANTHER_MOLECULAR_FUNCTION	Kinase_activator	62	53	6	3	0	26	77	0.2695	0.750134	3	4	0.452	0.843112	13	14	0
GOTERM	low-density lipoprotein binding	13	13	0	0	0	85	167	1	0.994868	1	0	0.4235	0.843197	3	4	0
GOTERM	negative regulation of cell migration	37	36	1	0	0	29	76	0.8399	0.976326	2	1	0.4084	0.843266	9	10	0
PANTHER_BIOLOGICAL_PROCESS	Mitochondrial_transport	27	24	2	1	0	19	71	0.705	0.986367	1	1	0.3862	0.843332	6	7	0
PANTHER_MOLECULAR_FUNCTION	Ribonucleoprotein	96	60	31	3	2	19	47	0.5849	0.940554	3	3	0.4332	0.843407	15	16	0
GOTERM	protein N-terminus binding	73	69	1	2	1	30	66	0.2558	0.867076	3	5	0.3486	0.843455	17	19	0
GOTERM	sphingolipid metabolic process	18	17	1	0	0	44	67	0.2115	0.870355	1	2	0.4279	0.843466	4	5	0
GOTERM	response to ATP	13	13	0	0	0	32	76	0.4867	0.894054	1	1	0.4174	0.843526	3	4	0
GOTERM	protein amino acid O-linked glycosylation	18	17	0	1	0	46	77	0.5937	0.931429	1	1	0.4288	0.843638	4	5	0
GOTERM	oxidoreductase activity, acting on single donors with incorporation of molecular oxygen, incorporation of two atoms of oxygen	53	46	1	6	0	37	69	1	0.998016	2	0	0.357	0.843697	12	13	0
GOTERM	protein serine/threonine kinase activity	337	310	5	17	5	55	99	0.6812	0.958768	16	14	0.3615	0.843704	78	80	0
GOTERM	SH3/SH2 adaptor activity	51	46	0	5	0	63	96	0.3969	0.89872	2	3	0.3552	0.843854	12	13	0
GOTERM	lyase activity	96	92	0	3	1	23	44	0.6834	0.955437	5	4	0.3446	0.843862	23	25	0
BIOCARTA	INTEGRIN_PATHWAY	38	37	1	0	0	55	76	0.2799	1	2	3	0.0258	0.84402	9	15	0
GOTERM	spliceosomal snRNP assembly	26	24	1	1	0	15	19	0.3315	0.892298	1	2	0.3886	0.844073	6	7	0
GOTERM	peptide cross-linking	20	20	0	0	0	25	34	0.2663	0.891536	1	2	0.3783	0.844175	5	6	0
GOTERM	PML body	33	32	0	1	0	48	61	0.4806	0.904048	2	2	0.4045	0.844177	8	9	0
PANTHER_MOLECULAR_FUNCTION	Complement_component	51	41	8	0	2	23	32	0.8812	1	2	1	0.4548	0.844217	10	11	0
GOTERM	peptidyl-prolyl cis-trans isomerase activity	34	31	1	2	0	18	35	0.4638	0.8986	2	2	0.366	0.844288	8	9	0
GOTERM	proximal/distal pattern formation	23	17	1	0	5	17	82	0.0471	0.4907	1	3	0.4288	0.844301	4	5	0
GOTERM	hydrogen ion transporting ATP synthase activity, rotational mechanism	14	13	0	1	0	12	16	0.1373	0.770786	1	2	0.4189	0.844452	3	4	0
GOTERM	DNA damage checkpoint	17	17	0	0	0	51	84	0.2084	0.872318	1	2	0.4261	0.844536	4	5	0
GOTERM	positive regulation of cell-matrix adhesion	10	9	0	1	0	77	253	1	0.979592	0	0	0.3981	0.844569	2	3	0
GOTERM	heat shock protein binding	62	61	0	1	0	23	54	0.9547	0.995553	3	1	0.353	0.844875	15	17	0
GOTERM	cell maturation	22	20	0	2	0	13	73	1	0.992452	1	0	0.3833	0.844932	5	6	0
GOTERM	RNA helicase activity	10	9	1	0	0	44	70	0.3749	0.891898	0	1	0.3979	0.844954	2	3	0
GOTERM	regulation of transforming growth factor beta receptor signaling pathway	13	13	0	0	0	55	73	0.4922	0.894902	1	1	0.4113	0.845083	3	4	0
GOTERM	ligand-dependent nuclear receptor transcription coactivator activity	26	24	0	2	0	32	59	0.1151	0.766484	1	3	0.3888	0.84511	6	7	0
GOTERM	female pregnancy	66	58	0	6	2	16	42	0.3327	0.915714	3	4	0.3697	0.845173	15	16	0
GOTERM	positive regulation of cell migration	59	57	0	1	1	39	105	0.546	0.931782	3	3	0.3449	0.845213	14	16	0
GOTERM	regulation of apoptosis	117	105	2	3	7	25	46	0.6041	0.947705	5	5	0.3791	0.845217	26	28	0
PANTHER_BIOLOGICAL_PROCESS	Phosphate_transport	17	16	1	0	0	25	36	1	0.995769	1	0	0.1994	0.845267	4	6	0
GOTERM	peptide hormone binding	20	20	0	0	0	16	62	0.2667	0.887427	1	2	0.3856	0.845271	5	6	0
GOTERM	RNA elongation from RNA polymerase II promoter	48	46	1	1	0	19	35	0.6766	0.950717	2	2	0.3524	0.845312	12	13	0
GOTERM	positive regulation of neuron differentiation	20	20	0	0	0	7	52	1	0.992268	1	0	0.3814	0.845367	5	6	0
PANTHER_MOLECULAR_FUNCTION	Acetylcholine_receptor	18	14	1	1	2	17	26	1	1	1	0	0.48	0.845437	4	4	0
GOTERM	cellular respiration	10	10	0	0	0	67	79	1	0.980177	1	0	0.4661	0.845597	3	3	0
GOTERM	mitochondrial proton-transporting ATP synthase complex	18	16	2	0	0	8	9	0.5585	0.910282	1	1	0.3751	0.845714	4	5	0
GOTERM	prostaglandin metabolic process	9	9	0	0	0	15	22	1	0.981433	0	0	0.4017	0.845943	2	3	0
GOTERM	response to hydrogen peroxide	40	39	1	0	0	20	77	0.8693	0.981225	2	1	0.3832	0.846026	10	11	0
GOTERM	MAP kinase kinase activity	13	13	0	0	0	81	99	0.4953	0.89397	1	1	0.4221	0.84614	3	4	0
GOTERM	spindle microtubule	22	20	0	2	0	31	62	0.2634	0.89605	1	2	0.3876	0.846173	5	6	0
GOTERM	axon guidance	70	64	0	6	0	64	210	0.8371	0.981912	3	2	0.3262	0.846315	16	18	0
GOTERM	ATPase activity	132	120	5	2	5	57	89	0.8627	0.994117	6	4	0.3566	0.846323	30	32	0
GOTERM	fertilization	18	17	0	1	0	43	59	0.5871	0.9303	1	1	0.4305	0.846326	4	5	0
GOTERM	heart morphogenesis	29	28	1	0	0	34	77	0.7581	0.955548	1	1	0.3978	0.846335	7	8	0
GOTERM	endocytosis	103	97	1	5	0	62	88	0.9607	0.998369	5	2	0.3747	0.846336	24	26	0
GOTERM	positive regulation of insulin secretion	20	20	0	0	0	33	56	0.2678	0.88504	1	2	0.3814	0.846432	5	6	0
GOTERM	antioxidant activity	9	9	0	0	0	6	8	1	0.981722	0	0	0.3985	0.846633	2	3	0
GOTERM	retinal ganglion cell axon guidance	16	16	0	0	0	184	226	1	0.994071	1	0	0.376	0.846641	4	5	0
GOTERM	lens development in camera-type eye	12	9	0	1	2	6	11	1	0.983091	0	0	0.4045	0.846718	2	3	0
PANTHER_BIOLOGICAL_PROCESS	Non-vertebrate_process	20	14	5	1	0	23	34	0.153	0.75084	1	2	0.1139	0.846756	4	6	0
GOTERM	regulation of neuron differentiation	17	17	0	0	0	32	101	0.5799	0.927035	1	1	0.427	0.846833	4	5	0
GOTERM	regulation of gene-specific transcription from RNA polymerase II promoter	9	9	0	0	0	14	23	0.3716	0.887572	0	1	0.406	0.846842	2	3	0
PANTHER_BIOLOGICAL_PROCESS	Other_neuronal_activity	136	120	5	7	4	38	139	0.2549	0.864425	6	8	0.0421	0.846867	30	39	0
GOTERM	chromatin remodeling complex	11	9	0	2	0	40	89	1	0.981126	0	0	0.4015	0.846878	2	3	0
GOTERM	mitochondrial ribosome	17	17	0	0	0	8	11	0.5761	0.929689	1	1	0.4274	0.847013	4	5	0
GOTERM	chloride transport	51	43	1	5	2	49	78	0.6343	0.94807	2	2	0.3871	0.84707	11	12	0
GOTERM	metalloendopeptidase inhibitor activity	10	9	0	1	0	62	100	0.3611	0.881866	0	1	0.4056	0.847175	2	3	0
REACTOME	ASSOCIATION_OF_LICENSING_FACTORS_WITH_THE_PREREPLICATIVE_COMPLEX	12	12	0	0	0	28	41	1	0.907856	1	0	0.6056	0.847288	3	3	0
GOTERM	transmembrane receptor protein tyrosine kinase signaling pathway	71	68	1	0	2	56	164	0.4399	0.9003	3	4	0.3281	0.847299	17	19	0
KEGG	KEGG_SYSTEMIC_LUPUS_ERYTHEMATOSUS	140	62	30	3	45	9	35	0.6077	1	3	3	0.0106	0.8473	16	24	0
GOTERM	embryonic development	69	66	1	2	0	29	73	0.6561	0.952103	3	3	0.3768	0.847352	17	18	0
GOTERM	ferric iron binding	11	9	1	1	0	8	19	0.3778	0.882528	0	1	0.4014	0.847378	2	3	0
GOTERM	Wnt receptor activity	10	10	0	0	0	7	31	0.4018	0.892791	1	1	0.4715	0.847449	3	3	0
GOTERM	ubiquitin-protein ligase activity	149	138	1	7	3	41	78	0.828	0.980476	7	5	0.3251	0.847537	35	37	0
GOTERM	cGMP biosynthetic process	11	9	0	1	1	17	58	0.3678	0.889205	0	1	0.3982	0.847633	2	3	0
GOTERM	positive regulation of tyrosine phosphorylation of Stat5 protein	10	9	0	0	1	9	68	1	0.980512	0	0	0.3988	0.847676	2	3	0
GOTERM	aldo-keto reductase activity	10	9	0	0	1	14	18	1	0.982165	0	0	0.4039	0.847731	2	3	0
GOTERM	ribonucleoprotein complex	103	97	2	4	0	13	28	0.2064	0.892601	5	7	0.369	0.84776	24	26	0
GOTERM	protein ubiquitination during ubiquitin-dependent protein catabolic process	17	17	0	0	0	81	152	0.5736	0.931069	1	1	0.4317	0.847797	4	5	0
GOTERM	mRNA binding	40	38	0	2	0	15	36	0.0396	0.533677	2	5	0.3465	0.847864	10	11	0
GOTERM	protein binding, bridging	45	43	1	0	1	19	47	0.6404	0.947303	2	2	0.3851	0.847889	11	12	0
GOTERM	WW domain binding	17	16	0	1	0	37	45	0.1874	0.845333	1	2	0.3712	0.848038	4	5	0
GOTERM	axon	117	113	1	2	1	49	128	0.8263	0.979902	6	4	0.3866	0.848064	28	30	0
GOTERM	positive regulation of epithelial to mesenchymal transition	9	9	0	0	0	24	50	0.3778	0.885335	0	1	0.3962	0.848075	2	3	0
GOTERM	negative regulation of hormone secretion	10	9	0	0	1	9	14	0.3677	0.886277	0	1	0.4074	0.848394	2	3	0
GOTERM	basal plasma membrane	19	17	1	1	0	33	55	0.209	0.877622	1	2	0.4259	0.848438	4	5	0
GOTERM	endocrine pancreas development	17	17	0	0	0	18	52	0.5837	0.928175	1	1	0.4241	0.848443	4	5	0
GOTERM	long-chain-fatty-acid-CoA ligase activity	10	9	0	1	0	58	58	0.373	0.878662	0	1	0.4088	0.84848	2	3	0
GOTERM	tight junction	71	65	1	3	2	35	100	0.9647	0.998213	3	1	0.3451	0.848592	16	18	0
GOTERM	recycling endosome	19	17	2	0	0	33	72	0.2025	0.87201	1	2	0.4251	0.848755	4	5	0
PANTHER_BIOLOGICAL_PROCESS	Monosaccharide_metabolism	43	35	3	5	0	39	63	0.5253	0.96634	2	2	0.3704	0.848913	9	10	0
GOTERM	complement activation	11	10	0	0	1	27	52	1	0.983001	1	0	0.473	0.84902	3	3	0
GOTERM	Ras protein signal transduction	67	66	0	0	1	43	64	0.2356	0.889796	3	5	0.3715	0.849024	17	18	0
PANTHER_MOLECULAR_FUNCTION	Other_oxidoreductase	32	26	4	1	1	16	48	0.7342	0.978245	1	1	0.4874	0.84903	7	7	0
GOTERM	3',5'-cyclic-AMP phosphodiesterase activity	9	9	0	0	0	228	373	0.371	0.883766	0	1	0.4004	0.849193	2	3	0
REACTOME	ACTIVATED_TAK1_MEDIATES_P38_MAPK_ACTIVATION	13	12	0	1	0	35	49	0.4515	0.856815	1	1	0.6046	0.849264	3	3	0
GOTERM	transmembrane transport	503	453	8	19	23	39	79	0.6583	0.954699	23	21	0.3508	0.849324	113	116	0
GOTERM	induction of apoptosis	172	167	4	1	0	23	66	0.2051	0.884536	8	11	0.3626	0.849436	42	44	0
GOTERM	pattern specification process	45	42	0	2	1	13	64	0.6271	0.945263	2	2	0.3586	0.849683	11	12	0
GOTERM	anti-apoptosis	180	171	4	4	1	20	45	0.4813	0.927261	9	9	0.3609	0.849808	43	45	0
GOTERM	cartilage condensation	17	17	0	0	0	11	54	1	0.991281	1	0	0.4182	0.850095	4	5	0
GOTERM	positive regulation of transcription, DNA-dependent	117	114	1	0	2	38	74	0.1108	0.837041	6	9	0.3137	0.850254	29	31	0
GOTERM	positive regulation of mitosis	19	17	1	0	1	26	45	0.5833	0.930556	1	1	0.4217	0.850373	4	5	0
PANTHER_MOLECULAR_FUNCTION	mRNA_splicing_factor	104	84	18	2	0	20	43	0.4073	0.875756	4	5	0.4409	0.850394	21	22	0
GOTERM	muscle organ development	93	84	0	7	2	32	86	0.4083	0.890179	4	5	0.3336	0.850457	21	23	0
GOTERM	reciprocal meiotic recombination	22	21	1	0	0	38	88	0.287	0.878641	1	2	0.4359	0.850512	5	6	0
PANTHER_MOLECULAR_FUNCTION	Other_cytoskeletal_proteins	40	30	7	3	0	27	93	0.448	0.882949	2	2	0.4832	0.850526	8	8	0
GOTERM	single fertilization	31	27	3	1	0	14	24	0.3987	0.912674	1	2	0.3634	0.850934	7	8	0
GOTERM	calcium ion binding	614	485	10	20	99	45	114	0.6204	0.950727	24	23	0.3212	0.851001	121	125	0
GOTERM	microvillus membrane	11	9	0	2	0	34	44	1	0.983371	0	0	0.4025	0.851286	2	3	0
GOTERM	positive regulation of calcium ion transport into cytosol	10	9	0	0	1	24	24	1	0.982422	0	0	0.399	0.851289	2	3	0
GOTERM	integral to plasma membrane	1002	846	32	40	84	28	83	0.4911	0.930221	42	42	0.3085	0.851449	212	215	0
GOTERM	adult heart development	10	9	0	0	1	26	73	0.3613	0.875536	0	1	0.4019	0.851507	2	3	0
GOTERM	microvillus	17	16	0	1	0	20	26	0.1903	0.865495	1	2	0.38	0.85173	4	5	0
GOTERM	ureteric bud development	20	20	0	0	0	12	91	1	0.992658	1	0	0.3774	0.851884	5	6	0
GOTERM	response to virus	116	99	4	2	11	16	32	0.0611	0.710721	5	9	0.337	0.851988	25	27	0
GOTERM	positive regulation of angiogenesis	28	27	0	1	0	16	45	0.7483	0.955117	1	1	0.3603	0.852147	7	8	0
GOTERM	regulation of actin cytoskeleton organization	10	9	1	0	0	42	66	0.0642	0.484862	0	2	0.4004	0.85237	2	3	0
GOTERM	glycine binding	11	9	0	2	0	30	97	0.3709	0.887801	0	1	0.3995	0.852573	2	3	0
GOTERM	mitochondrial large ribosomal subunit	16	16	0	0	0	4	12	1	0.991702	1	0	0.3739	0.853645	4	5	0
PANTHER_MOLECULAR_FUNCTION	Growth_factor	118	94	9	5	10	14	57	0.3282	0.846405	5	6	0.4872	0.853835	24	24	0
PANTHER_BIOLOGICAL_PROCESS	Nucleoside,_nucleotide_and_nucleic_acid_metabolism	267	186	61	11	9	25	49	0.0427	0.87093	9	15	0.3469	0.853973	47	49	0
GOTERM	sarcoplasmic reticulum membrane	16	16	0	0	0	27	150	0.0487	0.476867	1	3	0.3722	0.854514	4	5	0
PANTHER_MOLECULAR_FUNCTION	Phosphatase_inhibitor	29	19	8	2	0	18	36	0.637	0.937694	1	1	0.5359	0.855656	5	5	0
PANTHER_BIOLOGICAL_PROCESS	Lipid_and_fatty_acid_binding	27	15	8	0	4	8	25	1	1	1	0	0.1545	0.855848	4	6	0
GOTERM	microtubule cytoskeleton organization	40	36	2	2	0	54	90	0.5415	0.931377	2	2	0.4154	0.856027	9	10	0
REACTOME	AMINE_DERIVED_HORMONES	13	12	1	0	0	19	33	0.4588	0.867295	1	1	0.6077	0.856196	3	3	0
GOTERM	lysosomal membrane	76	71	4	1	0	26	38	0.145	0.86974	4	6	0.4082	0.856484	18	19	0
GOTERM	regulation of RNA splicing	12	10	0	2	0	45	79	0.4023	0.905086	1	1	0.4746	0.856559	3	3	0
GOTERM	electron carrier activity	161	137	7	5	12	23	48	0.3742	0.893796	7	8	0.3932	0.85658	34	36	0
GOTERM	transcription initiation factor activity	11	10	0	1	0	31	102	1	0.979867	1	0	0.483	0.856635	3	3	0
GOTERM	T cell receptor complex	12	10	0	0	2	32	48	1	0.979966	1	0	0.4808	0.856706	3	3	0
GOTERM	response to pain	10	10	0	0	0	41	88	1	0.979457	1	0	0.4859	0.856863	3	3	0
GOTERM	positive regulation of neurogenesis	10	10	0	0	0	27	70	0.0881	0.583752	1	2	0.4775	0.856914	3	3	0
GOTERM	mitotic metaphase plate congression	10	10	0	0	0	33	40	0.3988	0.896317	1	1	0.4712	0.856921	3	3	0
GOTERM	cytokine binding	10	10	0	0	0	12	23	1	0.980235	1	0	0.4756	0.857011	3	3	0
GOTERM	regulation of synaptic transmission	11	10	0	1	0	157	266	0.0805	0.559498	1	2	0.4709	0.857055	3	3	0
GOTERM	voltage-gated sodium channel complex	12	10	0	0	2	103	111	1	0.982564	1	0	0.4723	0.857117	3	3	0
GOTERM	Golgi transport complex	10	10	0	0	0	62	93	1	0.983554	1	0	0.4695	0.857183	3	3	0
GOTERM	PDZ domain binding	44	40	0	3	1	62	166	0.6079	0.946235	2	2	0.4136	0.857218	10	11	0
GOTERM	positive regulation of innate immune response	11	10	0	1	0	13	28	0.4048	0.914761	1	1	0.4776	0.857272	3	3	0
GOTERM	manganese ion binding	26	25	0	1	0	44	61	0.3519	0.910619	1	2	0.429	0.857329	6	7	0
PANTHER_BIOLOGICAL_PROCESS	Other_metabolism	477	382	51	15	29	27	53	0.4354	0.958125	19	20	0.3271	0.857387	96	99	0
GOTERM	nuclear pore	66	63	1	1	1	44	64	0.0915	0.771343	3	6	0.4072	0.85742	16	17	0
GOTERM	negative regulation of epithelial cell proliferation	22	21	0	1	0	24	57	0.6589	0.947673	1	1	0.4324	0.857482	5	6	0
GOTERM	regulation of protein catabolic process	10	10	0	0	0	49	126	0.4099	0.908149	1	1	0.48	0.85752	3	3	0
GOTERM	adrenal gland development	11	10	0	1	0	10	68	1	0.983322	1	0	0.4849	0.857527	3	3	0
GOTERM	response to gamma radiation	21	21	0	0	0	36	64	0.2847	0.885008	1	2	0.4356	0.857547	5	6	0
GOTERM	protein transport	406	378	6	14	8	33	68	0.0333	0.640218	19	27	0.3746	0.857555	95	97	0
GOTERM	histone-lysine N-methyltransferase activity	22	21	1	0	0	68	122	0.0822	0.668665	1	3	0.438	0.857607	5	6	0
GOTERM	phosphatidylinositol-3,4-bisphosphate binding	10	10	0	0	0	35	51	0.4002	0.90722	1	1	0.4726	0.857618	3	3	0
GOTERM	negative regulation of protein ubiquitination	10	10	0	0	0	27	35	1	0.979769	1	0	0.4863	0.857675	3	3	0
GOTERM	phosphoinositide 3-kinase binding	10	10	0	0	0	51	91	1	0.981543	1	0	0.4771	0.857678	3	3	0
GOTERM	negative regulation of gene-specific transcription from RNA polymerase II promoter	43	40	0	3	0	47	99	0.3314	0.911121	2	3	0.4127	0.857794	10	11	0
GOTERM	metalloexopeptidase activity	12	10	0	1	1	39	45	0.399	0.905077	1	1	0.4737	0.857958	3	3	0
GOTERM	Notch signaling pathway	42	40	1	1	0	32	104	1	0.99889	2	0	0.4209	0.857964	10	11	0
GOTERM	ATPase activity, coupled	10	10	0	0	0	17	47	0.3976	0.904263	1	1	0.4705	0.858008	3	3	0
GOTERM	MHC class I protein complex	22	10	8	0	4	7	9	0.412	0.909753	1	1	0.4787	0.858074	3	3	0
PANTHER_MOLECULAR_FUNCTION	Non-receptor_tyrosine_protein_kinase	40	35	2	2	1	68	91	0.8312	1	2	1	0.5231	0.858243	9	9	0
KEGG	KEGG_TIGHT_JUNCTION	134	123	3	2	6	47	132	0.9505	1	6	3	0.2077	0.858279	31	35	0
GOTERM	calcium ion homeostasis	10	10	0	0	0	32	43	0.3983	0.912233	1	1	0.4751	0.858345	3	3	0
GOTERM	microsome	232	196	5	7	24	31	51	0.3836	0.892873	10	11	0.3844	0.858345	49	51	0
GOTERM	eye development	11	10	0	0	1	6	77	1	0.980908	1	0	0.4793	0.858449	3	3	0
GOTERM	gamma-tubulin binding	10	10	0	0	0	38	41	0.4001	0.906867	1	1	0.4715	0.858468	3	3	0
GOTERM	dorsal/ventral pattern formation	29	29	0	0	0	12	60	0.1767	0.872366	1	3	0.4422	0.858533	7	8	0
GOTERM	GDP binding	27	25	0	2	0	35	38	0.3608	0.911639	1	2	0.4442	0.858546	6	7	0
GOTERM	defense response to Gram-negative bacterium	10	10	0	0	0	14	22	1	0.983187	1	0	0.4731	0.858639	3	3	0
GOTERM	epidermal growth factor receptor signaling pathway	27	25	1	1	0	100	101	0.3633	0.913438	1	2	0.4454	0.85874	6	7	0
GOTERM	L-glutamate transmembrane transporter activity	10	10	0	0	0	73	85	1	0.979397	1	0	0.471	0.858925	3	3	0
GOTERM	large ribosomal subunit	11	10	0	1	0	9	19	1	0.983603	1	0	0.4875	0.858926	3	3	0
PANTHER_MOLECULAR_FUNCTION	Serine/threonine_protein_kinase_receptor	25	23	0	2	0	43	67	0.6981	0.967812	1	1	0.5186	0.858961	6	6	0
GOTERM	body fluid secretion	10	10	0	0	0	13	21	1	0.980402	1	0	0.4747	0.858972	3	3	0
PANTHER_MOLECULAR_FUNCTION	DNA-directed_RNA_polymerase	42	35	7	0	0	17	33	0.8403	0.992907	2	1	0.5231	0.859368	9	9	0
GOTERM	vascular endothelial growth factor receptor signaling pathway	11	10	0	1	0	48	67	0.4063	0.911947	1	1	0.4782	0.859435	3	3	0
PANTHER_MOLECULAR_FUNCTION	Extracellular_matrix	149	119	16	6	8	16	72	0.3874	0.885587	6	7	0.5118	0.859667	30	30	0
Panther	Cytoskeletal_regulation_by_Rho_GTPase	29	27	0	2	0	23	75	0.767	0.987026	1	1	0.5396	0.859696	7	7	0
GOTERM	nuclear speck	114	107	3	3	1	31	59	0.4466	0.903307	5	6	0.4201	0.859819	27	28	0
GOTERM	cholesterol catabolic process	10	10	0	0	0	27	54	1	0.980488	1	0	0.4781	0.859821	3	3	0
GOTERM	rhythmic process	14	14	0	0	0	46	143	1	0.994792	1	0	0.4813	0.8605	4	4	0
GOTERM	hormone-mediated signaling pathway	52	52	0	0	0	42	75	0.2609	0.867054	3	4	0.4347	0.860665	13	14	0
GOTERM	DNA unwinding during replication	14	14	0	0	0	20	25	1	0.992957	1	0	0.479	0.860686	4	4	0
GOTERM	cell redox homeostasis	66	60	1	3	2	27	38	0.3576	0.915347	3	4	0.4255	0.86099	15	16	0
GOTERM	protein export from nucleus	15	14	1	0	0	26	45	0.1546	0.814363	1	2	0.473	0.861149	4	4	0
GOTERM	inhibition of adenylate cyclase activity by G-protein signaling pathway	29	29	0	0	0	30	74	0.4313	0.894765	1	2	0.4429	0.861233	7	8	0
PANTHER_MOLECULAR_FUNCTION	Membrane-bound_signaling_molecule	130	103	16	4	7	32	132	0.8979	0.999536	5	3	0.5111	0.861239	26	26	0
GOTERM	activation of protein kinase C activity by G-protein coupled receptor protein signaling pathway	34	33	0	1	0	35	111	0.2256	0.898887	2	3	0.4483	0.86136	8	9	0
GOTERM	translational initiation	39	33	3	3	0	19	29	0.2253	0.896809	2	3	0.4441	0.861581	8	9	0
GOTERM	nicotinic acetylcholine-gated receptor-channel complex	16	14	0	0	2	17	26	1	0.994255	1	0	0.4741	0.861626	4	4	0
GOTERM	myosin binding	14	14	0	0	0	71	133	1	0.994565	1	0	0.4841	0.861696	4	4	0
GOTERM	vasodilation	14	14	0	0	0	44	116	1	0.988768	1	0	0.4791	0.86189	4	4	0
GOTERM	actin filament-based movement	15	14	0	1	0	97	101	1	0.993608	1	0	0.4793	0.86191	4	4	0
GOTERM	dendrite	111	107	0	4	0	45	133	0.9093	0.993049	5	3	0.4214	0.861965	27	28	0
GOTERM	protein catabolic process	36	33	0	1	2	21	37	0.5039	0.909924	2	2	0.4442	0.862012	8	9	0
GOTERM	heme binding	122	95	5	2	20	22	51	0.8609	0.991726	5	3	0.4256	0.862236	24	25	0
PANTHER_BIOLOGICAL_PROCESS	Regulation_of_lipid,_fatty_acid_and_steroid_metabolism	27	26	0	1	0	26	43	0.1381	0.777286	1	3	0.1838	0.862413	7	9	0
GOTERM	neuroblast proliferation	14	14	0	0	0	31	51	0.153	0.805149	1	2	0.4798	0.862503	4	4	0
GOTERM	response to steroid hormone stimulus	14	14	0	0	0	9	15	1	0.989789	1	0	0.4745	0.862733	4	4	0
Panther	Parkinson_disease	43	40	3	0	0	20	70	1	0.997417	2	0	0.559	0.862753	10	10	0
GOTERM	negative regulation of smooth muscle cell proliferation	14	14	0	0	0	12	20	1	0.991159	1	0	0.4851	0.862827	4	4	0
Panther	Heterotrimeric_G-protein_signaling_pathway-rod_outer_segment_phototransduction	26	23	0	3	0	39	63	0.1026	1	1	3	0.5183	0.863113	6	6	0
PANTHER_MOLECULAR_FUNCTION	Membrane_traffic_regulatory_protein	107	91	9	6	1	55	88	0.9484	1	5	2	0.5105	0.863291	23	23	0
BIOCARTA	COMP_PATHWAY	19	15	4	0	0	43	45	0.5416	1	1	1	0.0542	0.863337	4	7	0
GOTERM	lipid transport	70	60	1	1	8	39	74	0.8132	0.976105	3	2	0.4364	0.86355	15	16	0
GOTERM	actin filament bundle assembly	16	14	1	1	0	85	97	0.155	0.807777	1	2	0.477	0.863589	4	4	0
GOTERM	protein amino acid glycosylation	67	64	0	0	3	30	71	0.4096	0.89349	3	4	0.4311	0.863662	16	17	0
GOTERM	Rho protein signal transduction	35	33	0	2	0	24	85	1	0.998619	2	0	0.4399	0.863707	8	9	0
GOTERM	negative regulation of cell proliferation	272	257	6	6	3	24	64	0.8996	0.992893	13	9	0.4027	0.863832	64	66	0
GOTERM	cell wall macromolecule catabolic process	15	14	1	0	0	14	57	1	0.989107	1	0	0.4711	0.863844	4	4	0
PANTHER_MOLECULAR_FUNCTION	Translation_elongation_factor	33	15	18	0	0	20	43	1	1	1	0	0.5357	0.864255	4	4	0
GOTERM	binding of sperm to zona pellucida	15	14	0	0	1	18	33	1	0.993813	1	0	0.4665	0.86427	4	4	0
REACTOME	TRNA_AMINOACYLATION	40	36	2	0	2	34	57	0.8452	0.875818	2	1	0.5622	0.864291	9	9	0
GOTERM	nicotinic acetylcholine-activated cation-selective channel activity	16	14	0	0	2	17	26	1	0.994911	1	0	0.4687	0.864381	4	4	0
KEGG	KEGG_RENAL_CELL_CARCINOMA	70	67	0	3	0	61	75	0.6617	1	3	3	0.2205	0.864495	17	20	0
GOTERM	anterior/posterior pattern formation	81	52	0	1	28	41	77	0.9303	0.992775	3	1	0.4311	0.864608	13	14	0
GOTERM	male genitalia development	14	14	0	0	0	21	35	0.5139	0.898641	1	1	0.4761	0.864779	4	4	0
GOTERM	cellular metabolic process	14	14	0	0	0	21	78	1	0.989214	1	0	0.4796	0.864884	4	4	0
GOTERM	response to chemical stimulus	16	14	0	2	0	53	98	1	0.989792	1	0	0.4906	0.865084	4	4	0
PANTHER_MOLECULAR_FUNCTION	Voltage-gated_sodium_channel	17	12	3	0	2	99	95	1	1	1	0	0.6058	0.865603	3	3	0
GOTERM	DNA-directed RNA polymerase activity	38	37	1	0	0	16	26	0.8586	0.979508	2	1	0.4498	0.865911	9	10	0
PANTHER_MOLECULAR_FUNCTION	ATP_synthase	20	16	3	1	0	15	30	0.5598	0.922372	1	1	0.5932	0.865983	4	4	0
GOTERM	cell aging	27	26	0	1	0	27	65	0.7363	0.954619	1	1	0.489	0.866605	7	7	0
GOTERM	enzyme inhibitor activity	28	26	0	2	0	22	54	0.3789	0.918661	1	2	0.4807	0.866862	7	7	0
GOTERM	chromatin organization	21	18	1	2	0	10	67	0.6028	0.930767	1	1	0.4789	0.867033	5	5	0
PANTHER_MOLECULAR_FUNCTION	Esterase	55	45	6	3	1	26	36	0.8997	1	2	1	0.5875	0.867217	11	11	0
REACTOME	DOUBLE_STRAND_BREAK_REPAIR	21	20	1	0	0	79	82	0.08	0.596345	1	3	0.5832	0.867249	5	5	0
GOTERM	DNA-dependent ATPase activity	28	26	1	1	0	43	91	0.7371	0.95554	1	1	0.4865	0.86729	7	7	0
REACTOME	NA_CL_DEPENDENT_NEUROTRANSMITTER_TRANSPORTERS	18	16	0	1	1	42	48	1	0.93785	1	0	0.5944	0.867368	4	4	0
PANTHER_MOLECULAR_FUNCTION	RNA_helicase	83	60	10	11	2	34	56	0.0262	0.380717	3	7	0.5476	0.867373	15	15	0
GOTERM	endocytic vesicle	27	26	0	1	0	59	88	0.3728	0.919829	1	2	0.4837	0.867407	7	7	0
PANTHER_BIOLOGICAL_PROCESS	Apoptosis	228	171	26	19	12	32	67	0.6202	0.979178	9	8	0.142	0.867445	43	49	0
GOTERM	one-carbon metabolic process	30	26	1	2	1	30	50	0.7328	0.956213	1	1	0.4803	0.867461	7	7	0
GOTERM	cysteine-type endopeptidase inhibitor activity	26	18	1	0	7	5	22	0.6056	0.930089	1	1	0.4803	0.867552	5	5	0
GOTERM	heart development	123	120	0	3	0	40	89	0.5597	0.945316	6	6	0.4397	0.868062	30	31	0
PANTHER_MOLECULAR_FUNCTION	Non-motor_microtubule_binding_protein	74	56	10	6	2	41	74	0.533	0.951171	3	3	0.5524	0.868205	14	14	0
PANTHER_BIOLOGICAL_PROCESS	Porphyrin_metabolism	15	13	0	2	0	14	27	1	1	1	0	0.4119	0.86828	3	4	0
GOTERM	cytoskeleton organization	62	57	0	2	3	58	119	0.7807	0.972957	3	2	0.4571	0.868282	14	15	0
GOTERM	nucleotide binding	1934	1632	46	87	169	42	83	0.2233	0.885504	82	85	0.4232	0.868383	408	401	0
GOTERM	apoptosis	455	427	7	13	8	29	70	0.2097	0.879213	21	25	0.4269	0.868405	107	108	0
GOTERM	anion transport	18	18	0	0	0	21	73	0.6092	0.932072	1	1	0.4794	0.868411	5	5	0
GOTERM	sensory perception of sound	91	84	2	3	2	52	136	0.1194	0.83814	4	7	0.4307	0.868457	21	22	0
GOTERM	proteasomal ubiquitin-dependent protein catabolic process	19	18	0	1	0	23	77	1	0.992824	1	0	0.4835	0.868569	5	5	0
GOTERM	synaptosome	80	77	0	3	0	43	150	0.3372	0.913338	4	5	0.4622	0.868683	19	20	0
Panther	p38_MAPK_pathway	20	19	0	1	0	37	49	0.2473	1	1	2	0.532	0.868777	5	5	0
REACTOME	SNRNP_ASSEMBLY	50	48	2	0	0	29	40	0.0837	0.661315	2	5	0.5599	0.868958	12	12	0
PANTHER_MOLECULAR_FUNCTION	Isomerase	20	15	3	0	2	15	38	1	0.998194	1	0	0.5435	0.869095	4	4	0
GOTERM	Rho GTPase activator activity	22	18	1	3	0	55	96	0.0595	0.560737	1	3	0.4756	0.869206	5	5	0
GOTERM	extracellular-glutamate-gated ion channel activity	19	18	0	1	0	281	329	0.6054	0.931919	1	1	0.4859	0.869221	5	5	0
GOTERM	protein kinase A binding	8	7	0	1	0	51	125	1	0.976186	0	0	0.5488	0.869432	2	2	0
PANTHER_MOLECULAR_FUNCTION	Transfer/carrier_protein	108	85	18	0	5	33	74	0.8056	1	4	3	0.5736	0.869448	21	21	0
PANTHER_MOLECULAR_FUNCTION	Nucleotide_phosphatase	26	24	2	0	0	31	97	0.7118	0.95381	1	1	0.5746	0.869569	6	6	0
GOTERM	kinase binding	27	26	0	1	0	32	96	0.739	0.954934	1	1	0.4942	0.869625	7	7	0
GOTERM	protein import into nucleus	27	26	1	0	0	34	66	0.0407	0.508394	1	4	0.477	0.869983	7	7	0
GOTERM	cell-cell signaling	243	212	3	10	18	13	46	0.3592	0.897023	11	12	0.4483	0.870027	53	54	0
GOTERM	FAD binding	71	65	1	3	2	38	66	0.6508	0.948007	3	3	0.4652	0.870034	16	17	0
REACTOME	ACTIVATED_AMPK_STIMULATES_FATTY_ACID_OXIDATION_IN_MUSCLE	17	17	0	0	0	39	64	0.2171	0.717244	1	2	0.6458	0.870205	4	4	0
GOTERM	type II transforming growth factor beta receptor binding	7	7	0	0	0	40	67	0.2966	0.884971	0	1	0.5534	0.870216	2	2	0
GOTERM	microtubule organizing center	96	92	1	2	1	31	77	0.689	0.955712	5	4	0.4462	0.87025	23	24	0
PANTHER_MOLECULAR_FUNCTION	Other_miscellaneous_function_protein	427	353	35	20	19	30	64	0.7772	1	18	15	0.4563	0.87045	88	89	0
GOTERM	oxygen transport	13	7	0	0	6	6	34	1	0.97585	0	0	0.5576	0.87061	2	2	0
GOTERM	endosome	203	188	4	8	3	35	58	0.0114	0.562717	9	17	0.4513	0.87068	47	48	0
GOTERM	lysosome	135	120	5	7	3	23	41	0.3925	0.89018	6	7	0.4414	0.870765	30	31	0
GOTERM	lipid binding	116	100	0	3	13	19	52	0.5745	0.943745	5	5	0.4464	0.870879	25	26	0
GOTERM	regulation of neurotransmitter secretion	11	11	0	0	0	26	231	0.4311	0.919397	1	1	0.5371	0.870902	3	3	0
GOTERM	neural tube development	11	11	0	0	0	48	81	1	0.981843	1	0	0.5367	0.870925	3	3	0
GOTERM	GTP-dependent protein binding	11	11	0	0	0	29	73	0.0947	0.645104	1	2	0.5388	0.870927	3	3	0
GOTERM	collagen binding	32	30	0	0	2	53	96	0.7815	0.964857	2	1	0.4851	0.870971	8	8	0
GOTERM	blood circulation	47	45	0	0	2	22	57	0.9029	0.989426	2	1	0.4595	0.870977	11	12	0
GOTERM	water channel activity	11	7	0	1	3	14	19	1	0.975066	0	0	0.5593	0.871115	2	2	0
GOTERM	positive regulation of gene-specific transcription from RNA polymerase II promoter	61	57	0	4	0	33	59	0.9459	0.991624	3	1	0.4576	0.871222	14	15	0
GOTERM	midbody	22	22	0	0	0	35	46	0.0943	0.707562	1	3	0.4804	0.871453	6	6	0
GOTERM	fatty acid binding	18	18	0	0	0	14	27	0.607	0.932431	1	1	0.4861	0.871521	5	5	0
GOTERM	positive regulation of hormone secretion	11	11	0	0	0	16	32	0.4354	0.914889	1	1	0.5382	0.871609	3	3	0
GOTERM	interleukin-1 receptor binding	10	7	0	1	2	11	18	1	0.97677	0	0	0.5632	0.871664	2	2	0
GOTERM	endoderm development	11	11	0	0	0	33	60	0.0953	0.633539	1	2	0.54	0.871668	3	3	0
GOTERM	mesoderm formation	22	22	0	0	0	61	86	0.6785	0.948048	1	1	0.4842	0.871715	6	6	0
GOTERM	glycosaminoglycan biosynthetic process	11	11	0	0	0	29	97	1	0.977795	1	0	0.5354	0.871826	3	3	0
GOTERM	positive regulation of cAMP biosynthetic process	22	22	0	0	0	12	27	1	0.993299	1	0	0.4844	0.87186	6	6	0
GOTERM	glutamate signaling pathway	12	11	0	1	0	372	424	1	0.979498	1	0	0.5395	0.871965	3	3	0
GOTERM	sodium channel activity	11	11	0	0	0	34	105	0.4291	0.917196	1	1	0.541	0.872236	3	3	0
GOTERM	oxygen transporter activity	13	7	0	0	6	6	34	1	0.975638	0	0	0.5448	0.872238	2	2	0
REACTOME	ENERGY_DEPENDENT_REGULATION_OF_MTOR_BY_LKB1_AMPK	17	17	0	0	0	41	85	0.5842	0.90376	1	1	0.6364	0.872257	4	4	0
GOTERM	cAMP-mediated signaling	11	11	0	0	0	39	93	1	0.980291	1	0	0.5424	0.872355	3	3	0
GOTERM	DNA repair	187	167	5	10	5	33	56	0.5937	0.945816	8	8	0.4235	0.872382	42	43	0
PANTHER_BIOLOGICAL_PROCESS	Gluconeogenesis	17	17	0	0	0	39	85	0.5829	0.965469	1	1	0.4227	0.872639	4	5	0
PANTHER_BIOLOGICAL_PROCESS	Lipid_and_fatty_acid_transport	131	97	19	2	13	30	65	0.7201	1	5	4	0.3757	0.872842	24	26	0
GOTERM	GTPase inhibitor activity	11	11	0	0	0	46	90	1	0.979693	1	0	0.5407	0.873001	3	3	0
GOTERM	caveola	46	42	2	1	1	31	133	0.8883	0.984937	2	1	0.4857	0.873238	11	11	0
GOTERM	hydrolase activity, acting on acid anhydrides, catalyzing transmembrane movement of substances	47	42	1	3	1	67	108	0.6245	0.943579	2	2	0.4921	0.873309	11	11	0
GOTERM	growth factor binding	22	22	0	0	0	48	82	0.0939	0.713072	1	3	0.4763	0.873371	6	6	0
PANTHER_MOLECULAR_FUNCTION	Lipase	21	15	2	0	4	26	36	0.5446	0.899023	1	1	0.535	0.873432	4	4	0
PANTHER_MOLECULAR_FUNCTION	Other_receptor	231	190	21	2	18	43	166	0.9954	0.998572	10	3	0.5547	0.87358	48	47	0
PANTHER_BIOLOGICAL_PROCESS	Proteolysis	960	691	128	29	112	29	64	0.6004	0.969444	35	33	0.0592	0.873607	173	188	0
GOTERM	carboxypeptidase activity	13	11	0	1	1	44	48	1	0.978692	1	0	0.542	0.873759	3	3	0
REACTOME	REGULATION_OF_INSULIN_LIKE_GROWTH_FACTOR_ACTIVITY_BY_INSULIN_LIKE_GROWTH_FACTOR_BINDING_PROTEINS	17	17	0	0	0	20	56	0.5737	0.898001	1	1	0.6452	0.873795	4	4	0
GOTERM	post-embryonic development	50	49	0	0	1	39	77	0.7075	0.955145	2	2	0.449	0.873841	12	13	0
Panther	Metabotropic_glutamate_receptor_group_I_pathway	10	10	0	0	0	48	96	0.0807	1	1	2	0.4699	0.873897	3	3	0
GOTERM	stem cell maintenance	11	11	0	0	0	10	53	1	0.982866	1	0	0.545	0.874125	3	3	0
GOTERM	integral to peroxisomal membrane	12	11	0	1	0	13	23	1	0.982548	1	0	0.5389	0.874191	3	3	0
GOTERM	nuclear outer membrane	20	18	0	2	0	23	98	0.2336	0.886223	1	2	0.4868	0.874254	5	5	0
PANTHER_MOLECULAR_FUNCTION	Transferase	96	84	7	4	1	53	88	0.6062	0.973276	4	4	0.5467	0.874267	21	21	0
GOTERM	cytochrome-c oxidase activity	27	22	4	1	0	7	23	0.6771	0.946977	1	1	0.4778	0.874286	6	6	0
GOTERM	lysosome organization	22	22	0	0	0	23	54	0.6787	0.948552	1	1	0.4714	0.874307	6	6	0
GOTERM	thyroid gland development	11	11	0	0	0	6	14	1	0.982413	1	0	0.5397	0.874446	3	3	0
REACTOME	SYNTHESIS_AND_INTERCONVERSION_OF_NUCLEOTIDE_DI_AND_TRIPHOSPHATES	18	17	0	1	0	12	43	1	0.946755	1	0	0.6469	0.874547	4	4	0
GOTERM	methylation	12	11	0	1	0	16	28	1	0.978827	1	0	0.5489	0.874761	3	3	0
GOTERM	positive regulation of chemokine production	13	11	1	1	0	31	37	1	0.979065	1	0	0.549	0.875018	3	3	0
GOTERM	1-phosphatidylinositol-3-kinase activity	11	11	0	0	0	86	112	1	0.981927	1	0	0.5421	0.875368	3	3	0
Panther	De_novo_purine_biosynthesis	26	25	0	0	1	29	54	0.3542	1	1	2	0.4303	0.875446	6	7	0
PANTHER_BIOLOGICAL_PROCESS	Cytokinesis	115	82	25	4	4	26	44	0.793	1	4	3	0.153	0.875533	21	25	0
GOTERM	RNA polymerase II carboxy-terminal domain kinase activity	12	11	1	0	0	33	57	1	0.978967	1	0	0.5396	0.875541	3	3	0
GOTERM	aging	61	58	1	2	0	31	58	0.5534	0.930546	3	3	0.4771	0.875569	15	15	0
GOTERM	regulation of inflammatory response	12	11	0	1	0	8	17	1	0.979747	1	0	0.5459	0.875846	3	3	0
GOTERM	centrosome organization	13	11	0	2	0	26	43	1	0.979819	1	0	0.5424	0.875899	3	3	0
REACTOME	CTLA4_INHIBITORY_SIGNALING	21	21	0	0	0	55	78	0.282	0.732862	1	2	0.6335	0.875906	5	5	0
GOTERM	nuclear heterochromatin	12	11	0	1	0	26	34	1	0.979012	1	0	0.5457	0.876061	3	3	0
GOTERM	low-density lipoprotein receptor binding	11	11	0	0	0	18	70	1	0.981891	1	0	0.5509	0.876207	3	3	0
GOTERM	phosphoinositide 3-kinase complex	11	11	0	0	0	86	113	1	0.978302	1	0	0.5458	0.876317	3	3	0
GOTERM	prostaglandin biosynthetic process	11	11	0	0	0	11	40	0.4363	0.914339	1	1	0.5464	0.876887	3	3	0
REACTOME	TRANSLATION	120	107	3	8	2	6	12	0.0852	0.621274	5	9	0.5987	0.877436	27	26	0
GOTERM	negative regulation of gene expression	11	11	0	0	0	33	64	0.4443	0.915344	1	1	0.5438	0.877499	3	3	0
GOTERM	negative regulation of protein kinase activity	42	42	0	0	0	27	68	0.6283	0.944634	2	2	0.495	0.877616	11	11	0
REACTOME	BETACATENIN_PHOSPHORYLATION_CASCADE	13	13	0	0	0	41	76	0.135	0.660438	1	2	0.6632	0.87764	3	3	0
REACTOME	GRB2_EVENTS_IN_EGFR_SIGNALING	13	13	0	0	0	81	72	1	0.920187	1	0	0.6717	0.877674	3	3	0
GOTERM	hydrolase activity, acting on glycosyl bonds	48	42	3	0	3	17	48	0.3485	0.91496	2	3	0.4904	0.878007	11	11	0
REACTOME	PROCESSING_OF_CAPPED_INTRON_CONTAINING_PRE_MRNA	138	131	1	5	1	21	31	0.1109	0.658505	7	10	0.5807	0.878091	33	32	0
PANTHER_BIOLOGICAL_PROCESS	JAK-STAT_cascade	85	60	8	1	16	21	40	0.177	0.776776	3	5	0.1462	0.878121	15	19	0
GOTERM	camera-type eye morphogenesis	12	11	0	1	0	40	125	1	0.981459	1	0	0.5506	0.878231	3	3	0
Panther	Pyruvate_metabolism	11	11	0	0	0	50	75	0.4337	1	1	1	0.5569	0.878251	3	3	0
PANTHER_MOLECULAR_FUNCTION	Other_ligase	146	121	16	5	4	46	66	0.9863	0.997157	6	2	0.5472	0.878339	30	30	0
REACTOME	PLC_BETA_MEDIATED_EVENTS	38	38	0	0	0	102	165	1	0.999214	2	0	0.6413	0.878388	10	9	0
REACTOME	FORMATION_AND_MATURATION_OF_MRNA_TRANSCRIPT	152	143	3	6	0	19	30	0.5828	0.88741	7	7	0.5782	0.878508	36	35	0
GOTERM	polysome	13	11	0	2	0	70	97	0.4299	0.920663	1	1	0.5475	0.878535	3	3	0
REACTOME	METABOLISM_OF_VITAMINS_AND_COFACTORS	42	42	0	0	0	27	44	0.6336	0.885017	2	2	0.6293	0.879119	11	10	0
REACTOME	DOWNSTREAM_EVENTS_IN_GPCR_SIGNALING	448	391	2	18	37	19	71	0.4909	0.909911	20	20	0.5305	0.879152	98	97	0
Panther	Transcription_regulation_by_bZIP_transcription_factor	27	25	1	1	0	27	46	0.3597	1	1	2	0.1456	0.879291	6	9	0
REACTOME	ACTIVATION_OF_RAC	14	13	0	1	0	114	211	1	0.925494	1	0	0.6639	0.87958	3	3	0
GOTERM	nuclear membrane	86	82	1	2	1	45	74	0.1166	0.828577	4	7	0.4954	0.879664	21	21	0
PANTHER_BIOLOGICAL_PROCESS	Fatty_acid_biosynthesis	14	14	0	0	0	22	69	1	1	1	0	0.478	0.879859	4	4	0
PANTHER_MOLECULAR_FUNCTION	Oxidase	68	61	2	4	1	15	35	0.3741	0.87158	3	4	0.5718	0.879929	15	15	0
GOTERM	positive regulation of B cell proliferation	21	19	0	1	1	12	32	1	0.994031	1	0	0.5391	0.88003	5	5	0
REACTOME	DOWN_STREAM_SIGNAL_TRANSDUCTION	35	34	0	0	1	45	61	0.2436	0.731931	2	3	0.6439	0.880214	9	8	0
GOTERM	regulation of membrane potential	24	23	0	0	1	23	106	1	0.993154	1	0	0.5312	0.88022	6	6	0
PANTHER_MOLECULAR_FUNCTION	Decarboxylase	21	20	1	0	0	43	67	0.0774	0.385965	1	3	0.5876	0.880384	5	5	0
GOTERM	non-G-protein coupled 7TM receptor activity	11	11	0	0	0	4	16	0.4391	0.918789	1	1	0.5502	0.880389	3	3	0
PANTHER_MOLECULAR_FUNCTION	Lyase	16	16	0	0	0	20	28	1	1	1	0	0.5953	0.880535	4	4	0
GOTERM	cis-Golgi network	15	15	0	0	0	66	70	1	0.992704	1	0	0.5533	0.880582	4	4	0
GOTERM	cerebellum development	11	11	0	0	0	15	113	1	0.978907	1	0	0.5478	0.880641	3	3	0
REACTOME	METABOLISM_OF_LIPIDS_AND_LIPOPROTEINS	228	210	2	5	11	35	61	0.9059	0.978386	11	7	0.554	0.88073	53	52	0
REACTOME	NEP_NS2_INTERACTS_WITH_THE_CELLULAR_EXPORT_MACHINERY	29	29	0	0	0	56	56	0.0561	0.68975	1	4	0.6133	0.880838	7	7	0
REACTOME	FANCONI_ANEMIA_PATHWAY	17	16	0	1	0	52	53	0.0435	0.71953	1	3	0.6017	0.88094	4	4	0
GOTERM	arachidonic acid secretion	11	11	0	0	0	21	28	0.0988	0.662178	1	2	0.5536	0.881117	3	3	0
Panther	mRNA_splicing	9	8	0	1	0	15	18	1	0.93452	0	0	0.6327	0.881128	2	2	0
GOTERM	Rab GTPase binding	31	27	0	4	0	107	168	0.0421	0.525737	1	4	0.5307	0.881163	7	7	0
GOTERM	negative regulation of adenylate cyclase activity	19	19	0	0	0	31	146	0.2487	0.896935	1	2	0.5461	0.881313	5	5	0
GOTERM	microtubule-based process	11	11	0	0	0	25	49	1	0.98008	1	0	0.5502	0.881416	3	3	0
GOTERM	ligand-dependent nuclear receptor activity	28	27	0	1	0	37	93	1	0.995115	1	0	0.5283	0.881424	7	7	0
REACTOME	GLYCOGEN_BREAKDOWN_GLYCOGENOLYSIS	16	13	0	3	0	36	48	1	0.915704	1	0	0.6712	0.881471	3	3	0
GOTERM	cytoplasmic mRNA processing body	24	23	0	0	1	41	53	1	0.995295	1	0	0.534	0.881554	6	6	0
GOTERM	activation of MAPKK activity	23	23	0	0	0	72	90	0.3264	0.878129	1	2	0.5352	0.881631	6	6	0
GOTERM	activation of phospholipase C activity by G-protein coupled receptor protein signaling pathway coupled to IP3 second messenger	29	27	0	1	1	13	48	0.3984	0.914416	1	2	0.5209	0.881715	7	7	0
GOTERM	embryonic skeletal system development	24	23	0	0	1	14	94	0.7006	0.9495	1	1	0.5308	0.881898	6	6	0
GOTERM	Wnt receptor signaling pathway, calcium modulating pathway	21	19	0	0	2	25	39	0.6257	0.933789	1	1	0.5379	0.881923	5	5	0
GOTERM	cornified envelope	22	15	1	0	6	6	51	1	0.989151	1	0	0.5318	0.882109	4	4	0
REACTOME	DOWNSTREAM_TCR_SIGNALING	47	28	17	1	1	51	62	0.4121	0.862864	1	2	0.5786	0.882175	7	7	0
GOTERM	cellular membrane organization	58	55	1	1	1	32	55	0.3006	0.890816	3	4	0.5198	0.882178	14	14	0
GOTERM	excretion	38	31	0	2	5	30	57	1	0.997493	2	0	0.5274	0.882314	8	8	0
GOTERM	keratinocyte differentiation	34	27	1	0	6	18	29	0.7473	0.954471	1	1	0.537	0.882331	7	7	0
GOTERM	coenzyme binding	16	15	0	1	0	44	147	1	0.994326	1	0	0.544	0.882332	4	4	0
GOTERM	phosphoprotein binding	20	19	0	1	0	50	67	1	0.993259	1	0	0.5338	0.882389	5	5	0
REACTOME	SEROTONIN_NEUROTRANSMITTER_RELEASE_CYCLE	14	13	0	1	0	81	173	1	0.919073	1	0	0.6713	0.88239	3	3	0
GOTERM	phosphorylation	21	19	0	1	1	51	115	0.2524	0.889713	1	2	0.5414	0.882435	5	5	0
GOTERM	gastrulation with mouth forming second	21	19	0	1	1	56	104	0.6234	0.938837	1	1	0.5298	0.882441	5	5	0
GOTERM	response to corticosterone stimulus	16	15	0	1	0	10	55	0.5297	0.90363	1	1	0.5362	0.882494	4	4	0
REACTOME	GPCR_LIGAND_BINDING	392	335	3	12	42	10	39	0.4924	0.899486	17	17	0.5302	0.882531	84	83	0
PANTHER_MOLECULAR_FUNCTION	Interleukin_receptor	40	25	7	5	3	41	48	1	1	1	0	0.6262	0.882546	6	6	0
GOTERM	positive regulation of multicellular organism growth	24	23	0	0	1	24	63	0.6964	0.947667	1	1	0.5306	0.882564	6	6	0
GOTERM	positive regulation of peptidyl-tyrosine phosphorylation	37	35	0	1	1	16	49	0.829	0.976377	2	1	0.53	0.882635	9	9	0
GOTERM	signal transduction	1921	1434	81	78	328	25	76	0.8408	0.992618	72	63	0.4615	0.882681	359	352	0
GOTERM	cell cortex	78	75	0	3	0	69	105	0.7413	0.964445	4	3	0.5076	0.882722	19	19	0
GOTERM	neuron migration	53	51	0	2	0	32	139	0.9321	0.993072	3	1	0.522	0.882773	13	13	0
GOTERM	histone deacetylase binding	34	31	0	3	0	33	91	0.465	0.891735	2	2	0.5357	0.882861	8	8	0
GOTERM	positive regulation of axonogenesis	15	15	0	0	0	33	195	0.5334	0.906515	1	1	0.536	0.882998	4	4	0
GOTERM	positive regulation of cell division	37	35	0	1	1	23	50	0.8342	0.975505	2	1	0.5298	0.88301	9	9	0
GOTERM	exocytosis	49	47	0	1	1	32	99	0.4204	0.894044	2	3	0.5262	0.883064	12	12	0
GOTERM	condensed chromosome kinetochore	53	51	0	2	0	39	55	0.7324	0.955692	3	2	0.5248	0.883077	13	13	0
GOTERM	response to calcium ion	44	43	0	0	1	36	80	0.632	0.946329	2	2	0.5233	0.883114	11	11	0
GOTERM	structural constituent of cytoskeleton	74	66	1	2	5	24	77	0.4284	0.886343	3	4	0.4872	0.883163	17	17	0
GOTERM	metal ion transport	20	19	0	1	0	21	64	0.6233	0.93902	1	1	0.5378	0.883218	5	5	0
GOTERM	kinesin binding	11	11	0	0	0	50	62	1	0.980518	1	0	0.5625	0.883221	3	3	0
GOTERM	negative regulation of cell adhesion	23	23	0	0	0	27	207	0.6964	0.950008	1	1	0.5272	0.883316	6	6	0
GOTERM	metal ion transmembrane transporter activity	16	15	0	1	0	21	66	1	0.993332	1	0	0.5419	0.883327	4	4	0
REACTOME	MRNA_SPLICING	107	101	1	5	0	15	23	0.3902	0.861841	5	6	0.5644	0.883371	25	25	0
PANTHER_BIOLOGICAL_PROCESS	Peroxisome_transport	14	14	0	0	0	30	51	1	1	1	0	0.473	0.883408	4	4	0
REACTOME	REGULATION_OF_GLUCOKINASE_BY_GLUCOKINASE_REGULATORY_PROTEIN	29	29	0	0	0	45	56	0.1728	0.725668	1	3	0.6171	0.88363	7	7	0
GOTERM	double-strand break repair	36	35	0	1	0	42	73	0.0064	0.497126	2	6	0.5263	0.883653	9	9	0
GOTERM	regulation of cell proliferation	65	62	0	3	0	18	49	0.3789	0.899931	3	4	0.4948	0.883741	16	16	0
GOTERM	inositol or phosphatidylinositol phosphatase activity	16	15	0	1	0	56	78	0.1654	0.812624	1	2	0.5392	0.883788	4	4	0
GOTERM	positive regulation of nitric oxide biosynthetic process	21	19	1	1	0	16	58	1	0.992491	1	0	0.5322	0.883821	5	5	0
GOTERM	triglyceride lipase activity	17	15	0	1	1	26	35	0.5417	0.907025	1	1	0.5422	0.883937	4	4	0
Panther	Serine_glycine_biosynthesis	4	4	0	0	0	34	28	1	0.963938	0	0	0.6858	0.883971	1	1	0
GOTERM	neurotransmitter secretion	21	19	0	1	1	24	176	0.6324	0.938362	1	1	0.5343	0.884058	5	5	0
REACTOME	ELONGATION_AND_PROCESSING_OF_CAPPED_TRANSCRIPTS	134	126	3	5	0	17	26	0.4338	0.885769	6	7	0.5683	0.884159	32	31	0
Panther	Thyrotropin-releasing_hormone_receptor_signaling_pathway	11	11	0	0	0	10	26	0.4318	1	1	1	0.5504	0.884214	3	3	0
GOTERM	lipoprotein metabolic process	19	15	1	0	3	14	30	0.5325	0.904344	1	1	0.5425	0.884223	4	4	0
PANTHER_BIOLOGICAL_PROCESS	Purine_metabolism	65	56	7	2	0	32	58	0.5351	0.950956	3	3	0.0883	0.884319	14	19	0
GOTERM	myeloid cell differentiation	15	15	0	0	0	23	54	0.543	0.906671	1	1	0.5405	0.88443	4	4	0
GOTERM	positive regulation of endothelial cell proliferation	24	23	0	0	1	16	85	0.3214	0.877252	1	2	0.5268	0.884589	6	6	0
PANTHER_BIOLOGICAL_PROCESS	Cell_communication	335	288	22	15	10	31	106	0.578	0.976337	14	14	0.399	0.88461	72	74	0
GOTERM	vesicle docking during exocytosis	19	19	0	0	0	63	154	0.6202	0.932489	1	1	0.5336	0.884677	5	5	0
GOTERM	regulation of transcription, DNA-dependent	1102	817	52	45	188	22	54	0.5379	0.947142	41	40	0.4931	0.884904	204	202	0
GOTERM	response to ethanol	60	58	0	0	2	17	65	0.0687	0.717148	3	6	0.5001	0.885192	15	15	0
GOTERM	protein phosphatase type 2A regulator activity	17	15	1	1	0	76	107	1	0.989888	1	0	0.5416	0.885217	4	4	0
GOTERM	spliceosomal complex	123	115	4	2	2	19	26	0.2139	0.884393	6	8	0.5166	0.885221	29	29	0
GOTERM	calcium-independent cell-cell adhesion	22	19	0	1	2	7	39	1	0.992764	1	0	0.5418	0.88538	5	5	0
GOTERM	cellular response to heat	15	15	0	0	0	106	105	1	0.988679	1	0	0.5331	0.885464	4	4	0
GOTERM	positive regulation of transcription from RNA polymerase II promoter	290	269	2	10	9	24	73	0.5842	0.948155	13	13	0.4634	0.885544	67	68	0
GOTERM	retrograde transport, endosome to Golgi	18	15	3	0	0	49	100	1	0.990931	1	0	0.5382	0.885551	4	4	0
GOTERM	glutathione metabolic process	16	15	0	1	0	17	20	1	0.99404	1	0	0.5355	0.885635	4	4	0
REACTOME	NEUROTRANSMITTER_RELEASE_CYCLE	28	25	0	2	1	42	119	1	0.974376	1	0	0.6179	0.885758	6	6	0
GOTERM	serine-type endopeptidase inhibitor activity	93	62	3	4	24	15	38	0.3764	0.904645	3	4	0.4907	0.885805	16	16	0
PANTHER_BIOLOGICAL_PROCESS	Protein_targeting	113	95	15	2	1	35	88	0.5175	0.964468	5	5	0.4129	0.885907	24	25	0
PANTHER_BIOLOGICAL_PROCESS	Calcium_mediated_signaling	116	106	5	5	0	32	132	0.7792	1	5	4	0.1329	0.885957	27	32	0
PANTHER_MOLECULAR_FUNCTION	Immunoglobulin	11	4	6	0	1	4	10	0.1827	0.478235	0	1	0.6803	0.885961	1	1	0
GOTERM	induction of apoptosis by extracellular signals	92	82	1	9	0	53	102	0.4	0.892459	4	5	0.4894	0.88611	21	21	0
REACTOME	GOLGI_ASSOCIATED_VESICLE_BIOGENESIS	54	49	1	4	0	55	65	0.7178	0.890381	2	2	0.5854	0.88629	12	12	0
GOTERM	phosphoinositide phosphorylation	15	15	0	0	0	77	100	1	0.992381	1	0	0.5371	0.886306	4	4	0
GOTERM	protein phosphatase type 2A complex	20	19	1	0	0	76	105	1	0.993653	1	0	0.5381	0.886427	5	5	0
GOTERM	anatomical structure morphogenesis	103	94	4	4	1	20	48	0.8573	0.993589	5	3	0.4916	0.886481	24	24	0
GOTERM	aerobic respiration	14	12	1	1	0	32	52	0.4641	0.903652	1	1	0.6018	0.886631	3	3	0
GOTERM	biological_process	630	516	33	43	38	22	60	0.8048	0.980023	26	22	0.508	0.886765	129	128	0
GOTERM	small GTPase mediated signal transduction	202	188	4	10	0	29	66	0.0843	0.816801	9	14	0.5195	0.886911	47	47	0
GOTERM	clathrin adaptor complex	20	19	0	1	0	31	55	0.2417	0.880438	1	2	0.5299	0.886973	5	5	0
Panther	Ras_Pathway	14	13	0	1	0	85	144	0.1337	1	1	2	0.4137	0.887347	3	4	0
GOTERM	cation channel activity	12	12	0	0	0	21	71	0.1136	0.713394	1	2	0.6013	0.887624	3	3	0
PANTHER_BIOLOGICAL_PROCESS	Determination_of_dorsal/ventral_axis	16	14	0	2	0	50	165	0.5194	0.923056	1	1	0.1138	0.887818	4	6	0
PANTHER_MOLECULAR_FUNCTION	Select_regulatory_molecule	79	70	5	3	1	29	122	0.4663	0.890995	4	4	0.5871	0.887884	18	17	0
GOTERM	positive regulation of osteoblast differentiation	24	24	0	0	0	55	81	1	0.992411	1	0	0.5756	0.887894	6	6	0
Panther	T_cell_activation	31	21	8	1	1	21	42	1	0.969158	1	0	0.4328	0.887969	5	6	0
Panther	Hedgehog_signaling_pathway	14	14	0	0	0	28	82	0.5096	1	1	1	0.4832	0.887977	4	4	0
Panther	Heterotrimeric_G-protein_signaling_pathway-Gq_alpha_and_Go_alpha_mediated_pathway	32	29	1	1	1	50	81	0.7705	0.973527	1	1	0.6145	0.888167	7	7	0
REACTOME	RNA_POL_II_CTD_PHOSPHORYLATION_AND_INTERACTION_WITH_CE	26	25	1	0	0	19	48	0.7203	0.879059	1	1	0.6236	0.888552	6	6	0
Panther	Pyrimidine_Metabolism	6	6	0	0	0	27	160	0.2703	1	0	1	0.4767	0.888626	2	2	0
GOTERM	mRNA transport	57	52	2	3	0	36	59	0.2533	0.882637	3	4	0.5533	0.888655	13	13	0
GOTERM	catecholamine metabolic process	10	4	3	2	1	23	39	1	0.970775	0	0	0.6803	0.888855	1	1	0
GOTERM	small ribosomal subunit	17	16	0	1	0	4	13	0.0414	0.475699	1	3	0.5902	0.889113	4	4	0
GOTERM	scavenger receptor activity	45	44	0	0	1	31	55	0.8917	0.995296	2	1	0.5501	0.889186	11	11	0
GOTERM	membrane depolarization	16	16	0	0	0	24	79	1	0.994161	1	0	0.5852	0.889263	4	4	0
GOTERM	mismatched DNA binding	15	12	3	0	0	37	63	1	0.981009	1	0	0.6045	0.889355	3	3	0
GOTERM	phosphotransferase activity, alcohol group as acceptor	20	20	0	0	0	73	92	0.2629	0.892663	1	2	0.5811	0.889636	5	5	0
PANTHER_MOLECULAR_FUNCTION	Double-stranded_DNA_binding_protein	23	20	0	2	1	37	62	0.0781	0.370495	1	3	0.5834	0.889876	5	5	0
GOTERM	ESC/E(Z) complex	9	8	0	1	0	54	81	1	0.976923	0	0	0.631	0.889948	2	2	0
REACTOME	HIV1_TRANSCRIPTION_INITIATION	39	37	1	1	0	19	38	0.853	0.876451	2	1	0.6049	0.890561	9	9	0
REACTOME	TRANSPORT_OF_RIBONUCLEOPROTEINS_INTO_THE_HOST_NUCLEUS	29	29	0	0	0	56	58	0.0529	0.662026	1	4	0.6124	0.89067	7	7	0
GOTERM	selenium binding	12	12	0	0	0	8	13	1	0.990553	1	0	0.6032	0.890671	3	3	0
GOTERM	acid-amino acid ligase activity	34	32	0	1	1	121	175	0.4772	0.903474	2	2	0.5573	0.8907	8	8	0
KEGG	KEGG_INOSITOL_PHOSPHATE_METABOLISM	54	53	0	1	0	57	115	0.5069	0.964853	3	3	0.2297	0.890898	13	16	0
GOTERM	two-component sensor activity	13	12	0	1	0	38	151	0.4558	0.916416	1	1	0.6084	0.891151	3	3	0
GOTERM	positive regulation of MAPKKK cascade	30	28	0	0	2	20	47	0.1651	0.852996	1	3	0.5732	0.891225	7	7	0
GOTERM	mitochondrion organization	25	24	0	1	0	30	50	0.7112	0.950341	1	1	0.5833	0.891679	6	6	0
GOTERM	triglyceride biosynthetic process	9	8	0	0	1	30	33	0.334	0.89067	0	1	0.6348	0.891832	2	2	0
GOTERM	sulfotransferase activity	35	32	0	1	2	31	94	0.808	0.971813	2	1	0.5688	0.891945	8	8	0
GOTERM	defense response to virus	19	16	1	2	0	19	55	0.5579	0.914258	1	1	0.5939	0.891978	4	4	0
GOTERM	visual learning	25	24	0	1	0	38	105	1	0.992823	1	0	0.5761	0.892017	6	6	0
GOTERM	fatty acid biosynthetic process	48	48	0	0	0	24	59	0.4342	0.889265	2	3	0.558	0.892255	12	12	0
GOTERM	dolichyl-diphosphooligosaccharide-protein glycotransferase activity	9	8	0	1	0	30	63	1	0.980319	0	0	0.6322	0.89235	2	2	0
GOTERM	induction of an organ	12	12	0	0	0	8	36	0.4616	0.913818	1	1	0.6092	0.892396	3	3	0
GOTERM	cholesterol transport	12	12	0	0	0	40	52	1	0.989206	1	0	0.6136	0.892714	3	3	0
GOTERM	response to biotic stimulus	14	8	2	1	3	14	35	0.3373	0.881254	0	1	0.6291	0.892762	2	2	0
GOTERM	lysosphingolipid and lysophosphatidic acid receptor activity	13	12	0	1	0	5	25	0.4598	0.906167	1	1	0.6068	0.892787	3	3	0
GOTERM	positive regulation of DNA replication	26	24	1	0	1	22	60	0.7061	0.95108	1	1	0.5827	0.892818	6	6	0
GOTERM	response to glucocorticoid stimulus	58	56	1	1	0	21	52	0.9425	0.9948	3	1	0.5531	0.892835	14	14	0
GOTERM	nBAF complex	12	12	0	0	0	43	81	0.4578	0.910597	1	1	0.6081	0.89296	3	3	0
GOTERM	middle ear morphogenesis	12	12	0	0	0	7	35	1	0.986981	1	0	0.6117	0.892961	3	3	0
GOTERM	inward rectifier potassium channel activity	18	16	0	0	2	31	113	0.5553	0.911004	1	1	0.593	0.893014	4	4	0
GOTERM	copper ion transport	14	12	0	2	0	21	34	1	0.992806	1	0	0.6028	0.893015	3	3	0
Panther	Androgen/estrogene/progesterone_biosynthesis	17	16	0	1	0	22	45	0.1861	1	1	2	0.6006	0.893055	4	4	0
GOTERM	fibroblast growth factor receptor signaling pathway	31	28	0	1	2	36	82	0.4114	0.889066	1	2	0.5695	0.893106	7	7	0
GOTERM	defense response	75	60	3	2	10	13	26	0.3592	0.915849	3	4	0.5593	0.893149	15	15	0
GOTERM	histone methyltransferase complex	16	16	0	0	0	31	106	0.5658	0.922223	1	1	0.5924	0.893358	4	4	0
GOTERM	GPI anchor biosynthetic process	21	20	0	1	0	23	35	0.0738	0.641148	1	3	0.5767	0.893378	5	5	0
Panther	Dopamine_receptor_mediated_signaling_pathway	32	26	1	4	1	77	131	0.7375	0.983267	1	1	0.4831	0.89339	7	7	0
GOTERM	pancreas development	16	16	0	0	0	42	63	1	0.995487	1	0	0.5967	0.893391	4	4	0
GOTERM	cytoplasmic part	10	8	1	1	0	19	61	1	0.97885	0	0	0.6349	0.8934	2	2	0
GOTERM	peptidase inhibitor activity	92	60	2	3	27	14	35	0.3504	0.913394	3	4	0.5484	0.893443	15	15	0
GOTERM	oxygen binding	41	32	0	0	9	16	23	1	0.996738	2	0	0.5615	0.893449	8	8	0
GOTERM	glutamate receptor activity	12	12	0	0	0	281	433	0.4668	0.900714	1	1	0.6058	0.893582	3	3	0
PANTHER_BIOLOGICAL_PROCESS	Cell_proliferation_and_differentiation	1028	775	125	40	88	23	67	0.6064	0.972616	39	37	0.3873	0.893717	194	195	0
GOTERM	mitotic sister chromatid segregation	13	12	0	1	0	26	26	0.1182	0.701016	1	2	0.6103	0.893761	3	3	0
GOTERM	cytokine production	13	12	0	1	0	31	45	0.4621	0.895491	1	1	0.6142	0.893812	3	3	0
Panther	TCA_cycle	14	13	0	1	0	28	35	1	0.959978	1	0	0.4212	0.893842	3	4	0
GOTERM	anion transmembrane transporter activity	12	12	0	0	0	59	109	0.4616	0.897972	1	1	0.607	0.894056	3	3	0
GOTERM	male germ cell nucleus	16	16	0	0	0	33	61	1	0.992259	1	0	0.5913	0.894095	4	4	0
GOTERM	neurogenesis	20	20	0	0	0	29	90	0.6447	0.942653	1	1	0.5873	0.894255	5	5	0
PANTHER_BIOLOGICAL_PROCESS	Tricarboxylic_acid_pathway	36	25	10	1	0	36	65	0.3552	0.865669	1	2	0.4316	0.894449	6	7	0
GOTERM	regulation of synaptic plasticity	20	20	0	0	0	33	175	0.651	0.945561	1	1	0.5864	0.894463	5	5	0
GOTERM	response to bacterium	12	12	0	0	0	14	29	0.4616	0.909871	1	1	0.6086	0.894592	3	3	0
GOTERM	response to lipopolysaccharide	76	72	2	2	0	15	41	0.7133	0.955408	4	3	0.5453	0.895969	18	18	0
PANTHER_BIOLOGICAL_PROCESS	Electron_transport	151	124	14	1	12	27	44	0.1643	0.739022	6	9	0.0571	0.8979	31	39	0
PANTHER_BIOLOGICAL_PROCESS	Protein_methylation	10	10	0	0	0	38	44	1	1	1	0	0.4885	0.898444	3	3	0
GOTERM	ubiquitin-specific protease activity	27	24	0	3	0	49	58	0.1171	0.772714	1	3	0.583	0.898573	6	6	0
GOTERM	positive regulation of mesenchymal cell proliferation	16	16	0	0	0	40	63	0.567	0.926545	1	1	0.5974	0.89866	4	4	0
Panther	Axon_guidance_mediated_by_Slit/Robo	11	11	0	0	0	174	311	1	0.955559	1	0	0.5415	0.89873	3	3	0
GOTERM	lipid transporter activity	19	16	1	0	2	21	30	0.5546	0.910666	1	1	0.6005	0.898872	4	4	0
GOTERM	cytokine receptor binding	11	8	0	0	3	1	2	1	0.978623	0	0	0.6311	0.898897	2	2	0
GOTERM	response to cAMP	39	36	0	2	1	17	51	1	0.99957	2	0	0.5662	0.899156	9	9	0
GOTERM	long-term memory	12	12	0	0	0	110	111	0.1157	0.696553	1	2	0.6109	0.899218	3	3	0
GOTERM	microtubule associated complex	27	24	0	3	0	79	94	1	0.990799	1	0	0.5818	0.899241	6	6	0
GOTERM	gamete generation	17	12	0	5	0	63	70	1	0.991216	1	0	0.618	0.899294	3	3	0
GOTERM	positive regulation of protein kinase B signaling cascade	14	12	0	0	2	22	60	0.4635	0.900919	1	1	0.6157	0.89932	3	3	0
GOTERM	pituitary gland development	17	16	0	1	0	15	42	0.5554	0.911	1	1	0.5957	0.899341	4	4	0
GOTERM	neuromuscular junction	20	20	0	0	0	22	83	0.2649	0.896228	1	2	0.5912	0.899355	5	5	0
PANTHER_BIOLOGICAL_PROCESS	Extracellular_matrix_protein-mediated_signaling	62	59	3	0	0	58	107	0.0736	0.741064	3	6	0.405	0.899422	15	16	0
GOTERM	iron ion binding	65	60	0	4	1	32	56	1	1	3	0	0.5534	0.899589	15	15	0
GOTERM	syntaxin binding	13	12	0	0	1	31	66	1	0.994381	1	0	0.614	0.899675	3	3	0
PANTHER_BIOLOGICAL_PROCESS	Granulocyte-mediated_immunity	64	45	8	1	10	7	19	0.3973	0.883328	2	3	0.4582	0.899726	11	12	0
GOTERM	lipid biosynthetic process	25	20	1	3	1	43	68	0.6469	0.94558	1	1	0.5933	0.89981	5	5	0
GOTERM	protein tyrosine phosphatase activity	85	76	2	6	1	62	121	1	0.999472	4	0	0.5485	0.899838	19	19	0
GOTERM	negative regulation of insulin secretion	12	12	0	0	0	31	81	0.4634	0.910359	1	1	0.6144	0.899925	3	3	0
GOTERM	calcium-transporting ATPase activity	9	8	0	1	0	83	96	0.3424	0.884564	0	1	0.641	0.899937	2	2	0
GOTERM	synaptic transmission, glutamatergic	12	12	0	0	0	127	385	0.4601	0.901902	1	1	0.6138	0.900091	3	3	0
PANTHER_BIOLOGICAL_PROCESS	Receptor_mediated_endocytosis	111	96	7	6	2	30	66	0.1079	0.752344	5	8	0.443	0.900241	24	25	0
GOTERM	vacuolar proton-transporting V-type ATPase complex	9	8	1	0	0	26	34	1	0.979222	0	0	0.6347	0.900306	2	2	0
PANTHER_BIOLOGICAL_PROCESS	Other_apoptosis	14	10	4	0	0	27	59	0.4083	0.886634	1	1	0.4775	0.900507	3	3	0
Panther	p53_pathway_feedback_loops_2	13	13	0	0	0	66	79	1	0.952831	1	0	0.6569	0.900751	3	3	0
REACTOME	DEADENYLATION_OF_MRNA	22	22	0	0	0	28	60	0.6729	0.879152	1	1	0.6735	0.901291	6	5	0
GOTERM	galactosyltransferase activity	24	24	0	0	0	11	22	0.3436	0.906292	1	2	0.583	0.901516	6	6	0
REACTOME	TRANSMEMBRANE_TRANSPORT_OF_SMALL_MOLECULES	218	205	1	6	6	42	65	0.4451	0.898466	10	11	0.6684	0.901704	51	49	0
REACTOME	ACTIVATION_OF_THE_AP1_FAMILY_OF_TRANSCRIPTION_FACTORS	10	10	0	0	0	46	84	1	0.887632	1	0	0.7518	0.901787	3	2	0
Panther	General_transcription_by_RNA_polymerase_I	12	12	0	0	0	20	21	1	0.950334	1	0	0.6122	0.901794	3	3	0
Panther	5HT3_type_receptor_mediated_signaling_pathway	7	5	0	0	2	38	28	1	0.972286	0	0	0.3702	0.901839	1	2	0
GOTERM	blastocyst development	12	12	0	0	0	17	26	1	0.991128	1	0	0.6172	0.902183	3	3	0
Panther	Acetate_utilization	5	5	0	0	0	53	48	1	0.965428	0	0	0.3606	0.902218	1	2	0
GOTERM	T cell receptor signaling pathway	21	20	0	1	0	55	92	0.6478	0.94444	1	1	0.5833	0.902233	5	5	0
Panther	Adrenaline_and_noradrenaline_biosynthesis	15	14	0	0	1	46	46	0.1543	1	1	2	0.4767	0.902529	4	4	0
GOTERM	transcription elongation regulator activity	10	8	0	2	0	42	39	1	0.979843	0	0	0.6406	0.902599	2	2	0
GOTERM	transcription initiation	13	12	0	1	0	14	46	0.4625	0.889158	1	1	0.6148	0.902607	3	3	0
GOTERM	synaptic transmission, cholinergic	13	12	0	0	1	14	16	1	0.991459	1	0	0.6115	0.902921	3	3	0
REACTOME	ACTIVATION_OF_CHAPERONES_BY_IRE1_ALPHA	10	10	0	0	0	22	33	0.399	0.75831	1	1	0.7568	0.903589	3	2	0
GOTERM	response to zinc ion	16	16	0	0	0	25	30	0.5628	0.918648	1	1	0.6062	0.903744	4	4	0
GOTERM	positive regulation of neuron apoptosis	17	16	1	0	0	20	69	1	0.991455	1	0	0.6134	0.903898	4	4	0
GOTERM	ATP-dependent DNA helicase activity	25	24	1	0	0	50	66	0.7064	0.951367	1	1	0.5844	0.904249	6	6	0
PANTHER_BIOLOGICAL_PROCESS	MAPKKK_cascade	181	153	8	9	11	25	73	0.8852	0.997908	8	5	0.4	0.904399	38	40	0
PANTHER_BIOLOGICAL_PROCESS	Action_potential_propagation	23	18	3	0	2	38	64	0.6086	0.960178	1	1	0.4841	0.904964	5	5	0
REACTOME	ZINC_INFLUX_INTO_CELLS_BY_THE_SLC39_GENES_FAMILY	10	10	0	0	0	8	30	1	0.902078	1	0	0.751	0.905404	3	2	0
GOTERM	hemopoiesis	52	49	1	2	0	41	78	0.7105	0.955849	2	2	0.5887	0.906357	12	12	0
GOTERM	positive regulation of epithelial cell proliferation	36	33	0	2	1	33	92	0.226	0.894208	2	3	0.6003	0.906421	8	8	0
GOTERM	negative regulation of cell cycle	38	37	0	1	0	28	70	0.5569	0.930766	2	2	0.5944	0.906462	9	9	0
GOTERM	response to mechanical stimulus	30	29	1	0	0	18	52	0.7758	0.959101	1	1	0.6029	0.906498	7	7	0
GOTERM	actin cytoskeleton organization	119	105	7	7	0	53	114	0.7826	0.977118	5	4	0.5584	0.90654	26	26	0
GOTERM	NAD or NADH binding	37	33	0	2	2	29	50	0.5007	0.912214	2	2	0.6046	0.906552	8	8	0
GOTERM	axonogenesis	60	57	0	3	0	70	157	0.3135	0.908037	3	4	0.574	0.906559	14	14	0
PANTHER_BIOLOGICAL_PROCESS	Asymmetric_protein_localization	20	18	1	1	0	82	114	1	0.998878	1	0	0.474	0.906576	5	5	0
GOTERM	cellular calcium ion homeostasis	60	53	0	2	5	16	101	0.2678	0.87337	3	4	0.5818	0.906597	13	13	0
GOTERM	perinuclear region of cytoplasm	299	283	1	7	8	41	88	0.844	0.989512	14	11	0.5472	0.906628	71	70	0
GOTERM	apical plasma membrane	153	138	3	6	6	37	75	0.5394	0.936899	7	7	0.5665	0.906749	35	34	0
PANTHER_BIOLOGICAL_PROCESS	Other_protein_metabolism	48	41	5	2	0	41	50	0.1472	0.778416	2	4	0.452	0.906861	10	11	0
Panther	Circadian_clock_system	9	9	0	0	0	45	58	1	0.913439	0	0	0.4001	0.90692	2	3	0
GOTERM	cytokinesis	35	33	0	2	0	38	58	0.0809	0.704998	2	4	0.6022	0.90698	8	8	0
GOTERM	glucose homeostasis	45	45	0	0	0	24	75	0.6597	0.947054	2	2	0.5976	0.907163	11	11	0
GOTERM	skeletal system development	126	114	2	5	5	26	64	0.5099	0.931416	6	6	0.5705	0.907258	29	28	0
REACTOME	CITRIC_ACID_CYCLE	19	18	0	1	0	33	53	0.5949	0.907192	1	1	0.6901	0.907294	5	4	0
GOTERM	ribosome	186	166	8	7	5	6	12	0.2097	0.878606	8	11	0.5661	0.907296	42	41	0
REACTOME	INTEGRATION_OF_ENERGY_METABOLISM	229	201	14	9	5	18	52	0.7887	0.874358	10	8	0.6606	0.907359	50	48	0
GOTERM	mitochondrial membrane	56	49	6	1	0	14	36	0.7111	0.954861	2	2	0.5821	0.907376	12	12	0
GOTERM	nuclear matrix	61	57	0	3	1	43	63	0.946	0.992421	3	1	0.5725	0.907455	14	14	0
Panther	Nicotinic_acetylcholine_receptor_signaling_pathway	42	38	0	2	2	48	81	0.862	0.925366	2	1	0.4864	0.907726	10	10	0
GOTERM	camera-type eye development	30	29	0	1	0	10	40	0.1794	0.872911	1	3	0.6099	0.907878	7	7	0
GOTERM	ATP-dependent helicase activity	63	57	1	3	2	45	68	0.1509	0.873021	3	5	0.5816	0.908029	14	14	0
REACTOME	PYRIMIDINE_METABOLISM	22	22	0	0	0	27	67	0.6746	0.886235	1	1	0.6796	0.908185	6	5	0
GOTERM	double-stranded RNA binding	32	29	0	3	0	46	84	1	0.997817	1	0	0.6117	0.908245	7	7	0
Panther	TGF-beta_signaling_pathway	64	60	0	2	2	25	54	0.0791	1	3	6	0.3192	0.908496	15	17	0
REACTOME	REGULATION_OF_GENE_EXPRESSION_IN_BETA_CELLS	101	93	1	5	2	5	13	0.3201	0.801758	5	6	0.6645	0.908554	23	22	0
REACTOME	COLLAGEN_MEDIATED_ACTIVATION_CASCADE	23	22	0	0	1	85	113	0.6865	0.880262	1	1	0.6845	0.908716	6	5	0
REACTOME	TIGHT_JUNCTION_INTERACTIONS	30	27	0	1	2	13	69	1	0.974946	1	0	0.7016	0.908726	7	6	0
REACTOME	CLASSICAL_ANTIBODY_MEDIATED_COMPLEMENT_ACTIVATION	35	5	30	0	0	8	17	1	0.884419	0	0	0.764	0.908928	1	1	0
Panther	PI3_kinase_pathway	13	13	0	0	0	12	47	1	0.954584	1	0	0.4035	0.909026	3	4	0
REACTOME	INFLUENZA_LIFE_CYCLE	137	127	3	5	2	6	23	0.0237	0.741875	6	12	0.6706	0.90919	32	30	0
REACTOME	REGULATION_OF_BETA_CELL_DEVELOPMENT	114	106	1	5	2	5	16	0.2815	0.770737	5	7	0.6641	0.909483	27	25	0
REACTOME	NUCLEAR_EVENTS_KINASE_AND_TRANSCRIPTION_FACTOR_ACTIVATION	24	22	0	2	0	38	74	0.683	0.87883	1	1	0.6796	0.909622	6	5	0
REACTOME	REGULATION_OF_AMPK_ACTIVITY_VIA_LKB1	14	14	0	0	0	39	93	0.5137	0.87689	1	1	0.7288	0.909893	4	3	0
Panther	Angiogenesis	80	77	1	1	1	40	83	0.3378	1	4	5	0.271	0.909968	19	22	0
GOTERM	protein kinase inhibitor activity	22	21	1	0	0	17	49	0.6581	0.944898	1	1	0.6238	0.910017	5	5	0
REACTOME	FURTHER_PLATELET_RELEASATE	24	22	1	1	0	32	38	0.6637	0.884012	1	1	0.6732	0.910085	6	5	0
KEGG	KEGG_PEROXISOME	78	76	0	2	0	22	37	0.7431	0.963357	4	3	0.2413	0.910221	19	22	0
REACTOME	REV_MEDIATED_NUCLEAR_EXPORT_OF_HIV1_RNA	31	31	0	0	0	44	54	0.0634	0.646968	2	4	0.6905	0.91033	8	7	0
GOTERM	RNA splicing, via transesterification reactions	25	25	0	0	0	22	26	0.032	0.493333	1	4	0.6226	0.910433	6	6	0
PANTHER_MOLECULAR_FUNCTION	Cation_transporter	118	104	6	5	3	40	72	0.9008	0.995429	5	3	0.6291	0.910433	26	25	0
REACTOME	SHC_RELATED_EVENTS	14	14	0	0	0	40	60	1	0.924302	1	0	0.7213	0.910511	4	3	0
PANTHER_MOLECULAR_FUNCTION	Guanylate_cyclase	11	9	0	1	1	49	82	0.3688	0.770169	0	1	0.7012	0.91055	2	2	0
GOTERM	histone deacetylase complex	28	25	0	3	0	47	144	0.7205	0.95031	1	1	0.6208	0.910889	6	6	0
REACTOME	VPR_MEDIATED_NUCLEAR_IMPORT_OF_PICS	31	31	0	0	0	47	55	0.0665	0.628404	2	4	0.6875	0.910912	8	7	0
GOTERM	aminopeptidase activity	30	25	1	2	2	59	79	0.3547	0.91272	1	2	0.6226	0.911012	6	6	0
GOTERM	cilium assembly	21	21	0	0	0	45	80	0.6608	0.947854	1	1	0.6344	0.911337	5	5	0
GOTERM	neuropeptide signaling pathway	86	78	1	4	3	26	86	0.9051	0.993145	4	2	0.5908	0.911925	20	19	0
GOTERM	regulation of fatty acid oxidation	17	17	0	0	0	39	64	0.2027	0.871233	1	2	0.6336	0.911976	4	4	0
PANTHER_MOLECULAR_FUNCTION	Carbohydrate_transporter	34	30	2	0	2	30	58	1	1	2	0	0.6481	0.912132	8	7	0
PANTHER_MOLECULAR_FUNCTION	Anion_channel	30	22	4	3	1	31	45	0.6798	0.980484	1	1	0.669	0.912179	6	5	0
REACTOME	TIE2_SIGNALING	18	18	0	0	0	69	72	0.6	0.905474	1	1	0.6981	0.912497	5	4	0
GOTERM	protein import into nucleus, translocation	18	17	1	0	0	19	28	0.5784	0.92736	1	1	0.6394	0.912651	4	4	0
Panther	Mannose_metabolism	7	7	0	0	0	13	105	1	0.966209	0	0	0.5601	0.912822	2	2	0
PANTHER_MOLECULAR_FUNCTION	Cyclic_nucleotide-gated_ion_channel	10	9	0	1	0	52	102	1	1	0	0	0.6966	0.913354	2	2	0
PANTHER_BIOLOGICAL_PROCESS	Pentose-phosphate_shunt	10	8	1	1	0	18	20	1	0.991021	0	0	0.1119	0.913415	2	4	0
REACTOME	VIRAL_MESSENGER_RNA_SYNTHESIS	14	14	0	0	0	9	24	0.5113	0.872049	1	1	0.7168	0.913556	4	3	0
PANTHER_BIOLOGICAL_PROCESS	Receptor_protein_tyrosine_kinase_signaling_pathway	211	180	18	7	6	60	134	0.1854	0.778155	9	12	0.1208	0.913574	45	52	0
GOTERM	ATPase activity, coupled to transmembrane movement of substances	31	25	3	2	1	69	85	0.719	0.949881	1	1	0.6308	0.914048	6	6	0
REACTOME	SEMA3A_PAK_DEPENDENT_AXON_REPULSION	15	14	0	1	0	76	128	1	0.927598	1	0	0.7113	0.914766	4	3	0
GOTERM	spliceosome assembly	19	17	2	0	0	18	38	0.5835	0.928276	1	1	0.6447	0.915383	4	4	0
KEGG	KEGG_VASCULAR_SMOOTH_MUSCLE_CONTRACTION	115	106	2	3	4	47	126	0.9722	0.987498	5	2	0.2448	0.915544	27	30	0
GOTERM	double-strand break repair via homologous recombination	18	17	1	0	0	32	42	0.2115	0.874791	1	2	0.6522	0.915662	4	4	0
GOTERM	embryonic forelimb morphogenesis	14	13	0	0	1	10	45	1	0.992197	1	0	0.6587	0.915671	3	3	0
KEGG	KEGG_ABC_TRANSPORTERS	44	36	2	2	4	78	101	0.5467	0.992887	2	2	0.276	0.915702	9	11	0
GOTERM	eating behavior	21	21	0	0	0	8	33	0.2778	0.886494	1	2	0.6388	0.91585	5	5	0
GOTERM	associative learning	13	13	0	0	0	23	75	0.488	0.894539	1	1	0.6599	0.915884	3	3	0
REACTOME	PLC_GAMMA1_SIGNALLING	35	35	0	0	0	97	147	1	0.99495	2	0	0.6808	0.915936	9	8	0
PANTHER_BIOLOGICAL_PROCESS	Oncogenesis	182	139	25	12	6	35	75	0.1577	0.766266	7	10	0.1209	0.915981	35	41	0
GOTERM	aspartic-type endopeptidase activity	18	17	1	0	0	12	31	1	0.991332	1	0	0.6502	0.91603	4	4	0
Panther	Ubiquitin_proteasome_pathway	52	47	1	4	0	53	75	0.6895	1	2	2	0.2734	0.916079	12	14	0
Panther	Oxytocin_receptor_mediated_signaling_pathway	16	16	0	0	0	46	169	1	0.956886	1	0	0.3692	0.916128	4	5	0
GOTERM	very-low-density lipoprotein particle	20	13	1	1	5	14	15	1	0.992591	1	0	0.6566	0.916204	3	3	0
GOTERM	endosome to lysosome transport	14	13	1	0	0	23	37	0.4881	0.896097	1	1	0.6582	0.916375	3	3	0
GOTERM	small nuclear ribonucleoprotein complex	17	17	0	0	0	14	25	0.5868	0.929851	1	1	0.6448	0.916659	4	4	0
GOTERM	activation of phospholipase C activity	18	17	0	0	1	17	59	1	0.991023	1	0	0.6478	0.91672	4	4	0
GOTERM	ribosome binding	18	17	0	1	0	20	27	0.5756	0.929166	1	1	0.6417	0.916733	4	4	0
GOTERM	transcription factor binding	148	135	1	9	3	35	74	0.9671	0.997939	7	3	0.5873	0.917318	34	33	0
GOTERM	synapse assembly	31	21	0	1	9	98	237	1	0.994234	1	0	0.6398	0.917334	5	5	0
GOTERM	phospholipid transport	18	17	0	1	0	157	169	1	0.992272	1	0	0.6458	0.917702	4	4	0
GOTERM	peptidyl-threonine phosphorylation	18	17	0	1	0	65	120	0.5799	0.928073	1	1	0.649	0.917729	4	4	0
Panther	Proline_biosynthesis	4	4	0	0	0	5	11	1	0.969855	0	0	0.2629	0.918192	1	2	0
GOTERM	cortical actin cytoskeleton organization	13	13	0	0	0	35	89	0.4769	0.892899	1	1	0.6596	0.918403	3	3	0
GOTERM	carbonate dehydratase activity	16	13	0	2	1	10	26	0.4872	0.895428	1	1	0.6609	0.918623	3	3	0
GOTERM	social behavior	16	13	0	3	0	19	96	1	0.99222	1	0	0.6641	0.918756	3	3	0
GOTERM	protein complex	134	127	0	6	1	29	76	0.1862	0.883815	6	9	0.5967	0.919395	32	31	0
GOTERM	ion transmembrane transporter activity	16	13	0	1	2	26	47	0.4846	0.893694	1	1	0.6685	0.919726	3	3	0
GOTERM	beta-tubulin binding	15	13	0	2	0	36	45	1	0.99521	1	0	0.6669	0.920199	3	3	0
GOTERM	cell surface	200	184	4	8	4	32	87	0.3114	0.919327	9	11	0.5897	0.920365	46	45	0
GOTERM	protein amino acid N-linked glycosylation via asparagine	10	9	0	1	0	29	56	1	0.98278	0	0	0.7017	0.921023	2	2	0
GOTERM	positive regulation of interferon-gamma biosynthetic process	11	9	0	2	0	8	11	1	0.98162	0	0	0.7003	0.92114	2	2	0
GOTERM	hormone biosynthetic process	10	9	0	0	1	22	98	1	0.982935	0	0	0.6994	0.921159	2	2	0
GOTERM	phosphoinositide-mediated signaling	35	34	1	0	0	46	76	0.8315	0.978756	2	1	0.635	0.921269	9	8	0
GOTERM	ribonuclease P activity	10	9	1	0	0	9	14	0.3747	0.883898	0	1	0.6989	0.921311	2	2	0
GOTERM	ubiquitin ligase complex	55	54	0	1	0	45	66	0.5129	0.928983	3	3	0.6206	0.921486	14	13	0
GOTERM	insulin-like growth factor receptor signaling pathway	9	9	0	0	0	71	123	1	0.980918	0	0	0.6988	0.921504	2	2	0
GOTERM	myoblast differentiation	13	13	0	0	0	20	51	1	0.992127	1	0	0.6721	0.921514	3	3	0
GOTERM	voltage-gated sodium channel activity	15	13	0	0	2	97	93	1	0.993707	1	0	0.6665	0.921567	3	3	0
GOTERM	oligosaccharyltransferase complex	10	9	0	1	0	29	56	1	0.982159	0	0	0.6994	0.921639	2	2	0
GOTERM	response to starvation	10	9	0	1	0	15	56	1	0.980203	0	0	0.7011	0.921712	2	2	0
GOTERM	receptor guanylyl cyclase signaling pathway	11	9	0	1	1	15	38	0.3704	0.880387	0	1	0.6916	0.921752	2	2	0
GOTERM	post-Golgi vesicle-mediated transport	40	38	1	1	0	37	57	0.5811	0.933168	2	2	0.636	0.921813	10	9	0
GOTERM	response to wounding	52	50	2	0	0	20	46	0.9221	0.993256	3	1	0.614	0.921886	13	12	0
GOTERM	oligosaccharide biosynthetic process	9	9	0	0	0	52	67	1	0.981862	0	0	0.7007	0.921922	2	2	0
PANTHER_MOLECULAR_FUNCTION	Glycosidase	51	43	4	0	4	21	56	0.636	0.968681	2	2	0.6639	0.921952	11	10	0
GOTERM	nuclear telomere cap complex	9	9	0	0	0	39	42	1	0.981664	0	0	0.6964	0.921958	2	2	0
GOTERM	cAMP-dependent protein kinase complex	10	9	0	1	0	97	107	1	0.983329	0	0	0.6972	0.921967	2	2	0
GOTERM	neural crest cell development	10	9	0	0	1	5	147	1	0.98082	0	0	0.7014	0.922038	2	2	0
GOTERM	positive regulation of calcium ion transport	9	9	0	0	0	24	45	0.3607	0.870823	0	1	0.698	0.922049	2	2	0
GOTERM	actin filament polymerization	11	9	0	2	0	80	103	0.3561	0.873099	0	1	0.6966	0.922053	2	2	0
GOTERM	regulation of mitochondrial membrane permeability	10	9	0	0	1	19	58	1	0.981719	0	0	0.6943	0.922128	2	2	0
GOTERM	dorsal/ventral neural tube patterning	13	13	0	0	0	25	47	0.4923	0.895401	1	1	0.6658	0.922163	3	3	0
GOTERM	mitochondrial inner membrane	254	225	11	15	3	16	30	0.2287	0.864745	11	14	0.5854	0.922181	56	55	0
GOTERM	protein autoubiquitination	10	9	0	1	0	24	187	1	0.981924	0	0	0.6916	0.922261	2	2	0
GOTERM	metalloendopeptidase activity	104	95	0	2	7	43	90	0.5113	0.931467	5	5	0.6086	0.922365	24	23	0
GOTERM	cellular copper ion homeostasis	10	9	0	1	0	16	56	1	0.982306	0	0	0.6967	0.922451	2	2	0
GOTERM	metallopeptidase activity	91	83	1	3	4	49	118	0.9234	0.994661	4	2	0.6149	0.922549	21	20	0
GOTERM	myofibril	15	13	0	0	2	32	72	1	0.992247	1	0	0.6647	0.922551	3	3	0
GOTERM	isoprenoid biosynthetic process	14	13	0	0	1	24	68	0.4887	0.893504	1	1	0.669	0.922644	3	3	0
GOTERM	lysozyme activity	10	9	1	0	0	13	15	1	0.982757	0	0	0.6983	0.922699	2	2	0
GOTERM	response to cocaine	13	13	0	0	0	35	44	1	0.992793	1	0	0.6661	0.922813	3	3	0
GOTERM	cytosolic large ribosomal subunit	36	34	0	2	0	4	6	0.509	0.911231	2	2	0.6374	0.92282	9	8	0
GOTERM	anatomical structure formation involved in morphogenesis	13	13	0	0	0	4	56	0.4945	0.896651	1	1	0.6749	0.922881	3	3	0
GOTERM	positive regulation of macrophage derived foam cell differentiation	13	13	0	0	0	28	40	1	0.992584	1	0	0.6703	0.922944	3	3	0
GOTERM	cAMP binding	14	13	0	1	0	89	132	0.49	0.894929	1	1	0.6668	0.922959	3	3	0
GOTERM	oxidoreductase activity, acting on the CH-OH group of donors, NAD or NADP as acceptor	10	9	0	1	0	21	40	1	0.982649	0	0	0.6975	0.923042	2	2	0
GOTERM	transcription from RNA polymerase III promoter	13	13	0	0	0	19	24	1	0.991882	1	0	0.6721	0.9231	3	3	0
GOTERM	protein serine/threonine phosphatase activity	37	34	1	2	0	38	70	0.5086	0.913539	2	2	0.6455	0.923107	9	8	0
GOTERM	epidermal growth factor receptor binding	13	13	0	0	0	48	87	1	0.993363	1	0	0.6691	0.923209	3	3	0
GOTERM	endosome membrane	74	67	0	6	1	34	53	0.4329	0.887387	3	4	0.6304	0.923213	17	16	0
PANTHER_MOLECULAR_FUNCTION	Vesicle_coat_protein	43	39	2	1	1	28	48	0.3068	0.77187	2	3	0.6732	0.923264	10	9	0
GOTERM	peptidase activity	490	401	16	17	56	32	73	0.3337	0.895873	20	22	0.5938	0.923316	100	98	0
GOTERM	phospholipase inhibitor activity	10	9	1	0	0	18	25	0.3669	0.88211	0	1	0.6934	0.923514	2	2	0
KEGG	KEGG_PROPANOATE_METABOLISM	33	32	1	0	0	39	77	0.8133	0.94297	2	1	0.2649	0.924061	8	10	0
GOTERM	response to interferon-gamma	10	9	0	1	0	48	64	1	0.98185	0	0	0.6993	0.924147	2	2	0
REACTOME	G_ALPHA_I_SIGNALLING_EVENTS	177	153	1	6	17	9	36	0.7788	0.879116	8	6	0.6831	0.924611	38	36	0
GOTERM	oxaloacetate metabolic process	10	9	0	0	1	27	63	0.0708	0.512305	0	2	0.7032	0.924643	2	2	0
GOTERM	calcium ion-dependent exocytosis	10	9	1	0	0	51	189	0.3696	0.886125	0	1	0.6974	0.924791	2	2	0
PANTHER_MOLECULAR_FUNCTION	Intermediate_filament	153	43	37	0	73	6	16	1	0.997229	2	0	0.6589	0.926014	11	10	0
GOTERM	negative regulation of apoptosis	129	124	1	2	2	23	55	0.9486	0.997418	6	3	0.6161	0.926093	31	30	0
REACTOME	INFLUENZA_VIRAL_RNA_TRANSCRIPTION_AND_REPLICATION	100	92	1	5	2	5	11	0.171	0.72178	5	7	0.7994	0.92638	23	20	0
GOTERM	cell proliferation	294	271	4	13	6	25	58	0.8762	0.99293	14	10	0.6041	0.926578	68	66	0
GOTERM	histone H3-K4 methylation	9	9	0	0	0	28	32	0.3729	0.876617	0	1	0.706	0.927021	2	2	0
REACTOME	LATE_PHASE_OF_HIV_LIFE_CYCLE	90	87	2	1	0	31	45	0.4404	0.887749	4	5	0.7892	0.927164	22	19	0
GOTERM	outer kinetochore of condensed chromosome	9	9	0	0	0	60	61	1	0.982064	0	0	0.7112	0.927624	2	2	0
REACTOME	ELECTRON_TRANSPORT_CHAIN	75	62	10	3	0	11	18	0.9597	0.982113	3	1	0.8033	0.928076	16	13	0
Panther	FGF_signaling_pathway	47	43	1	2	1	37	91	0.3574	1	2	3	0.2617	0.928095	11	13	0
PANTHER_MOLECULAR_FUNCTION	Aminoacyl-tRNA_synthetase	36	31	3	0	2	35	51	1	1	2	0	0.681	0.928264	8	7	0
GOTERM	intracellular	1911	1437	87	87	300	27	68	0.2019	0.876169	72	76	0.5996	0.928554	359	348	0
REACTOME	TCR_SIGNALING	64	44	17	2	1	68	68	0.3761	0.850725	2	3	0.8026	0.92914	11	9	0
REACTOME	ZINC_TRANSPORTATION	17	17	0	0	0	9	43	0.5787	0.904395	1	1	0.8354	0.929601	4	3	0
REACTOME	TRIACYLGLYCERIDE_BIOSYNTHESIS	14	12	1	1	0	44	62	0.469	0.834739	1	1	0.8508	0.930015	3	2	0
GOTERM	cell cycle arrest	104	100	2	1	1	29	60	0.7489	0.970166	5	4	0.631	0.930063	25	24	0
REACTOME	MRNA_PROCESSING	32	31	1	0	0	27	50	0.8023	0.890462	2	1	0.823	0.930089	8	6	0
GOTERM	limb morphogenesis	10	10	0	0	0	94	168	1	0.979925	1	0	0.7561	0.931157	3	2	0
GOTERM	collagen	22	18	2	1	1	151	144	1	0.993353	1	0	0.6907	0.931187	5	4	0
GOTERM	response to drug	198	191	1	4	2	33	75	0.4866	0.930299	10	10	0.6229	0.931365	48	46	0
GOTERM	digestion	55	47	4	0	4	13	29	0.4221	0.892777	2	3	0.6546	0.931377	12	11	0
REACTOME	ABORTIVE_ELONGATION_OF_HIV1_TRANSCRIPT_IN_THE_ABSENCE_OF_TAT	23	22	1	0	0	13	25	0.678	0.88092	1	1	0.8391	0.931548	6	4	0
Panther	Wnt_signaling_pathway	222	155	2	8	57	50	108	0.8931	0.976176	8	5	0.2907	0.931567	39	42	0
GOTERM	Golgi stack	24	22	0	2	0	51	64	0.0939	0.698614	1	3	0.6709	0.931584	6	5	0
GOTERM	focal adhesion	97	90	2	3	2	48	99	0.8334	0.980241	5	3	0.6796	0.931701	23	21	0
GOTERM	endoplasmic reticulum lumen	74	69	2	0	3	26	40	0.6851	0.953749	3	3	0.688	0.931708	17	16	0
GOTERM	positive regulation of inflammatory response	20	18	0	1	1	23	68	0.5908	0.930983	1	1	0.6848	0.931907	5	4	0
GOTERM	taste receptor activity	14	10	0	0	4	1	6	1	0.979294	1	0	0.7541	0.931933	3	2	0
GOTERM	elevation of cytosolic calcium ion concentration	88	80	0	4	4	13	53	0.7736	0.975886	4	3	0.638	0.931975	20	19	0
REACTOME	AMINE_COMPOUND_SLC_TRANSPORTERS	29	26	1	1	1	42	63	1	0.974861	1	0	0.8224	0.932045	7	5	0
GOTERM	establishment or maintenance of cell polarity	18	18	0	0	0	132	159	1	0.99283	1	0	0.6906	0.932146	5	4	0
GOTERM	ER-associated protein catabolic process	22	22	0	0	0	19	29	0.3014	0.872027	1	2	0.678	0.932168	6	5	0
Panther	Endogenous_cannabinoid_signaling	2	2	0	0	0	46	46	1	1	0	0	0.441	0.93218	1	1	0
GOTERM	G-protein signaling, coupled to cAMP nucleotide second messenger	23	22	0	1	0	26	58	0.3073	0.873888	1	2	0.6761	0.932227	6	5	0
BIOCARTA	EGFR_SMRTE_PATHWAY	11	11	0	0	0	105	142	1	1	1	0	0.0329	0.93225	3	6	0
GOTERM	neural tube closure	27	26	1	0	0	38	59	0.3814	0.919371	1	2	0.6759	0.932263	7	6	0
REACTOME	DUAL_INCISION_REACTION_IN_TC_NER	28	26	1	0	1	23	34	1	0.973028	1	0	0.8143	0.932302	7	5	0
GOTERM	response to cold	20	18	0	2	0	13	32	0.6065	0.931817	1	1	0.6971	0.932316	5	4	0
GOTERM	guanyl nucleotide binding	18	18	0	0	0	50	84	1	0.993729	1	0	0.6838	0.932358	5	4	0
REACTOME	GLUCOSE_REGULATION_OF_INSULIN_SECRETION	161	137	13	8	3	15	43	0.9173	0.975122	7	4	0.6996	0.932367	34	32	0
GOTERM	holo TFIIH complex	11	10	1	0	0	35	53	1	0.981158	1	0	0.7555	0.932407	3	2	0
GOTERM	antigen processing and presentation	32	18	9	0	5	7	26	0.6034	0.933022	1	1	0.6915	0.93241	5	4	0
GOTERM	structural constituent of ribosome	158	142	6	7	3	5	10	0.1668	0.889568	7	10	0.6335	0.932441	36	34	0
GOTERM	heart looping	23	22	0	1	0	29	39	0.6821	0.945113	1	1	0.6765	0.932462	6	5	0
GOTERM	translation initiation factor activity	52	47	2	3	0	19	38	0.4173	0.894594	2	3	0.6625	0.932537	12	11	0
GOTERM	regulation of protein localization	18	18	0	0	0	48	119	1	0.993515	1	0	0.6939	0.932541	5	4	0
GOTERM	cartilage development	37	35	1	1	0	35	103	0.8339	0.975522	2	1	0.6793	0.932588	9	8	0
GOTERM	phospholipid-translocating ATPase activity	15	14	0	1	0	178	206	1	0.992564	1	0	0.7128	0.932602	4	3	0
GOTERM	glutamine metabolic process	15	14	0	1	0	33	47	0.5147	0.89201	1	1	0.7194	0.932846	4	3	0
REACTOME	PREFOLDIN_MEDIATED_TRANSFER_OF_SUBSTRATE_TO_CCT_TRIC	28	26	0	1	1	10	12	0.1351	0.623825	1	3	0.8151	0.932866	7	5	0
GOTERM	negative regulation of transforming growth factor beta receptor signaling pathway	23	22	1	0	0	29	64	1	0.995793	1	0	0.6773	0.932902	6	5	0
GOTERM	generation of precursor metabolites and energy	57	55	0	2	0	13	35	0.7739	0.972125	3	2	0.6553	0.93292	14	13	0
GOTERM	hydrolase activity, acting on acid anhydrides, in phosphorus-containing anhydrides	21	18	2	1	0	39	64	1	0.993755	1	0	0.695	0.932945	5	4	0
GOTERM	diacylglycerol kinase activity	15	14	0	1	0	78	148	0.5085	0.892417	1	1	0.7087	0.932953	4	3	0
GOTERM	face morphogenesis	10	10	0	0	0	62	88	0.4019	0.910309	1	1	0.7531	0.932954	3	2	0
GOTERM	hydrolase activity, acting on ester bonds	18	18	0	0	0	31	63	0.2251	0.878118	1	2	0.6976	0.933054	5	4	0
GOTERM	nucleotidyltransferase activity	74	68	3	2	1	39	69	0.6679	0.950688	3	3	0.6563	0.933181	17	16	0
GOTERM	JNK cascade	33	31	0	2	0	36	116	1	0.998761	2	0	0.6839	0.933185	8	7	0
GOTERM	cytokine receptor activity	16	14	1	1	0	23	43	1	0.994716	1	0	0.7165	0.933255	4	3	0
GOTERM	glutathione biosynthetic process	12	10	1	0	1	24	25	1	0.982323	1	0	0.7544	0.933273	3	2	0
GOTERM	ATP biosynthetic process	53	48	0	4	1	47	102	0.4278	0.891284	2	3	0.6853	0.933277	12	11	0
GOTERM	activation of caspase activity	46	44	2	0	0	29	69	0.3756	0.913555	2	3	0.6903	0.933293	11	10	0
GOTERM	cellular_component	672	558	40	46	28	21	62	0.6616	0.954962	28	26	0.6411	0.933296	140	135	0
GOTERM	enzyme activator activity	42	40	1	0	1	30	41	0.875	0.980235	2	1	0.7022	0.933317	10	9	0
GOTERM	translation	211	191	8	7	5	7	18	0.1544	0.880953	10	13	0.633	0.933322	48	46	0
GOTERM	translational elongation	95	84	4	5	2	5	10	0.2445	0.881704	4	6	0.6337	0.933393	21	20	0
GOTERM	histone methyltransferase activity (H3-K4 specific)	10	10	0	0	0	26	38	0.4032	0.911828	1	1	0.7572	0.933445	3	2	0
GOTERM	regulation of protein amino acid phosphorylation	15	14	0	1	0	73	88	0.5068	0.890285	1	1	0.7186	0.933447	4	3	0
GOTERM	skeletal system morphogenesis	24	23	1	0	0	42	100	0.3214	0.879593	1	2	0.7118	0.933453	6	5	0
GOTERM	response to axon injury	10	10	0	0	0	28	47	0.4017	0.89237	1	1	0.7558	0.933484	3	2	0
GOTERM	substrate-specific transmembrane transporter activity	15	14	0	0	1	32	68	1	0.994438	1	0	0.7229	0.933549	4	3	0
GOTERM	mRNA polyadenylation	11	10	0	1	0	37	67	1	0.980273	1	0	0.7575	0.933575	3	2	0
GOTERM	striated muscle contraction	11	10	0	1	0	48	101	1	0.980059	1	0	0.7596	0.93358	3	2	0
GOTERM	myoblast fusion	11	10	1	0	0	107	167	1	0.980806	1	0	0.757	0.933587	3	2	0
GOTERM	smooth muscle contraction	14	14	0	0	0	29	190	0.5109	0.889032	1	1	0.7202	0.933637	4	3	0
GOTERM	lung development	62	60	0	2	0	38	59	0.8075	0.976128	3	2	0.6608	0.933647	15	14	0
GOTERM	RNA catabolic process	14	14	0	0	0	19	22	1	0.994444	1	0	0.7135	0.933689	4	3	0
GOTERM	response to iron ion	10	10	0	0	0	42	57	1	0.983282	1	0	0.7603	0.933773	3	2	0
GOTERM	BMP signaling pathway	42	39	0	3	0	50	70	0.866	0.979847	2	1	0.6717	0.933796	10	9	0
GOTERM	late endosome membrane	52	48	3	1	0	27	46	0.2123	0.885536	2	4	0.6803	0.933807	12	11	0
GOTERM	biosynthetic process	49	44	1	3	1	29	51	0.3901	0.913324	2	3	0.6937	0.933817	11	10	0
GOTERM	pathway-restricted SMAD protein phosphorylation	14	14	0	0	0	27	59	0.5119	0.88766	1	1	0.7216	0.933834	4	3	0
GOTERM	RNA polymerase III transcription factor activity	10	10	0	0	0	30	41	0.4034	0.909217	1	1	0.7579	0.93385	3	2	0
GOTERM	mitochondrial respiratory chain complex I	43	35	7	1	0	12	17	0.8366	0.975165	2	1	0.6748	0.933862	9	8	0
PANTHER_BIOLOGICAL_PROCESS	mRNA_end-processing_and_stability	20	15	2	3	0	31	47	0.0366	0.617075	1	3	0.541	0.933893	4	4	0
GOTERM	transmission of nerve impulse	10	10	0	0	0	80	285	1	0.979214	1	0	0.7519	0.933899	3	2	0
GOTERM	proton-transporting ATPase activity, rotational mechanism	19	18	0	1	0	20	27	0.228	0.879494	1	2	0.6991	0.933911	5	4	0
REACTOME	P75_NTR_RECEPTOR_MEDIATED_SIGNALLING	82	74	0	8	0	58	108	0.5047	0.906003	4	4	0.7927	0.933917	19	16	0
GOTERM	regulation of phosphorylation	11	10	0	1	0	17	38	0.398	0.90795	1	1	0.761	0.933922	3	2	0
REACTOME	ERKS_ARE_INACTIVATED	12	12	0	0	0	21	27	0.4614	0.844201	1	1	0.8449	0.933928	3	2	0
GOTERM	regulation of mitochondrial membrane potential	10	10	0	0	0	15	52	1	0.980843	1	0	0.7561	0.933988	3	2	0
GOTERM	signalosome	10	10	0	0	0	21	21	0.4011	0.89623	1	1	0.7567	0.933992	3	2	0
GOTERM	establishment of protein localization	12	10	0	2	0	39	76	1	0.982642	1	0	0.7553	0.933994	3	2	0
GOTERM	transferase activity	1161	1019	19	46	77	40	83	0.2283	0.876783	51	55	0.6565	0.934019	255	246	0
GOTERM	embryonic digit morphogenesis	25	23	0	0	2	41	85	0.7102	0.947838	1	1	0.7087	0.934038	6	5	0
GOTERM	mitochondrial electron transport, NADH to ubiquinone	43	35	7	1	0	12	18	0.8298	0.977554	2	1	0.672	0.934046	9	8	0
GOTERM	glycerol metabolic process	17	14	0	2	1	23	33	0.1627	0.814301	1	2	0.7324	0.934058	4	3	0
GOTERM	drug metabolic process	15	14	0	0	1	27	29	1	0.988871	1	0	0.7252	0.93407	4	3	0
GOTERM	low-density lipoprotein particle	13	10	1	1	1	13	39	1	0.983926	1	0	0.7564	0.934122	3	2	0
GOTERM	regulation of peptidyl-tyrosine phosphorylation	10	10	0	0	0	144	193	1	0.979843	1	0	0.7549	0.934185	3	2	0
REACTOME	CASPASE_MEDIATED_CLEAVAGE_OF_CYTOSKELETAL_PROTEINS	12	12	0	0	0	58	62	1	0.913238	1	0	0.8363	0.934197	3	2	0
GOTERM	protein K11-linked ubiquitination	14	14	0	0	0	28	37	0.154	0.815038	1	2	0.7144	0.934214	4	3	0
GOTERM	vesicle-mediated transport	171	163	1	2	5	32	58	0.7077	0.964248	8	7	0.6488	0.93423	41	39	0
GOTERM	forebrain development	51	48	1	2	0	25	61	0.4264	0.891326	2	3	0.6823	0.934233	12	11	0
GOTERM	oxygen and reactive oxygen species metabolic process	26	23	1	2	0	36	94	1	0.994426	1	0	0.7143	0.934261	6	5	0
GOTERM	induction of apoptosis by intracellular signals	15	14	0	1	0	40	92	1	0.992836	1	0	0.7166	0.934305	4	3	0
GOTERM	DNA-directed RNA polymerase II, core complex	14	14	0	0	0	9	23	1	0.988765	1	0	0.7166	0.934309	4	3	0
GOTERM	acetylcholine binding	10	10	0	0	0	17	56	1	0.980096	1	0	0.76	0.934314	3	2	0
GOTERM	transcription factor complex	139	135	1	1	2	27	66	0.8104	0.982031	7	5	0.6621	0.934343	34	32	0
GOTERM	telomeric DNA binding	10	10	0	0	0	26	57	0.4021	0.906515	1	1	0.7536	0.934356	3	2	0
Panther	Glycolysis	14	12	0	2	0	15	22	1	0.951945	1	0	0.3564	0.934358	3	4	0
GOTERM	endoplasmic reticulum	895	792	14	34	55	28	55	0.2026	0.873644	40	44	0.6375	0.934358	198	192	0
GOTERM	ossification	50	48	0	1	1	33	56	0.9134	0.993941	2	1	0.6823	0.934466	12	11	0
GOTERM	3'-5'-exoribonuclease activity	10	10	0	0	0	11	17	0.4028	0.905501	1	1	0.749	0.934508	3	2	0
GOTERM	phosphatidylinositol-3,4,5-trisphosphate binding	15	14	0	1	0	52	65	0.5184	0.899378	1	1	0.7227	0.934543	4	3	0
GOTERM	amino acid binding	16	14	1	1	0	22	49	1	0.989202	1	0	0.725	0.934548	4	3	0
GOTERM	senescence	14	14	0	0	0	31	48	0.5185	0.898562	1	1	0.721	0.934575	4	3	0
REACTOME	SHC_MEDIATED_SIGNALLING	12	12	0	0	0	40	55	1	0.908559	1	0	0.8433	0.934638	3	2	0
GOTERM	mitochondrial transport	11	10	0	1	0	26	33	0.0862	0.559295	1	2	0.7566	0.93467	3	2	0
GOTERM	glucose metabolic process	44	39	1	3	1	31	43	1	1	2	0	0.671	0.93475	10	9	0
GOTERM	prostate gland development	11	10	0	1	0	5	35	0.396	0.894045	1	1	0.7584	0.934811	3	2	0
GOTERM	platelet activation	26	23	1	1	1	20	29	0.3182	0.883494	1	2	0.7088	0.934874	6	5	0
GOTERM	phosphatidylserine binding	10	10	0	0	0	16	40	0.3912	0.892114	1	1	0.7497	0.934909	3	2	0
GOTERM	ATP metabolic process	10	10	0	0	0	28	52	1	0.980275	1	0	0.7522	0.934915	3	2	0
REACTOME	SIGNALING_BY_PDGF	64	61	1	0	2	45	70	0.6006	0.890186	3	3	0.7893	0.934919	15	13	0
GOTERM	protein kinase C activity	14	14	0	0	0	143	195	1	0.988812	1	0	0.7182	0.934932	4	3	0
GOTERM	replication fork	10	10	0	0	0	30	45	0.0848	0.562847	1	2	0.751	0.934979	3	2	0
Panther	Heterotrimeric_G-protein_signaling_pathway-Gi_alpha_and_Gs_alpha_mediated_pathway	82	76	0	4	2	21	91	0.8965	0.962832	4	2	0.7336	0.935044	19	17	0
GOTERM	behavioral fear response	14	14	0	0	0	82	192	0.4993	0.889003	1	1	0.7202	0.935148	4	3	0
GOTERM	purine nucleotide biosynthetic process	16	14	0	2	0	38	43	1	0.992639	1	0	0.7177	0.935152	4	3	0
Panther	Blood_coagulation	45	36	1	2	6	15	37	0.8474	0.944479	2	1	0.712	0.935166	9	8	0
GOTERM	MAP kinase kinase kinase activity	15	14	0	1	0	73	93	1	0.990475	1	0	0.7213	0.935199	4	3	0
REACTOME	TRANSPORT_OF_THE_SLBP_INDEPENDENT_MATURE_MRNA	32	32	0	0	0	43	52	0.073	0.64671	2	4	0.7289	0.935234	8	7	0
PANTHER_BIOLOGICAL_PROCESS	T-cell_mediated_immunity	138	105	10	5	18	19	43	0.27	0.865732	5	7	0.0777	0.93544	26	33	0
GOTERM	metallocarboxypeptidase activity	25	23	0	0	2	55	196	0.6801	0.946072	1	1	0.7124	0.935524	6	5	0
REACTOME	GENERATION_OF_SECOND_MESSENGER_MOLECULES	37	18	17	1	1	60	63	0.5981	0.913374	1	1	0.8599	0.935722	5	3	0
GOTERM	bone mineralization	15	14	0	0	1	19	29	0.5065	0.888358	1	1	0.7216	0.935724	4	3	0
REACTOME	NCAM1_INTERACTIONS	44	41	1	1	1	69	110	1	0.996931	2	0	0.8334	0.935835	10	8	0
GOTERM	kinesin complex	14	14	0	0	0	40	53	1	0.988521	1	0	0.7228	0.9363	4	3	0
GOTERM	3'-5' exonuclease activity	14	14	0	0	0	41	52	0.1526	0.813236	1	2	0.7242	0.93633	4	3	0
GOTERM	activation of adenylate cyclase activity	24	23	0	1	0	31	57	0.3188	0.874854	1	2	0.719	0.936392	6	5	0
GOTERM	somatic stem cell maintenance	11	10	1	0	0	9	60	1	0.979243	1	0	0.7614	0.936423	3	2	0
GOTERM	costamere	11	10	0	1	0	77	93	0.4043	0.896891	1	1	0.7596	0.936512	3	2	0
GOTERM	negative regulation of tumor necrosis factor production	11	10	0	0	1	23	37	1	0.981155	1	0	0.7657	0.936675	3	2	0
REACTOME	ASSOCIATION_OF_TRIC_CCT_WITH_TARGET_PROTEINS_DURING_BIOSYNTHESIS	29	27	1	1	0	22	48	0.7504	0.879937	1	1	0.8443	0.936797	7	5	0
GOTERM	alpha-tubulin binding	12	10	1	1	0	34	46	1	0.980512	1	0	0.7623	0.936833	3	2	0
REACTOME	MAPK_TARGETS_NUCLEAR_EVENTS_MEDIATED_BY_MAP_KINASES	30	28	0	2	0	38	80	0.7647	0.882067	1	1	0.7388	0.936855	7	6	0
GOTERM	regulation of axonogenesis	14	14	0	0	0	26	71	1	0.993237	1	0	0.7231	0.936866	4	3	0
GOTERM	phosphatidylinositol metabolic process	10	10	0	0	0	43	78	1	0.979633	1	0	0.759	0.936872	3	2	0
PANTHER_MOLECULAR_FUNCTION	CAM_family_adhesion_molecule	72	53	1	7	11	42	264	0.9338	1	3	1	0.8047	0.93697	13	11	0
GOTERM	inactivation of MAPK activity	20	19	0	1	0	21	65	1	0.993016	1	0	0.7314	0.936984	5	4	0
GOTERM	activation of adenylate cyclase activity by G-protein signaling pathway	36	36	0	0	0	21	79	0.8443	0.975385	2	1	0.709	0.937016	9	8	0
GOTERM	sensory perception of pain	23	23	0	0	0	14	37	1	0.993176	1	0	0.7183	0.93702	6	5	0
GOTERM	glutathione peroxidase activity	10	10	0	0	0	8	7	1	0.980802	1	0	0.7594	0.937034	3	2	0
GOTERM	SNAP receptor activity	20	19	0	0	1	41	56	1	0.993952	1	0	0.7307	0.93727	5	4	0
GOTERM	growth factor activity	161	144	1	9	7	13	53	0.2903	0.905822	7	9	0.6865	0.937381	36	34	0
REACTOME	PEPTIDE_LIGAND_BINDING_RECEPTORS	173	145	0	5	23	8	21	0.7405	0.883743	7	6	0.8132	0.937382	36	32	0
REACTOME	XENOBIOTICS	15	12	0	0	3	27	29	1	0.9096	1	0	0.8401	0.937405	3	2	0
GOTERM	insulin-like growth factor binding	19	19	0	0	0	14	44	1	0.992887	1	0	0.7393	0.937592	5	4	0
REACTOME	TRANSPORT_OF_MATURE_MRNA_DERIVED_FROM_AN_INTRON_CONTAINING_TRANSCRIPT	51	50	0	1	0	34	41	0.1073	0.609948	3	5	0.8388	0.937784	13	10	0
REACTOME	FORMATION_OF_A_POOL_OF_FREE_40S_SUBUNITS	95	84	3	6	2	5	8	0.1266	0.658298	4	7	0.7281	0.938087	21	19	0
REACTOME	MRNA_SPLICING_MINOR_PATHWAY	42	41	1	0	0	12	21	0.614	0.889299	2	2	0.8456	0.938358	10	8	0
REACTOME	HIV1_TRANSCRIPTION_ELONGATION	41	39	2	0	0	19	32	0.8703	0.885741	2	1	0.8008	0.938649	10	8	0
Panther	Heme_biosynthesis	15	15	0	0	0	15	30	0.5388	1	1	1	0.7617	0.938665	4	3	0
REACTOME	LIPOPROTEIN_METABOLISM	27	24	0	0	3	30	55	1	0.974118	1	0	0.7523	0.938743	6	5	0
REACTOME	RAS_ACTIVATION_UOPN_CA2+_INFUX_THROUGH_NMDA_RECEPTOR	18	18	0	0	0	56	114	0.2209	0.72241	1	2	0.8621	0.938802	5	3	0
GOTERM	carbohydrate transport	33	32	0	0	1	27	36	1	0.996736	2	0	0.7272	0.938886	8	7	0
REACTOME	PHOSPHOLIPASE_CMEDIATED_CASCADE	23	20	0	1	2	29	38	0.267	0.737426	1	2	0.7775	0.938936	5	4	0
GOTERM	flagellum	19	19	0	0	0	30	102	0.2412	0.895581	1	2	0.7421	0.938961	5	4	0
REACTOME	MAP_KINASES_ACTIVATION_IN_TLR_CASCADE	44	41	0	3	0	37	72	0.61	0.893075	2	2	0.8334	0.939047	10	8	0
REACTOME	G2_M_TRANSITION	84	80	1	2	1	41	61	0.2105	0.733334	4	6	0.7364	0.939096	20	18	0
GOTERM	positive regulation of bone mineralization	19	19	0	0	0	54	94	0.6303	0.936242	1	1	0.7365	0.93913	5	4	0
REACTOME	VITAMIN_B5_(PANTOTHENATE)_METABOLISM	11	11	0	0	0	21	25	1	0.903446	1	0	0.801	0.939168	3	2	0
GOTERM	hydrogen ion transmembrane transporter activity	21	19	2	0	0	11	18	1	0.993898	1	0	0.7353	0.93933	5	4	0
REACTOME	SEROTONIN_RECEPTORS	12	11	0	1	0	15	48	1	0.903863	1	0	0.8068	0.939358	3	2	0
REACTOME	MICRORNA_BIOGENESIS	18	18	0	0	0	9	25	1	0.945046	1	0	0.8667	0.939358	5	3	0
PANTHER_BIOLOGICAL_PROCESS	Synaptic_transmission	81	70	6	4	1	56	225	0.4684	0.955193	4	4	0.4839	0.939368	18	18	0
GOTERM	chromatin assembly or disassembly	38	32	2	3	1	39	74	0.8037	0.971279	2	1	0.7319	0.93939	8	7	0
GOTERM	polypeptide N-acetylgalactosaminyltransferase activity	19	19	0	0	0	97	228	0.6293	0.935588	1	1	0.7423	0.939477	5	4	0
GOTERM	nuclear envelope	95	87	3	4	1	41	79	0.2638	0.880194	4	6	0.7015	0.939481	22	20	0
REACTOME	E2F_TRANSCRIPTIONAL_TARGETS_AT_G1_S	22	20	1	1	0	16	24	1	0.962838	1	0	0.7771	0.939521	5	4	0
GOTERM	cation transmembrane transporter activity	19	19	0	0	0	36	56	0.6292	0.935732	1	1	0.7401	0.939534	5	4	0
REACTOME	MRNA_DECAY_BY_3_TO_5_EXORIBONUCLEASE	11	11	0	0	0	11	16	0.4285	0.808775	1	1	0.8024	0.939673	3	2	0
REACTOME	SHCMEDIATED_CASCADE	21	18	0	1	2	29	43	0.609	0.899836	1	1	0.873	0.939704	5	3	0
GOTERM	negative regulation of neuron apoptosis	45	45	0	0	0	30	74	0.6669	0.947643	2	2	0.7216	0.939716	11	10	0
REACTOME	PEPTIDE_CHAIN_ELONGATION	84	76	1	5	2	4	5	0.1762	0.729208	4	6	0.7413	0.939794	19	17	0
GOTERM	protein C-terminus binding	136	128	1	6	1	35	92	0.8924	0.994027	6	4	0.698	0.939802	32	30	0
GOTERM	fatty acid beta-oxidation	20	19	0	0	1	29	55	0.6221	0.932708	1	1	0.7403	0.939878	5	4	0
REACTOME	FGFR_LIGAND_BINDING_AND_ACTIVATION	27	24	0	1	2	36	48	0.3341	0.769971	1	2	0.7485	0.939947	6	5	0
REACTOME	METAL_ION_SLC_TRANSPORTERS	23	23	0	0	0	21	43	0.6851	0.88215	1	1	0.8655	0.940078	6	4	0
REACTOME	GLUCONEOGENESIS	31	28	0	2	1	18	33	0.4182	0.835707	1	2	0.7422	0.94014	7	6	0
GOTERM	ATPase activity, coupled to transmembrane movement of ions, phosphorylative mechanism	21	19	0	2	0	153	167	1	0.993444	1	0	0.7375	0.940195	5	4	0
REACTOME	GLUCOSE_METABOLISM	56	50	0	5	1	26	43	0.7161	0.888027	3	2	0.7396	0.940202	13	11	0
GOTERM	regulation of growth	51	49	0	2	0	25	48	0.7148	0.955729	2	2	0.7108	0.9404	12	11	0
Panther	Integrin_signalling_pathway	124	114	2	2	6	68	110	0.3509	0.965661	6	7	0.1918	0.940423	29	33	0
REACTOME	PLATELET_DEGRANULATION	86	76	3	5	2	25	44	0.5305	0.909808	4	4	0.7452	0.940467	19	17	0
GOTERM	glutathione transferase activity	21	15	0	0	6	13	18	1	0.989739	1	0	0.7694	0.940485	4	3	0
REACTOME	CREB_PHOPHORYLATION_THROUGH_THE_ACTIVATION_OF_RAS	26	24	0	2	0	68	120	0.1185	0.6387	1	3	0.7605	0.940595	6	5	0
REACTOME	FRS2MEDIATED_CASCADE	27	24	0	1	2	36	48	0.3346	0.764598	1	2	0.7578	0.940608	6	5	0
GOTERM	telomere maintenance	20	19	1	0	0	43	68	0.632	0.93533	1	1	0.7421	0.940812	5	4	0
GOTERM	complement activation, classical pathway	29	24	3	0	2	28	35	1	0.992116	1	0	0.7483	0.940922	6	5	0
GOTERM	serine-type peptidase activity	53	41	2	0	10	19	71	1	0.998161	2	0	0.7311	0.940944	10	9	0
REACTOME	HORMONE_SENSITIVE_LIPASE_HSL_MEDIATED_TRIACYLGLYCEROL_HYDROLYSIS	12	12	0	0	0	26	43	1	0.907521	1	0	0.8371	0.941025	3	2	0
REACTOME	PROSTANOID_HORMONES	11	11	0	0	0	25	64	0.4386	0.82494	1	1	0.8045	0.941083	3	2	0
REACTOME	DEPOLARIZATION_OF_THE_PRESYNAPTIC_TERMINAL_TRIGGERS_THE_OPENING_OF_CALCIUM_CHANNELS	12	12	0	0	0	257	280	1	0.911006	1	0	0.8403	0.941087	3	2	0
PANTHER_MOLECULAR_FUNCTION	Miscellaneous_function	87	70	14	2	1	23	55	0.8724	1	4	2	0.7925	0.941131	18	15	0
GOTERM	cellular response to extracellular stimulus	15	15	0	0	0	11	39	0.5425	0.909904	1	1	0.7671	0.941204	4	3	0
GOTERM	eukaryotic cell surface binding	17	15	0	1	1	16	30	0.5363	0.907984	1	1	0.7625	0.941269	4	3	0
GOTERM	actin cytoskeleton	113	104	0	6	3	67	124	0.9687	0.998302	5	2	0.7139	0.941276	26	24	0
GOTERM	metabolic process	483	414	9	22	38	30	60	0.5794	0.945552	21	20	0.6901	0.941334	104	99	0
REACTOME	COMMON_PATHWAY	14	13	0	0	1	14	37	1	0.920994	1	0	0.8702	0.941373	3	2	0
GOTERM	nuclear chromosome, telomeric region	15	15	0	0	0	30	49	0.534	0.907282	1	1	0.7627	0.941404	4	3	0
GOTERM	homeostasis of number of cells within a tissue	15	15	0	0	0	38	51	1	0.992978	1	0	0.7656	0.941411	4	3	0
GOTERM	recycling endosome membrane	18	15	1	2	0	34	55	0.1667	0.81748	1	2	0.7658	0.941454	4	3	0
REACTOME	TAT_MEDIATED_HIV1_ELONGATION_ARREST_AND_RECOVERY	30	29	1	0	0	14	26	0.7758	0.889089	1	1	0.7717	0.941481	7	6	0
GOTERM	embryonic hindlimb morphogenesis	15	15	0	0	0	62	82	0.5398	0.908137	1	1	0.7648	0.941579	4	3	0
GOTERM	regulation of ARF protein signal transduction	16	15	0	1	0	111	117	1	0.990546	1	0	0.7688	0.941616	4	3	0
REACTOME	PHASE_II_CONJUGATION	60	39	4	0	17	23	31	0.5879	0.903189	2	2	0.7882	0.941662	10	8	0
GOTERM	respiratory gaseous exchange	29	28	0	1	0	25	61	0.7672	0.957171	1	1	0.7428	0.941775	7	6	0
REACTOME	BILE_SALT_AND_ORGANIC_ANION_SLC_TRANSPORTERS	12	12	0	0	0	41	48	0.4623	0.837334	1	1	0.8396	0.941794	3	2	0
GOTERM	nitrogen compound metabolic process	17	15	0	0	2	32	55	1	0.993513	1	0	0.7605	0.94182	4	3	0
GOTERM	actin binding	283	253	8	13	9	67	114	0.2818	0.912815	13	15	0.6924	0.941857	63	60	0
GOTERM	caspase activator activity	15	15	0	0	0	49	64	0.5448	0.910366	1	1	0.7666	0.941859	4	3	0
REACTOME	APOPTOSIS	129	119	3	5	2	27	46	0.9854	0.994335	6	2	0.7507	0.94196	30	27	0
GOTERM	ER-Golgi intermediate compartment membrane	17	15	0	2	0	25	46	0.5439	0.910327	1	1	0.7622	0.941964	4	3	0
GOTERM	nuclease activity	15	15	0	0	0	60	86	1	0.994325	1	0	0.7606	0.942027	4	3	0
GOTERM	exonuclease activity	33	28	2	1	2	22	54	0.4163	0.891858	1	2	0.738	0.942055	7	6	0
GOTERM	coreceptor activity	17	15	0	1	1	35	48	1	0.98882	1	0	0.7701	0.942184	4	3	0
GOTERM	histone deacetylation	17	15	0	2	0	34	121	0.0364	0.555255	1	3	0.7625	0.942248	4	3	0
REACTOME	CELL_SURFACE_INTERACTIONS_AT_THE_VASCULAR_WALL	94	92	0	1	1	37	48	0.8495	0.904935	5	3	0.7254	0.94248	23	21	0
GOTERM	tumor necrosis factor receptor binding	21	15	3	2	1	17	48	1	0.990035	1	0	0.7629	0.942495	4	3	0
REACTOME	NUCLEAR_IMPORT_OF_REV_PROTEIN	30	30	0	0	0	43	54	0.1865	0.711924	2	3	0.7986	0.942497	8	6	0
KEGG	KEGG_PPAR_SIGNALING_PATHWAY	69	66	0	2	1	19	41	0.2341	0.835361	3	5	0.2788	0.942504	17	19	0
REACTOME	INTRINSIC_PATHWAY_FOR_APOPTOSIS	29	28	0	1	0	28	39	0.7659	0.882876	1	1	0.8655	0.942683	7	5	0
REACTOME	VIRAL_MRNA_TRANSLATION	84	76	1	5	2	4	7	0.1763	0.718217	4	6	0.8188	0.942785	19	16	0
GOTERM	chromosome organization	15	15	0	0	0	31	50	0.5333	0.907685	1	1	0.7655	0.94283	4	3	0
GOTERM	MHC class I receptor activity	14	6	7	0	1	12	14	0.2602	0.87245	0	1	0.8194	0.942911	2	1	0
PANTHER_MOLECULAR_FUNCTION	Tight_junction	32	28	0	2	2	16	99	1	1	1	0	0.8646	0.942912	7	5	0
Panther	Apoptosis_signaling_pathway	53	48	3	1	1	26	37	0.7001	0.994107	2	2	0.8781	0.942957	12	9	0
REACTOME	PURINE_RIBONUCLEOSIDE_MONOPHOSPHATE_BIOSYNTHESIS	11	11	0	0	0	26	31	1	0.900485	1	0	0.8055	0.942971	3	2	0
Panther	Interleukin_signaling_pathway	62	58	0	3	1	24	36	1	0.998138	3	0	0.1792	0.943031	15	18	0
REACTOME	CLASS_A1_RHODOPSIN_LIKE_RECEPTORS	292	242	3	12	35	9	27	0.5478	0.893299	12	12	0.8025	0.943109	61	55	0
REACTOME	GAMMA_CARBOXYLATION_TRANSPORT_AND_AMINO_TERMINAL_CLEAVAGE_OF_PROTEINS	10	7	0	1	2	15	31	1	0.878207	0	0	0.8627	0.943142	2	1	0
GOTERM	positive regulation of apoptosis	95	92	0	2	1	29	84	0.1752	0.88902	5	7	0.7172	0.943221	23	21	0
REACTOME	TRAFFICKING_OF_AMPA_RECEPTORS	30	29	0	1	0	107	143	0.4229	0.83465	1	2	0.7691	0.943244	7	6	0
PANTHER_BIOLOGICAL_PROCESS	Phagocytosis	39	36	2	1	0	74	158	0.8444	0.997746	2	1	0.7075	0.943324	9	8	0
PANTHER_BIOLOGICAL_PROCESS	Constitutive_exocytosis	11	11	0	0	0	39	44	1	1	1	0	0.55	0.943396	3	3	0
PANTHER_MOLECULAR_FUNCTION	Defense/immunity_protein	160	103	17	3	37	16	42	0.9678	1	5	2	0.8363	0.943625	26	22	0
REACTOME	GTP_HYDROLYSIS_AND_JOINING_OF_THE_60S_RIBOSOMAL_SUBUNIT	106	94	3	7	2	5	10	0.0952	0.622128	5	8	0.7552	0.943685	24	21	0
GOTERM	embryonic skeletal system morphogenesis	37	24	0	0	13	12	76	0.7054	0.950472	1	1	0.7532	0.944072	6	5	0
GOTERM	zinc ion transport	24	24	0	0	0	28	62	0.7102	0.950993	1	1	0.7567	0.94411	6	5	0
REACTOME	G1_PHASE	16	16	0	0	0	34	69	1	0.938151	1	0	0.7998	0.944145	4	3	0
REACTOME	MITOCHONDRIAL_TRNA_AMINOACYLATION	20	19	1	0	0	34	70	1	0.956235	1	0	0.8818	0.944164	5	3	0
PANTHER_MOLECULAR_FUNCTION	Other_kinase	51	44	6	0	1	48	67	0.3848	0.882851	2	3	0.6974	0.944165	11	10	0
REACTOME	FORMATION_OF_THE_EARLY_ELONGATION_COMPLEX	32	30	2	0	0	19	33	0.7877	0.892933	2	1	0.7972	0.944206	8	6	0
GOTERM	fat cell differentiation	24	24	0	0	0	30	65	0.3369	0.890387	1	2	0.7594	0.944312	6	5	0
GOTERM	phosphoprotein phosphatase activity	36	33	2	1	0	44	73	1	0.997254	2	0	0.7515	0.944582	8	7	0
GOTERM	response to retinoic acid	35	33	1	1	0	19	35	0.8113	0.972601	2	1	0.7432	0.944642	8	7	0
GOTERM	proteolysis	434	353	11	11	59	30	74	0.597	0.949709	18	17	0.7071	0.944782	88	84	0
GOTERM	cell projection organization	25	24	0	1	0	46	121	0.3487	0.910485	1	2	0.762	0.944788	6	5	0
GOTERM	protein domain specific binding	96	88	1	7	0	31	61	0.6465	0.951607	4	4	0.725	0.944849	22	20	0
PANTHER_MOLECULAR_FUNCTION	Voltage-gated_calcium_channel	30	26	2	1	1	141	218	0.7317	0.969831	1	1	0.8137	0.944933	7	5	0
PANTHER_MOLECULAR_FUNCTION	Centromere_DNA-binding_protein	12	10	1	1	0	9	32	1	1	1	0	0.7497	0.945049	3	2	0
GOTERM	positive regulation of NF-kappaB transcription factor activity	42	37	1	4	0	23	47	0.8506	0.978939	2	1	0.7474	0.945079	9	8	0
PANTHER_MOLECULAR_FUNCTION	Membrane_traffic_protein	60	53	3	2	2	38	104	0.9311	1	3	1	0.8025	0.945165	13	11	0
GOTERM	cytokine activity	153	122	4	2	25	7	29	0.9486	0.997421	6	3	0.7289	0.94521	31	28	0
REACTOME	GLUCAGON_SIGNALING_IN_METABOLIC_REGULATION	34	34	0	0	0	63	84	0.826	0.879539	2	1	0.7849	0.94528	9	7	0
REACTOME	TRANSCRIPTION_OF_THE_HIV_GENOME	59	56	2	1	0	20	40	0.9428	0.977491	3	1	0.7719	0.945287	14	12	0
REACTOME	ACTIVATION_OF_NMDA_RECEPTOR_UPON_GLUTAMATE_BINDING_AND_POSTSYNAPTIC_EVENTS	36	33	0	3	0	81	142	0.0837	0.660982	2	4	0.8709	0.945549	8	6	0
GOTERM	Wnt receptor signaling pathway	94	88	1	5	0	40	76	0.6503	0.950957	4	4	0.7277	0.945687	22	20	0
PANTHER_BIOLOGICAL_PROCESS	Ectoderm_development	105	54	26	2	23	19	61	0.7549	1	3	2	0.4913	0.945721	14	14	0
REACTOME	G_ALPHA_Z_SIGNALLING_EVENTS	14	14	0	0	0	92	118	1	0.930194	1	0	0.899	0.945996	4	2	0
PANTHER_MOLECULAR_FUNCTION	Chemokine	54	26	8	0	20	5	18	0.731	0.974805	1	1	0.8205	0.946369	7	5	0
GOTERM	glycogen metabolic process	23	20	1	2	0	26	77	0.639	0.938432	1	1	0.7704	0.946542	5	4	0
Panther	Inflammation_mediated_by_chemokine_and_cytokine_signaling_pathway	98	84	1	3	10	21	65	0.8014	0.954268	4	3	0.7338	0.946631	21	19	0
REACTOME	POST_NMDA_RECEPTOR_ACTIVATION_EVENTS	32	30	0	2	0	77	128	0.0597	0.671446	2	4	0.7962	0.946646	8	6	0
PANTHER_BIOLOGICAL_PROCESS	mRNA_splicing	214	170	36	5	3	22	46	0.4717	0.967734	9	9	0.6899	0.946792	43	40	0
REACTOME	SIGNALING_IN_IMMUNE_SYSTEM	366	275	60	10	21	33	51	0.6116	0.886497	14	13	0.7515	0.947074	69	64	0
REACTOME	RNA_POLYMERASE_II_TRANSCRIPTION	92	87	2	3	0	19	35	0.6322	0.88124	4	4	0.8519	0.947169	22	18	0
PANTHER_MOLECULAR_FUNCTION	Amino_acid_transporter	31	26	2	3	0	36	39	1	1	1	0	0.8102	0.947298	7	5	0
[truncated: 1,220 more rows]
