# Supplementary material for: Elucidating the genetic architecture of reproductive ageing in the Japanese population
Source: Nat Commun. 2018 May 17;9:1977. doi: 10.1038/s41467-018-04398-z (PMC5958096; doi:10.1038/s41467-018-04398-z)
Supplement: Supplementary file 8 — Supplementary Data 7 [file 41467_2018_4398_MOESM8_ESM.xlsx]

## Sheet: Sheet1
Supplementary Data 7. HPG-axis Summary Mendelian Randomization (SMR) results for menarche
Tissue	probeID	ProbeChr	Gene	Probe_bp	topSNP	topSNP_chr	topSNP_bp	A1	A2	Freq	b_GWAS	se_GWAS	p_GWAS	b_eQTL	se_eQTL	p_eQTL	b_SMR	se_SMR	p_SMR	p_HEIDI	nsnp_HEIDI
Pituitary	ENSG00000187772.6	6	LIN28B	105468065	rs314290	6	105426994	G	A	0.686326	-0.077	0.01	1.246e-15	-0.498295	0.069361	6.76595e-13	0.154527	0.0294178	1.49771e-07	0.0041348	13
Pituitary	ENSG00000179008.4	14	C14orf39	60922724	rs8015462	14	61046687	A	G	0.846383	-0.054	0.012	3.724e-06	0.889767	0.107738	1.47392e-16	-0.06069	0.0153588	7.76716e-05	0.0342754	20
Pituitary	ENSG00000258670.1	14	RP11-1042B17.3	61001735	rs78026410	14	60801142	A	G	0.114592	0.056	0.012	1.938e-06	0.932881	0.136158	7.30986e-12	0.0600291	0.0155638	0.000114796	0.117038	17
Hypothalamus	ENSG00000227533.1	1	SLC2A1-AS1	43436874	rs710217	1	43428650	G	A	0.623557	0.037	0.009	5.138e-05	0.78814	0.121403	8.4744e-11	0.046946	0.0135164	0.000514191	0.00492086	20
Pituitary	ENSG00000177380.9	19	PPFIA3	49638464	rs10421292	19	49649498	T	C	0.160564	0.051	0.014	0.0002138	-0.642894	0.0559593	1.50531e-30	-0.0793288	0.022845	0.000515689	0.764639	20
Pituitary	ENSG00000233942.1	7	AC004012.1	95102228	rs10278417	7	95123470	G	A	0.581595	-0.033	0.009	0.00016	-0.6334	0.0926176	7.98167e-12	0.0520998	0.0161224	0.0012314	0.307383	16
Pituitary	ENSG00000166436.11	11	TRIM66	8663498	rs36092927	11	8692339	A	G	0.643692	0.037	0.01	0.0001069	-0.404099	0.0609583	3.37739e-11	-0.0915617	0.0283401	0.00123434	0.0327746	20
Pituitary	ENSG00000147853.12	9	AK3	4726599	rs7874642	9	4739681	C	G	0.203495	0.042	0.012	0.0004267	-0.287009	0.0433156	3.44922e-11	-0.146337	0.0472851	0.0019696	0.341979	5
Hypothalamus	ENSG00000198515.9	4	CNGA1	47978341	rs1507922	4	47984429	C	T	0.357035	-0.03	0.009	0.001433	1.1275	0.13718	2.04972e-16	-0.0266075	0.00861373	0.00200854	0.218835	10
Pituitary	ENSG00000163293.7	4	NIPAL1	47979205	rs98270	4	48019323	A	G	0.336003	-0.029	0.009	0.001939	0.631392	0.0678757	1.37592e-20	-0.0459303	0.0150852	0.0023289	0.74432	20
Pituitary	ENSG00000160190.9	21	SLC37A1	43958834	rs4919992	21	43986175	T	C	0.135383	-0.033	0.01	0.001291	-0.672454	0.0870337	1.10659e-14	0.049074	0.0161705	0.00240709	0.575511	20
Ovary	ENSG00000125877.8	20	ITPA	3197015	rs11087573	20	3213852	T	C	0.123883	-0.045	0.013	0.0004491	-0.489041	0.0812515	1.75658e-09	0.0920168	0.0306653	0.00269378	0.342747	20
Pituitary	ENSG00000198515.9	4	CNGA1	47978341	rs321645	4	48008920	G	A	0.350659	-0.029	0.009	0.002444	0.759752	0.0942808	7.73033e-16	-0.0381704	0.0127579	0.00277244	0.136251	20
Hypothalamus	ENSG00000253678.1	8	RP11-981G7.3	10335943	rs6601468	8	10336140	G	A	0.698692	0.031	0.009	0.0008765	-0.678441	0.113262	2.09845e-09	-0.045693	0.0153026	0.00282682	0.114699	20
Ovary	ENSG00000178187.3	5	ZNF454	178380813	rs9784682	5	178377899	C	T	0.5376	0.03	0.009	0.0009047	-0.661905	0.100126	3.82414e-11	-0.0453237	0.0152279	0.00291682	0.970339	18
Pituitary	ENSG00000131941.3	19	RHPN2	33512646	rs6510337	19	33545701	T	C	0.664357	-0.03	0.009	0.001163	-0.565765	0.0863043	5.54668e-11	0.0530255	0.0178461	0.00296565	0.0970645	20
Pituitary	ENSG00000182446.9	17	NPLOC4	79564042	rs62073395	17	79530967	G	T	0.0674663	-0.06	0.019	0.00179	-0.41085	0.0473289	3.93189e-18	0.146039	0.0492105	0.00300105	0.0392466	15
Ovary	ENSG00000228106.1	1	RP11-452F19.3	222999545	rs4328079	1	223032580	G	A	0.768968	0.038	0.011	0.0009683	-0.482871	0.0837111	8.00745e-09	-0.078696	0.0265532	0.00303959	0.372505	13
Pituitary	ENSG00000178187.3	5	ZNF454	178380813	rs903981	5	178390237	G	T	0.464711	0.028	0.009	0.003019	-0.760018	0.0838149	1.21431e-19	-0.0368412	0.0125194	0.00325333	0.821783	20
Hypothalamus	ENSG00000156253.2	21	RWDD2B	30384202	rs9980192	21	30386936	G	A	0.493238	0.028	0.009	0.001584	-0.738687	0.0830047	5.61825e-19	-0.0379051	0.0129068	0.00331592	0.322909	20
Ovary	ENSG00000118017.3	3	A4GNT	137846894	rs9819806	3	137868925	T	A	0.594175	0.028	0.009	0.001441	0.850864	0.0978785	3.528e-18	0.0329077	0.0112345	0.00339863	0.745321	10
Pituitary	ENSG00000118017.3	3	A4GNT	137846894	rs6791157	3	137872046	T	C	0.596313	0.029	0.009	0.0009263	0.757448	0.113903	2.93195e-11	0.0382865	0.0132034	0.00373469	0.437141	6
Pituitary	ENSG00000085382.7	6	HACE1	105241881	rs9322817	6	105232233	C	A	0.278646	0.034	0.01	0.0008575	-0.451147	0.0815366	3.14693e-08	-0.0753635	0.0260161	0.00376994	0.173237	11
Ovary	ENSG00000198515.9	4	CNGA1	47978341	rs321643	4	48005754	G	A	0.353976	-0.029	0.009	0.00222	0.781518	0.12126	1.15635e-10	-0.0371073	0.0128751	0.00395048	0.426919	18
Pituitary	ENSG00000106153.12	7	CHCHD2	56171765	rs2908550	7	56167081	G	A	0.341454	0.029	0.009	0.001256	0.351422	0.0555202	2.45762e-10	0.0825219	0.0287377	0.00408465	0.0206471	20
Ovary	ENSG00000187097.8	14	ENTPD5	74455384	rs56120998	14	74310714	T	C	0.34933	-0.03	0.009	0.00167	0.779603	0.138352	1.75117e-08	-0.0384811	0.0134129	0.00411833	0.687696	15
Ovary	ENSG00000180155.14	8	LYNX1	143852696	rs10105811	8	143870183	T	A	0.182366	-0.042	0.013	0.0007999	0.555045	0.0901014	7.26396e-10	-0.0756695	0.0264472	0.00422099	0.117349	20
Pituitary	ENSG00000125485.13	9	DDX31	135506902	rs445690	9	135484778	G	A	0.252882	0.033	0.01	0.0009727	-0.452596	0.0803799	1.79467e-08	-0.0729127	0.0256097	0.00441235	0.420683	20
Ovary	ENSG00000010626.10	12	LRRC23	7018652	rs1057077	12	7022085	A	T	0.220238	-0.031	0.01	0.001249	0.554697	0.0788723	2.02355e-12	-0.0558864	0.0197015	0.00455894	0.02708	19
Pituitary	ENSG00000010626.10	12	LRRC23	7018652	rs11829429	12	7005323	A	G	0.271007	-0.028	0.009	0.002424	0.482289	0.070176	6.30571e-12	-0.0580565	0.020484	0.00459357	0.304916	15
Pituitary	ENSG00000196118.7	16	C16orf93	30773275	rs7204278	16	30730274	G	A	0.118392	-0.048	0.016	0.002427	-0.46651	0.0550803	2.46151e-17	0.102892	0.0363852	0.00468623	0.818512	20
Pituitary	ENSG00000185627.13	11	PSMD13	244763	rs10400248	11	247029	T	C	0.83994	-0.036	0.012	0.004031	-0.534071	0.0638344	5.93512e-17	0.0674068	0.0238697	0.00474366	0.292048	15
Pituitary	ENSG00000160828.13	7	STAG3L2	74209518	rs6460087	7	74065589	G	A	0.098419	-0.048	0.015	0.00154	-0.50917	0.0853239	2.40921e-09	0.0942711	0.033428	0.00480056	0.530225	12
Pituitary	ENSG00000157322.12	16	CLEC18A	69991475	rs4985496	16	70139311	C	G	0.271812	-0.032	0.011	0.006054	-1.03125	0.0950052	1.89503e-27	0.0310303	0.0110431	0.00495526	0.00505532	20
Hypothalamus	ENSG00000105976.10	7	MET	116375442	rs41747	7	116443573	T	A	0.446154	0.028	0.009	0.001645	-0.674855	0.103614	7.35694e-11	-0.0414904	0.0147795	0.00499598	0.117137	20
Pituitary	ENSG00000245532.4	11	NEAT1	65201628	rs613316	11	65195255	A	G	0.735515	0.027	0.009	0.004039	-0.483462	0.0618247	5.287e-15	-0.0558472	0.0199386	0.00509518	0.551426	20
Ovary	ENSG00000182446.9	17	NPLOC4	79564042	rs9916546	17	79530031	C	T	0.0647727	-0.061	0.019	0.001809	-0.509329	0.0916507	2.74006e-08	0.119765	0.0430817	0.00543659	0.00815451	15
Pituitary	ENSG00000176623.7	8	RMDN1	87503659	rs4427148	8	87250668	A	G	0.466817	-0.028	0.009	0.001695	0.420487	0.0680572	6.47407e-10	-0.0665895	0.0239641	0.00545748	0.11614	12
Pituitary	ENSG00000120725.8	5	SIL1	138455775	rs10064201	5	138309405	T	C	0.130591	0.037	0.012	0.002571	0.348917	0.0561129	5.03134e-10	0.106042	0.0383881	0.00573827	0.790554	20
Hypothalamus	ENSG00000108384.10	17	RAD51C	56790818	rs35245220	17	56510305	A	G	0.154861	-0.029	0.01	0.005133	-0.881781	0.111188	2.18135e-15	0.032888	0.0120751	0.00645718	0.0962354	18
Ovary	ENSG00000156253.2	21	RWDD2B	30384202	rs2150403	21	30376145	C	T	0.492852	0.028	0.009	0.001641	-0.457475	0.0813998	1.9085e-08	-0.0612055	0.0224864	0.00649092	0.0142674	17
Pituitary	ENSG00000250420.4	5	AACSP1	178218649	rs11249587	5	178262608	T	C	0.285714	-0.03	0.01	0.002692	-0.665785	0.103348	1.17767e-10	0.0450596	0.0165686	0.00653656	0.777402	20
Pituitary	ENSG00000176268.5	13	CYCSP34	41437886	rs7327018	13	41430512	T	C	0.175242	0.033	0.011	0.003152	0.600161	0.0957429	3.64632e-10	0.0549852	0.0203193	0.00680868	0.0613738	17
Pituitary	ENSG00000253678.1	8	RP11-981G7.3	10335943	rs4128260	8	10335262	C	T	0.760045	0.031	0.01	0.001268	-0.608298	0.11136	4.69609e-08	-0.0509619	0.0189021	0.00701583	0.474468	20
Ovary	ENSG00000196118.7	16	C16orf93	30773275	rs67128646	16	30672097	C	A	0.119509	-0.049	0.016	0.002019	-0.636324	0.112729	1.65449e-08	0.0770048	0.0286067	0.00710582	0.616115	20
Ovary	ENSG00000227262.3	6	HCG4B	29894255	rs2523769	6	29811022	C	A	0.499628	-0.026	0.009	0.002913	-0.8832	0.123984	1.05238e-12	0.0294384	0.0109963	0.00742587	0.0128493	20
Hypothalamus	ENSG00000250420.4	5	AACSP1	178218649	rs13173515	5	178260360	A	G	0.285182	-0.03	0.01	0.002724	-0.63863	0.108006	3.36149e-09	0.0469756	0.0175586	0.00746506	0.713247	20
Pituitary	ENSG00000213246.2	17	SUPT4H1	56425780	rs2877877	17	56431530	G	A	0.256654	-0.03	0.01	0.002599	-0.362382	0.0616679	4.19426e-09	0.0827856	0.0309833	0.00754136	0.345635	19
Ovary	ENSG00000263006.2	18	ROCK1P1	115642	rs76381319	18	116023	T	C	0.482384	0.025	0.009	0.006434	1.21157	0.124376	2.01227e-22	0.0206344	0.0077245	0.007556	4.17047e-05	17
Pituitary	ENSG00000258017.1	12	RP11-386G11.10	49533303	rs11168902	12	49568266	T	C	0.721434	-0.026	0.009	0.006932	-0.769175	0.110411	3.24968e-12	0.0338025	0.012667	0.00761814	0.190119	20
Ovary	ENSG00000122417.11	1	ODF2L	86838183	rs7415758	1	86895953	G	A	0.399459	0.026	0.009	0.003666	-0.534451	0.0777648	6.30141e-12	-0.0486481	0.0182669	0.00774069	0.110772	20
Ovary	ENSG00000005189.15	16	AC004381.6	20839493	rs9939849	16	20904590	T	G	0.17003	0.041	0.014	0.003266	0.590512	0.0951447	5.41903e-10	0.0694313	0.026215	0.0080843	0.0106558	20
Pituitary	ENSG00000263006.2	18	ROCK1P1	115642	rs76381319	18	116023	T	C	0.482384	0.025	0.009	0.006434	0.915388	0.10513	3.11581e-18	0.0273108	0.0103201	0.00813601	2.09177e-05	14
Pituitary	ENSG00000198785.4	9	GRIN3A	104416248	rs62577429	9	104399564	T	A	0.260547	0.036	0.012	0.002849	0.679624	0.123636	3.86365e-08	0.0529705	0.0201152	0.00845461	0.0535614	20
Pituitary	ENSG00000227533.1	1	SLC2A1-AS1	43436874	rs710222	1	43413653	G	A	0.490414	0.025	0.009	0.003966	0.472907	0.0578871	3.09746e-16	0.0528645	0.0201013	0.00854078	0.00847221	20
Hypothalamus	ENSG00000155085.11	6	AK9	109913239	rs4946967	6	109678572	T	C	0.460866	-0.027	0.009	0.002156	-0.385502	0.0707026	4.9681e-08	0.0700385	0.0266467	0.00857843	0.0743341	20
Ovary	ENSG00000138172.6	10	CALHM2	105209572	rs2281860	10	105201577	T	C	0.365587	-0.027	0.009	0.003811	0.393167	0.0721096	4.97085e-08	-0.0686731	0.0261273	0.00857871	0.00228129	14
Pituitary	ENSG00000122417.11	1	ODF2L	86838183	rs67799288	1	86838885	A	G	0.408477	0.026	0.009	0.00444	-0.41204	0.065607	3.37641e-10	-0.0631007	0.0240425	0.00867648	0.157425	20
Ovary	ENSG00000240875.1	3	LINC00886	156499993	rs12497539	3	156533937	C	A	0.836574	0.032	0.011	0.003528	-0.516965	0.0850863	1.23393e-09	-0.0618997	0.0235913	0.00869452	0.393705	20
Hypothalamus	ENSG00000156171.10	1	DRAM2	111671396	rs3818797	1	111728610	C	T	0.380858	-0.026	0.009	0.006125	0.657737	0.105425	4.40589e-10	-0.0395295	0.015079	0.0087546	0.61708	17
Pituitary	ENSG00000267481.1	19	CTC-559E9.5	19900452	rs12980778	19	19966727	C	T	0.364386	-0.029	0.01	0.004462	0.710571	0.11679	1.17083e-09	-0.0408122	0.0155901	0.00884901	0.139851	12
Pituitary	ENSG00000121716.14	7	PILRB	99957577	rs11761426	7	99956893	T	A	0.0331348	0.064	0.024	0.008471	0.813383	0.0601671	1.21227e-41	0.0786837	0.030075	0.00889007	0.294493	12
Hypothalamus	ENSG00000166750.5	17	SLFN5	33585364	rs11080327	17	33571546	A	G	0.549851	0.025	0.009	0.005862	0.574526	0.0760998	4.36454e-14	0.0435141	0.0166918	0.00913609	0.136976	14
Hypothalamus	ENSG00000242294.2	7	STAG3L5P	99940908	rs6979910	7	99940630	C	A	0.0342262	0.065	0.024	0.007715	0.930322	0.0984024	3.25321e-21	0.0698683	0.0268352	0.00922479	0.832468	10
Hypothalamus	ENSG00000223537.2	6	RP5-919F19.5	109812440	rs910730	6	109768295	A	G	0.461712	-0.026	0.009	0.002735	-0.682169	0.115319	3.30832e-09	0.0381137	0.0146824	0.009435	0.119321	20
Pituitary	ENSG00000236474.1	20	GCNT1P1	18401451	rs16979132	20	18412208	C	T	0.107768	-0.03	0.011	0.008715	1.35885	0.165037	1.81639e-16	-0.0220775	0.00852761	0.00962712	0.106092	20
Pituitary	ENSG00000139192.7	12	TAPBPL	6568284	rs2532496	12	6564448	G	A	0.356003	0.024	0.009	0.01015	0.830707	0.0771987	5.28081e-27	0.0288911	0.0111619	0.00964311	0.426799	19
Pituitary	ENSG00000085514.11	7	PILRA	99984393	rs705866	7	99965285	C	T	0.0327625	0.063	0.024	0.008575	1.33345	0.104607	3.23081e-37	0.0472459	0.0183761	0.010139	0.327581	11
Pituitary	ENSG00000229186.3	12	ADAM1A	112338554	rs77176084	12	112515312	T	G	0.219285	0.034	0.012	0.004812	-0.711512	0.11737	1.34343e-09	-0.0477856	0.0186167	0.0102638	0.132879	8
Ovary	ENSG00000242294.2	7	STAG3L5P	99940908	rs11761253	7	99939321	T	C	0.0334821	0.065	0.024	0.008209	0.899101	0.112062	1.02957e-15	0.0722944	0.0281731	0.0102855	0.256554	11
Pituitary	ENSG00000121940.11	1	CLCC1	109489120	rs168107	1	109479978	T	G	0.0342262	-0.063	0.022	0.005192	0.459679	0.0804969	1.12631e-08	-0.137052	0.05354	0.0104729	0.333513	15
Pituitary	ENSG00000272501.1	6	XXbac-BPG299F13.17	31164395	rs9263948	6	31181025	T	C	0.135417	-0.054	0.02	0.00755	0.977928	0.121598	8.81674e-16	-0.0552188	0.0215732	0.0104792	0.825835	20
Ovary	ENSG00000166750.5	17	SLFN5	33585364	rs11080327	17	33571546	A	G	0.549851	0.025	0.009	0.005862	0.428786	0.065079	4.43684e-11	0.0583041	0.0227786	0.0104793	0.24745	6
Ovary	ENSG00000171502.10	1	COL24A1	86408771	rs4306156	1	86458168	T	A	0.611773	0.024	0.009	0.008516	-0.969773	0.106655	9.66841e-20	-0.0247481	0.00967141	0.0105007	0.329203	20
Pituitary	ENSG00000242294.2	7	STAG3L5P	99940908	rs705866	7	99965285	C	T	0.0327625	0.063	0.024	0.008575	0.778315	0.0679568	2.26916e-30	0.0809441	0.0316354	0.0105078	0.360944	13
Pituitary	ENSG00000203756.3	6	TMEM244	130167540	rs1480514	6	130166123	T	C	0.110566	0.037	0.014	0.009044	0.820618	0.0826592	3.15345e-23	0.045088	0.0176545	0.010652	0.0219983	17
Hypothalamus	ENSG00000263006.2	18	ROCK1P1	115642	rs76381319	18	116023	T	C	0.482384	0.025	0.009	0.006434	0.881516	0.136278	9.89727e-11	0.0283602	0.0111113	0.0106988	0.000340341	12
Pituitary	ENSG00000130312.2	19	MRPL34	17410646	rs62126256	19	17413022	G	C	0.135417	0.045	0.016	0.005411	0.404168	0.0673966	2.01174e-09	0.11134	0.043725	0.0108852	0.862738	3
Hypothalamus	ENSG00000256885.1	11	AP001877.1	95557008	rs499076	11	95546341	G	A	0.25597	-0.025	0.009	0.007303	0.724376	0.114697	2.69194e-10	-0.0345125	0.0135732	0.011	0.0939353	19
Hypothalamus	ENSG00000121716.14	7	PILRB	99957577	rs10085549	7	99983135	T	C	0.0338794	0.063	0.024	0.008514	1.00407	0.0996975	7.40981e-24	0.0627446	0.0247013	0.011081	0.19669	13
Ovary	ENSG00000085514.11	7	PILRA	99984393	rs77861211	7	99962096	C	T	0.0331348	0.063	0.024	0.008613	1.09837	0.11136	6.00614e-23	0.0573577	0.0226112	0.0111903	0.352484	11
Ovary	ENSG00000130312.2	19	MRPL34	17410646	rs35371421	19	17412947	C	T	0.135417	0.045	0.016	0.005393	0.405705	0.0699699	6.69982e-09	0.110918	0.0438321	0.0113894	0.194271	3
Pituitary	ENSG00000188130.9	22	MAPK12	50693941	rs2341111	22	50690322	C	G	0.871581	0.032	0.012	0.005717	-0.596463	0.075105	1.99394e-15	-0.0536496	0.0212225	0.0114727	0.19364	18
Pituitary	ENSG00000130193.7	8	THEM6	143813483	rs2585136	8	143812141	G	A	0.328998	-0.031	0.011	0.006354	-0.2841	0.0509228	2.41858e-08	0.109117	0.0433782	0.0118875	0.0850596	20
Hypothalamus	ENSG00000085514.11	7	PILRA	99984393	rs73401451	7	99981895	C	T	0.0331348	0.063	0.024	0.008488	0.960293	0.109185	1.42948e-18	0.065605	0.0260818	0.0118912	0.25298	14
Pituitary	ENSG00000089091.12	20	DZANK1	18405890	rs16979132	20	18412208	C	T	0.107768	-0.03	0.011	0.008715	0.899804	0.138652	8.60412e-11	-0.0333406	0.0132605	0.0119278	0.192068	20
Hypothalamus	ENSG00000130312.2	19	MRPL34	17410646	rs34139410	19	17414786	G	T	0.135789	0.045	0.016	0.005232	0.399895	0.0716972	2.43929e-08	0.11253	0.0448095	0.0120291	NA	NA
Hypothalamus	ENSG00000173262.7	12	SLC2A14	8004426	rs11056506	12	8078818	A	G	0.177839	0.033	0.012	0.008168	-0.529499	0.087287	1.30983e-09	-0.0623231	0.0248829	0.0122572	0.127964	18
Pituitary	ENSG00000272655.1	7	POLR2J4	44055965	rs61131874	7	44046844	G	A	0.459298	0.027	0.01	0.00633	0.433912	0.0653316	3.10122e-11	0.0622246	0.0248777	0.0123766	0.962336	20
Pituitary	ENSG00000139233.2	12	LLPH	66520686	rs4575321	12	66520583	T	C	0.350707	0.025	0.009	0.007583	0.342751	0.0596401	9.08472e-09	0.0729392	0.0291645	0.0123858	0.51087	16
Pituitary	ENSG00000175575.8	11	PAAF1	73613267	rs2067912	11	73611349	C	G	0.12686	0.034	0.013	0.009523	-0.916573	0.108468	2.9091e-17	-0.0370947	0.0148471	0.0124737	0.811867	10
Hypothalamus	ENSG00000139192.7	12	TAPBPL	6568284	rs2532496	12	6564448	G	A	0.356003	0.024	0.009	0.01015	0.694956	0.0973372	9.35513e-13	0.0345346	0.0138243	0.0124858	0.62356	19
Pituitary	ENSG00000256885.1	11	AP001877.1	95557008	rs564480	11	95561741	T	C	0.298735	-0.024	0.009	0.006699	0.527874	0.0739967	9.76688e-13	-0.0454654	0.0182018	0.0124948	0.174502	20
Hypothalamus	ENSG00000122025.10	13	FLT3	28626070	rs12427992	13	28598825	C	T	0.12594	-0.039	0.014	0.004729	0.740916	0.132891	2.46996e-08	-0.0526375	0.0211229	0.0127036	0.615807	15
Pituitary	ENSG00000269893.2	4	SNHG8	119200421	rs788667	4	119219187	A	G	0.138743	0.034	0.013	0.009635	0.609823	0.0755543	6.95411e-16	0.0557539	0.0224089	0.0128455	0.138756	20
Pituitary	ENSG00000223745.3	1	RP4-717I23.3	93769593	rs571212	1	93695146	A	G	0.0391499	-0.053	0.021	0.01148	-1.18479	0.0896693	7.39339e-40	0.0447337	0.0180451	0.0131755	0.204072	14
Ovary	ENSG00000141934.5	19	PPAP2C	286216	rs8111051	19	290947	A	C	0.148246	-0.03	0.011	0.005806	-0.688117	0.116344	3.32854e-09	0.0435972	0.0176033	0.0132621	0.152133	8
Pituitary	ENSG00000241057.1	7	AC004985.12	44007056	rs61156504	7	44032258	A	G	0.478043	0.027	0.01	0.005595	0.538397	0.0871889	6.61354e-10	0.0501489	0.0202715	0.0133662	0.405686	15
Pituitary	ENSG00000225855.2	1	RUSC1-AS1	155289066	rs12239114	1	155322142	A	G	0.709268	0.029	0.011	0.012	0.532253	0.074506	9.08115e-13	0.0544854	0.0220293	0.0133867	0.639185	20
Hypothalamus	ENSG00000176268.5	13	CYCSP34	41437886	rs9532664	13	41501254	T	G	0.167919	0.032	0.012	0.006204	0.935078	0.141384	3.74677e-11	0.0342217	0.013837	0.0133909	0.0329116	20
Ovary	ENSG00000166133.13	15	RPUSD2	40864079	rs115347345	15	41062922	T	C	0.0257079	-0.08	0.029	0.005107	0.85674	0.154308	2.82212e-08	-0.0933772	0.0377972	0.0134931	0.137636	3
Pituitary	ENSG00000239556.2	7	AC004951.5	44027199	rs61156504	7	44032258	A	G	0.478043	0.027	0.01	0.005595	0.476377	0.0788076	1.49585e-09	0.0566778	0.0229906	0.0136915	0.856533	11
Ovary	ENSG00000139192.7	12	TAPBPL	6568284	rs2244083	12	6570539	T	A	0.354742	0.023	0.009	0.01251	0.782581	0.0840269	1.23743e-20	0.0293899	0.0119255	0.0137219	0.60352	20
Hypothalamus	ENSG00000223745.3	1	RP4-717I23.3	93769593	rs809515	1	93695750	A	G	0.0391499	-0.053	0.021	0.01149	-0.932227	0.0908316	1.03174e-24	0.0568531	0.0231978	0.014254	0.26981	13
Ovary	ENSG00000112110.5	6	MRPL18	160215156	rs4709368	6	160204127	C	T	0.578731	-0.024	0.009	0.00733	-0.431978	0.0698288	6.1615e-10	0.0555584	0.0226877	0.0143318	0.512038	5
Hypothalamus	ENSG00000240370.2	12	RPL13P5	6988199	rs7312645	12	7012189	G	A	0.523054	-0.024	0.009	0.007724	0.750208	0.121608	6.86856e-10	-0.0319911	0.0130695	0.0143743	0.10762	15
Ovary	ENSG00000272655.1	7	POLR2J4	44055965	rs61156504	7	44032258	A	G	0.478043	0.027	0.01	0.005595	0.421583	0.0746431	1.62341e-08	0.0640443	0.0262911	0.0148521	0.966465	15
Pituitary	ENSG00000119537.11	18	KDSR	61014759	rs3810030	18	60943008	T	C	0.0486792	0.056	0.021	0.006348	-2.6041	0.4364	2.41307e-09	-0.0215046	0.00883281	0.0149074	NA	NA
Hypothalamus	ENSG00000267454.1	19	ZNF582-AS1	56907783	rs12610115	19	56915855	A	C	0.817336	0.032	0.012	0.009112	-0.560482	0.0940115	2.49401e-09	-0.0570937	0.0234543	0.0149225	0.246192	15
Ovary	ENSG00000121716.14	7	PILRB	99957577	rs112622797	7	99917416	A	G	0.0327625	0.063	0.025	0.01268	0.75526	0.0825244	5.5911e-20	0.083415	0.0343331	0.0151164	0.334988	12
Ovary	ENSG00000131634.9	16	TMEM204	1592135	rs8048206	16	1583634	C	T	0.236563	0.032	0.012	0.007581	0.661002	0.112574	4.31275e-09	0.0484114	0.0199388	0.0151822	0.557689	15
Pituitary	ENSG00000272950.1	7	RP11-307C18.1	97952453	rs4729431	7	97937981	A	T	0.6772	0.026	0.01	0.01252	-0.569021	0.0849503	2.10886e-11	-0.0456925	0.0188515	0.0153587	0.785217	20
Pituitary	ENSG00000141101.8	16	NOB1	69782306	rs11646575	16	69567781	A	G	0.824293	-0.027	0.01	0.008544	-0.300573	0.0547051	3.91983e-08	0.0898284	0.0370698	0.0153834	0.00126267	20
Pituitary	ENSG00000255198.3	16	SNHG9	2015235	rs2302176	16	2014954	T	C	0.528941	-0.023	0.009	0.01259	0.528618	0.0695448	2.9359e-14	-0.0435097	0.017962	0.0154219	0.650541	8
Hypothalamus	ENSG00000197619.9	19	ZNF615	52503034	rs115172248	19	53481236	T	A	0.00610221	0.111	0.042	0.00816	-4.6291	0.765375	1.46525e-09	-0.0239787	0.00990144	0.0154462	NA	NA
Hypothalamus	ENSG00000248593.3	12	DSTNP2	6994428	rs7312645	12	7012189	G	A	0.523054	-0.024	0.009	0.007724	0.741	0.128667	8.45914e-09	-0.0323887	0.0133846	0.0155273	0.136465	16
Ovary	ENSG00000065600.8	1	TMEM206	212562758	rs612414	1	212602176	T	G	0.111604	0.037	0.014	0.008278	0.573629	0.0956881	2.03761e-09	0.0645016	0.0266725	0.0155941	0.000821142	20
Pituitary	ENSG00000151348.9	11	EXT2	44192039	rs2074038	11	44087989	T	G	0.290551	0.028	0.011	0.01274	0.80931	0.107828	6.11779e-14	0.0345974	0.0143522	0.0159265	0.517464	7
Ovary	ENSG00000258725.1	15	PRC1-AS1	91523972	rs12594925	15	91520287	A	G	0.48675	-0.024	0.009	0.007165	-0.624459	0.111706	2.26821e-08	0.0384333	0.0159683	0.0160909	0.833837	10
Pituitary	ENSG00000157823.12	15	AP3S2	90405702	rs12440156	15	90420673	A	G	0.786672	0.027	0.011	0.01363	-1.18375	0.103848	4.23336e-30	-0.0228089	0.0095055	0.0164155	0.779183	19
Pituitary	ENSG00000143156.9	1	NME7	169219583	rs10919105	1	169209884	C	T	0.923735	0.042	0.017	0.0129	0.490809	0.0519406	3.40688e-21	0.085573	0.035801	0.0168373	0.0350813	20
Pituitary	ENSG00000100429.13	22	HDAC10	50685950	rs13058062	22	50684296	C	T	0.851935	0.035	0.014	0.01088	-0.601037	0.0767304	4.75991e-15	-0.0582327	0.0244507	0.0172357	0.107019	20
Ovary	ENSG00000256377.1	12	RP11-1060J15.4	27856512	rs17552066	12	27863531	C	T	0.123684	0.033	0.013	0.01247	1.81297	0.267756	1.27921e-11	0.0182022	0.00765791	0.0174583	0.331875	6
Pituitary	ENSG00000126464.9	19	PRR12	50112240	rs880986	19	50088174	G	C	0.0547997	-0.073	0.03	0.01456	1.11189	0.101174	4.27719e-28	-0.065654	0.0276346	0.0175113	0.174406	7
Pituitary	ENSG00000123191.9	13	ATP7B	52546219	rs112789834	13	52557418	A	G	0.0509745	0.073	0.029	0.012	-0.897551	0.125465	8.44019e-13	-0.0813324	0.034252	0.0175714	0.42949	11
Ovary	ENSG00000138111.10	10	TMEM180	104228975	rs11598184	10	104246303	A	G	0.332588	0.027	0.011	0.01148	-0.730688	0.0802942	9.02246e-20	-0.0369515	0.0155923	0.0177952	0.0269573	20
Hypothalamus	ENSG00000259387.2	15	RP13-98N21.2	82906257	rs3858954	15	82558034	C	G	0.393359	0.022	0.009	0.01301	-0.994582	0.103065	4.91326e-22	-0.0221198	0.00933483	0.0178072	0.0480714	20
Ovary	ENSG00000273340.1	6	MICE	29711259	rs3116797	6	29672360	G	C	0.672991	0.026	0.01	0.01362	-0.584403	0.103293	1.53404e-08	-0.0444898	0.0188319	0.0181532	0.439663	20
Hypothalamus	ENSG00000253741.1	8	CTD-2292P10.4	143797468	rs10094888	8	143843834	T	C	0.320122	-0.028	0.011	0.01206	-0.540089	0.0862052	3.7246e-10	0.0518433	0.0219838	0.0183614	0.105185	20
Pituitary	ENSG00000228506.1	6	RP11-98I9.4	99876023	rs4840044	6	99888013	G	A	0.905819	-0.029	0.012	0.01249	0.852823	0.0798499	1.25829e-26	-0.0340047	0.0144266	0.0184193	0.148957	20
Ovary	ENSG00000255198.3	16	SNHG9	2015235	rs2302177	16	2014979	T	G	0.529322	-0.023	0.009	0.01351	0.560464	0.0926171	1.43585e-09	-0.0410374	0.0174313	0.018561	0.894647	8
Pituitary	ENSG00000198848.8	16	CES1	55852006	rs11860456	16	55880480	C	A	0.267485	0.026	0.01	0.008704	0.598001	0.108429	3.48481e-08	0.0434782	0.0184875	0.0186845	0.974573	7
Pituitary	ENSG00000204922.4	11	C11orf83	62440200	rs11231176	11	62426978	G	A	0.0726592	-0.054	0.021	0.009995	-0.514845	0.0885456	6.08299e-09	0.104886	0.0445998	0.0186871	0.227104	10
Hypothalamus	ENSG00000166260.6	17	COX11	53037694	rs12952523	17	53044084	T	G	0.064133	0.054	0.021	0.01134	-0.447989	0.0773733	7.04008e-09	-0.120539	0.0512912	0.0187691	0.304365	20
Pituitary	ENSG00000156171.10	1	DRAM2	111671396	rs3762374	1	111682118	T	C	0.392857	-0.024	0.01	0.01396	0.741697	0.0697981	2.24817e-26	-0.0323582	0.0138222	0.0192304	0.486126	20
Pituitary	ENSG00000244731.3	6	C4A	31960129	rs3115674	6	31799076	G	T	0.019436	0.123	0.049	0.01145	-0.819898	0.126544	9.22437e-11	-0.150019	0.0640921	0.0192489	NA	NA
Ovary	ENSG00000188130.9	22	MAPK12	50693941	rs13058062	22	50684296	C	T	0.851935	0.035	0.014	0.01088	-0.624866	0.0959097	7.26164e-11	-0.056012	0.0239976	0.0195924	0.0808575	20
Ovary	ENSG00000228506.1	6	RP11-98I9.4	99876023	rs6915401	6	99880839	A	T	0.895306	-0.029	0.012	0.01407	0.676822	0.0764434	8.45143e-19	-0.0428473	0.0183785	0.0197333	0.0222028	20
Ovary	ENSG00000230701.1	22	FBXW4P1	23605932	rs5759667	22	23603957	G	T	0.563331	-0.022	0.009	0.01529	0.885008	0.115386	1.71997e-14	-0.0248585	0.0106734	0.0198578	0.0733681	13
Ovary	ENSG00000145476.11	4	CYP4V2	187123642	rs2292426	4	187120753	G	A	0.427184	0.022	0.009	0.01561	-0.807723	0.105506	1.92249e-14	-0.0272371	0.0116966	0.0198791	0.540716	17
Pituitary	ENSG00000272247.1	3	RP11-379F4.9	158519349	rs2244996	3	158519446	C	T	0.326938	0.022	0.009	0.02001	-0.749369	0.0988441	3.42041e-14	-0.029358	0.012619	0.0199918	0.235508	15
Hypothalamus	ENSG00000228506.1	6	RP11-98I9.4	99876023	rs3087961	6	99881066	C	T	0.895306	-0.029	0.012	0.01456	0.810418	0.0943131	8.48422e-18	-0.035784	0.0153816	0.0199966	0.0349938	20
Pituitary	ENSG00000242616.3	9	GNG10	114428070	rs7872235	9	114433650	G	A	0.910714	-0.043	0.018	0.01751	-0.633466	0.0642008	5.78967e-23	0.0678805	0.029236	0.0202432	0.222954	20
Pituitary	ENSG00000158113.8	12	LRRC43	122670151	rs12424694	12	122671472	G	C	0.165508	0.027	0.011	0.01594	0.438183	0.0616253	1.15672e-12	0.0616181	0.0265573	0.0203305	0.510941	20
Pituitary	ENSG00000137310.7	6	TCF19	31129155	rs17197101	6	31126409	T	G	0.0390916	-0.053	0.022	0.01533	1.24756	0.14659	1.73086e-17	-0.0424829	0.0183273	0.0204488	0.461639	20
Pituitary	ENSG00000226469.1	12	ADAM1B	112365821	rs77422707	12	112244053	A	G	0.224359	0.03	0.012	0.0137	0.936537	0.152489	8.16662e-10	0.0320329	0.013834	0.0205848	0.0592548	10
Ovary	ENSG00000242616.3	9	GNG10	114428070	rs7045665	9	114434070	G	A	0.910581	-0.044	0.018	0.0171	-0.472248	0.0658051	7.15349e-13	0.0931714	0.040266	0.0206734	0.0558617	20
Hypothalamus	ENSG00000175575.8	11	PAAF1	73613267	rs60863026	11	73633779	A	G	0.127232	0.033	0.013	0.01201	-0.63128	0.114107	3.15955e-08	-0.0522747	0.0226574	0.0210446	0.475235	6
Hypothalamus	ENSG00000213462.4	7	ERV3-1	64459268	rs67529730	7	64537021	A	G	0.40313	-0.024	0.01	0.0196	0.549516	0.0657264	6.23683e-17	-0.0436748	0.0189328	0.0210639	0.210026	20
Pituitary	ENSG00000111676.10	12	ATN1	7042555	rs2071076	12	7049999	T	C	0.24447	-0.024	0.01	0.01144	-0.628558	0.0775101	5.0882e-16	0.0381826	0.0165916	0.021373	0.346689	18
Pituitary	ENSG00000103351.8	16	CLUAP1	3569978	rs3751837	16	3583173	T	C	0.255851	-0.024	0.01	0.02244	0.620456	0.0783182	2.33251e-15	-0.0386812	0.0168405	0.0216237	0.00512347	20
Ovary	ENSG00000143156.9	1	NME7	169219583	rs10753785	1	169201728	C	T	0.923735	0.041	0.017	0.01326	0.636586	0.0848948	6.45373e-14	0.0644061	0.0280522	0.0216797	0.0508743	15
Ovary	ENSG00000148384.11	9	INPP5E	139328672	rs12380242	9	139310187	C	T	0.320934	0.025	0.01	0.008267	-0.360678	0.0621962	6.66975e-09	-0.0693139	0.0301923	0.0216902	0.729754	20
Hypothalamus	ENSG00000171928.9	17	TVP23B	18697167	rs4123417	17	18715642	C	T	0.240964	0.025	0.01	0.01529	-0.48907	0.0861869	1.39069e-08	-0.0511174	0.0223434	0.0221485	0.0792262	20
Pituitary	ENSG00000116198.8	1	CEP104	3751211	rs6424060	1	3773252	A	C	0.312126	-0.022	0.009	0.01236	0.370374	0.0572168	9.59677e-11	-0.0593994	0.0259746	0.0222061	0.949472	20
Ovary	ENSG00000100429.13	22	HDAC10	50685950	rs13058062	22	50684296	C	T	0.851935	0.035	0.014	0.01088	-0.539913	0.0954598	1.55012e-08	-0.0648253	0.0283502	0.02222	0.0651038	19
Pituitary	ENSG00000260065.1	22	CTA-445C9.15	26919475	rs4275	22	26921725	G	A	0.427083	-0.021	0.009	0.01999	1.11186	0.0999649	9.75018e-29	-0.0188873	0.00827075	0.0223937	0.323403	20
Ovary	ENSG00000260065.1	22	CTA-445C9.15	26919475	rs4275	22	26921725	G	A	0.427083	-0.021	0.009	0.01999	0.910836	0.0832216	7.04455e-28	-0.0230557	0.0101031	0.0224865	0.4544	20
Hypothalamus	ENSG00000242616.3	9	GNG10	114428070	rs7045665	9	114434070	G	A	0.910581	-0.044	0.018	0.0171	-0.553665	0.0878184	2.88836e-10	0.0794704	0.0348687	0.0226592	0.0309534	20
Ovary	ENSG00000272950.1	7	RP11-307C18.1	97952453	rs6951479	7	97888121	A	G	0.305235	-0.025	0.01	0.0152	0.498336	0.0898638	2.9318e-08	-0.050167	0.0220117	0.0226608	0.888568	20
Ovary	ENSG00000157823.12	15	AP3S2	90405702	rs8031576	15	90380214	A	C	0.784541	0.026	0.011	0.01654	-0.761849	0.0902828	3.21519e-17	-0.0341275	0.0149943	0.0228438	0.597706	15
Pituitary	ENSG00000142675.13	1	CNKSR1	26510135	rs2783626	1	26501044	G	A	0.632068	-0.022	0.009	0.02188	-0.407345	0.0657616	5.85578e-10	0.0540083	0.0237525	0.0229783	0.182577	11
Pituitary	ENSG00000238058.1	9	RP11-432J22.2	138802508	rs11103217	9	138813156	A	G	0.375466	0.027	0.011	0.01252	0.560535	0.0935593	2.08265e-09	0.0481683	0.0212072	0.0231276	0.0499961	12
Pituitary	ENSG00000197168.7	13	NEK5	52657153	rs61957454	13	52538136	G	A	0.0583396	0.062	0.025	0.01237	-0.966303	0.170969	1.58651e-08	-0.0641621	0.0282528	0.0231473	0.381108	5
Pituitary	ENSG00000100376.7	22	FAM118A	45721342	rs226503	22	45705241	T	G	0.792664	-0.03	0.013	0.02274	-1.69864	0.135636	5.54875e-36	0.0176612	0.00778203	0.0232389	0.0606957	20
Hypothalamus	ENSG00000259785.1	15	RP13-98N21.3	82608927	rs12905578	15	82581264	G	T	0.609141	-0.021	0.009	0.01605	-0.951285	0.101193	5.42109e-21	0.0220754	0.00974796	0.0235362	0.0137125	20
Pituitary	ENSG00000214435.3	10	AS3MT	104645464	rs11191424	10	104625886	A	G	0.530134	0.021	0.009	0.01562	-0.696556	0.075357	2.38752e-20	-0.0301483	0.013326	0.0236748	0.0776879	20
Pituitary	ENSG00000267419.1	19	CTC-559E9.6	19916573	rs2878398	19	19901136	G	A	0.297297	-0.024	0.01	0.01187	0.821258	0.122017	1.68836e-11	-0.0292235	0.0129274	0.0237848	0.360271	13
Pituitary	ENSG00000145476.11	4	CYP4V2	187123642	rs7687961	4	187122009	A	C	0.584333	0.021	0.009	0.02079	-0.841292	0.0926346	1.06757e-19	-0.0249616	0.0110453	0.0238252	0.824047	12
Pituitary	ENSG00000262412.1	10	RP11-85G18.6	27532186	rs2780669	10	27520174	G	A	0.660448	-0.024	0.01	0.0138	0.776788	0.116724	2.83465e-11	-0.0308965	0.0136851	0.0239661	0.493452	20
Pituitary	ENSG00000263063.1	17	RP11-388C12.1	80672957	rs902100	17	80667320	C	T	0.869442	0.043	0.018	0.01922	-0.766851	0.111443	5.93984e-12	-0.0560735	0.0248469	0.0240232	0.029377	20
Hypothalamus	ENSG00000137310.7	6	TCF19	31129155	rs17197101	6	31126409	T	G	0.0390916	-0.053	0.022	0.01533	1.27758	0.198448	1.21165e-10	-0.0414847	0.0183862	0.0240525	0.503329	20
Pituitary	ENSG00000235209.1	22	CTA-150C2.13	39318972	rs132525	22	39299976	T	C	0.879457	0.028	0.012	0.0231	0.772908	0.0879429	1.51237e-18	0.0362268	0.0160636	0.0241203	0.795286	19
Hypothalamus	ENSG00000260065.1	22	CTA-445C9.15	26919475	rs4275	22	26921725	G	A	0.427083	-0.021	0.009	0.01999	0.833096	0.0958025	3.43858e-18	-0.0252072	0.0111852	0.0242203	0.274429	20
Pituitary	ENSG00000258744.1	14	RP11-80A15.1	24974347	rs12889056	14	24943485	G	A	0.348846	-0.022	0.009	0.01615	-0.592324	0.102851	8.45981e-09	0.0371418	0.0165065	0.0244401	0.242535	20
Ovary	ENSG00000272247.1	3	RP11-379F4.9	158519349	rs2244996	3	158519446	C	T	0.326938	0.022	0.009	0.02001	-0.662627	0.11652	1.29449e-08	-0.0332012	0.0147839	0.0247193	0.212472	8
Ovary	ENSG00000235209.1	22	CTA-150C2.13	39318972	rs5750695	22	39291257	C	T	0.876396	0.028	0.012	0.01986	0.856259	0.108923	3.80725e-15	0.0327004	0.0146188	0.0252944	0.575624	20
Pituitary	ENSG00000085871.4	4	MGST2	140624410	rs2132845	4	140587125	T	A	0.139286	-0.026	0.011	0.01304	-0.884801	0.128182	5.10232e-12	0.0293851	0.0131408	0.0253406	0.0285699	4
Hypothalamus	ENSG00000109270.8	4	LAMTOR3	100807570	rs11939538	4	100834618	A	G	0.141952	-0.024	0.01	0.02247	-0.372244	0.0606948	8.62095e-10	0.0644738	0.0288478	0.0254194	0.346261	16
Pituitary	ENSG00000160188.5	21	RSPH1	43904530	rs6586322	21	43938244	C	T	0.413004	-0.022	0.009	0.01394	0.377197	0.0685618	3.76446e-08	-0.058325	0.0261094	0.0254919	0.91823	9
Pituitary	ENSG00000124508.12	6	BTN2A2	26389213	rs9467751	6	26398976	C	T	0.102307	-0.041	0.017	0.01984	0.626033	0.10597	3.47071e-09	-0.0654918	0.0293309	0.025558	0.012244	7
Hypothalamus	ENSG00000188130.9	22	MAPK12	50693941	rs5771285	22	50695908	T	G	0.867188	0.029	0.012	0.01511	-0.547791	0.0944667	6.68013e-09	-0.0529399	0.0237324	0.025701	0.397431	8
Hypothalamus	ENSG00000149089.8	11	APIP	34906343	rs11032894	11	34865544	C	T	0.0214447	0.095	0.041	0.02164	0.753809	0.0918698	2.30236e-16	0.126027	0.0565175	0.0257562	0.0153362	18
Hypothalamus	ENSG00000161692.13	17	DBF4B	42807804	rs77512027	17	42790240	A	G	0.0931189	0.046	0.02	0.02335	-0.936781	0.10441	2.90805e-19	-0.0491043	0.02204	0.0258832	0.513725	17
Hypothalamus	ENSG00000214435.3	10	AS3MT	104645464	rs7896519	10	104866863	T	C	0.573518	0.021	0.009	0.01698	-0.941991	0.128649	2.43958e-13	-0.0222932	0.0100276	0.0262035	0.073114	20
Pituitary	ENSG00000166140.13	15	ZFYVE19	41103025	rs11858010	15	41099163	C	T	0.256525	-0.023	0.01	0.02481	-0.497983	0.0578432	7.35822e-18	0.0461863	0.0207853	0.0262786	0.903367	20
Pituitary	ENSG00000127952.12	7	STYXL1	75651489	rs112178631	7	75720015	G	A	0.0376866	-0.111	0.048	0.02073	0.965997	0.120986	1.4125e-15	-0.114907	0.0517317	0.0263365	0.012224	5
Pituitary	ENSG00000205037.2	16	RP11-863P13.4	88128119	rs142278621	16	88079797	T	C	0.203125	-0.028	0.012	0.01933	0.824615	0.115316	8.6192e-13	-0.0339552	0.0153073	0.026539	0.480638	20
Pituitary	ENSG00000259715.1	15	CTD-3110H11.1	50652019	rs1797312	15	50650801	C	G	0.402854	-0.023	0.01	0.01847	-0.757447	0.0915866	1.33647e-16	0.0303652	0.0137033	0.026698	0.0990422	8
Pituitary	ENSG00000156030.8	14	ELMSAN1	74219406	rs60510049	14	74184917	G	A	0.661107	-0.021	0.009	0.01979	-0.784018	0.110943	1.5849e-12	0.0267851	0.0120889	0.0267133	0.886652	18
Pituitary	ENSG00000139055.2	12	ERP27	15079492	rs11056243	12	15081898	A	G	0.0871736	0.032	0.014	0.02668	-0.750131	0.0855075	1.74447e-18	-0.0426592	0.0192865	0.0269757	0.507707	20
Ovary	ENSG00000214435.3	10	AS3MT	104645464	rs7085104	10	104628873	G	A	0.53221	0.021	0.009	0.01552	-0.672819	0.097551	5.30756e-12	-0.031212	0.0141213	0.0270861	0.070423	20
Pituitary	ENSG00000236983.1	10	LINC00614	27232799	rs12360473	10	27252985	A	G	0.0145089	-0.095	0.04	0.01711	-0.574998	0.0963752	2.42776e-09	0.165218	0.0748746	0.0273423	0.0116683	3
Ovary	ENSG00000176945.12	3	MUC20	195457873	rs3103934	3	195477088	G	A	0.815408	-0.028	0.012	0.0222	-0.877679	0.12947	1.21002e-11	0.0319023	0.0144597	0.0273632	0.816039	20
Pituitary	ENSG00000141198.9	17	TOM1L1	53007368	rs12937760	17	53016130	T	G	0.153413	0.042	0.018	0.01834	-0.441617	0.0655344	1.598e-11	-0.095105	0.0431336	0.0274614	0.0471743	20
Pituitary	ENSG00000158023.5	12	WDR66	122399018	rs77295720	12	122462356	C	T	0.0409226	0.045	0.019	0.01551	-0.76138	0.126245	1.62962e-09	-0.0591032	0.02681	0.0274876	0.451448	15
Pituitary	ENSG00000164010.9	1	ERMAP	43296727	rs1601238	1	43345726	T	C	0.572672	-0.024	0.01	0.01488	-0.393011	0.0711825	3.36748e-08	0.061067	0.0277446	0.027733	0.506876	5
Ovary	ENSG00000161692.13	17	DBF4B	42807804	rs79291341	17	42835362	G	C	0.0941921	0.046	0.02	0.02123	-0.879099	0.117298	6.64994e-14	-0.0523263	0.0237978	0.027893	0.754564	16
Pituitary	ENSG00000224549.1	9	RP11-370B11.3	22767744	rs10811772	9	22775512	T	A	0.100921	-0.024	0.01	0.01377	-0.563242	0.102675	4.11895e-08	0.0426105	0.0193792	0.0278939	0.964286	20
Ovary	ENSG00000196236.8	22	XPNPEP3	41302269	rs5758152	22	41382163	G	A	0.678098	-0.026	0.011	0.01928	-0.379762	0.0646473	4.24454e-09	0.0684639	0.0312223	0.0283226	0.754175	20
Pituitary	ENSG00000204969.5	5	PCDHA2	140179825	rs10060640	5	140211226	A	G	0.546852	-0.021	0.009	0.01863	0.458699	0.0732992	3.90205e-10	-0.0457817	0.0209402	0.0287936	0.498759	20
Hypothalamus	ENSG00000198496.6	17	NBR2	41291657	rs8176168	17	41239628	G	A	0.379671	0.02	0.009	0.02745	-1.19	0.0981944	8.39639e-34	-0.0168067	0.00768912	0.0288318	0.896654	20
Pituitary	ENSG00000198496.6	17	NBR2	41291657	rs8176140	17	41251646	A	T	0.380045	0.02	0.009	0.02722	-1.05206	0.0918686	2.30352e-30	-0.0190103	0.00871422	0.0291443	0.907001	20
Pituitary	ENSG00000177963.8	11	RIC8A	211312	rs3782116	11	223119	C	T	0.694382	-0.023	0.01	0.01755	-0.511248	0.0746824	7.61417e-12	0.044988	0.0206345	0.0292401	0.602205	17
Hypothalamus	ENSG00000138111.10	10	TMEM180	104228975	rs12569526	10	104237007	G	A	0.334452	0.025	0.011	0.01639	-0.651771	0.0868532	6.1765e-14	-0.038357	0.0176341	0.0296181	0.561261	14
Pituitary	ENSG00000166451.9	16	CENPN	81053411	rs2549853	16	81026455	A	G	0.585565	-0.021	0.009	0.01729	-0.547702	0.0913581	2.03347e-09	0.038342	0.017633	0.0296718	0.436591	20
Pituitary	ENSG00000151079.6	12	KCNA6	4920922	rs75409866	12	4924319	C	G	0.20873	-0.026	0.011	0.01365	-0.908286	0.16378	2.9265e-08	0.0286253	0.0131648	0.0296763	0.794713	5
Ovary	ENSG00000198496.6	17	NBR2	41291657	rs2292595	17	41290674	C	G	0.381324	0.02	0.009	0.0295	-1.16869	0.112258	2.21446e-25	-0.0171132	0.00787441	0.0297605	0.959628	20
Pituitary	ENSG00000256969.1	12	RP11-320N7.2	4132983	rs12581830	12	4128181	C	G	0.453636	0.023	0.01	0.01912	-0.646155	0.0990722	6.93478e-11	-0.0355952	0.0164103	0.0300769	0.0833098	20
Pituitary	ENSG00000267454.1	19	ZNF582-AS1	56907783	rs7258010	19	56905912	A	G	0.830964	0.029	0.013	0.01936	-0.651813	0.0733264	6.1548e-19	-0.0444913	0.0205628	0.0304891	0.417765	19
Ovary	ENSG00000267454.1	19	ZNF582-AS1	56907783	rs12608966	19	56907816	T	C	0.82866	0.03	0.013	0.01842	-0.38742	0.0631445	8.49169e-10	-0.0774353	0.0358504	0.0307758	0.455388	11
Pituitary	ENSG00000184313.15	1	MROH7	55141701	rs733035	1	55076430	G	A	0.375	0.021	0.009	0.02825	0.38182	0.0675851	1.60946e-08	0.0549997	0.0255026	0.0310346	0.0528427	12
Ovary	ENSG00000100987.10	20	VSX1	25057258	rs6050337	20	25097926	C	G	0.205934	0.028	0.012	0.0162	-0.479528	0.0850605	1.72544e-08	-0.0583907	0.0270834	0.0310867	0.671783	7
Ovary	ENSG00000013583.4	12	HEBP1	13140458	rs12820303	12	13169377	C	G	0.187031	0.023	0.01	0.02671	-0.473399	0.0768211	7.1669e-10	-0.0485848	0.0225472	0.031177	0.240037	20
Pituitary	ENSG00000186470.9	6	BTN3A2	26371966	rs58825580	6	26365679	G	T	0.0896577	0.033	0.015	0.02844	-1.22677	0.122535	1.35545e-23	-0.0268999	0.012519	0.0316556	0.23901	20
Pituitary	ENSG00000172728.11	8	FUT10	33279622	rs13250099	8	33304694	T	C	0.494776	-0.02	0.009	0.02501	-0.583401	0.0699678	7.54707e-17	0.0342817	0.0159653	0.0317717	0.127396	20
Pituitary	ENSG00000204771.5	8	CTD-3232M19.2	145474297	rs4977201	8	145510513	T	C	0.481707	0.021	0.009	0.02289	-0.644328	0.118097	4.87244e-08	-0.0325921	0.0151918	0.0319233	0.596174	15
Pituitary	ENSG00000184988.4	17	TMEM106A	41367957	rs55737636	17	41264739	T	C	0.000757576	0.021	0.009	0.02614	-0.367919	0.0674715	4.95409e-08	-0.0570778	0.0266073	0.0319376	NA	NA
Ovary	ENSG00000120451.6	11	SNX19	130765867	rs12419710	11	130708331	A	G	0.122024	0.027	0.012	0.02134	0.573733	0.0813166	1.7193e-12	0.0470602	0.0219534	0.0320618	0.00546037	20
Hypothalamus	ENSG00000182397.10	15	DNM1P46	100338746	rs12903827	15	100339589	A	G	0.182664	0.029	0.013	0.02265	-1.03615	0.135099	1.72618e-14	-0.0279882	0.0130664	0.0321933	0.430898	20
Ovary	ENSG00000186470.9	6	BTN3A2	26371966	rs9393714	6	26373740	T	G	0.0896577	0.033	0.015	0.028	-1.3988	0.150817	1.77883e-20	-0.0235916	0.011021	0.032306	0.485028	20
Pituitary	ENSG00000138111.10	10	TMEM180	104228975	rs11593583	10	104228149	A	G	0.334449	0.025	0.011	0.01978	-0.492394	0.0780836	2.86365e-10	-0.0507723	0.0237465	0.0325084	0.00860857	20
Pituitary	ENSG00000021488.8	19	SLC7A9	33341043	rs7246178	19	33406442	G	A	0.896269	0.038	0.017	0.02616	-0.892406	0.123115	4.21147e-13	-0.0425815	0.0199348	0.0326765	0.0739908	20
Ovary	ENSG00000168827.10	3	GFM1	158386215	rs12639052	3	158368524	C	A	0.48453	0.023	0.01	0.02892	-0.225771	0.0393164	9.33395e-09	-0.101873	0.0477134	0.0327523	0.592708	20
Ovary	ENSG00000157322.12	16	CLEC18A	69991475	rs8047818	16	69967732	A	G	0.964847	-0.049	0.022	0.02757	-0.848573	0.115943	2.5005e-13	0.057744	0.0270998	0.0331064	0.0413125	20
Ovary	ENSG00000258017.1	12	RP11-386G11.10	49533303	rs2163904	12	49533892	G	A	0.870285	-0.023	0.01	0.02172	-0.684324	0.121687	1.86995e-08	0.0336098	0.0157879	0.033268	0.304024	12
Pituitary	ENSG00000256540.1	12	RP11-598F7.6	283793	rs3847946	12	276019	T	C	0.375	0.023	0.01	0.01993	-0.53081	0.0945808	1.99724e-08	-0.04333	0.0203598	0.0333193	0.0471361	14
Hypothalamus	ENSG00000235209.1	22	CTA-150C2.13	39318972	rs5995635	22	39292540	T	A	0.877628	0.027	0.012	0.02742	0.87803	0.134075	5.8002e-11	0.0307507	0.0144511	0.0333446	0.846644	8
Pituitary	ENSG00000114021.7	3	NIT2	100064627	rs756103	3	100131976	G	C	0.22549	0.023	0.01	0.01936	-0.372557	0.0665385	2.15443e-08	-0.0617355	0.0290179	0.0333788	0.098368	14
Ovary	ENSG00000126602.6	16	TRAP1	3737903	rs2072379	16	3738887	T	C	0.830357	0.027	0.012	0.03222	0.784693	0.120778	8.19308e-11	0.0344084	0.0161837	0.0334938	0.0778879	5
Pituitary	ENSG00000146013.6	5	GFRA3	137599214	rs4835674	5	137616269	G	A	0.276662	0.02	0.009	0.03165	-0.72332	0.0990243	2.78368e-13	-0.0276503	0.0130057	0.0335022	0.0623907	15
Pituitary	ENSG00000244291.1	7	C7orf13	156432202	rs7806832	7	156436865	A	G	0.756839	0.024	0.011	0.03678	-0.617615	0.06744	5.28686e-20	-0.0388592	0.0183089	0.0338028	0.23088	18
Hypothalamus	ENSG00000233175.2	17	CTD-2020K17.3	43317248	rs1023995	17	43316520	C	T	0.540963	0.02	0.009	0.03082	-0.621225	0.0867756	8.12778e-13	-0.0321945	0.0151694	0.0338104	0.066691	12
Hypothalamus	ENSG00000105928.9	7	DFNA5	24773608	rs2521772	7	24799496	T	A	0.854045	-0.027	0.012	0.02002	0.732663	0.115863	2.5566e-10	-0.0368519	0.0173845	0.0340221	0.0881886	16
Pituitary	ENSG00000227113.2	7	RP11-460N20.4	64537279	rs7801355	7	64482282	C	T	0.405	-0.022	0.01	0.02138	0.772346	0.0981014	3.46406e-15	-0.0284846	0.0134436	0.0341049	0.655404	20
Hypothalamus	ENSG00000247699.2	5	CTB-127C13.1	159627292	rs10077980	5	159614339	T	C	0.0614167	0.032	0.014	0.02088	0.464909	0.0831132	2.22298e-08	0.0688307	0.0325305	0.0343548	0.091936	20
Pituitary	ENSG00000184381.14	22	PLA2G6	38554599	rs2076118	22	38529500	G	T	0.119066	-0.027	0.012	0.01969	0.396651	0.0638666	5.27762e-10	-0.0680699	0.0321775	0.0343913	0.641169	20
Pituitary	ENSG00000141127.10	17	PRPSAP2	18797096	rs111514880	17	18688664	A	G	0.213381	0.025	0.011	0.02039	0.404583	0.0701018	7.86326e-09	0.061792	0.0292206	0.0344581	0.22779	13
Pituitary	ENSG00000171928.9	17	TVP23B	18697167	rs9908821	17	18679404	G	A	0.243071	0.022	0.01	0.0247	-0.423047	0.0556546	2.93196e-14	-0.0520037	0.0246082	0.0345777	0.213416	20
Pituitary	ENSG00000273142.1	7	RP11-458F8.4	66369564	rs11028	7	66276217	C	T	0.366071	0.02	0.009	0.02559	-0.426404	0.062519	9.07953e-12	-0.0469039	0.0221988	0.0346094	0.563638	20
Pituitary	ENSG00000225330.1	21	AF064860.5	41050105	rs76544097	21	41078907	A	G	0.0075643	-0.085	0.038	0.02484	1.6669	0.260144	1.47824e-10	-0.0509929	0.024146	0.0346985	0.560878	3
Pituitary	ENSG00000128944.9	15	KNSTRN	40680684	rs76994419	15	40714150	T	C	0.0309471	-0.075	0.035	0.03434	1.47925	0.125006	2.62196e-32	-0.0507014	0.0240454	0.0349822	0.257358	14
Pituitary	ENSG00000140386.8	15	SCAPER	76919155	rs908817	15	76639191	A	G	0.578453	-0.02	0.009	0.02583	0.30747	0.0461638	2.73067e-11	-0.065047	0.0308574	0.0350321	0.141096	20
Ovary	ENSG00000226002.1	7	RP11-460N20.5	64552545	rs6954275	7	64489926	T	G	0.402695	-0.022	0.01	0.02406	0.920237	0.126156	2.99863e-13	-0.0239069	0.0113502	0.0351793	0.901273	20
Pituitary	ENSG00000182397.10	15	DNM1P46	100338746	rs12591698	15	100328211	C	T	0.178191	0.029	0.013	0.0245	-0.64129	0.102303	3.64511e-10	-0.0452214	0.021517	0.0355835	0.455042	20
Hypothalamus	ENSG00000035862.8	17	TIMP2	76885264	rs28365846	17	76976046	A	G	0.00187406	-0.068	0.03	0.02533	-1.72757	0.308151	2.06758e-08	0.0393616	0.0187311	0.0356051	NA	NA
Pituitary	ENSG00000100258.13	22	LMF2	50943755	rs6009978	22	50951742	C	G	0.00709485	-0.098	0.044	0.02541	-0.64524	0.101887	2.40565e-10	0.151881	0.0722861	0.0356308	0.552757	7
Hypothalamus	ENSG00000154781.11	3	CCDC174	14703718	rs11717411	3	14713121	G	C	0.240478	-0.022	0.01	0.02938	0.845287	0.120281	2.1015e-12	-0.0260267	0.0123964	0.0357706	0.808133	14
Pituitary	ENSG00000203797.5	6	DDO	110724869	rs9487400	6	110743842	G	A	0.460985	-0.02	0.009	0.02426	0.526273	0.0835793	3.04065e-10	-0.0380031	0.0181351	0.0361223	0.834038	20
Ovary	ENSG00000267681.1	17	CTD-3199J23.6	41297201	rs4239147	17	41229812	G	A	0.382553	0.02	0.009	0.02718	-0.777139	0.124772	4.70937e-10	-0.0257354	0.012296	0.0363493	0.938052	17
Pituitary	ENSG00000111850.6	6	SMIM8	88042218	rs7745870	6	88069268	T	C	0.121434	0.03	0.014	0.03784	0.903184	0.0969079	1.16317e-20	0.0332158	0.0159051	0.0367646	0.93224	20
Hypothalamus	ENSG00000072864.8	16	NDE1	15778667	rs55871015	16	15810211	A	G	0.350818	-0.02	0.009	0.02287	-0.360012	0.0595894	1.5265e-09	0.0555537	0.0266367	0.0370139	0.403749	19
Pituitary	ENSG00000162006.5	16	MSLNL	826399	rs8057561	16	795343	G	A	0.940424	0.029	0.013	0.02865	-0.711992	0.121327	4.4005e-09	-0.0407308	0.0195333	0.0370517	0.637499	3
Pituitary	ENSG00000270021.1	5	CTC-203F4.2	134736149	rs2652070	5	134737264	T	G	0.0898583	-0.04	0.018	0.025	-0.99195	0.165004	1.83636e-09	0.0403246	0.0193462	0.0371262	0.0144572	12
Ovary	ENSG00000233547.1	10	RP11-57H14.2	114711169	rs7094463	10	114711983	G	A	0.374256	0.02	0.009	0.0307	-0.624049	0.103907	1.9034e-09	-0.0320488	0.0153775	0.0371483	0.348839	9
Pituitary	ENSG00000231713.2	21	AF064860.7	41101144	rs76544097	21	41078907	A	G	0.0075643	-0.085	0.038	0.02484	1.38912	0.242848	1.06452e-08	-0.0611898	0.0293727	0.0372308	NA	NA
Pituitary	ENSG00000204084.8	1	INPP5B	38369746	rs12395	1	38268836	C	T	0.189189	0.024	0.011	0.02338	0.5693	0.0825448	5.31634e-12	0.042157	0.0202658	0.0375063	0.915768	15
Pituitary	ENSG00000230295.1	7	RP11-458F8.2	66346831	rs12530806	7	66390724	G	A	0.365599	0.02	0.009	0.03027	-0.560129	0.0947878	3.43571e-09	-0.0357061	0.0171663	0.0375247	0.435038	20
Ovary	ENSG00000214106.3	7	PAXIP1-AS2	154730913	rs11763873	7	154774281	A	G	0.17388	0.029	0.013	0.02866	0.491479	0.0857705	1.00333e-08	0.0590056	0.0283845	0.037636	0.010402	20
Ovary	ENSG00000174652.13	19	ZNF266	9534763	rs8108483	19	9545030	T	C	0.437196	-0.019	0.009	0.04819	1.00506	0.0845054	1.28024e-32	-0.0189043	0.00909466	0.0376523	0.99811	20
Hypothalamus	ENSG00000251405.2	5	CTB-109A12.1	156838324	rs112388799	5	156867168	C	T	0.0262357	-0.05	0.023	0.03178	0.893107	0.126961	1.99967e-12	-0.0559843	0.0269545	0.037802	0.430762	20
Hypothalamus	ENSG00000083099.6	6	LYRM2	90313167	rs17294425	6	90442119	C	T	0.0394639	0.053	0.024	0.03102	0.614012	0.100626	1.04812e-09	0.0863175	0.0415682	0.0378452	0.518021	15
Ovary	ENSG00000225784.5	10	RP11-592B15.4	51355262	rs61847076	10	51591402	G	C	0.0324143	-0.045	0.021	0.03193	1.3053	0.155812	5.4105e-17	-0.0344748	0.0166062	0.0378923	NA	NA
Pituitary	ENSG00000139624.8	12	CERS5	50542431	rs7398567	12	50551158	A	G	0.81935	0.029	0.013	0.0258	0.393174	0.0693577	1.43814e-08	0.0737587	0.0355322	0.0379102	0.134073	15
Hypothalamus	ENSG00000204622.6	6	HLA-J	29976453	rs7767668	6	29923023	T	C	0.590693	0.024	0.011	0.03271	0.821786	0.122297	1.82237e-11	0.0292047	0.0140734	0.0379709	0.0152751	20
Pituitary	ENSG00000066230.6	5	SLC9A3	499722	rs9313086	5	466125	G	T	0.544709	0.019	0.009	0.03342	1.03133	0.0927841	1.05611e-28	0.0184228	0.0088826	0.0380761	0.570333	20
Ovary	ENSG00000126266.2	19	FFAR1	35842906	rs12985354	19	35837428	A	G	0.241815	-0.026	0.012	0.03765	-0.51063	0.0717363	1.0938e-12	0.0509175	0.0245649	0.0381936	0.349118	5
Pituitary	ENSG00000239713.3	22	APOBEC3G	39478379	rs6519166	22	39472177	A	C	0.771648	-0.024	0.011	0.03057	-0.399372	0.0602517	3.39364e-11	0.0600943	0.028997	0.0382251	0.111225	19
Pituitary	ENSG00000106392.6	7	C1GALT1	7242423	rs13226913	7	7246846	C	T	0.914484	-0.041	0.019	0.03462	0.508281	0.0685629	1.23148e-13	-0.080664	0.0389323	0.0382744	0.119747	20
Hypothalamus	ENSG00000197062.7	6	RP5-874C20.3	28240381	rs34924864	6	28332006	G	T	0.247952	0.02	0.009	0.0323	-0.55152	0.0962428	1.0013e-08	-0.0362634	0.0175026	0.0382756	0.0243701	20
Ovary	ENSG00000182397.10	15	DNM1P46	100338746	rs12591698	15	100328211	C	T	0.178191	0.029	0.013	0.0245	-0.646974	0.116237	2.60636e-08	-0.0448241	0.0216473	0.0383909	0.0697048	20
Pituitary	ENSG00000112041.8	6	TULP1	35473183	rs2273001	6	35478612	A	G	0.711445	0.022	0.01	0.0322	-0.521439	0.0852956	9.75816e-10	-0.0421909	0.0203817	0.0384488	0.105922	20
Pituitary	ENSG00000013810.14	4	TACC3	1735062	rs1794002	4	1727603	G	A	0.174191	-0.028	0.013	0.0312	-0.652895	0.0882997	1.42388e-13	0.0428859	0.0207389	0.0386495	0.210097	6
Ovary	ENSG00000124613.4	6	ZNF391	27357038	rs980961	6	27361019	G	A	0.569017	-0.019	0.009	0.03698	0.590242	0.0617505	1.19482e-21	-0.0321902	0.0156155	0.0392619	0.172833	20
Pituitary	ENSG00000186715.6	1	MST1L	17089068	rs7513616	1	17298496	G	A	0.244946	0.022	0.01	0.0283	-0.509955	0.08645	3.66053e-09	-0.0431411	0.020929	0.0392737	0.911601	15
Pituitary	ENSG00000206120.7	3	EGFEM1P	168257848	rs571733	3	168512424	T	C	0.818387	0.021	0.01	0.04268	-0.775901	0.0720252	4.63516e-27	-0.0270653	0.0131308	0.0392838	0.710149	20
Hypothalamus	ENSG00000271945.1	6	RP11-354K4.2	77485138	rs9352401	6	77572330	T	A	0.50477	-0.02	0.009	0.02367	-0.698804	0.127012	3.75742e-08	0.0286203	0.01389	0.039351	0.124396	17
Pituitary	ENSG00000071794.11	3	HLTF	148776127	rs4974393	3	148821005	A	G	0.302479	-0.022	0.01	0.02329	0.331169	0.0565145	4.63166e-09	-0.0664313	0.032254	0.0394339	0.51244	20
Pituitary	ENSG00000196126.6	6	HLA-DRB1	32552085	rs9271066	6	32575631	G	A	0.818284	0.022	0.01	0.02865	-0.383576	0.0659371	5.98047e-09	-0.057355	0.0278725	0.0396128	0.522176	20
Pituitary	ENSG00000154781.11	3	CCDC174	14703718	rs11717411	3	14713121	G	C	0.240478	-0.022	0.01	0.02938	0.442784	0.0765708	7.35223e-09	-0.0496856	0.0241636	0.0397614	0.587822	8
Ovary	ENSG00000125485.13	9	DDX31	135506902	rs3739905	9	135521679	T	C	0.439153	-0.019	0.009	0.04217	0.85415	0.0943567	1.39921e-19	-0.0222443	0.0108195	0.0397881	0.191497	15
Pituitary	ENSG00000243709.1	1	LEFTY1	226086532	rs73131849	1	226108200	T	C	0.0857605	0.041	0.019	0.0272	-0.745268	0.110561	1.57534e-11	-0.0550138	0.0267687	0.0398639	0.408985	13
Pituitary	ENSG00000173295.3	8	FAM86B3P	8094252	rs2980441	8	8095129	C	G	0.88829	0.039	0.018	0.02965	-0.493348	0.0780633	2.61826e-10	-0.0790517	0.03857	0.0404071	0.0136213	20
Hypothalamus	ENSG00000149743.9	11	TRPT1	63992348	rs4980506	11	63878350	G	C	0.053104	-0.05	0.023	0.03117	-0.805502	0.131913	1.01973e-09	0.0620731	0.0303092	0.0405602	0.863753	11
Pituitary	ENSG00000142408.2	19	CACNG8	54479881	rs35522708	19	54481680	T	C	0.549211	0.019	0.009	0.04055	-0.751973	0.0894058	4.07267e-17	-0.0252669	0.0123398	0.0405996	0.139204	14
Pituitary	ENSG00000169592.10	16	INO80E	30011722	rs8054556	16	29958216	A	G	0.434932	-0.019	0.009	0.0419	-0.494381	0.0589108	4.77844e-17	0.0384319	0.0187718	0.0406263	0.875908	20
Pituitary	ENSG00000251600.1	4	RP11-673E1.1	144868545	rs62337587	4	144646992	A	C	0.0409531	-0.038	0.018	0.03652	-0.852819	0.102848	1.11365e-16	0.0445581	0.0217798	0.0407714	0.0403395	14
Ovary	ENSG00000226232.4	16	RP11-419C5.2	70013369	rs4985385	16	70037271	G	A	0.964526	-0.048	0.023	0.03292	-0.849472	0.0844598	8.49499e-24	0.0565057	0.0276524	0.0410099	0.00780175	20
Hypothalamus	ENSG00000128944.9	15	KNSTRN	40680684	rs8033938	15	40703114	G	A	0.030878	-0.073	0.035	0.03739	1.4618	0.14442	4.41816e-24	-0.0499384	0.0244461	0.0410727	0.0791743	16
Ovary	ENSG00000241186.3	3	TDGF1	46642039	rs6769392	3	46617719	A	G	0.153383	0.027	0.013	0.03785	1.06027	0.0944593	3.08707e-29	0.0254652	0.0124692	0.0411261	0.103865	20
Pituitary	ENSG00000173641.13	1	HSPB7	16343306	rs9442216	1	16353400	C	T	0.968984	0.104	0.049	0.03533	-0.728789	0.0977397	8.89026e-14	-0.142702	0.0699056	0.0412151	0.0226691	6
Pituitary	ENSG00000124613.4	6	ZNF391	27357038	rs4713090	6	27350847	T	C	0.569196	-0.019	0.009	0.03586	0.560322	0.070212	1.45828e-15	-0.0339091	0.0166147	0.04126	0.0502746	20
Pituitary	ENSG00000125885.9	20	MCM8	5953575	rs236126	20	5978141	T	C	0.438768	0.021	0.01	0.03135	-0.780289	0.0911881	1.15923e-17	-0.0269131	0.0131961	0.0414021	0.232486	15
Pituitary	ENSG00000215154.2	16	AC141586.5	2666923	rs112436312	16	2729934	C	G	0.0122768	-0.091	0.042	0.02899	0.740654	0.122813	1.63221e-09	-0.122864	0.0602553	0.0414438	0.254147	12
Pituitary	ENSG00000197043.9	5	ANXA6	150508858	rs1862362	5	150530679	G	A	0.7716	-0.024	0.011	0.03816	0.308807	0.0539207	1.0219e-08	-0.0777184	0.0381183	0.0414628	0.324759	9
Pituitary	ENSG00000213462.4	7	ERV3-1	64459268	rs7789394	7	64449580	T	C	0.419173	-0.019	0.009	0.03057	0.555617	0.0707901	4.20072e-15	-0.0341962	0.0167739	0.0414846	0.8295	20
Pituitary	ENSG00000272034.1	11	SNORD14A	17096246	rs71469371	11	17180136	A	C	0.0718065	0.03	0.014	0.03469	0.983271	0.149818	5.26934e-11	0.0305104	0.0149779	0.041647	0.874917	16
Ovary	ENSG00000230091.2	10	TMEM254-AS1	81822642	rs10887436	10	81813447	T	A	0.734182	0.021	0.01	0.03215	0.69639	0.0835255	7.59099e-17	0.0301555	0.0148083	0.0417105	0.546899	20
Pituitary	ENSG00000213402.2	11	PTPRCAP	67204249	rs1638557	11	67215988	G	C	0.174419	-0.027	0.013	0.03536	-0.670191	0.0652141	8.96717e-25	0.040287	0.0197896	0.041774	0.231918	20
Ovary	ENSG00000066230.6	5	SLC9A3	499722	rs9313086	5	466125	G	T	0.544709	0.019	0.009	0.03342	0.951839	0.124633	2.22109e-14	0.0199614	0.00980998	0.0418709	0.172358	20
Hypothalamus	ENSG00000225138.3	5	CTD-2228K2.7	477065	rs9313086	5	466125	G	T	0.544709	0.019	0.009	0.03342	0.857326	0.113488	4.21104e-14	0.0221619	0.0109	0.0420313	0.0645747	12
Hypothalamus	ENSG00000162600.7	1	OMA1	58946765	rs6587820	1	58975410	T	C	0.0528274	-0.039	0.018	0.03428	0.440801	0.0749315	4.03577e-09	-0.0884753	0.0435164	0.0420374	0.250337	8
Ovary	ENSG00000196247.7	7	ZNF107	64148957	rs6460175	7	64126722	A	G	0.361049	-0.019	0.009	0.03731	-0.787267	0.10514	7.00229e-14	0.0241341	0.0118776	0.042164	0.751318	7
Ovary	ENSG00000204228.3	6	HSD17B8	33173513	rs3117040	6	33164735	A	C	0.969122	0.098	0.045	0.02889	-0.373729	0.066202	1.64914e-08	-0.262222	0.129057	0.0421706	0.0446682	19
Ovary	ENSG00000234567.1	6	RP1-283K11.2	133775844	rs55903152	6	133861679	C	T	0.143511	-0.032	0.015	0.03907	-0.684108	0.103769	4.32209e-11	0.0467762	0.0230458	0.0423861	0.0496601	8
Pituitary	ENSG00000241186.3	3	TDGF1	46642039	rs3806701	3	46617337	A	G	0.153383	0.027	0.013	0.03828	1.06105	0.111048	1.23711e-21	0.0254465	0.0125381	0.0424043	0.287896	14
Hypothalamus	ENSG00000162836.7	1	ACP6	147122035	rs2275552	1	147131945	C	T	0.699306	-0.025	0.012	0.0312	0.86523	0.0972984	5.97251e-19	-0.0288941	0.0142447	0.0425184	0.297449	13
Ovary	ENSG00000269001.1	19	ZNF818P	53716445	rs34535235	19	53703623	A	G	0.741092	0.024	0.011	0.02219	-0.473641	0.0860324	3.68371e-08	-0.0506713	0.0249816	0.0425255	0.710831	6
Pituitary	ENSG00000225784.5	10	RP11-592B15.4	51355262	rs11597667	10	51586514	A	T	0.0343284	-0.044	0.021	0.03255	1.43254	0.178664	1.07408e-15	-0.0307147	0.0151515	0.0426452	NA	NA
Ovary	ENSG00000236173.1	6	RP1-182D15.2	170209806	rs2205707	6	169813310	A	G	0.229854	-0.024	0.011	0.02151	-0.621891	0.113477	4.24552e-08	0.038592	0.0190382	0.0426543	0.30364	16
Hypothalamus	ENSG00000244291.1	7	C7orf13	156432202	rs9638048	7	156431052	A	C	0.758436	0.023	0.011	0.04411	-0.77846	0.0946552	1.96553e-16	-0.0295455	0.01458	0.0427195	0.328744	18
Hypothalamus	ENSG00000206120.7	3	EGFEM1P	168257848	rs513492	3	168524100	A	G	0.81958	0.021	0.01	0.04511	-0.752323	0.0976981	1.35547e-14	-0.0279135	0.0137776	0.0427635	0.623682	20
Pituitary	ENSG00000255468.2	11	RP11-867G23.8	66123848	rs10896116	11	66149654	T	C	0.46112	0.019	0.009	0.04214	0.46843	0.0656515	9.67174e-13	0.040561	0.0200365	0.0429331	0.972577	20
Pituitary	ENSG00000272782.1	7	RP4-607J23.2	97938505	rs1688607	7	97951321	T	C	0.767045	-0.021	0.01	0.03194	0.550213	0.072458	3.11273e-14	-0.038167	0.018857	0.0429674	0.61231	20
Hypothalamus	ENSG00000137103.12	9	TMEM8B	35835492	rs10738948	9	35833448	C	T	0.768302	-0.019	0.009	0.03605	-0.536285	0.0753709	1.11685e-12	0.0354289	0.0175052	0.0429798	0.372302	20
Hypothalamus	ENSG00000241186.3	3	TDGF1	46642039	rs6769392	3	46617719	A	G	0.153383	0.027	0.013	0.03785	0.865904	0.0965842	3.09502e-19	0.0311813	0.0154108	0.0430383	0.106285	18
Ovary	ENSG00000223542.1	6	RP1-283K11.3	133758408	rs7771144	6	133861857	T	A	0.143349	-0.032	0.015	0.03943	-0.581094	0.0914892	2.13224e-10	0.0550685	0.0272305	0.0431445	0.108913	10
Pituitary	ENSG00000154079.5	6	C6orf57	71287946	rs13437371	6	71307847	A	G	0.136296	0.028	0.013	0.02796	-0.337193	0.0579591	5.96353e-09	-0.0830385	0.0411109	0.0433972	0.116215	20
Ovary	ENSG00000227954.2	6	RP3-323P13.2	134018120	rs12110683	6	133854670	C	T	0.143621	-0.031	0.015	0.04169	-0.795597	0.0846357	5.44317e-21	0.0389644	0.019304	0.0435433	0.25408	13
Pituitary	ENSG00000187166.1	12	H1FNT	48723412	rs2468943	12	48747249	G	T	0.0774818	-0.044	0.021	0.03291	-0.644288	0.0856329	5.31912e-14	0.0682924	0.0338344	0.0435461	0.39205	14
Pituitary	ENSG00000105479.11	19	CCDC114	48811891	rs249376	19	48820447	C	T	0.13244	0.031	0.015	0.03428	-0.690587	0.073777	7.9386e-21	-0.0448893	0.0222438	0.0435845	0.237609	20
Ovary	ENSG00000198707.10	12	CEP290	88490062	rs76376809	12	88516482	A	G	0.0189732	0.052	0.024	0.03121	0.687203	0.124949	3.80052e-08	0.0756691	0.0375365	0.0438126	0.130256	9
Ovary	ENSG00000128944.9	15	KNSTRN	40680684	rs8033938	15	40703114	G	A	0.030878	-0.073	0.035	0.03739	1.24377	0.158834	4.85361e-15	-0.0586925	0.0291213	0.0438578	0.849172	5
Pituitary	ENSG00000170074.15	5	FAM153A	177172690	rs4976699	5	177009995	A	G	0.0274295	0.06	0.028	0.03561	0.76742	0.133087	8.10229e-09	0.078184	0.0389238	0.0445748	0.0198768	4
Hypothalamus	ENSG00000125885.9	20	MCM8	5953575	rs13041190	20	5961458	C	T	0.440104	0.019	0.009	0.0374	-0.604671	0.0928984	7.56783e-11	-0.031422	0.0156474	0.0446297	0.812812	8
Hypothalamus	ENSG00000269416.1	19	CTB-175P5.4	23590456	rs11882651	19	23591396	T	C	0.142584	-0.029	0.014	0.03239	0.939783	0.115295	3.60537e-16	-0.0308582	0.0153706	0.0446841	0.674877	20
Pituitary	ENSG00000129103.13	7	SUMF2	56140029	rs2242509	7	56151526	A	G	0.396051	-0.019	0.009	0.03974	0.502494	0.077595	9.42743e-11	-0.0378114	0.0188384	0.0447338	0.348502	19
Pituitary	ENSG00000130758.3	19	MAP3K10	40709566	rs12609014	19	40725754	T	C	0.50935	0.019	0.009	0.03047	-0.291875	0.0453805	1.26159e-10	-0.0650964	0.0324537	0.0448751	0.897514	20
Ovary	ENSG00000213221.4	9	DNLZ	139256149	rs117527460	9	139281477	A	G	0.132012	0.034	0.016	0.03399	1.53033	0.25338	1.54441e-09	0.0222174	0.0110835	0.0450117	0.353502	12
Pituitary	ENSG00000228031.2	7	AC078842.3	137034452	rs161344	7	137045731	A	C	0.388676	0.019	0.009	0.03126	-0.484039	0.0757655	1.67362e-10	-0.039253	0.0195824	0.045016	0.476982	13
Pituitary	ENSG00000251580.1	4	RP11-539L10.3	6672589	rs36102500	4	6669749	A	G	0.198027	-0.025	0.012	0.03598	-0.748076	0.103379	4.61203e-13	0.0334191	0.0166927	0.0452832	0.473747	15
Pituitary	ENSG00000134744.9	1	ZCCHC11	52946556	rs12044739	1	52828739	T	C	0.151267	-0.029	0.014	0.04287	0.75242	0.0970019	8.71295e-15	-0.0385423	0.0192587	0.0453605	0.541292	12
Hypothalamus	ENSG00000251600.1	4	RP11-673E1.1	144868545	rs1813908	4	144649327	T	C	0.954851	0.037	0.018	0.04096	1.1122	0.128702	5.53858e-18	0.0332674	0.0166357	0.0455261	0.209189	15
Ovary	ENSG00000271780.1	14	RP11-1017G21.5	102415223	rs2474673	14	102398751	A	G	0.00714286	-0.113	0.054	0.03552	0.718714	0.107753	2.55741e-11	-0.157225	0.078745	0.0458646	0.291869	9
Ovary	ENSG00000169592.10	16	INO80E	30011722	rs11150577	16	29986525	A	G	0.431176	-0.019	0.009	0.04718	-0.467113	0.0762306	8.91982e-10	0.0406754	0.0203787	0.0459367	0.717414	14
Ovary	ENSG00000163827.8	3	LRRC2	46589251	rs6769392	3	46617719	A	G	0.153383	0.027	0.013	0.03785	0.628977	0.0874373	6.31666e-13	0.0429268	0.0215127	0.0459974	0.0966342	15
Hypothalamus	ENSG00000066230.6	5	SLC9A3	499722	rs9313086	5	466125	G	T	0.544709	0.019	0.009	0.03342	0.644122	0.10542	9.96052e-10	0.0294975	0.014783	0.0460032	0.495157	12
Pituitary	ENSG00000083099.6	6	LYRM2	90313167	rs11754617	6	90386080	C	T	0.0401786	0.051	0.024	0.03724	0.414124	0.0718934	8.39903e-09	0.123152	0.0617714	0.0461888	0.794766	12
Ovary	ENSG00000162836.7	1	ACP6	147122035	rs12145385	1	147129786	A	G	0.296426	0.025	0.012	0.02781	-0.551983	0.0808266	8.53754e-12	-0.0452913	0.0227289	0.0462972	0.429524	11
Pituitary	ENSG00000261051.1	3	RP11-274H2.5	145778419	rs1170390	3	145863779	T	C	0.839046	-0.021	0.01	0.04418	0.591573	0.0969147	1.03408e-09	-0.0354986	0.0178765	0.047059	0.412407	19
Pituitary	ENSG00000166435.11	11	XRRA1	74589514	rs10793107	11	74695175	G	T	0.51209	0.018	0.009	0.04198	1.39983	0.0849954	6.07877e-61	0.0128587	0.00647659	0.0470984	0.202637	20
Ovary	ENSG00000137709.5	11	POU2F3	120149001	rs2465654	11	120099791	T	C	0.120573	0.031	0.015	0.04169	1.68919	0.236335	8.84052e-13	0.018352	0.00924376	0.0471068	0.121065	6
Pituitary	ENSG00000174652.13	19	ZNF266	9534763	rs1978438	19	9531393	T	G	0.42772	-0.018	0.009	0.05178	1.03203	0.0646704	2.49433e-57	-0.0174414	0.0087889	0.0472028	0.986035	20
Ovary	ENSG00000166435.11	11	XRRA1	74589514	rs10793108	11	74695212	G	A	0.512044	0.018	0.009	0.04316	1.12809	0.0770271	1.44238e-48	0.0159562	0.00805214	0.0475232	0.276548	20
Pituitary	ENSG00000226051.2	10	ZNF503-AS1	77081417	rs1700974	10	77032639	C	A	0.0327068	0.051	0.024	0.03519	0.414815	0.0756112	4.10772e-08	0.122946	0.0620457	0.0475301	0.327615	9
Ovary	ENSG00000239713.3	22	APOBEC3G	39478379	rs2011869	22	39480697	G	A	0.769345	-0.023	0.011	0.02743	-0.475425	0.0767118	5.73495e-10	0.0483778	0.0244185	0.0475695	0.122201	20
Ovary	ENSG00000123191.9	13	ATP7B	52546219	rs111611842	13	52697181	G	A	0.0721726	0.05	0.024	0.0364	-0.987137	0.155903	2.42384e-10	-0.0506515	0.025595	0.0478201	0.434897	4
Ovary	ENSG00000269051.1	19	CTD-2245F17.3	53707316	rs12610730	19	53713686	A	G	0.76874	0.023	0.011	0.04131	-0.549906	0.0901734	1.07191e-09	-0.0418253	0.0211465	0.0479421	0.622136	6
Pituitary	ENSG00000197226.8	5	TBC1D9B	179311962	rs13164817	5	179365949	T	C	0.0778534	0.038	0.018	0.02856	-0.651155	0.115548	1.74697e-08	-0.0583578	0.0295192	0.0480481	0.0335713	4
Hypothalamus	ENSG00000166435.11	11	XRRA1	74589514	rs10793108	11	74695212	G	A	0.512044	0.018	0.009	0.04316	1.30892	0.100365	7.09436e-39	0.0137518	0.00695628	0.0480542	0.278837	20
Pituitary	ENSG00000185989.9	13	RASA3	114822640	rs12021000	13	114801846	C	T	0.30195	-0.021	0.01	0.04015	-0.460527	0.0794524	6.78101e-09	0.0455999	0.0230955	0.0483351	0.102602	19
Pituitary	ENSG00000026950.12	6	BTN3A1	26408954	rs56139485	6	26417851	T	C	0.0377429	-0.038	0.018	0.02946	0.498642	0.0894489	2.48093e-08	-0.076207	0.0385998	0.0483497	0.219956	11
Pituitary	ENSG00000189266.7	1	PNRC2	24287775	rs17184588	1	24365512	C	T	0.349921	0.018	0.009	0.05227	-0.89825	0.0778386	8.30123e-31	-0.020039	0.0101688	0.048767	0.982756	15
Hypothalamus	ENSG00000174652.13	19	ZNF266	9534763	rs58900528	19	9531541	T	C	0.42772	-0.018	0.009	0.05104	1.03729	0.0900472	1.05332e-30	-0.0173529	0.00880626	0.0487787	0.999373	20
Hypothalamus	ENSG00000232270.2	7	INTS4L2	65146795	rs7807855	7	64449629	G	A	0.413318	-0.019	0.009	0.03102	0.590631	0.107572	4.00676e-08	-0.032169	0.0163255	0.0487842	0.958037	20
Ovary	ENSG00000178665.10	7	ZNF713	55982561	rs11974040	7	56066079	A	G	0.366716	-0.021	0.01	0.03243	-0.402771	0.0707767	1.26498e-08	0.0521388	0.0264646	0.0488227	0.0190113	20
Pituitary	ENSG00000106976.14	9	DNM1	130991592	rs10115483	9	130957137	T	C	0.407814	-0.021	0.01	0.03278	0.291513	0.0514643	1.4756e-08	-0.072038	0.0365854	0.0489489	0.00374604	19
Pituitary	ENSG00000168827.10	3	GFM1	158386215	rs9875043	3	158404679	A	G	0.158921	0.025	0.012	0.04065	-0.363547	0.0603229	1.67359e-09	-0.0687669	0.0349247	0.0489524	0.439057	10
Hypothalamus	ENSG00000243806.1	5	CTC-484P3.1	94162032	rs255208	5	94163288	C	A	0.975262	0.046	0.022	0.04144	-1.07955	0.18489	5.2549e-09	-0.0426103	0.0216461	0.0490107	0.999817	17
Ovary	ENSG00000196696.8	16	PDXDC2P	70061919	rs7189768	16	70034726	G	A	0.964499	-0.048	0.023	0.03313	-0.623749	0.105579	3.46548e-09	0.076954	0.0391068	0.0490923	0.394276	11
Pituitary	ENSG00000100439.6	14	ABHD4	23075146	rs8011143	14	23067931	T	C	0.74628	-0.023	0.011	0.03429	0.359593	0.0619134	6.32234e-09	-0.0639612	0.0325121	0.0491478	0.528279	20
Pituitary	ENSG00000226002.1	7	RP11-460N20.5	64552545	rs1812771	7	64925829	C	T	0.603371	0.02	0.01	0.05099	-1.16714	0.107306	1.48818e-27	-0.0171359	0.0087116	0.0491806	0.928792	20
Ovary	ENSG00000272782.1	7	RP4-607J23.2	97938505	rs6465679	7	98005617	T	A	0.48307	-0.021	0.01	0.03426	0.551528	0.0982907	2.00937e-08	-0.038076	0.0193596	0.0492092	0.578385	19
Pituitary	ENSG00000241170.2	11	RP11-147I3.1	74609199	rs10793107	11	74695175	G	T	0.51209	0.018	0.009	0.04198	-0.948314	0.0880361	4.67379e-27	-0.0189811	0.00965272	0.0492532	0.2029	20
Ovary	ENSG00000189266.7	1	PNRC2	24287775	rs17184588	1	24365512	C	T	0.349921	0.018	0.009	0.05227	-1.06031	0.100503	5.0765e-26	-0.0169762	0.00863926	0.0494139	0.969293	15
Pituitary	ENSG00000179344.12	6	HLA-DQB1	32631702	rs1047989	6	32605257	A	C	0.508146	0.02	0.01	0.04026	-0.916079	0.0883638	3.49897e-25	-0.0218322	0.0111174	0.0495544	0.181217	20
Pituitary	ENSG00000173406.11	1	DAB1	58134763	rs11590785	1	58991470	T	C	0.0480984	-0.039	0.019	0.03373	-0.775594	0.115979	2.27229e-11	0.050284	0.0256254	0.0497304	0.289052	14
Pituitary	ENSG00000135241.12	7	PNPLA8	108139735	rs6945432	7	108175455	A	G	0.0149701	0.072	0.035	0.03754	1.03003	0.157904	6.88445e-11	0.0699009	0.0356292	0.0497744	0.348446	6
Ovary	ENSG00000134744.9	1	ZCCHC11	52946556	rs7517338	1	52811581	T	C	0.151414	-0.029	0.014	0.03946	0.677833	0.111037	1.03091e-09	-0.0427834	0.0218107	0.049812	0.83312	10
Hypothalamus	ENSG00000228313.3	14	CTD-2555K7.4	23066285	rs8011143	14	23067931	T	C	0.74628	-0.023	0.011	0.03429	0.737049	0.130789	1.74632e-08	-0.0312055	0.0159185	0.0499577	0.455346	20
Pituitary	ENSG00000244879.3	15	GABPB1-AS1	50653621	rs4775879	15	50672808	G	C	0.867521	-0.024	0.012	0.05308	-0.777756	0.0787762	5.45161e-23	0.030858	0.0157424	0.0499741	0.109992	20
Hypothalamus	ENSG00000139624.8	12	CERS5	50542431	rs34245511	12	50573433	C	G	0.201787	-0.027	0.013	0.03858	-0.522069	0.0883459	3.43414e-09	0.0517173	0.0263941	0.0500629	0.0379116	18
Pituitary	ENSG00000270195.1	4	RP11-572O17.1	1714948	rs798722	4	1699864	A	G	0.172504	-0.027	0.013	0.03878	-0.576121	0.0976942	3.69748e-09	0.0468652	0.0239232	0.0501151	0.758351	9
Hypothalamus	ENSG00000264920.1	17	RP11-6N17.4	45970899	rs2229358	17	45994154	A	G	0.756654	-0.023	0.011	0.02889	0.533708	0.0953016	2.14105e-08	-0.0430947	0.0220002	0.0501326	0.329955	20
Hypothalamus	ENSG00000251129.1	4	RP11-734I18.1	32078023	rs6553983	4	32005439	T	C	0.835782	-0.02	0.01	0.03821	-1.39507	0.145648	9.86217e-22	0.0143362	0.00732269	0.0502563	0.365204	17
Ovary	ENSG00000233016.2	9	SNHG7	139619558	rs10870115	9	139620917	T	C	0.198276	-0.025	0.012	0.03347	-0.438064	0.077431	1.53617e-08	0.0570693	0.0291915	0.0505838	NA	NA
Ovary	ENSG00000166961.10	11	MS4A15	60534315	rs10897110	11	60527294	C	T	0.636782	0.024	0.012	0.03473	0.90392	0.0985261	4.54018e-20	0.026551	0.0135873	0.0506886	0.758882	7
Pituitary	ENSG00000182670.9	21	TTC3	38510469	rs2298684	21	38445095	A	G	0.413043	-0.018	0.009	0.04403	0.346799	0.0384325	1.82041e-19	-0.0519033	0.0265814	0.0508654	0.665566	20
Pituitary	ENSG00000218422.2	4	AC016773.1	1742454	rs28420470	4	1745770	G	A	0.175223	-0.027	0.013	0.03977	-0.428367	0.0749599	1.09952e-08	0.0630301	0.03229	0.050938	0.223572	5
Ovary	ENSG00000176155.14	17	CCDC57	80115021	rs62078307	17	80090053	T	G	0.0796131	-0.042	0.021	0.04971	0.674079	0.075848	6.26498e-19	-0.0623072	0.0319327	0.051033	0.888499	20
Pituitary	ENSG00000227603.1	9	RP11-165J3.6	96198508	rs7036984	9	96200540	A	G	0.165045	0.026	0.013	0.05207	1.11591	0.127171	1.71135e-18	0.0232994	0.0119485	0.0511772	0.109598	20
Hypothalamus	ENSG00000226496.1	21	LINC00323	42516743	rs2150425	21	42531759	T	A	0.943136	-0.027	0.013	0.04377	0.509941	0.0902567	1.60545e-08	-0.0529473	0.0271611	0.0512497	0.390945	14
Hypothalamus	ENSG00000204428.8	6	LY6G5C	31648139	rs4569	6	31637807	T	C	0.403646	0.018	0.009	0.04706	-0.893729	0.104381	1.10776e-17	-0.0201403	0.0103412	0.051466	0.441859	20
Pituitary	ENSG00000107614.17	10	TRDMT1	17214153	rs3752950	10	17203356	T	G	0.214818	0.025	0.012	0.03287	-0.376468	0.0689031	4.66232e-08	-0.0664067	0.0341138	0.05158	0.0641138	13
Pituitary	ENSG00000230513.1	22	THAP7-AS1	21360558	rs2239961	22	21363960	A	G	0.250561	0.02	0.01	0.04358	-0.693137	0.0828819	6.1173e-17	-0.0288543	0.014834	0.051757	0.254001	11
Hypothalamus	ENSG00000124613.4	6	ZNF391	27357038	rs3734574	6	27371193	A	G	0.56808	-0.018	0.009	0.04641	0.743218	0.0898234	1.29305e-16	-0.024219	0.0124582	0.0518936	0.10744	16
Ovary	ENSG00000110455.9	11	ACCS	44096619	rs6485495	11	44113563	A	G	0.920575	-0.028	0.014	0.0444	0.802222	0.0977923	2.33831e-16	-0.0349031	0.0179627	0.0520059	0.210355	20
Hypothalamus	ENSG00000242593.1	7	RP5-921G16.1	123862179	rs10235939	7	124032560	A	C	0.180963	0.024	0.012	0.03912	-1.02589	0.125095	2.38572e-16	-0.0233943	0.01204	0.0520098	0.479654	20
Hypothalamus	ENSG00000091140.8	7	DLD	107551795	rs10215427	7	107498242	G	A	0.817708	-0.027	0.013	0.04639	0.347299	0.0631619	3.82915e-08	-0.0777428	0.040013	0.0520234	0.0501347	20
Ovary	ENSG00000257431.1	12	RP11-263K4.3	82908026	rs7972368	12	82890252	G	A	0.204985	-0.033	0.016	0.03617	0.733645	0.126924	7.46209e-09	-0.0449809	0.0231557	0.0520718	0.227205	3
Hypothalamus	ENSG00000233527.4	19	AC092295.7	37074791	rs3108563	19	37186018	T	A	0.819133	0.022	0.011	0.05962	-0.896241	0.112725	1.85504e-15	-0.024547	0.0126558	0.0524314	0.152635	20
Ovary	ENSG00000122512.10	7	PMS2	6030813	rs6973250	7	6066005	T	C	0.0635277	0.033	0.016	0.03648	-0.788751	0.138649	1.27913e-08	-0.0418383	0.0215773	0.0525016	0.835677	9
Ovary	ENSG00000143028.7	1	SYPL2	110016969	rs4246517	1	110007636	C	G	0.951201	0.073	0.037	0.04713	0.984321	0.0941215	1.34687e-25	0.0741628	0.0382524	0.052529	0.0186809	12
Pituitary	ENSG00000259562.2	15	RP11-762H8.2	78583216	rs876364	15	78583531	T	C	0.603253	-0.018	0.009	0.04033	-0.687389	0.0877285	4.67297e-15	0.026186	0.0135128	0.0526395	0.884614	19
Pituitary	ENSG00000182919.10	11	C11orf54	93486522	rs6483265	11	93488092	G	T	0.648596	0.02	0.01	0.04995	-0.58066	0.0753464	1.29274e-14	-0.0344436	0.0177923	0.0528835	0.133576	17
Pituitary	ENSG00000005156.7	17	LIG3	33319798	rs1003918	17	33332177	A	G	0.31142	0.022	0.011	0.04911	-0.529194	0.0692558	2.15282e-14	-0.0415727	0.0214865	0.0530121	0.0267229	20
Pituitary	ENSG00000267056.2	19	AC005336.4	16022013	rs4808005	19	16018343	A	G	0.538117	0.022	0.011	0.04612	-0.925217	0.122632	4.53457e-14	-0.0237782	0.0122997	0.0532082	0.132166	20
Pituitary	ENSG00000178467.13	3	P4HTM	49035958	rs6772452	3	49040462	G	A	0.989583	-0.056	0.028	0.04574	0.359918	0.0478709	5.54019e-14	-0.155591	0.0805009	0.0532626	0.12306	15
Hypothalamus	ENSG00000257431.1	12	RP11-263K4.3	82908026	rs7972368	12	82890252	G	A	0.204985	-0.033	0.016	0.03617	0.720035	0.130679	3.58945e-08	-0.0458311	0.0237269	0.0534078	0.198875	3
Ovary	ENSG00000244879.3	15	GABPB1-AS1	50653621	rs4775879	15	50672808	G	C	0.867521	-0.024	0.012	0.05308	-0.772657	0.103765	9.60488e-14	0.0310616	0.0160813	0.0534162	0.101368	13
Pituitary	ENSG00000234353.2	22	AP000347.4	23981814	rs12166768	22	24000993	A	G	0.0115413	0.05	0.025	0.04492	-0.564017	0.0774881	3.36917e-13	-0.0886498	0.0459677	0.0537901	0.600822	20
Pituitary	ENSG00000267213.3	19	AC007773.2	32888435	rs1008425	19	32852145	G	A	0.685532	-0.02	0.01	0.04322	0.515877	0.0712074	4.3336e-13	-0.0387689	0.0201096	0.0538694	0.000681575	20
Ovary	ENSG00000251580.1	4	RP11-539L10.3	6672589	rs1133576	4	6675421	T	C	0.197909	-0.024	0.012	0.04762	-1.00372	0.139806	7.00186e-13	0.023911	0.0124108	0.0540246	0.604978	13
Pituitary	ENSG00000196735.7	6	HLA-DQA1	32603692	rs1047989	6	32605257	A	C	0.508146	0.02	0.01	0.04026	-0.452878	0.0650863	3.44861e-12	-0.044162	0.0229751	0.0545841	0.089304	20
Hypothalamus	ENSG00000272950.1	7	RP11-307C18.1	97952453	rs2291750	7	97863145	A	G	0.410604	0.018	0.009	0.04515	-0.800156	0.115161	3.70104e-12	-0.0224956	0.0117045	0.0546106	0.548131	20
Pituitary	ENSG00000204428.8	6	LY6G5C	31648139	rs805274	6	31665194	C	T	0.403274	0.018	0.009	0.04284	-0.503773	0.0727286	4.30614e-12	-0.0357304	0.018595	0.0546678	0.549468	20
Pituitary	ENSG00000104093.9	15	DMXL2	51827469	rs1869930	15	51933907	C	G	0.569444	0.018	0.009	0.04486	0.468253	0.0676378	4.42326e-12	0.0384408	0.0200064	0.0546781	0.780931	20
Ovary	ENSG00000134463.10	10	ECHDC3	11795217	rs10906019	10	11839030	A	T	0.581722	-0.018	0.009	0.05748	-0.746796	0.109332	8.46043e-12	0.024103	0.0125575	0.0549321	0.428877	8
Pituitary	ENSG00000261963.2	17	RP11-74E22.4	2640214	rs35271093	17	2619649	A	G	0.408949	0.02	0.01	0.05448	0.380495	0.056204	1.28875e-11	0.0525631	0.0274044	0.0551046	0.481839	20
Ovary	ENSG00000182771.13	10	GRID1	87742781	rs61098811	10	88132564	A	T	0.514068	0.018	0.009	0.04089	0.739835	0.110186	1.88854e-11	0.0243297	0.0126931	0.0552667	0.655239	10
Pituitary	ENSG00000058453.12	1	CROCC	17183121	rs2295047	1	17408405	T	C	0.404637	0.018	0.009	0.04738	-0.33039	0.0497078	2.9986e-11	-0.0544811	0.028447	0.0554701	0.738321	20
Hypothalamus	ENSG00000272782.1	7	RP4-607J23.2	97938505	rs2291750	7	97863145	A	G	0.410604	0.018	0.009	0.04515	-0.744579	0.114699	8.49347e-11	-0.0241747	0.012648	0.0559604	0.544311	20
Pituitary	ENSG00000134030.9	18	CTIF	46227502	rs6507868	18	46294895	G	A	0.864211	0.024	0.012	0.04174	0.453401	0.0703651	1.16709e-10	0.0529333	0.0277122	0.0561197	0.99978	18
Ovary	ENSG00000213853.5	16	EMP2	10648417	rs7195286	16	10617281	T	C	0.625957	0.018	0.009	0.0538	0.637425	0.100016	1.85123e-10	0.0282386	0.0147982	0.0563596	0.759088	20
Ovary	ENSG00000105928.9	7	DFNA5	24773608	rs2237324	7	24781792	G	A	0.748085	0.02	0.01	0.05626	-0.920087	0.146595	3.46498e-10	-0.0217371	0.011407	0.0567032	0.00767928	20
Hypothalamus	ENSG00000122512.10	7	PMS2	6030813	rs12702467	7	6050390	G	A	0.173439	0.024	0.012	0.03893	-0.37372	0.0596517	3.72745e-10	-0.0642192	0.033706	0.0567447	0.53361	14
Hypothalamus	ENSG00000164122.4	4	ASB5	177166773	rs2046262	4	177150925	G	A	0.711321	0.018	0.009	0.05108	0.749781	0.119867	3.97221e-10	0.024007	0.0126022	0.056781	0.200397	20
Ovary	ENSG00000124593.10	6	PRICKLE4	41751743	rs9367118	6	41942568	C	T	0.265554	-0.024	0.012	0.04117	0.667316	0.106769	4.10223e-10	-0.035965	0.0188807	0.0567995	0.198689	20
Pituitary	ENSG00000122512.10	7	PMS2	6030813	rs2302335	7	6049209	T	C	0.171687	0.024	0.012	0.0414	-0.6875	0.110089	4.23906e-10	-0.0349091	0.0183278	0.0568184	0.788185	20
Pituitary	ENSG00000251417.1	16	RP11-1348G14.4	28821623	rs7193274	16	28872788	G	C	0.459047	-0.018	0.009	0.03633	0.577717	0.0948831	1.13816e-09	-0.0311571	0.0163975	0.0574177	0.539091	20
Pituitary	ENSG00000244119.1	3	PDCL3P4	101431675	rs11919389	3	101424458	C	T	0.258942	0.018	0.009	0.0463	0.33477	0.0553561	1.47049e-09	0.0537683	0.0283162	0.0575836	0.267797	20
Ovary	ENSG00000166959.3	11	MS4A8	60475165	rs10897110	11	60527294	C	T	0.636782	0.024	0.012	0.03473	0.67099	0.115716	6.68752e-09	0.035768	0.0189179	0.0586648	0.440989	4
Ovary	ENSG00000156411.5	14	C14orf2	104386615	rs113343758	14	104491479	T	C	0.0697061	-0.042	0.021	0.0412	-0.965163	0.168422	1.00067e-08	0.043516	0.023045	0.0589853	0.284764	16
Pituitary	ENSG00000183773.11	22	AIFM3	21327522	rs178292	22	21349037	G	A	0.725589	0.022	0.011	0.04827	-0.404557	0.0714142	1.47075e-08	-0.0543805	0.028835	0.0593061	0.145963	11
Pituitary	ENSG00000120910.10	8	PPP3CC	22348344	rs2469747	8	22355313	A	G	0.585703	0.018	0.009	0.04318	-0.419373	0.0740696	1.49726e-08	-0.0429212	0.0227602	0.0593214	0.794677	20
Pituitary	ENSG00000259005.1	14	RP3-449M8.6	74941138	rs2358787	14	74937514	C	T	0.430135	-0.018	0.009	0.043	0.482983	0.0865803	2.42682e-08	-0.0372684	0.0197956	0.0597465	0.193785	17
Pituitary	ENSG00000215146.4	10	RP11-313J2.1	42845368	rs12412635	10	42810976	C	A	0.563643	-0.023	0.012	0.05879	0.926792	0.0929853	2.12379e-23	-0.0248168	0.0131851	0.0598113	0.351387	20
Hypothalamus	ENSG00000244879.3	15	GABPB1-AS1	50653621	rs4775879	15	50672808	G	C	0.867521	-0.024	0.012	0.05308	-0.535529	0.096502	2.86642e-08	0.0448155	0.0238186	0.0598991	0.325078	13
Ovary	ENSG00000211677.2	22	IGLC2	23243386	rs457529	22	23245173	C	A	0.229366	0.024	0.012	0.05373	-0.637211	0.115214	3.19009e-08	-0.0376641	0.0200256	0.0599989	0.709549	9
Hypothalamus	ENSG00000196247.7	7	ZNF107	64148957	rs6651044	7	64156387	A	G	0.246274	-0.02	0.01	0.03849	-0.446578	0.0811529	3.73549e-08	0.044785	0.0238256	0.0601485	0.73887	10
Ovary	ENSG00000141127.10	17	PRPSAP2	18797096	rs1037036	17	18764077	A	G	0.225513	0.022	0.011	0.03861	0.671175	0.122678	4.4746e-08	0.0327783	0.0174499	0.0603235	0.341227	17
Pituitary	ENSG00000260760.1	15	PWRN3	24689694	rs28422959	15	24829957	A	C	0.168618	-0.027	0.014	0.04861	-1.03756	0.131841	3.55269e-15	0.0260226	0.0138925	0.0610482	0.488749	15
Pituitary	ENSG00000177236.3	11	AP006621.1	780436	rs4963156	11	780827	T	C	0.24442	0.017	0.009	0.07851	1.18742	0.0841274	3.09016e-45	0.0143168	0.00764703	0.0611792	0.516592	20
Pituitary	ENSG00000260911.1	16	RP11-196G11.2	31057836	rs72800847	16	31022639	A	G	0.0607798	-0.031	0.016	0.06005	0.599111	0.0833692	6.66001e-13	-0.0517433	0.0276599	0.0613865	0.407004	20
Ovary	ENSG00000162650.11	1	ATXN7L2	110030728	rs11101960	1	110008778	T	C	0.951577	0.073	0.037	0.04713	0.351265	0.0599879	4.75289e-09	0.20782	0.111152	0.0615262	0.0228801	11
Ovary	ENSG00000182612.6	17	TSPAN10	79609988	rs9902264	17	79613828	A	G	0.797247	-0.019	0.01	0.05729	0.769597	0.0743725	4.27926e-25	-0.0246882	0.013211	0.0616562	0.0725216	9
Pituitary	ENSG00000255284.1	11	AP006621.5	780937	rs4963156	11	780827	T	C	0.24442	0.017	0.009	0.07851	0.986106	0.0819091	2.21566e-33	0.0172395	0.00923846	0.0620329	0.431362	20
Ovary	ENSG00000177236.3	11	AP006621.1	780436	rs4963156	11	780827	T	C	0.24442	0.017	0.009	0.07851	1.02398	0.0857839	7.61552e-33	0.0166019	0.0088986	0.0620869	0.379477	20
Pituitary	ENSG00000204536.9	6	CCHCR1	31118115	rs1265092	6	31107317	T	C	0.0855655	-0.023	0.012	0.05235	0.519222	0.0639615	4.74971e-16	-0.044297	0.023747	0.0621286	0.0644056	20
Ovary	ENSG00000230513.1	22	THAP7-AS1	21360558	rs7292605	22	21365271	A	G	0.251124	0.019	0.01	0.05304	-1.02816	0.106551	4.94275e-22	-0.0184796	0.00991286	0.0622929	0.11505	17
Hypothalamus	ENSG00000177236.3	11	AP006621.1	780436	rs4963156	11	780827	T	C	0.24442	0.017	0.009	0.07851	1.16137	0.105212	2.49455e-28	0.0146379	0.00786211	0.0626275	0.618324	20
Ovary	ENSG00000232629.4	6	HLA-DQB2	32727593	rs34843907	6	32610059	G	T	0.612302	0.019	0.01	0.05127	1.0546	0.114909	4.40307e-20	0.0180163	0.00968333	0.062808	0.636719	20
Pituitary	ENSG00000189157.9	4	FAM47E	77170063	rs6823078	4	77196848	G	A	0.302239	-0.017	0.009	0.06104	-0.529191	0.0550907	7.55556e-22	0.0321245	0.0173328	0.0638256	0.848769	20
Hypothalamus	ENSG00000111671.5	12	SPSB2	6989317	rs2269358	12	6993151	T	G	0.456677	-0.017	0.009	0.05203	1.0608	0.112514	4.17239e-21	-0.0160256	0.00865276	0.0640136	0.104742	16
Pituitary	ENSG00000103248.13	16	MTHFSD	86576311	rs77820163	16	86519604	G	T	0.0277567	-0.053	0.027	0.05193	-1.10404	0.197617	2.31322e-08	0.0480055	0.0259213	0.0640297	0.776836	14
Hypothalamus	ENSG00000166582.5	17	CENPV	16251330	rs3112522	17	16244997	A	G	0.803943	0.023	0.012	0.05595	0.735014	0.102314	6.77327e-13	0.0312919	0.0168973	0.0640417	0.379721	20
Hypothalamus	ENSG00000186470.9	6	BTN3A2	26371966	rs72841536	6	26378288	A	T	0.118161	0.023	0.012	0.055	-1.09118	0.151892	6.77512e-13	-0.0210781	0.0113819	0.0640418	0.454824	18
Pituitary	ENSG00000136824.14	9	SMC2	106880119	rs10761015	9	107007200	T	C	0.195976	-0.027	0.014	0.04718	-0.419757	0.06353	3.91582e-11	0.0643229	0.0347444	0.0641238	0.0776039	20
Hypothalamus	ENSG00000110455.9	11	ACCS	44096619	rs10769015	11	44114236	A	G	0.920257	-0.027	0.014	0.04626	0.639561	0.0973553	5.05355e-11	-0.0422165	0.0228138	0.0642446	0.16481	20
Pituitary	ENSG00000203791.9	10	METTL10	126458578	rs28631033	10	126500260	C	T	0.700896	0.021	0.011	0.05429	-0.485116	0.0646903	6.42791e-14	-0.0432886	0.0233982	0.064302	0.19737	20
Ovary	ENSG00000244731.3	6	C4A	31960129	rs3129897	6	32421469	A	G	0.00967982	0.053	0.027	0.05393	-0.79826	0.144377	3.2207e-08	-0.0663944	0.035892	0.0643368	0.424172	18
Hypothalamus	ENSG00000179344.12	6	HLA-DQB1	32631702	rs1071630	6	32609126	C	T	0.548848	0.017	0.009	0.05911	-0.884275	0.097002	7.79128e-20	-0.0192248	0.010394	0.0643711	0.725959	20
Pituitary	ENSG00000145194.13	3	ECE2	183989128	rs56172794	3	184001146	T	C	0.423881	0.017	0.009	0.05704	-0.708949	0.0781343	1.15283e-19	-0.0239792	0.012967	0.0644227	0.703818	20
Pituitary	ENSG00000178852.11	17	EFCAB13	45459667	rs7206971	17	45425115	A	G	0.273068	-0.019	0.01	0.05508	0.626433	0.0791354	2.45346e-15	-0.0303305	0.0164168	0.0646708	0.650338	20
Pituitary	ENSG00000169914.5	1	OTUD3	20224222	rs12117495	1	20183445	G	A	0.047397	0.048	0.025	0.05469	0.959613	0.14209	1.44277e-11	0.0500202	0.0270845	0.0647737	0.383736	10
Ovary	ENSG00000215146.4	10	RP11-313J2.1	42845368	rs2505815	10	42848748	T	C	0.563805	-0.019	0.01	0.05524	0.855457	0.108951	4.10279e-15	-0.0222104	0.012027	0.0647905	0.857699	20
Pituitary	ENSG00000255142.1	11	AP006621.6	781875	rs4963156	11	780827	T	C	0.24442	0.017	0.009	0.07851	0.821243	0.093565	1.67528e-18	0.0207003	0.0112099	0.0648033	0.498747	20
Ovary	ENSG00000260760.1	15	PWRN3	24689694	rs28388582	15	24829839	A	G	0.168618	-0.027	0.014	0.04324	-0.820869	0.13022	2.9065e-10	0.032892	0.0178354	0.0651551	0.611985	11
Pituitary	ENSG00000255328.1	11	RP11-326C3.12	328646	rs6598041	11	324699	T	C	0.580631	-0.019	0.01	0.05985	0.741919	0.0969288	1.94419e-14	-0.0256093	0.0138876	0.0651777	0.39215	3
Pituitary	ENSG00000268535.1	19	RP11-420K14.3	21892658	rs56168029	19	21942877	A	G	0.663849	-0.017	0.009	0.07735	-0.75641	0.0894711	2.80909e-17	0.0224746	0.0121917	0.0652651	0.93989	20
Hypothalamus	ENSG00000268535.1	19	RP11-420K14.3	21892658	rs6511291	19	21950402	C	T	0.666803	-0.017	0.009	0.07131	-0.92736	0.110185	3.88257e-17	0.0183316	0.00994638	0.0653227	0.935637	20
Pituitary	ENSG00000166582.5	17	CENPV	16251330	rs3112526	17	16247100	C	T	0.804623	0.023	0.012	0.05464	0.368281	0.0553365	2.82729e-11	0.0624523	0.0339081	0.0655031	0.220941	20
Ovary	ENSG00000255142.1	11	AP006621.6	781875	rs4963156	11	780827	T	C	0.24442	0.017	0.009	0.07851	0.759983	0.0923284	1.85182e-16	0.0223689	0.0121502	0.0656161	0.3881	20
Ovary	ENSG00000160439.11	19	RDH13	55566567	rs145383121	19	55541948	G	T	0.135268	0.023	0.012	0.05284	-1.06136	0.160742	4.03288e-11	-0.0216703	0.011773	0.0656676	0.794325	20
Pituitary	ENSG00000227262.3	6	HCG4B	29894255	rs1611750	6	29814778	G	T	0.0811616	0.021	0.011	0.05691	0.97304	0.140408	4.20646e-12	0.0215818	0.0117259	0.0656905	0.317003	20
Pituitary	ENSG00000255050.1	8	RP11-661A12.9	144657549	rs1809148	8	144663075	A	G	0.357197	-0.017	0.009	0.06379	-0.814463	0.100795	6.45487e-16	0.0208726	0.0113481	0.0658706	0.760911	20
Pituitary	ENSG00000100347.10	22	SAMM50	44378856	rs6006595	22	44368039	C	T	0.0786517	0.037	0.019	0.04373	-0.439528	0.0786318	2.27461e-08	-0.0841812	0.0457764	0.0659205	0.17761	8
Pituitary	ENSG00000100288.15	22	CHKB	51028631	rs86337	22	51020668	A	C	0.969776	0.04	0.021	0.05504	0.298196	0.0431292	4.71128e-12	0.13414	0.0730471	0.0663059	0.171403	19
Hypothalamus	ENSG00000151917.13	6	BEND6	56855956	rs9296856	6	56770125	A	G	0.238167	-0.023	0.012	0.04562	-0.459726	0.0727979	2.69983e-10	0.0500298	0.0272782	0.0666459	0.422556	12
Pituitary	ENSG00000203872.6	6	C6orf163	88064874	rs55766318	6	88090910	A	G	0.10717	0.029	0.015	0.04708	-0.494304	0.0860136	9.09406e-09	-0.0586683	0.0320169	0.0668891	0.681045	15
Ovary	ENSG00000174177.8	16	CTU2	88777310	rs881633	16	88773738	T	C	0.0580357	0.035	0.018	0.06056	0.710589	0.129742	4.32742e-08	0.0492549	0.0268801	0.0668931	0.0377735	7
Pituitary	ENSG00000181031.11	17	RPH3AL	149169	rs12453909	17	185338	A	C	0.809524	-0.027	0.014	0.04534	-0.462692	0.0789508	4.61446e-09	0.0583542	0.031854	0.0669621	NA	NA
Ovary	ENSG00000113296.10	5	THBS4	79333122	rs2434280	5	79388765	G	A	0.507645	-0.019	0.01	0.04348	-0.566148	0.0833407	1.09695e-11	0.0335601	0.0183411	0.0672832	0.722091	20
Pituitary	ENSG00000183426.11	16	NPIPA1	15038592	rs35811052	16	15128416	G	A	0.0993304	0.025	0.013	0.06416	0.589232	0.0996518	3.36122e-09	0.0424281	0.0232001	0.0674317	0.407276	14
Pituitary	ENSG00000187535.9	16	IFT140	1611285	rs2235639	16	1574252	G	A	0.667208	0.017	0.009	0.07183	0.401011	0.0551182	3.45218e-13	0.0423929	0.0231873	0.0675081	0.042103	20
Pituitary	ENSG00000168291.8	3	PDHB	58416470	rs67644593	3	58469000	G	A	0.761183	0.021	0.011	0.04792	0.328786	0.0518725	2.32244e-10	0.0638713	0.034941	0.0675534	0.724625	20
Ovary	ENSG00000147813.11	8	NAPRT1	144658874	rs1809148	8	144663075	A	G	0.357197	-0.017	0.009	0.06379	-0.918174	0.127175	5.20685e-13	0.018515	0.010132	0.0676422	0.946867	20
Pituitary	ENSG00000272420.1	1	RP4-740C4.7	2294783	rs3795272	1	2284195	C	T	0.42131	-0.017	0.009	0.05964	0.594991	0.0827671	6.53939e-13	-0.0285719	0.0156397	0.0677183	0.399714	20
Ovary	ENSG00000109625.14	4	CPZ	8607937	rs2241067	4	8605442	A	G	0.397682	0.019	0.01	0.05473	0.517223	0.0782457	3.83702e-11	0.0367346	0.0201168	0.0678406	0.977611	20
Pituitary	ENSG00000137513.5	11	NARS2	78216463	rs4367973	11	78284545	A	C	0.573958	-0.017	0.009	0.05842	0.701882	0.0990095	1.35049e-12	-0.0242206	0.01327	0.0679697	0.0219206	14
Pituitary	ENSG00000149418.6	11	ST14	130054864	rs28365809	11	130029661	C	T	0.40736	-0.019	0.01	0.05761	-0.590586	0.0906159	7.15057e-11	0.0321714	0.0176372	0.0681415	0.938953	20
Hypothalamus	ENSG00000176945.12	3	MUC20	195457873	rs4247595	3	195672574	C	G	0.180982	-0.023	0.012	0.06235	0.768254	0.129443	2.93725e-09	-0.029938	0.0164141	0.0681646	0.580168	20
Pituitary	ENSG00000146453.8	6	PNLDC1	160231517	rs9346795	6	160211697	T	C	0.405781	-0.017	0.009	0.06516	0.806031	0.116958	5.5162e-12	-0.021091	0.0115776	0.0685002	0.319636	6
Pituitary	ENSG00000099377.9	16	HSD3B7	30998496	rs12716978	16	30981544	G	C	0.90253	0.028	0.015	0.0614	-0.514882	0.0619699	9.68478e-17	-0.0543814	0.0298591	0.0685661	0.0834503	20
Pituitary	ENSG00000223534.1	6	HLA-DQB1-AS1	32628319	rs1049055	6	32634387	T	C	0.917975	0.032	0.017	0.07046	-0.802976	0.112352	8.87049e-13	-0.0398518	0.0218932	0.0687168	0.145864	20
Pituitary	ENSG00000272010.1	8	CTD-3025N20.3	66504396	rs57419568	8	66510868	A	G	0.451265	-0.017	0.009	0.05999	-0.5231	0.0777063	1.67626e-11	0.0324986	0.0178696	0.0689646	0.266563	14
Hypothalamus	ENSG00000112339.10	6	HBS1L	135352855	rs9389248	6	135282656	C	T	0.52939	0.017	0.009	0.05458	-0.40623	0.0604651	1.83711e-11	-0.0418482	0.0230139	0.0690049	0.96248	20
Hypothalamus	ENSG00000187456.9	17	RDM1	34251423	rs2735475	17	34258007	C	A	0.226182	0.021	0.011	0.05042	-0.708816	0.119171	2.71607e-09	-0.0296269	0.0162986	0.069102	0.00408759	20
Pituitary	ENSG00000142459.4	19	EVI5L	7912490	rs11667611	19	7930445	A	G	0.452434	0.017	0.009	0.05294	0.376366	0.0565486	2.82111e-11	0.0451688	0.0248573	0.0691978	0.0923491	18
Pituitary	ENSG00000254812.1	8	RP11-661A12.12	144715083	rs2242085	8	144699424	C	G	0.528337	-0.017	0.009	0.05648	-0.804004	0.120887	2.91358e-11	0.0211442	0.0116367	0.0692126	0.569444	13
Ovary	ENSG00000110628.9	11	SLC22A18	2933748	rs1182338	11	2921395	G	C	0.805238	0.021	0.011	0.06223	-0.92211	0.156566	3.87179e-09	-0.0227739	0.0125402	0.0693604	0.56131	8
Ovary	ENSG00000268686.1	19	AC010524.2	49881650	rs7248176	19	49892119	A	G	0.510518	0.017	0.009	0.06025	-0.635306	0.0968972	5.50863e-11	-0.0267588	0.0147426	0.0695137	0.125724	13
Hypothalamus	ENSG00000133661.11	10	SFTPD	81719933	rs2493723	10	81657122	G	A	0.824779	0.019	0.01	0.04737	0.604443	0.100358	1.71361e-09	0.0314339	0.0173479	0.0699899	0.999554	11
Ovary	ENSG00000204084.8	1	INPP5B	38369746	rs9700081	1	38350834	T	C	0.261398	-0.017	0.009	0.06077	-0.510915	0.0805951	2.30839e-10	0.0332736	0.0183808	0.0702589	0.0486907	20
Hypothalamus	ENSG00000219755.1	6	RP1-199J3.5	100023960	rs687039	6	100114091	A	G	0.98695	0.07	0.037	0.05709	0.924087	0.148608	5.02612e-10	0.0757504	0.0418517	0.0702997	0.0107669	16
Pituitary	ENSG00000184385.2	21	C21orf128	43525444	rs2051401	21	43530856	A	G	0.179558	0.022	0.012	0.06181	1.38766	0.12741	1.26802e-27	0.015854	0.00876931	0.0706222	0.482211	20
Pituitary	ENSG00000136932.9	9	C9orf156	100675811	rs6586	9	100666931	T	C	0.824405	-0.021	0.011	0.06931	0.335531	0.0599797	2.218e-08	-0.0625874	0.0346404	0.0707974	0.901432	12
Pituitary	ENSG00000158714.6	1	SLAMF8	159801789	rs2501350	1	159817004	C	G	0.749249	0.021	0.011	0.05464	0.461654	0.0825556	2.24421e-08	0.0454886	0.0251777	0.0708081	0.0827749	6
Pituitary	ENSG00000270673.1	8	YTHDF3-AS1	64080642	rs2241754	8	64080833	G	A	0.441041	-0.017	0.009	0.05806	0.58694	0.0948917	6.1959e-10	-0.0289638	0.0160328	0.0708355	0.206701	12
Pituitary	ENSG00000182612.6	17	TSPAN10	79609988	rs7406516	17	79615309	A	G	0.797247	-0.019	0.01	0.05464	0.413693	0.0719575	8.9702e-09	-0.0459278	0.0254584	0.071226	0.15843	6
Pituitary	ENSG00000248646.1	4	RP11-567N4.2	76323038	rs2199606	4	76318979	C	A	0.0818452	-0.026	0.014	0.06095	-0.681502	0.0901637	4.07758e-14	0.038151	0.0211539	0.0713094	0.371492	16
Pituitary	ENSG00000248278.1	17	RP11-463M16.4	46969283	rs2546494	17	46959525	A	G	0.687452	0.019	0.01	0.05435	0.576776	0.101211	1.20694e-08	0.0329417	0.018276	0.0714733	0.457576	4
Hypothalamus	ENSG00000232629.4	6	HLA-DQB2	32727593	rs9274550	6	32634795	A	G	0.588134	0.022	0.012	0.0782	1.04396	0.10959	1.63348e-21	0.0210736	0.0117056	0.0718139	0.964886	20
Hypothalamus	ENSG00000177098.4	11	SCN4B	118013847	rs678262	11	118021740	G	C	0.326792	0.019	0.01	0.06575	0.429938	0.0765464	1.94641e-08	0.0441924	0.0245539	0.0718905	0.608399	19
Pituitary	ENSG00000137135.13	9	ARHGEF39	35667314	rs4878626	9	35672236	T	C	0.471713	0.017	0.009	0.04971	0.430598	0.0726421	3.07273e-09	0.03948	0.0219367	0.0719042	0.776592	13
Pituitary	ENSG00000147576.11	8	ADHFE1	67364196	rs10957374	8	67348816	T	C	0.317573	-0.017	0.009	0.05812	0.383996	0.0651948	3.86246e-09	-0.0442713	0.0246135	0.0720725	0.0725245	16
Pituitary	ENSG00000083828.11	19	ZNF586	58306060	rs6510102	19	58308641	C	G	0.700376	0.019	0.01	0.05763	0.579819	0.105729	4.15787e-08	0.0327688	0.0182525	0.0726055	0.608241	20
Pituitary	ENSG00000122674.8	7	CCZ1	5951405	rs7807287	7	6877519	G	A	0.635048	-0.022	0.012	0.06077	0.901623	0.102208	1.13e-18	-0.0244004	0.0135937	0.0726571	0.462661	17
Ovary	ENSG00000254812.1	8	RP11-661A12.12	144715083	rs7844633	8	144697466	A	C	0.528689	-0.017	0.009	0.05223	-0.698379	0.121983	1.033e-08	0.0243421	0.0135702	0.0728477	0.530888	10
Pituitary	ENSG00000112339.10	6	HBS1L	135352855	rs10872427	6	135353452	C	T	0.530134	0.017	0.009	0.06039	-0.306273	0.0535084	1.04149e-08	-0.055506	0.0309443	0.0728546	0.894237	18
Hypothalamus	ENSG00000178187.3	5	ZNF454	178380813	rs59955497	5	178398631	T	C	0.122479	-0.03	0.016	0.06147	0.646158	0.105055	7.71499e-10	-0.0464283	0.0258867	0.0728906	0.58793	20
Ovary	ENSG00000241170.2	11	RP11-147I3.1	74609199	rs12419929	11	74611435	T	C	0.512323	0.017	0.009	0.06167	-0.731688	0.128138	1.12872e-08	-0.0232339	0.0129558	0.072922	0.251798	12
Pituitary	ENSG00000099949.14	22	LZTR1	21343539	rs178290	22	21344905	G	A	0.76869	0.022	0.012	0.05716	-0.382678	0.0451468	2.32451e-17	-0.0574896	0.0320831	0.0731491	0.121994	16
Pituitary	ENSG00000149506.6	11	ZP1	60639100	rs11230521	11	60698732	A	G	0.654989	0.017	0.009	0.06005	-0.392446	0.0693207	1.50221e-08	-0.0433181	0.0241759	0.073167	0.727988	8
Pituitary	ENSG00000146574.11	7	CCZ1B	6850083	rs7807287	7	6877519	G	A	0.635048	-0.022	0.012	0.06077	-0.797342	0.0943351	2.85792e-17	0.0275917	0.0154	0.0731857	0.226426	19
Hypothalamus	ENSG00000118004.13	2	COLEC11	3667237	rs66718279	2	3653279	T	C	0.839925	-0.026	0.014	0.07285	-0.898737	0.132648	1.24097e-11	0.0289295	0.016152	0.0732808	0.0915044	11
Ovary	ENSG00000227603.1	9	RP11-165J3.6	96198508	rs7025805	9	96243745	G	A	0.160075	0.024	0.013	0.07134	1.13309	0.160632	1.73891e-12	0.021181	0.0118595	0.0740994	0.31929	20
Ovary	ENSG00000104901.2	19	DKKL1	49871706	rs9304685	19	49891633	G	C	0.510143	0.017	0.009	0.05478	-0.581686	0.10643	4.61785e-08	-0.0292254	0.0163702	0.0742166	0.448033	7
Hypothalamus	ENSG00000247796.2	5	CTD-2366F13.1	52408314	rs62359378	5	52414791	A	G	0.0872483	-0.028	0.015	0.06038	0.593454	0.0981518	1.48219e-09	-0.0471814	0.0264529	0.0744887	0.286928	13
Pituitary	ENSG00000156219.12	4	ART3	76983146	rs10010920	4	76982733	A	C	0.947917	-0.031	0.017	0.0772	0.776485	0.0928595	6.16996e-17	-0.0399235	0.0224081	0.0748053	0.898051	10
Pituitary	ENSG00000197980.7	3	LEKR1	156653594	rs344072	3	156546675	G	T	0.927455	0.042	0.023	0.06436	0.68532	0.0849218	7.02899e-16	0.0612852	0.0344094	0.0749029	0.625627	17
Ovary	ENSG00000179344.12	6	HLA-DQB1	32631702	rs9274550	6	32634795	A	G	0.588134	0.022	0.012	0.0782	-0.708995	0.0961906	1.69695e-13	-0.0310298	0.0174411	0.0752194	0.658604	20
Hypothalamus	ENSG00000230795.2	6	HLA-K	29895982	rs2904758	6	29923351	A	G	0.815632	0.022	0.012	0.05858	-1.03003	0.140355	2.15567e-13	-0.0213586	0.0120082	0.0752935	0.0784071	20
Pituitary	ENSG00000232629.4	6	HLA-DQB2	32727593	rs9272607	6	32607735	A	G	0.422971	0.018	0.01	0.08911	1.04493	0.0931397	3.29142e-29	0.017226	0.00969241	0.0755238	0.960518	20
Ovary	ENSG00000272316.1	6	XXbac-BPGBPG55C20.2	58237513	rs1810426	6	58263952	G	A	0.596125	-0.022	0.012	0.069	0.388447	0.053653	4.48736e-13	-0.0566358	0.0318673	0.075529	0.813742	20
Pituitary	ENSG00000141971.8	19	MVB12A	17537211	rs2303681	19	17529880	G	T	0.0944816	0.039	0.021	0.06669	-0.390189	0.0638469	9.88085e-10	-0.0999516	0.0562503	0.0755833	0.303304	9
Pituitary	ENSG00000250685.3	16	RP11-486L19.2	84227517	rs11864916	16	84228305	G	C	0.174497	-0.018	0.01	0.08533	0.990296	0.0959286	5.53142e-25	-0.0181764	0.0102503	0.0761879	0.00187571	20
Hypothalamus	ENSG00000246375.2	4	RP11-10L7.1	89229333	rs9637599	4	89206230	C	A	0.320669	-0.018	0.01	0.06342	1.03843	0.102582	4.37277e-24	-0.0173339	0.00978098	0.0763612	0.834751	18
Ovary	ENSG00000186496.6	18	ZNF396	32951981	rs4291985	18	32957283	T	C	0.172247	-0.022	0.012	0.05924	-0.644353	0.0942467	8.09383e-12	0.0341428	0.0192813	0.0765984	0.716615	9
Pituitary	ENSG00000171084.11	3	FAM86JP	125642165	rs13065725	3	125632289	A	C	0.0893522	-0.027	0.015	0.08426	0.970873	0.099086	1.14513e-22	-0.02781	0.0157086	0.0766647	0.99946	20
Pituitary	ENSG00000140955.6	16	ADAD2	84227758	rs11864916	16	84228305	G	C	0.174497	-0.018	0.01	0.08533	0.960681	0.0999891	7.40723e-22	-0.0187367	0.0105904	0.0768573	0.00161146	20
Hypothalamus	ENSG00000160828.13	7	STAG3L2	74209518	rs35005436	7	74134911	C	T	0.0259009	-0.052	0.028	0.05909	-0.636903	0.112228	1.38637e-08	0.0816451	0.0462569	0.0775575	0.367968	12
Pituitary	ENSG00000229043.2	7	AC091729.9	1202512	rs2949196	7	1202468	A	C	0.375093	-0.016	0.009	0.08491	-1.0647	0.0746202	3.45139e-46	0.0150277	0.00851845	0.0777089	0.281628	20
Ovary	ENSG00000164669.8	7	INTS4L1	64648101	rs7796045	7	64767609	A	G	0.407056	-0.018	0.01	0.08887	-0.98451	0.115388	1.43663e-17	0.0182832	0.0103809	0.078199	0.801246	20
Pituitary	ENSG00000227258.1	13	SMIM2-AS1	44719424	rs9525917	13	44710561	G	A	0.29031	-0.022	0.012	0.06573	-0.827062	0.131407	3.09643e-10	0.0266002	0.0151122	0.0783775	0.371825	18
Ovary	ENSG00000122696.8	9	SLC25A51	37891920	rs76047594	9	37792738	T	C	0.078497	0.035	0.019	0.06239	0.784217	0.131624	2.55304e-09	0.0446305	0.0253596	0.0784235	0.104927	20
Hypothalamus	ENSG00000122674.8	7	CCZ1	5951405	rs7807287	7	6877519	G	A	0.635048	-0.022	0.012	0.06077	0.787925	0.128763	9.40443e-10	-0.0279214	0.0158987	0.0790532	0.310966	10
Pituitary	ENSG00000103510.15	16	KAT8	31134894	rs59735493	16	31133100	A	G	0.109811	-0.027	0.015	0.07405	0.475569	0.0596316	1.52244e-15	-0.0567741	0.0323346	0.0791169	0.112815	20
Hypothalamus	ENSG00000229043.2	7	AC091729.9	1202512	rs2949196	7	1202468	A	C	0.375093	-0.016	0.009	0.08491	-1.13175	0.101657	8.66305e-29	0.0141374	0.00805304	0.0791676	0.329362	20
Pituitary	ENSG00000108244.12	17	KRT23	39086417	rs12602480	17	39098378	G	A	0.325112	0.016	0.009	0.07125	0.930273	0.0847837	5.19307e-28	0.0171993	0.00980074	0.0792777	0.604501	20
Pituitary	ENSG00000237438.2	22	CECR7	17529587	rs2845402	22	17542810	C	T	0.510582	-0.016	0.009	0.07486	-1.1608	0.106943	1.90068e-27	0.0137836	0.00785658	0.0793616	0.908917	20
Pituitary	ENSG00000118514.9	6	ALDH8A1	135254894	rs9389254	6	135330709	T	C	0.528646	0.016	0.009	0.07627	-0.768225	0.0722331	2.04036e-26	-0.0208272	0.0118779	0.0795249	0.842587	20
Hypothalamus	ENSG00000237438.2	22	CECR7	17529587	rs2537972	22	17538082	A	C	0.514147	-0.016	0.009	0.0857	-1.19411	0.112578	2.76743e-26	0.0133991	0.00764212	0.0795468	0.816763	20
Pituitary	ENSG00000162836.7	1	ACP6	147122035	rs1344	1	147119273	A	G	0.363095	-0.016	0.009	0.07757	0.908738	0.0858213	3.36161e-26	-0.0176068	0.0100425	0.079561	0.746285	13
Ovary	ENSG00000229043.2	7	AC091729.9	1202512	rs2949196	7	1202468	A	C	0.375093	-0.016	0.009	0.08491	-0.890015	0.0843196	4.8033e-26	0.0179772	0.0102546	0.0795872	0.42059	20
Hypothalamus	ENSG00000166275.11	10	C10orf32	104619349	rs9527	10	104623578	T	C	0.184524	0.031	0.017	0.06861	-0.568539	0.0898309	2.46772e-10	-0.0545257	0.0311176	0.0797312	0.116615	20
Pituitary	ENSG00000213640.3	7	RP11-797H7.3	64324062	rs4718154	7	64342398	C	T	0.388393	-0.016	0.009	0.07427	-0.971653	0.0964263	7.00844e-24	0.0164668	0.00940561	0.0799907	0.5499	20
Pituitary	ENSG00000263335.1	16	AF001548.5	15823690	rs12596141	16	15821246	T	C	0.278566	-0.016	0.009	0.08153	0.930058	0.0932802	2.05012e-23	-0.0172032	0.00982943	0.0800881	0.1925	20
Pituitary	ENSG00000182134.11	1	TDRKH	151753237	rs1623480	1	151746524	A	C	0.210821	0.018	0.01	0.08367	-0.602131	0.080417	7.01406e-14	-0.0298938	0.0170808	0.0800943	0.585101	20
Pituitary	ENSG00000249476.1	5	CTD-2587M2.1	108617445	rs17161729	5	108660528	C	G	0.559908	0.016	0.009	0.08785	0.980056	0.0997757	8.99954e-23	0.0163256	0.00933234	0.0802293	0.377359	20
Pituitary	ENSG00000159210.5	17	SNF8	47014578	rs12939844	17	47025559	A	T	0.172517	-0.02	0.011	0.08167	-0.420526	0.0656562	1.50402e-10	0.0475595	0.0271912	0.0802781	0.894972	16
Pituitary	ENSG00000081760.12	12	AACS	125588899	rs11058046	12	125627053	T	C	0.417448	0.018	0.01	0.06019	0.572913	0.0780649	2.15303e-13	0.0314184	0.017972	0.0804318	0.965977	20
Pituitary	ENSG00000166275.11	10	C10orf32	104619349	rs9527	10	104623578	T	C	0.184524	0.031	0.017	0.06861	-0.516922	0.0843591	8.91923e-10	-0.0599704	0.0343123	0.0805023	0.218889	20
Hypothalamus	ENSG00000189266.7	1	PNRC2	24287775	rs6424145	1	24375689	C	G	0.35113	0.016	0.009	0.08525	-1.01722	0.109207	1.22446e-20	-0.0157291	0.00900735	0.0807664	0.803817	7
Pituitary	ENSG00000162779.16	1	AXDND1	179429362	rs2184575	1	179325506	G	A	0.45773	-0.016	0.009	0.06197	0.710247	0.0802483	8.70363e-19	-0.0225274	0.0129248	0.0813399	0.607985	20
Ovary	ENSG00000096872.11	9	IFT74	27009649	rs10967682	9	27050861	T	A	0.647426	0.018	0.01	0.07779	1.14187	0.164115	3.45765e-12	0.0157636	0.00904588	0.0813984	0.203139	20
Ovary	ENSG00000243926.1	3	TIPARP-AS1	156390890	rs9289971	3	156389947	C	T	0.0715972	-0.022	0.012	0.07945	-0.860538	0.155448	3.09733e-08	0.0255654	0.0146896	0.081793	0.45224	20
Ovary	ENSG00000070081.11	11	NUCB2	17300610	rs10832728	11	17070581	G	A	0.826866	-0.02	0.011	0.06977	-0.441645	0.073609	1.9747e-09	0.0452852	0.0260254	0.0818518	0.536583	18
Ovary	ENSG00000263335.1	16	AF001548.5	15823690	rs12596141	16	15821246	T	C	0.278566	-0.016	0.009	0.08153	0.883137	0.105923	7.58561e-17	-0.0181172	0.01042	0.0820889	0.222689	20
Ovary	ENSG00000230445.4	10	LRRC37A6P	27541831	rs1144511	10	27536232	G	A	0.413308	-0.016	0.009	0.08311	0.90202	0.113373	1.77364e-15	-0.017738	0.0102237	0.082742	0.428107	20
Ovary	ENSG00000232876.1	6	CTA-212D2.2	135378929	rs4142299	6	135377186	T	G	0.52871	0.016	0.009	0.06709	-0.805731	0.101435	1.9682e-15	-0.0198577	0.0114463	0.0827657	0.925017	20
Hypothalamus	ENSG00000272750.1	1	RP11-378J18.8	222833531	rs35158675	1	222829550	A	G	0.600671	0.016	0.009	0.07869	-0.785853	0.0996385	3.09433e-15	-0.02036	0.0117399	0.0828708	0.219311	20
Pituitary	ENSG00000198945.3	6	L3MBTL3	130398719	rs7740107	6	130374461	A	T	0.952795	0.051	0.029	0.07431	-0.851914	0.0825609	5.80548e-25	-0.0598652	0.0345319	0.0829851	0.0419715	20
Pituitary	ENSG00000232876.1	6	CTA-212D2.2	135378929	rs9389255	6	135330873	A	G	0.528667	0.016	0.009	0.07422	-0.69053	0.0893516	1.09053e-14	-0.0231706	0.0133739	0.0831795	0.581118	20
Hypothalamus	ENSG00000263335.1	16	AF001548.5	15823690	rs12596141	16	15821246	T	C	0.278566	-0.016	0.009	0.08153	0.664025	0.0861532	1.28316e-14	-0.0240955	0.0139096	0.0832212	0.252715	20
Hypothalamus	ENSG00000159210.5	17	SNF8	47014578	rs61632152	17	47025654	T	C	0.172517	-0.02	0.011	0.0815	-0.428879	0.0759629	1.6432e-08	0.0466332	0.0269454	0.0835134	0.997606	7
Ovary	ENSG00000237438.2	22	CECR7	17529587	rs2845402	22	17542810	C	T	0.510582	-0.016	0.009	0.07486	-0.8367	0.110755	4.20518e-14	0.0191227	0.0110504	0.0835398	0.585108	12
Hypothalamus	ENSG00000185088.8	15	RPS27L	63434145	rs8027272	15	63378253	A	G	0.379735	-0.016	0.009	0.08401	-0.702463	0.0939079	7.41295e-14	0.022777	0.0131689	0.0837013	0.820016	20
Hypothalamus	ENSG00000232876.1	6	CTA-212D2.2	135378929	rs9376087	6	135372231	G	A	0.529412	0.016	0.009	0.07257	-0.88421	0.119192	1.18583e-13	-0.0180952	0.0104668	0.08384	0.59338	20
Pituitary	ENSG00000089351.10	19	GRAMD1A	35501531	rs2902174	19	35509190	C	T	0.23306	-0.018	0.01	0.08033	-0.37341	0.0602177	5.61066e-10	0.0482044	0.0278857	0.0838727	0.576904	20
Pituitary	ENSG00000176410.7	7	DNAJC30	73096541	rs13234498	7	73104905	G	T	0.370149	-0.018	0.01	0.07719	-0.342348	0.0552298	5.69644e-10	0.0525781	0.0304167	0.0838819	0.94001	6
Ovary	ENSG00000136932.9	9	C9orf156	100675811	rs1561958	9	100669799	T	G	0.822989	-0.02	0.011	0.08532	0.432139	0.0777124	2.68623e-08	-0.0462814	0.0267809	0.0839612	0.97812	17
Pituitary	ENSG00000182722.5	7	SEPHS1P1	64313253	rs6968379	7	64322141	C	G	0.386381	-0.016	0.009	0.06902	-0.757307	0.102872	1.81629e-13	0.0211275	0.0122258	0.0839699	0.721446	20
Hypothalamus	ENSG00000118514.9	6	ALDH8A1	135254894	rs9389255	6	135330873	A	G	0.528667	0.016	0.009	0.07422	-0.772494	0.106796	4.71205e-13	-0.0207121	0.0119973	0.0842754	0.885159	20
Hypothalamus	ENSG00000214087.4	17	ARL16	79649579	rs7215601	17	79637565	G	T	0.190848	0.018	0.01	0.05871	-0.670609	0.109984	1.07864e-09	-0.0268413	0.015548	0.0842852	0.151861	10
Ovary	ENSG00000272541.1	6	XXbac-BPGBPG55C20.1	58182457	rs2012049	6	58294828	T	C	0.605183	-0.021	0.012	0.0741	-0.905509	0.0860799	7.03214e-26	0.0231914	0.0134343	0.0842979	0.98156	20
Pituitary	ENSG00000215190.4	6	LINC00680	58280065	rs4928430	6	58303520	A	T	0.597826	-0.021	0.012	0.07034	-0.858937	0.0822292	1.53401e-25	0.0244488	0.0141655	0.0843571	0.965357	20
Pituitary	ENSG00000112685.9	6	EXOC2	589125	rs2788215	6	704720	T	C	0.905547	-0.023	0.013	0.0927	-0.715453	0.0923437	9.35609e-15	0.0321475	0.018638	0.084558	0.0282444	20
Pituitary	ENSG00000223797.1	3	ENTPD3-AS1	40425056	rs6801859	3	40493218	T	G	0.422188	0.016	0.009	0.06592	-0.485332	0.0684742	1.36256e-12	-0.0329671	0.0191184	0.0846422	0.95361	20
Pituitary	ENSG00000004534.10	3	RBM6	50046061	rs35065728	3	50009176	C	T	0.142431	0.021	0.012	0.07607	-0.616411	0.0628697	1.0759e-22	-0.0340682	0.0197752	0.0849296	0.560434	20
Ovary	ENSG00000272871.1	9	RP11-408A13.4	14589429	rs10961617	9	14609567	A	G	0.267002	-0.016	0.009	0.09875	0.671188	0.0966028	3.70733e-12	-0.0238383	0.0138411	0.0850167	0.700084	20
Hypothalamus	ENSG00000170509.7	4	HSD17B13	88234499	rs10433879	4	88231140	C	G	0.333883	-0.016	0.009	0.08653	1.01033	0.146117	4.69502e-12	-0.0158364	0.0091977	0.0851095	0.349504	20
Ovary	ENSG00000162779.16	1	AXDND1	179429362	rs67545145	1	179336329	T	C	0.453426	-0.016	0.009	0.06364	0.746893	0.108204	5.10379e-12	-0.0214221	0.0124431	0.0851427	0.382904	20
Pituitary	ENSG00000173566.9	8	NUDT18	21965657	rs7830885	8	21967075	T	G	0.378358	-0.021	0.012	0.07925	-0.62484	0.0652273	9.75868e-22	0.0336086	0.0195228	0.0851584	0.242122	12
Ovary	ENSG00000198933.5	17	TBKBP1	45780431	rs4561509	17	45781799	A	G	0.363852	-0.018	0.01	0.05883	-0.289511	0.0492466	4.1326e-09	0.0621738	0.0361238	0.0852273	0.80244	20
Pituitary	ENSG00000272541.1	6	XXbac-BPGBPG55C20.1	58182457	rs2012049	6	58294828	T	C	0.605183	-0.021	0.012	0.0741	-1.04899	0.110622	2.47839e-21	0.0200193	0.0116327	0.0852617	0.942495	19
Ovary	ENSG00000249476.1	5	CTD-2587M2.1	108617445	rs10463600	5	108663636	A	G	0.553313	0.016	0.009	0.0883	0.785603	0.116264	1.4082e-11	0.0203665	0.011846	0.0855655	0.938191	20
Pituitary	ENSG00000023445.9	11	BIRC3	102199174	rs35612369	11	102159832	T	G	0.256664	-0.018	0.01	0.0638	0.504295	0.0868751	6.44323e-09	-0.0356934	0.0207611	0.0855705	0.828466	7
Hypothalamus	ENSG00000143194.8	1	MAEL	166974898	rs7551881	1	166955312	T	G	0.268621	0.016	0.009	0.08137	-0.67974	0.102711	3.64166e-11	-0.0235384	0.0137098	0.0859957	0.655881	17
Pituitary	ENSG00000120451.6	11	SNX19	130765867	rs139989165	11	130780865	G	A	0.149926	0.019	0.011	0.09208	1.27397	0.0938583	5.76383e-42	0.014914	0.00870406	0.0866289	0.00131807	20
Ovary	ENSG00000082482.9	1	KCNK2	215294777	rs2601640	1	215187356	C	T	0.507853	-0.016	0.009	0.07316	-0.675319	0.105599	1.60409e-10	0.0236925	0.0138324	0.0867443	0.230109	19
Hypothalamus	ENSG00000230513.1	22	THAP7-AS1	21360558	rs12165467	22	21366206	T	C	0.250189	0.018	0.01	0.07008	-0.689257	0.123976	2.70398e-08	-0.0261151	0.0152498	0.0868078	0.226672	7
Hypothalamus	ENSG00000133466.9	22	C1QTNF6	37585816	rs229537	22	37590302	G	C	0.569592	-0.016	0.009	0.07851	-0.615192	0.0964814	1.81443e-10	0.0260081	0.0151876	0.0868113	0.486526	15
Pituitary	ENSG00000144559.6	3	TAMM41	11860154	rs9876026	3	11849807	C	A	0.763806	-0.019	0.011	0.09225	-0.993655	0.0795612	8.55143e-36	0.0191213	0.0111756	0.0870835	0.685799	16
Pituitary	ENSG00000167608.7	19	TMC4	54670395	rs36655	19	54665970	T	C	0.163882	0.023	0.013	0.07755	-0.420958	0.0632593	2.84296e-11	-0.0546373	0.0319548	0.0872971	0.194513	12
Pituitary	ENSG00000170509.7	4	HSD17B13	88234499	rs10433879	4	88231140	C	G	0.333883	-0.016	0.009	0.08653	0.739464	0.11969	6.48501e-10	-0.0216373	0.0126648	0.0875522	0.445159	14
Pituitary	ENSG00000189136.4	15	UBE2Q2P1	85092019	rs1828571	15	85091770	G	A	0.303019	0.016	0.009	0.07989	-0.493454	0.0803155	8.04974e-10	-0.0324245	0.018987	0.0876875	0.667251	20
Pituitary	ENSG00000183914.10	17	DNAH2	7678867	rs57727356	17	7644501	A	C	0.238556	-0.023	0.013	0.07657	0.603211	0.0926209	7.38175e-11	-0.0381293	0.0223324	0.0877567	0.546666	7
Pituitary	ENSG00000198502.5	6	HLA-DRB5	32491592	rs9271152	6	32577531	G	T	0.822545	0.019	0.011	0.08788	-1.20746	0.111802	3.44254e-27	-0.0157355	0.00922581	0.0880831	0.5982	20
Pituitary	ENSG00000144895.7	3	EIF2A	150286085	rs2868946	3	150306490	C	T	0.905506	-0.026	0.015	0.09276	0.810453	0.0849692	1.45329e-21	-0.0320808	0.0188113	0.0881194	0.11566	5
Pituitary	ENSG00000272864.1	1	RP11-17E13.2	75164735	rs6666150	1	75170352	C	T	0.119687	0.026	0.015	0.07412	-0.786734	0.08294	2.41039e-21	-0.033048	0.0193819	0.0881759	0.48787	11
Ovary	ENSG00000198502.5	6	HLA-DRB5	32491592	rs9270986	6	32574060	C	A	0.822173	0.019	0.011	0.09644	-1.29793	0.125177	3.44103e-25	-0.0146387	0.00859182	0.0884196	0.460253	20
Pituitary	ENSG00000213760.6	6	ATP6V1G2	31513432	rs2239705	6	31513402	A	G	0.153646	-0.019	0.011	0.09652	0.974136	0.0945719	7.01088e-25	-0.0195045	0.0114497	0.0884767	0.604936	20
Ovary	ENSG00000156171.10	1	DRAM2	111671396	rs629608	1	111738116	G	T	0.510135	-0.016	0.009	0.07502	0.476746	0.08045	3.10418e-09	-0.0335608	0.0197092	0.0886048	0.248414	9
Pituitary	ENSG00000147439.7	8	BIN3	22502844	rs876714	8	22482799	G	A	0.378132	-0.016	0.009	0.07801	0.444327	0.0760132	5.05373e-09	-0.0360095	0.0211714	0.0889702	0.446429	20
Ovary	ENSG00000171084.11	3	FAM86JP	125642165	rs12495005	3	125636177	C	T	0.0896577	-0.026	0.015	0.08944	0.88565	0.101846	3.43885e-18	-0.029357	0.0172699	0.089151	0.985679	20
Pituitary	ENSG00000157219.3	7	HTR5A	154869811	rs2581851	7	154844123	T	C	0.132787	-0.021	0.012	0.06471	-0.719211	0.102332	2.0921e-12	0.0291987	0.0171944	0.0894796	0.6454	17
Pituitary	ENSG00000177663.9	22	IL17RA	17581213	rs2845396	22	17521093	T	C	0.510135	-0.016	0.009	0.09084	0.335128	0.0584984	1.0112e-08	-0.047743	0.0281188	0.089526	0.416771	14
Hypothalamus	ENSG00000198502.5	6	HLA-DRB5	32491592	rs3129750	6	32581515	A	G	0.822545	0.019	0.011	0.08933	-1.04357	0.116026	2.37783e-19	-0.0182067	0.0107334	0.0898335	0.301692	20
Pituitary	ENSG00000108439.5	17	PNPO	46022263	rs2002136	17	46022889	T	C	0.533639	-0.016	0.009	0.07264	-0.34117	0.0602042	1.45423e-08	0.0468974	0.0276475	0.0898355	0.756288	20
Hypothalamus	ENSG00000144895.7	3	EIF2A	150286085	rs2090916	3	150307263	G	A	0.905506	-0.026	0.015	0.09279	0.685914	0.0858949	1.39953e-15	-0.0379056	0.0223779	0.0902864	0.103817	4
Ovary	ENSG00000237560.1	17	AC004562.1	67968763	rs180058	17	67963779	T	A	0.816972	-0.019	0.011	0.08983	0.772453	0.0908803	1.9012e-17	-0.024597	0.0145314	0.0905173	0.859455	18
Ovary	ENSG00000144895.7	3	EIF2A	150286085	rs2868946	3	150306490	C	T	0.905506	-0.026	0.015	0.09276	0.663262	0.0869725	2.41938e-14	-0.0392002	0.0231923	0.0909851	0.569655	4
Ovary	ENSG00000165219.17	9	GAPVD1	128076779	rs12000956	9	128150134	G	C	0.136228	0.021	0.012	0.09686	1.39244	0.213704	7.23321e-11	0.0150814	0.00892338	0.0910082	0.00500873	14
Ovary	ENSG00000144559.6	3	TAMM41	11860154	rs2133133	3	11845285	C	G	0.762941	-0.019	0.011	0.09161	-0.671466	0.08353	9.08533e-16	0.0282963	0.016756	0.0912715	0.707764	15
Pituitary	ENSG00000267065.1	17	CTD-2246P4.1	74798580	rs62086057	17	74819228	G	A	0.0301757	0.036	0.021	0.08261	1.60715	0.180454	5.28369e-19	0.0223999	0.0133065	0.0923006	0.0810281	13
Pituitary	ENSG00000230091.2	10	TMEM254-AS1	81822642	rs55701754	10	81790269	C	T	0.42003	0.019	0.011	0.06758	0.661817	0.0904763	2.57739e-13	0.0287088	0.017078	0.0927548	0.686056	20
Pituitary	ENSG00000214087.4	17	ARL16	79649579	rs12945187	17	79642556	C	T	0.19291	0.017	0.01	0.08308	-1.07283	0.0960113	5.46637e-29	-0.0158459	0.0094284	0.0928288	0.302614	20
Pituitary	ENSG00000225548.1	3	AC098973.2	27888522	rs6808561	3	27844333	G	T	0.973624	-0.099	0.058	0.08898	-0.987984	0.109848	2.38193e-19	0.100204	0.0597532	0.0935494	NA	NA
Pituitary	ENSG00000251454.1	4	RP11-542G1.2	76275361	rs35935947	4	76359555	T	C	0.0814565	-0.024	0.014	0.07841	-0.738226	0.0925066	1.46038e-15	0.0325104	0.019397	0.0937283	0.588673	20
Pituitary	ENSG00000235821.1	6	IFITM4P	29718715	rs4084764	6	29700820	T	G	0.381825	0.019	0.011	0.07728	0.761935	0.110883	6.35109e-12	0.0249365	0.014886	0.0939027	0.436157	20
Ovary	ENSG00000215190.4	6	LINC00680	58280065	rs4928688	6	58205893	C	T	0.596642	-0.022	0.013	0.07863	-1.0283	0.0885883	3.76933e-31	0.0213945	0.0127759	0.094012	0.954489	20
Pituitary	ENSG00000065613.9	10	SLK	105757975	rs2476945	10	105749267	T	C	0.13253	-0.021	0.012	0.0687	0.365092	0.0647077	1.6792e-08	-0.0575197	0.0344131	0.0946333	0.29631	12
Ovary	ENSG00000172803.13	11	SNX32	65611142	rs11227332	11	65623739	G	A	0.0584077	-0.029	0.017	0.08547	0.737325	0.0891713	1.35504e-16	-0.0393314	0.0235419	0.0947813	0.0819367	14
Hypothalamus	ENSG00000226002.1	7	RP11-460N20.5	64552545	rs4717247	7	64783235	A	T	0.392296	-0.017	0.01	0.08029	1.15392	0.131126	1.36712e-18	-0.0147324	0.00882633	0.0950896	0.844701	20
Ovary	ENSG00000214087.4	17	ARL16	79649579	rs12945187	17	79642556	C	T	0.19291	0.017	0.01	0.08308	-0.749449	0.0877113	1.29096e-17	-0.0226833	0.0136047	0.0954507	0.194398	12
Pituitary	ENSG00000051620.6	6	HEBP2	138733938	rs2274659	6	138725677	A	G	0.0863095	-0.024	0.014	0.07674	-0.806317	0.118958	1.21712e-11	0.029765	0.0179096	0.0965216	0.664687	9
Hypothalamus	ENSG00000272792.1	3	RP11-141C7.4	195367096	rs66497464	3	195316155	C	T	0.0463378	-0.031	0.018	0.09315	-0.779719	0.128872	1.44534e-09	0.0397579	0.0240023	0.0976361	0.218167	20
Pituitary	ENSG00000226752.3	9	PSMD5-AS1	123601878	rs12343516	9	123603469	C	A	0.496629	-0.015	0.009	0.1001	-1.10018	0.0739444	4.54803e-50	0.0136341	0.00823164	0.0976596	0.829914	20
Ovary	ENSG00000100731.11	14	PCNX	71478110	rs7160958	14	71442526	A	C	0.73455	-0.017	0.01	0.07874	-0.559777	0.0786256	1.08299e-12	0.0303692	0.0183665	0.0982261	0.579291	12
Hypothalamus	ENSG00000226752.3	9	PSMD5-AS1	123601878	rs13299616	9	123594803	C	T	0.49739	-0.015	0.009	0.09592	-1.16594	0.0890758	3.791e-39	0.0128652	0.00778142	0.0982662	0.797002	20
Ovary	ENSG00000226752.3	9	PSMD5-AS1	123601878	rs4837796	9	123610288	T	C	0.494729	-0.015	0.009	0.1057	-1.14254	0.0879306	1.32933e-38	0.0131286	0.00794172	0.0983058	0.925559	20
Pituitary	ENSG00000197020.6	19	ZNF100	21927999	rs7252798	19	21908053	T	C	0.342262	0.015	0.009	0.1093	0.917976	0.0744701	6.49943e-35	0.0163403	0.00989339	0.0986083	0.760544	20
Pituitary	ENSG00000226864.1	10	RP11-500G22.2	123699653	rs10887024	10	123688152	T	A	0.590977	-0.015	0.009	0.115	-0.926087	0.0805018	1.26046e-30	0.0161972	0.00981977	0.0990563	0.271899	20
Pituitary	ENSG00000181126.9	6	HLA-V	29762159	rs62390518	6	29916351	T	C	0.292628	-0.022	0.013	0.09829	1.19743	0.165157	4.16043e-13	-0.0183727	0.0111484	0.0993507	0.475487	20
Pituitary	ENSG00000013306.11	17	SLC25A39	42399615	rs10852959	17	42378198	G	C	0.926903	0.022	0.013	0.1033	-0.458583	0.0633856	4.66177e-13	-0.0479739	0.0291134	0.099388	0.88782	12
Ovary	ENSG00000246375.2	4	RP11-10L7.1	89229333	rs7656367	4	89196821	G	A	0.322643	-0.017	0.01	0.0806	0.698074	0.104805	2.72571e-11	-0.0243527	0.0147844	0.0995179	0.868358	15
Hypothalamus	ENSG00000271817.1	4	U3	159621951	rs17843919	4	159638966	G	A	0.108352	-0.019	0.011	0.08818	0.661909	0.121361	4.92407e-08	-0.0287049	0.0174321	0.0996263	0.592633	18
Pituitary	ENSG00000227354.2	13	RBM26-AS1	79989453	rs2296286	13	79980609	A	C	0.175644	0.02	0.012	0.1003	1.45784	0.137111	2.10361e-26	0.0137189	0.00833187	0.0996484	0.0644	14
Ovary	ENSG00000227354.2	13	RBM26-AS1	79989453	rs2296286	13	79980609	A	C	0.175644	0.02	0.012	0.1003	1.51782	0.146534	3.8446e-25	0.0131768	0.00800777	0.0998664	0.0340532	9
Ovary	ENSG00000226864.1	10	RP11-500G22.2	123699653	rs10887024	10	123688152	T	A	0.590977	-0.015	0.009	0.115	-1.06888	0.103253	4.09793e-25	0.0140334	0.00852846	0.0998715	0.0604073	18
Hypothalamus	ENSG00000078487.13	7	ZCWPW1	100012445	rs113738841	7	100081306	T	C	0.0345982	0.066	0.039	0.09188	0.418361	0.0595488	2.1327e-12	0.157758	0.0958873	0.0999184	0.323795	11
Pituitary	ENSG00000175170.10	20	FAM182B	25796481	rs6115458	20	25969265	G	A	0.359375	0.015	0.009	0.1021	0.957827	0.0930453	7.4842e-25	0.0156604	0.00951862	0.0999197	0.706681	13
Pituitary	ENSG00000242349.1	1	NPPA-AS1	11905948	rs198405	1	11897271	C	T	0.00669643	0.073	0.044	0.09338	-1.08568	0.0879359	5.10241e-35	-0.067239	0.0408919	0.100112	0.798752	6
Pituitary	ENSG00000185324.17	16	CDK10	89754947	rs2075880	16	89755216	G	A	0.421412	-0.015	0.009	0.09758	-0.423957	0.0436303	2.55085e-22	0.0353809	0.0215386	0.100449	0.215287	20
Pituitary	ENSG00000056558.6	9	TRAF1	123678061	rs7465958	9	123719335	A	G	0.189179	-0.017	0.01	0.08796	0.651241	0.102485	2.09128e-10	-0.026104	0.0158953	0.100539	0.493987	12
Ovary	ENSG00000197020.6	19	ZNF100	21927999	rs7252798	19	21908053	T	C	0.342262	0.015	0.009	0.1093	0.914184	0.0950849	6.95143e-22	0.0164081	0.00999167	0.100554	0.66654	20
Pituitary	ENSG00000254614.1	11	AP003068.23	64947117	rs12422027	11	64948555	G	A	0.276866	0.015	0.009	0.09567	-0.855861	0.0900652	2.04559e-21	-0.0175262	0.0106762	0.100671	0.43594	17
Hypothalamus	ENSG00000267065.1	17	CTD-2246P4.1	74798580	rs62086057	17	74819228	G	A	0.0301757	0.036	0.021	0.08261	1.45758	0.255918	1.23021e-08	0.0246985	0.0150459	0.100685	0.0816475	10
Hypothalamus	ENSG00000255328.1	11	RP11-326C3.12	328646	rs6598043	11	324630	C	G	0.587511	-0.017	0.01	0.08946	0.769364	0.122113	2.96783e-10	-0.0220962	0.0134626	0.100735	0.656864	3
Pituitary	ENSG00000235652.3	6	RP11-545I5.3	146170995	rs6570719	6	146097181	G	A	0.754288	-0.017	0.01	0.08062	-0.411117	0.0663939	5.93734e-10	0.0413508	0.025224	0.101142	0.464564	19
Hypothalamus	ENSG00000215146.4	10	RP11-313J2.1	42845368	rs2505825	10	42838175	G	A	0.800224	-0.02	0.012	0.09166	0.80887	0.091597	1.03979e-18	-0.0247259	0.0150974	0.101473	0.864157	20
Pituitary	ENSG00000163041.5	1	H3F3A	226254640	rs6692329	1	226278185	A	G	0.701954	-0.015	0.009	0.1154	-0.694319	0.0793982	2.23472e-18	0.0216039	0.0131957	0.101589	0.290646	20
Hypothalamus	ENSG00000272316.1	6	XXbac-BPGBPG55C20.2	58237513	rs4928688	6	58205893	C	T	0.596642	-0.022	0.013	0.07863	0.494214	0.0765165	1.05455e-10	-0.0445151	0.0271923	0.10162	0.971692	14
Hypothalamus	ENSG00000272541.1	6	XXbac-BPGBPG55C20.1	58182457	rs6918757	6	58206146	C	T	0.596413	-0.022	0.013	0.07846	-0.79243	0.123876	1.58519e-10	0.0277627	0.0169696	0.101834	0.945054	20
Pituitary	ENSG00000166268.6	12	MYRFL	70285980	rs4332561	12	70157582	T	C	0.394318	-0.015	0.009	0.09711	1.53419	0.179473	1.24887e-17	-0.00977715	0.00597675	0.101868	0.698257	20
Hypothalamus	ENSG00000235903.3	13	CPB2-AS1	46657204	rs4942479	13	46677017	A	G	0.633898	-0.015	0.009	0.1098	0.709457	0.0833608	1.7292e-17	-0.0211429	0.0129267	0.101924	0.736137	13
Hypothalamus	ENSG00000056558.6	9	TRAF1	123678061	rs2109895	9	123677827	T	C	0.705618	-0.017	0.01	0.09421	0.520116	0.0869489	2.20605e-09	-0.032685	0.0199878	0.101997	0.199896	16
Hypothalamus	ENSG00000226864.1	10	RP11-500G22.2	123699653	rs10887024	10	123688152	T	A	0.590977	-0.015	0.009	0.115	-0.756322	0.0907778	7.97731e-17	0.0198328	0.0121355	0.102198	0.30365	20
Ovary	ENSG00000118514.9	6	ALDH8A1	135254894	rs9402677	6	135370708	T	A	0.528667	0.015	0.009	0.08761	-0.843756	0.101315	8.22051e-17	-0.0177777	0.0108781	0.102204	0.861912	20
Pituitary	ENSG00000034239.6	8	EFCAB1	49635609	rs13269609	8	49686049	T	C	0.439615	-0.015	0.009	0.1113	-0.631092	0.0759617	9.73068e-17	0.0237683	0.0145451	0.102236	0.199181	20
Pituitary	ENSG00000183617.4	19	MRPL54	3765617	rs4807507	19	3763575	C	G	0.652861	-0.017	0.01	0.09922	0.3473	0.0588539	3.61188e-09	-0.048949	0.0299646	0.10235	0.0725576	9
Ovary	ENSG00000186468.8	5	RPS23	81571786	rs226203	5	81570394	A	G	0.903758	-0.037	0.022	0.08968	0.39082	0.0569963	7.03515e-12	-0.0946727	0.0579604	0.102384	0.330484	12
Ovary	ENSG00000111671.5	12	SPSB2	6989317	rs10849531	12	6990548	G	A	0.503507	-0.015	0.009	0.09351	0.811682	0.0991259	2.6474e-16	-0.0184801	0.0113154	0.102431	0.113915	16
Ovary	ENSG00000242086.4	3	LINC00969	195420677	rs9871344	3	195750016	A	T	0.062267	-0.027	0.016	0.08357	0.675451	0.104997	1.25067e-10	-0.0399733	0.0244893	0.102622	0.679659	20
Hypothalamus	ENSG00000188629.7	19	ZNF177	9483494	rs62103915	19	9543029	C	T	0.0904018	-0.035	0.021	0.09518	-1.15655	0.143615	8.06895e-16	0.0302624	0.0185422	0.102663	0.16804	6
Pituitary	ENSG00000237416.2	1	RP11-465K1.2	95311643	rs859104	1	95321026	C	G	0.635044	0.017	0.01	0.08826	-0.533953	0.0916629	5.70514e-09	-0.031838	0.0195095	0.102695	0.933958	12
Hypothalamus	ENSG00000242349.1	1	NPPA-AS1	11905948	rs5065	1	11906068	G	A	0.00669643	0.073	0.044	0.09262	-1.29311	0.145857	7.60789e-19	-0.056453	0.0346172	0.102937	0.586967	5
Hypothalamus	ENSG00000237742.2	6	RP11-624M8.1	125985020	rs1777220	6	126022602	T	G	0.151786	0.02	0.012	0.1029	0.622409	0.0794658	4.7859e-15	0.0321332	0.0197116	0.103066	0.304291	20
Pituitary	ENSG00000128891.11	15	C15orf57	40839069	rs12913296	15	40844222	A	G	0.0919583	-0.038	0.023	0.09684	-0.823836	0.0832329	4.24825e-23	0.0461257	0.0283044	0.10318	0.45555	8
Pituitary	ENSG00000122643.14	7	NT5C3A	33078075	rs6462455	7	33109186	A	G	0.609316	-0.017	0.01	0.06705	-0.509614	0.0892302	1.12164e-08	0.0333586	0.0204735	0.103239	0.57304	10
Ovary	ENSG00000011590.9	19	ZBTB32	36201684	rs9917056	19	36182704	C	A	0.443425	0.015	0.009	0.09821	0.801127	0.103686	1.10581e-14	0.0187236	0.0114926	0.103272	0.545834	20
Pituitary	ENSG00000127481.10	1	UBR4	19470002	rs6693149	1	19446587	T	C	0.0794183	0.029	0.017	0.08071	0.307809	0.0561616	4.23467e-08	0.0942143	0.0578424	0.103353	0.154866	9
Ovary	ENSG00000260581.1	5	CTB-113P19.4	151033423	rs17718324	5	151058179	A	G	0.0535714	-0.029	0.017	0.09146	1.41007	0.257596	4.40084e-08	-0.0205664	0.012628	0.103391	0.457954	3
Ovary	ENSG00000260911.1	16	RP11-196G11.2	31057836	rs17839567	16	31057945	G	A	0.113467	-0.025	0.015	0.1022	0.640967	0.084999	4.66805e-14	-0.0390036	0.0239669	0.103654	0.1504	20
Pituitary	ENSG00000132199.14	18	ENOSF1	692611	rs2847601	18	694678	A	G	0.0912188	0.027	0.016	0.08833	0.382532	0.0626355	1.01348e-09	0.0705823	0.0433939	0.103833	0.284519	8
Pituitary	ENSG00000198131.9	19	ZNF544	58764387	rs260456	19	58767565	T	C	0.594192	-0.015	0.009	0.09982	-0.49306	0.0664092	1.13141e-13	0.0304223	0.0187076	0.103908	0.154895	20
Pituitary	ENSG00000078487.13	7	ZCWPW1	100012445	rs111493473	7	100049742	G	A	0.0349702	0.066	0.039	0.09246	0.464495	0.0791355	4.36811e-09	0.14209	0.0873822	0.103934	0.406096	10
Ovary	ENSG00000228032.1	14	C14orf144	104711507	rs4072199	14	104713333	C	T	0.419594	-0.015	0.009	0.08192	0.620665	0.0837855	1.28425e-13	-0.0241676	0.0148631	0.103945	0.307229	12
Hypothalamus	ENSG00000189223.9	2	AC016683.6	114001628	rs7589901	2	113993344	C	A	0.304348	-0.015	0.009	0.1056	-0.932799	0.126026	1.34491e-13	0.0160806	0.00988996	0.103959	0.988538	20
Pituitary	ENSG00000272750.1	1	RP11-378J18.8	222833531	rs12043288	1	222906294	G	A	0.601443	0.015	0.009	0.09361	-0.591559	0.0800032	1.4227e-13	-0.0253567	0.0155957	0.103976	0.255978	20
Hypothalamus	ENSG00000241170.2	11	RP11-147I3.1	74609199	rs10160410	11	74582131	C	T	0.520119	0.015	0.009	0.08569	-0.719089	0.0986189	3.06306e-13	-0.0208597	0.0128386	0.104213	0.259332	20
Ovary	ENSG00000239335.4	12	RP11-745O10.2	66526389	rs7979576	12	66497930	T	C	0.86699	0.023	0.014	0.09756	-0.97826	0.0969086	5.83304e-24	-0.0235111	0.0144994	0.104905	0.233252	14
Pituitary	ENSG00000099956.13	22	SMARCB1	24152919	rs35370296	22	24157537	C	T	0.102163	0.035	0.021	0.09593	-0.54949	0.078649	2.81608e-12	-0.0636954	0.0392896	0.10498	0.720863	9
Pituitary	ENSG00000085511.15	6	MAP3K4	161490821	rs2282143	6	160557643	T	C	0.127604	-0.02	0.012	0.09536	2.9524	0.426496	4.43883e-12	-0.00677415	0.00418063	0.105154	0.0981935	3
Hypothalamus	ENSG00000242852.2	19	ZNF709	12598333	rs10406102	19	12577008	A	G	0.102919	0.022	0.013	0.09211	0.370316	0.0660685	2.08217e-08	0.0594087	0.0366703	0.105216	0.114203	9
Pituitary	ENSG00000257698.1	12	RP11-620J15.3	58327634	rs10783859	12	58332794	A	C	0.73554	0.02	0.012	0.1006	-0.357372	0.0520412	6.55206e-12	-0.0559641	0.0345533	0.105308	0.0601989	20
Hypothalamus	ENSG00000255284.1	11	AP006621.5	780937	rs4963153	11	791462	A	G	0.238278	0.015	0.009	0.09971	0.701897	0.102805	8.64326e-12	0.0213707	0.0131989	0.105421	0.505769	20
Hypothalamus	ENSG00000125618.12	2	PAX8	114005050	rs7421852	2	113990261	A	G	0.310345	-0.015	0.009	0.1121	-0.932808	0.136713	8.90934e-12	0.0160805	0.00993196	0.105433	0.964845	20
Pituitary	ENSG00000263753.2	18	LINC00667	5242552	rs12959438	18	5247985	A	G	0.0714823	0.025	0.015	0.1002	0.618884	0.0914047	1.2806e-11	0.0403953	0.0249607	0.105585	0.446364	11
Hypothalamus	ENSG00000251022.2	4	THAP9-AS1	83818137	rs11937821	4	83865485	T	C	0.508258	-0.015	0.009	0.08465	-0.545688	0.080894	1.52275e-11	0.0274882	0.0169889	0.10566	0.956967	18
Hypothalamus	ENSG00000138363.10	2	ATIC	216195513	rs7594345	2	216179251	T	C	0.517537	0.015	0.009	0.09339	0.629581	0.0945788	2.80079e-11	0.0238254	0.0147365	0.10593	0.824581	11
Hypothalamus	ENSG00000248275.1	5	TRIM52-AS1	180693760	rs2545073	5	180710261	C	T	0.346915	-0.018	0.011	0.1098	-1.06949	0.102641	2.01523e-25	0.0168305	0.0104113	0.105975	0.0322177	12
Ovary	ENSG00000254614.1	11	AP003068.23	64947117	rs12422027	11	64948555	G	A	0.276866	0.015	0.009	0.09567	-0.864107	0.130176	3.17951e-11	-0.017359	0.0107387	0.105988	0.447739	10
Hypothalamus	ENSG00000182534.9	17	MXRA7	74688419	rs7223751	17	74682885	G	A	0.519787	-0.015	0.009	0.09811	-0.904335	0.136634	3.62399e-11	0.0165868	0.0102627	0.106048	0.935607	20
Hypothalamus	ENSG00000005156.7	17	LIG3	33319798	rs1088450	17	33399745	C	T	0.305369	0.02	0.012	0.07646	-0.641559	0.0971488	4.00538e-11	-0.0311741	0.0192909	0.106095	0.0882385	14
Ovary	ENSG00000242349.1	1	NPPA-AS1	11905948	rs198360	1	11904569	C	T	0.00669643	0.073	0.044	0.09453	-1.05248	0.148742	1.48519e-12	-0.06936	0.0429398	0.106249	0.653148	3
Pituitary	ENSG00000226194.1	6	RP1-137D17.1	169779286	rs454974	6	169812358	T	C	0.374441	-0.015	0.009	0.1014	0.951894	0.146239	7.55639e-11	-0.0157581	0.00975985	0.106402	0.781444	19
Pituitary	ENSG00000234409.4	22	AC006547.14	20137174	rs139050179	22	20137723	T	C	0.533841	-0.015	0.009	0.108	0.369287	0.0573603	1.2104e-10	-0.0406188	0.0251747	0.106641	0.60083	20
Ovary	ENSG00000034239.6	8	EFCAB1	49635609	rs13269609	8	49686049	T	C	0.439615	-0.015	0.009	0.1113	-0.48855	0.0761954	1.43809e-10	0.0307031	0.019034	0.106731	0.112325	15
Pituitary	ENSG00000234073.1	3	AC011816.1	36921947	rs11921747	3	36924636	C	A	0.587863	-0.015	0.009	0.09735	-0.768683	0.122346	3.32414e-10	0.0195139	0.0121133	0.107191	0.698294	3
Ovary	ENSG00000273442.1	22	AC006946.17	17561968	rs947822	22	17529814	C	T	0.511161	-0.015	0.009	0.09647	0.537712	0.0871397	6.79939e-10	-0.027896	0.0173373	0.107614	0.324101	13
Ovary	ENSG00000272750.1	1	RP11-378J18.8	222833531	rs17163345	1	222806218	G	A	0.602584	0.015	0.009	0.08714	-0.575161	0.0938494	8.86807e-10	-0.0260797	0.0162161	0.107779	0.351946	20
Pituitary	ENSG00000250090.1	20	RP13-401N8.3	25817044	rs6050960	20	25857685	G	A	0.362236	0.018	0.011	0.1045	-0.873134	0.101637	8.64423e-18	-0.0206154	0.0128248	0.107953	0.715366	20
Ovary	ENSG00000156261.8	21	CCT8	30437122	rs2070611	21	30445774	C	G	0.17003	0.031	0.019	0.09344	0.929451	0.104325	5.14116e-19	0.033353	0.0207821	0.108518	0.0870878	20
Hypothalamus	ENSG00000166268.6	12	MYRFL	70285980	rs4332561	12	70157582	T	C	0.394318	-0.015	0.009	0.09711	1.38032	0.234265	3.81271e-09	-0.010867	0.00677606	0.108771	0.793055	11
Ovary	ENSG00000166436.11	11	TRIM66	8663498	rs11042041	11	8714138	T	C	0.17988	-0.018	0.011	0.1089	0.815213	0.10466	6.74578e-15	-0.0220801	0.013788	0.109287	0.0586689	20
Ovary	ENSG00000065060.12	6	UHRF1BP1	34805386	rs12177835	6	34792262	G	A	0.483919	0.015	0.009	0.1159	0.600915	0.104905	1.0152e-08	0.0249619	0.0155982	0.109531	0.29442	15
Ovary	ENSG00000151806.9	4	GUF1	44691758	rs73183301	4	44811529	C	G	0.125934	0.02	0.012	0.1081	0.900703	0.157269	1.02133e-08	0.0222049	0.0138756	0.109536	0.305658	12
Pituitary	ENSG00000134905.12	13	CARS2	111329694	rs2296661	13	111299718	T	C	0.139121	-0.018	0.011	0.1097	-0.838051	0.110045	2.62628e-14	0.0214784	0.0134253	0.109632	0.496348	20
Pituitary	ENSG00000205281.6	15	GOLGA6L10	82638418	rs783536	15	83252783	C	T	0.461223	0.015	0.009	0.09567	0.648755	0.114647	1.52519e-08	0.0231212	0.0144619	0.109873	0.0379471	9
Pituitary	ENSG00000255455.2	11	RP11-890B15.3	130738145	rs11222385	11	130779052	A	G	0.160954	0.018	0.011	0.1149	0.534572	0.0713666	6.86057e-14	0.0336718	0.0210625	0.109896	0.00439825	20
Pituitary	ENSG00000244515.1	3	KRT18P34	156881086	rs12495519	3	157017674	C	T	0.386015	-0.015	0.009	0.1063	-0.589974	0.105623	2.32838e-08	0.0254248	0.0159195	0.110247	0.282975	20
Ovary	ENSG00000244515.1	3	KRT18P34	156881086	rs2047648	3	157033438	T	A	0.383359	-0.015	0.009	0.09878	-0.877556	0.157365	2.4532e-08	0.0170929	0.010704	0.110294	0.357324	20
Pituitary	ENSG00000221990.2	5	C5orf55	442451	rs890985	5	479746	G	C	0.445884	0.015	0.009	0.09582	0.447773	0.0805425	2.7061e-08	0.0334991	0.0209832	0.110384	0.369932	19
Pituitary	ENSG00000163746.7	3	PLSCR2	146182430	rs506791	3	146191013	C	T	0.628571	-0.015	0.009	0.1015	0.583966	0.106019	3.6272e-08	-0.0256864	0.0161019	0.110659	0.0852619	8
Ovary	ENSG00000235033.3	6	RP11-61I13.3	39858713	rs1109104	6	39879088	T	G	0.607496	0.015	0.009	0.09805	0.488153	0.0888062	3.86667e-08	0.0307281	0.0192657	0.11072	0.674762	20
Pituitary	ENSG00000075413.13	14	MARK3	103910948	rs3783395	14	103895020	C	T	0.148659	-0.018	0.011	0.1054	0.494281	0.0697861	1.41272e-12	-0.0364165	0.0228408	0.110854	0.495118	20
Ovary	ENSG00000175164.9	9	ABO	136140784	rs8176693	9	136137657	T	C	0.187406	-0.018	0.011	0.1102	0.944979	0.139155	1.11466e-11	-0.019048	0.0119737	0.111648	0.85769	20
Ovary	ENSG00000260404.2	4	RP11-384K6.6	119533178	rs28448851	4	119492751	G	A	0.204703	-0.018	0.011	0.1065	-0.643613	0.0971235	3.43155e-11	0.0279671	0.0176044	0.11214	0.405546	14
Pituitary	ENSG00000203666.8	1	EFCAB2	245227944	rs61844237	1	245133662	C	G	0.599702	-0.016	0.01	0.1013	-0.867655	0.0673312	5.37042e-38	0.0184405	0.0116138	0.11233	0.999802	20
Pituitary	ENSG00000048544.5	6	MRPS10	42180071	rs2894442	6	42160217	A	G	0.851935	-0.021	0.013	0.09103	0.555069	0.0669339	1.10623e-16	-0.0378331	0.0238607	0.112834	0.270544	20
Ovary	ENSG00000213760.6	6	ATP6V1G2	31513432	rs2516490	6	31487222	T	C	0.15313	-0.018	0.011	0.1199	0.886835	0.138884	1.70911e-10	-0.0202969	0.0128045	0.112934	0.726883	13
Hypothalamus	ENSG00000135778.7	1	NTPCR	233102765	rs12725558	1	233091463	A	T	0.127976	-0.021	0.013	0.1066	0.938668	0.115711	4.97193e-16	-0.0223721	0.0141213	0.11313	0.613214	6
Hypothalamus	ENSG00000260088.1	1	RP11-92G12.3	200651006	rs7550238	1	200645489	A	G	0.706473	-0.016	0.01	0.0872	-0.872824	0.088313	4.91859e-23	0.0183313	0.0116062	0.114236	0.929753	20
Pituitary	ENSG00000112599.8	6	GUCA1B	42157396	rs6907587	6	42166552	T	C	0.851824	-0.021	0.013	0.09156	0.784151	0.105466	1.04485e-13	-0.0267806	0.0169652	0.114438	0.318749	17
Pituitary	ENSG00000260088.1	1	RP11-92G12.3	200651006	rs7533971	1	200647371	G	A	0.706473	-0.016	0.01	0.08726	-0.860515	0.0898176	9.63965e-22	0.0185935	0.0117819	0.114532	0.92134	20
Pituitary	ENSG00000229137.2	13	RP11-101P17.11	21865271	rs673610	13	21836559	T	C	0.0175373	-0.056	0.035	0.1146	0.899732	0.101218	6.1626e-19	-0.0622408	0.0395256	0.115327	0.76519	6
Ovary	ENSG00000260088.1	1	RP11-92G12.3	200651006	rs10919998	1	200648310	C	G	0.706781	-0.016	0.01	0.08751	-0.820258	0.0932166	1.37446e-18	0.0195061	0.0123912	0.115444	0.761558	20
Ovary	ENSG00000239257.1	6	RPL23AP1	29694552	rs909728	6	29719561	C	T	0.568452	-0.016	0.01	0.089	0.816748	0.092874	1.44132e-18	-0.0195899	0.0124447	0.115451	0.0138581	20
Pituitary	ENSG00000260404.2	4	RP11-384K6.6	119533178	rs10031029	4	119519629	C	T	0.214286	-0.018	0.011	0.1157	-0.424402	0.0739844	9.67254e-09	0.0424126	0.0269528	0.115582	0.404436	12
Pituitary	ENSG00000108759.3	17	KRT32	39619872	rs2071565	17	39618720	C	T	0.638952	-0.016	0.01	0.09418	-0.810954	0.0951078	1.50606e-17	0.0197298	0.0125464	0.115822	0.473305	20
Pituitary	ENSG00000134759.9	18	ELP2	33733658	rs583441	18	33761117	C	T	0.155303	-0.018	0.011	0.09887	-0.328157	0.0585655	2.10376e-08	0.0548518	0.0349207	0.11624	0.627041	11
Hypothalamus	ENSG00000197580.7	11	BCO2	112070806	rs11214135	11	112081208	C	A	0.138496	0.021	0.013	0.1047	-0.760912	0.113948	2.42731e-11	-0.0275985	0.0175775	0.116392	0.619074	13
Pituitary	ENSG00000258302.1	12	RP11-981P6.1	89971352	rs11105287	12	89829470	T	C	0.164596	-0.024	0.015	0.1037	0.506876	0.0654231	9.36015e-15	-0.0473489	0.0302175	0.11713	0.000776581	18
Hypothalamus	ENSG00000203666.8	1	EFCAB2	245227944	rs61844237	1	245133662	C	G	0.599702	-0.016	0.01	0.1013	-0.671776	0.088988	4.38401e-14	0.0238175	0.0152166	0.117529	0.959042	20
Pituitary	ENSG00000228261.1	10	RP11-127L20.3	106084944	rs505701	10	106073566	C	T	0.180532	-0.016	0.01	0.1235	-0.663643	0.0883341	5.78424e-14	0.0241093	0.0154063	0.117605	0.107336	20
Hypothalamus	ENSG00000076662.5	19	ICAM3	10447475	rs3176767	19	10449751	G	T	0.130127	0.021	0.013	0.09377	-0.800583	0.127828	3.77728e-10	-0.0262309	0.0167696	0.117772	0.351423	12
Ovary	ENSG00000255050.1	8	RP11-661A12.9	144657549	rs896955	8	144658370	T	C	0.35324	-0.016	0.01	0.08609	-0.88398	0.119005	1.1019e-13	0.0181	0.0115719	0.117788	0.93021	20
Hypothalamus	ENSG00000228261.1	10	RP11-127L20.3	106084944	rs505701	10	106073566	C	T	0.180532	-0.016	0.01	0.1235	-0.885325	0.12423	1.02955e-12	0.0180725	0.0115765	0.118491	0.090126	20
Pituitary	ENSG00000272792.1	3	RP11-141C7.4	195367096	rs34974722	3	195313658	A	G	0.046131	-0.029	0.018	0.1142	-0.707416	0.112774	3.54424e-10	0.0409943	0.0262706	0.11865	0.390534	20
Pituitary	ENSG00000239335.4	12	RP11-745O10.2	66526389	rs1370126	12	66546892	G	A	0.858259	0.022	0.014	0.1	-1.07861	0.0850799	7.86966e-37	-0.0203966	0.013079	0.118879	0.0132317	20
Ovary	ENSG00000272864.1	1	RP11-17E13.2	75164735	rs7527057	1	75172001	A	T	0.119792	0.024	0.015	0.1025	-0.56286	0.0818195	6.01521e-12	-0.0426394	0.0273609	0.119137	0.37096	9
Pituitary	ENSG00000168661.10	19	ZNF30	35426940	rs56093013	19	35418182	A	G	0.216268	-0.016	0.01	0.1026	-0.440379	0.0669478	4.76998e-11	0.0363323	0.0233698	0.120025	0.78537	11
Hypothalamus	ENSG00000215190.4	6	LINC00680	58280065	rs6937922	6	58218257	G	A	0.396131	-0.019	0.012	0.136	-0.795759	0.0977212	3.85111e-16	0.0238766	0.0153624	0.12013	0.972646	20
Ovary	ENSG00000203666.8	1	EFCAB2	245227944	rs61844237	1	245133662	C	G	0.599702	-0.016	0.01	0.1013	-0.64227	0.099033	8.84874e-11	0.0249116	0.0160366	0.120322	0.9977	19
Pituitary	ENSG00000101255.6	20	TRIB3	369732	rs62191440	20	360225	C	A	0.297447	-0.016	0.01	0.1022	0.572226	0.089774	1.84076e-10	-0.027961	0.0180178	0.120697	0.825733	12
Hypothalamus	ENSG00000239335.4	12	RP11-745O10.2	66526389	rs2576187	12	66512051	G	A	0.858259	0.022	0.014	0.1021	-0.962568	0.0981152	1.01376e-22	-0.0228555	0.0147298	0.120746	0.308718	17
Ovary	ENSG00000149922.6	16	TBX6	30100161	rs3809627	16	30103160	A	C	0.542783	0.016	0.01	0.09794	-0.466452	0.0751662	5.44847e-10	-0.0343015	0.0221395	0.121302	0.382117	12
Ovary	ENSG00000254910.1	11	RP11-326C3.7	310640	rs72867737	11	312929	T	C	0.0320513	0.046	0.029	0.117	0.798776	0.114346	2.83675e-12	0.0575881	0.0372297	0.121904	NA	NA
Pituitary	ENSG00000223313.1	15	RNU6-516P	40821820	rs1044474	15	40845952	G	A	0.0918899	-0.037	0.023	0.1043	-0.682092	0.123424	3.26813e-08	0.0542449	0.0351194	0.122446	0.369352	5
Pituitary	ENSG00000111671.5	12	SPSB2	6989317	rs6489739	12	6982347	C	A	0.506324	-0.014	0.009	0.113	0.990887	0.0813311	3.8118e-34	-0.0141288	0.0091565	0.122824	0.0941885	17
Pituitary	ENSG00000147813.11	8	NAPRT1	144658874	rs10090650	8	144683975	G	A	0.510045	0.014	0.009	0.1273	1.03658	0.0887732	1.67632e-31	0.013506	0.0087591	0.12309	0.765264	20
Hypothalamus	ENSG00000106392.6	7	C1GALT1	7242423	rs4318980	7	7256490	A	G	0.935398	-0.032	0.02	0.0995	0.394046	0.0683862	8.30873e-09	-0.0812088	0.0526759	0.123154	0.373177	18
Hypothalamus	ENSG00000101255.6	20	TRIB3	369732	rs62191440	20	360225	C	A	0.297447	-0.016	0.01	0.1022	0.455582	0.0790979	8.42536e-09	-0.0351199	0.0227811	0.123165	0.854536	13
Ovary	ENSG00000021488.8	19	SLC7A9	33341043	rs12150992	19	33383404	T	G	0.110863	-0.027	0.017	0.09943	0.833686	0.130523	1.68882e-10	-0.0323863	0.0210123	0.123244	0.290037	20
Hypothalamus	ENSG00000167984.12	16	NLRC3	3608225	rs7190673	16	3665303	G	T	0.244758	0.016	0.01	0.1219	-0.726884	0.127455	1.17671e-08	-0.0220118	0.0142885	0.123433	0.00422257	20
Pituitary	ENSG00000176155.14	17	CCDC57	80115021	rs6502054	17	80066715	A	G	0.112283	-0.022	0.014	0.1271	0.409108	0.0529974	1.16881e-14	-0.0537755	0.0349227	0.123598	0.4802	20
Hypothalamus	ENSG00000149922.6	16	TBX6	30100161	rs3809627	16	30103160	A	C	0.542783	0.016	0.01	0.09794	-0.37656	0.0666451	1.60237e-08	-0.0424899	0.0276004	0.12369	0.575794	13
Ovary	ENSG00000255284.1	11	AP006621.5	780937	rs4963163	11	762441	C	A	0.25536	0.014	0.009	0.1421	0.908308	0.0887165	1.33533e-24	0.0154133	0.0100222	0.124072	0.678339	20
Ovary	ENSG00000169085.7	8	C8orf46	67401498	rs2357894	8	67378385	C	T	0.382707	0.014	0.009	0.1054	-0.771783	0.0780374	4.60436e-23	-0.0181398	0.0118047	0.124376	0.0762479	20
Pituitary	ENSG00000198467.9	9	TPM2	35686503	rs2295797	9	35722282	C	T	0.289373	0.014	0.009	0.1292	-0.639917	0.0658527	2.54187e-22	-0.0218778	0.0142434	0.124538	0.709886	20
Ovary	ENSG00000167543.11	17	TP53I13	27896622	rs497993	17	27895528	C	T	0.750938	0.016	0.01	0.1163	0.460899	0.0844686	4.85735e-08	0.0347148	0.0226103	0.124697	0.584024	4
Pituitary	ENSG00000116157.5	1	GPX7	53071383	rs3753754	1	53070393	T	C	0.769575	0.017	0.011	0.1326	-0.976857	0.0743547	1.99956e-39	-0.0174028	0.0113382	0.124815	0.142832	14
Hypothalamus	ENSG00000111364.11	12	DDX55	124095799	rs11615300	12	124100423	G	A	0.0420387	0.043	0.027	0.1099	-0.558429	0.0978861	1.16421e-08	-0.0770017	0.0501986	0.125044	0.493759	20
Pituitary	ENSG00000177225.12	11	PDDC1	772354	rs12223324	11	772701	G	A	0.528077	0.014	0.009	0.1327	0.526098	0.0591036	5.52048e-19	0.026611	0.0173663	0.12544	0.414958	20
Hypothalamus	ENSG00000188690.8	10	UROS	127494481	rs11244664	10	127504389	A	G	0.270628	-0.014	0.009	0.1332	-0.575848	0.0656944	1.85853e-18	0.024312	0.0158733	0.125615	0.107434	20
Hypothalamus	ENSG00000189157.9	4	FAM47E	77170063	rs768981	4	77194473	A	G	0.394993	-0.014	0.009	0.1005	-0.757452	0.0883086	9.71021e-18	0.018483	0.0120758	0.125871	0.538849	20
Hypothalamus	ENSG00000134809.4	11	TIMM10	57297106	rs2848626	11	57283988	T	C	0.916602	-0.019	0.012	0.1293	-0.545071	0.0925947	3.94136e-09	0.0348578	0.0227979	0.126267	0.66745	15
Ovary	ENSG00000205464.7	5	ATP6AP1L	81629038	rs6870335	5	81590070	T	A	0.089541	0.037	0.024	0.1241	0.833366	0.0727208	2.09987e-30	0.0443983	0.0290583	0.126537	0.182984	20
Pituitary	ENSG00000055732.8	1	MCOLN3	85498973	rs6674050	1	85516174	C	T	0.220531	-0.017	0.011	0.1476	-0.647274	0.0661656	1.33681e-22	0.026264	0.0172051	0.12688	0.361646	20
Hypothalamus	ENSG00000023516.7	13	AKAP11	42871842	rs400288	13	42861772	C	A	0.0423221	0.044	0.028	0.1101	-0.448975	0.0716148	3.62673e-10	-0.098001	0.0642935	0.12744	0.203246	20
Pituitary	ENSG00000145113.17	3	MUC4	195506392	rs11706150	3	195758848	G	A	0.00746269	-0.053	0.034	0.1187	1.43906	0.201203	8.53543e-13	-0.0368296	0.0241812	0.127741	0.899662	11
Hypothalamus	ENSG00000185904.7	10	LINC00839	42980887	rs2335061	10	42433583	A	G	0.497766	-0.019	0.012	0.1104	0.710748	0.127835	2.69926e-08	-0.0267324	0.0175549	0.127811	0.689043	20
Pituitary	ENSG00000177868.7	1	CCDC23	43277838	rs323713	1	43279132	T	C	0.0237378	-0.057	0.036	0.1147	0.327414	0.0592466	3.27076e-08	-0.174092	0.114376	0.127986	0.246539	11
Pituitary	ENSG00000159199.9	17	ATP5G1	46971680	rs1973407	17	47040613	A	G	0.167312	-0.019	0.012	0.1058	-0.263918	0.0477842	3.33024e-08	0.0719921	0.0473001	0.128002	0.990127	12
Ovary	ENSG00000116157.5	1	GPX7	53071383	rs12089784	1	53068430	A	G	0.769575	0.017	0.011	0.1334	-0.655292	0.0754869	3.92761e-18	-0.0259426	0.0170504	0.128127	0.452678	8
Hypothalamus	ENSG00000187049.5	11	TMEM216	61162747	rs3019199	11	61176805	A	G	0.953869	-0.049	0.031	0.1212	-0.480103	0.0855887	2.03006e-08	0.102061	0.067084	0.12816	0.914365	3
Ovary	ENSG00000255513.1	16	AC005363.9	2013968	rs731198	16	2011082	C	T	0.0204082	0.034	0.022	0.1288	1.08073	0.128792	4.80859e-17	0.0314602	0.020699	0.128538	0.325308	14
Pituitary	ENSG00000174080.6	11	CTSF	66333623	rs1815739	11	66328095	C	T	0.580729	0.014	0.009	0.1008	0.431818	0.0606386	1.07008e-12	0.0324211	0.0213336	0.128581	0.20392	20
Pituitary	ENSG00000166272.12	10	WBP1L	104539874	rs11191385	10	104513049	T	G	0.141573	0.03	0.019	0.1072	0.377901	0.067582	2.24805e-08	0.0793859	0.0522437	0.128629	0.209581	17
Pituitary	ENSG00000119509.8	9	INVS	102962410	rs60759326	9	102876308	C	A	0.486661	0.014	0.009	0.1289	0.88414	0.125093	1.57355e-12	0.0158346	0.010423	0.128713	0.121065	13
Pituitary	ENSG00000112304.6	6	ACOT13	24686175	rs1061925	6	24666007	G	T	0.0916981	0.022	0.014	0.117	-0.586313	0.098978	3.1484e-09	-0.0375226	0.0247039	0.12879	0.990412	9
Pituitary	ENSG00000241288.3	3	RP11-379B18.5	125576999	rs11915699	3	125632684	G	A	0.0897914	-0.025	0.016	0.1041	-0.645322	0.0998389	1.02219e-10	0.0387403	0.025508	0.128824	0.807562	20
Hypothalamus	ENSG00000254997.2	11	KRTAP5-9	71260059	rs11234027	11	71234107	A	G	0.31994	-0.014	0.009	0.1345	0.92001	0.131142	2.29309e-12	-0.0152172	0.0100201	0.128846	0.742977	16
Pituitary	ENSG00000272871.1	9	RP11-408A13.4	14589429	rs12236525	9	14616590	C	T	0.2793	-0.014	0.009	0.1281	0.53584	0.0764193	2.35202e-12	-0.0261272	0.0172044	0.128855	0.639714	20
Pituitary	ENSG00000110002.11	11	VWA5A	124002248	rs2512261	11	124045591	T	A	0.734375	0.017	0.011	0.1164	-0.50602	0.0618092	2.68252e-16	-0.0335955	0.0221222	0.128855	0.011354	20
Pituitary	ENSG00000100614.13	14	PPM1A	60739137	rs6573296	14	60683087	G	C	0.0565428	-0.036	0.023	0.1209	0.485678	0.0775834	3.84783e-10	-0.0741232	0.0488143	0.128895	0.10576	11
Pituitary	ENSG00000227471.4	7	AKR1B15	134249257	rs782881	7	134223238	C	A	0.423567	0.014	0.009	0.1426	0.642941	0.092952	4.61587e-12	0.0217749	0.0143478	0.129103	0.419841	20
Pituitary	ENSG00000133661.11	10	SFTPD	81719933	rs11201014	10	81740142	G	T	0.440104	0.014	0.009	0.1323	0.877576	0.12753	5.92936e-12	0.015953	0.0105143	0.129198	0.065762	20
Pituitary	ENSG00000158865.8	16	SLC5A11	24890055	rs6497759	16	24801737	A	G	0.113839	-0.026	0.017	0.1216	1.4054	0.12627	8.95479e-29	-0.0185001	0.0122099	0.129728	0.105887	20
Pituitary	ENSG00000179023.7	1	KLHDC7A	18809951	rs2992756	1	18807339	C	T	0.860135	0.02	0.013	0.1289	0.846814	0.0999958	2.48579e-17	0.0236179	0.0156029	0.130106	0.471435	12
Hypothalamus	ENSG00000132436.7	7	FIGNL1	50514959	rs6945253	7	50501440	G	T	0.44566	-0.014	0.009	0.1049	0.610238	0.0949474	1.30049e-10	-0.0229419	0.0151742	0.130558	0.232231	20
Ovary	ENSG00000175581.9	11	MRPL48	73537269	rs1670570	11	73551069	A	G	0.35693	0.014	0.009	0.1141	-0.366535	0.0584923	3.6954e-10	-0.0381955	0.0252995	0.131111	0.253918	20
Hypothalamus	ENSG00000164008.9	1	C1orf50	43248454	rs17385526	1	43238031	G	A	0.0219494	-0.056	0.036	0.1172	-0.707091	0.113151	4.12917e-10	0.0791977	0.0524665	0.131173	0.167937	12
Ovary	ENSG00000228451.3	8	SDAD1P1	26238594	rs147506820	8	26266345	A	G	0.375916	-0.014	0.009	0.1195	-0.704386	0.113127	4.76962e-10	0.0198755	0.0131698	0.131255	0.962758	10
Pituitary	ENSG00000258408.1	14	NT5CP2	74006205	rs58231493	14	74032122	T	C	0.596052	-0.017	0.011	0.1508	-0.724854	0.103896	3.022e-12	0.023453	0.0155433	0.13133	0.642336	15
Pituitary	ENSG00000182512.4	14	GLRX5	96005514	rs3825546	14	95999820	C	T	0.552651	-0.014	0.009	0.1168	0.361313	0.058241	5.51322e-10	-0.0387476	0.0256803	0.131338	0.931385	20
Hypothalamus	ENSG00000136824.14	9	SMC2	106880119	rs10512325	9	106861191	T	C	0.186523	-0.02	0.013	0.145	-0.546257	0.0711842	1.66903e-14	0.0366128	0.0242719	0.13144	0.426157	20
Hypothalamus	ENSG00000171084.11	3	FAM86JP	125642165	rs13080699	3	125645528	T	C	0.0893393	-0.023	0.015	0.1334	0.940584	0.112272	5.3953e-17	-0.0244529	0.0162124	0.131483	0.92187	20
Pituitary	ENSG00000197124.7	19	ZNF682	20129091	rs68000621	19	20066718	G	A	0.640249	-0.014	0.009	0.1128	0.479928	0.0783523	9.0536e-10	-0.029171	0.0193481	0.131632	0.0639155	20
Hypothalamus	ENSG00000186468.8	5	RPS23	81571786	rs6894520	5	81594748	T	C	0.0887218	0.037	0.024	0.1223	-0.644425	0.0893833	5.6082e-13	-0.0574155	0.0380844	0.131661	0.528462	16
Hypothalamus	ENSG00000197251.3	6	LINC00336	33557499	rs375555	6	33557741	C	T	0.471354	-0.014	0.009	0.1123	0.84513	0.138845	1.1516e-09	-0.0165655	0.0109915	0.13178	0.424139	16
Ovary	ENSG00000170464.5	5	DNAJC18	138762229	rs3923060	5	138775301	T	C	0.356771	0.014	0.009	0.1086	-0.634417	0.104687	1.36032e-09	-0.0220675	0.0146462	0.131885	0.478482	17
Hypothalamus	ENSG00000205464.7	5	ATP6AP1L	81629038	rs6870335	5	81590070	T	A	0.089541	0.037	0.024	0.1241	0.712528	0.100638	1.44039e-12	0.0519278	0.0344721	0.131972	0.322299	11
Pituitary	ENSG00000116151.9	1	MORN1	2287919	rs7546224	1	2299912	C	T	0.407884	-0.014	0.009	0.1484	-0.3738	0.0619416	1.59241e-09	0.0374532	0.0248641	0.131986	0.289233	20
Pituitary	ENSG00000163938.12	3	GNL3	52721838	rs2019065	3	52809525	C	T	0.348962	0.014	0.009	0.1228	-0.248192	0.0412364	1.75763e-09	-0.0564079	0.0374538	0.13205	0.237583	20
Hypothalamus	ENSG00000206341.6	6	HLA-H	29857251	rs2523957	6	29940260	A	G	0.547991	0.014	0.009	0.1252	0.747805	0.12639	3.28558e-09	0.0187215	0.0124442	0.132471	0.0554737	20
Ovary	ENSG00000184465.11	6	WDR27	169979733	rs6459652	6	170065894	C	T	0.331321	-0.014	0.009	0.1427	-0.344662	0.0593113	6.20751e-09	0.0406195	0.0270319	0.13293	0.760315	7
Ovary	ENSG00000171885.9	18	AQP4	24438892	rs151245	18	24449049	T	G	0.62872	-0.014	0.009	0.1313	0.703761	0.12147	6.88435e-09	-0.0198931	0.0132414	0.133007	0.811503	5
Hypothalamus	ENSG00000244515.1	3	KRT18P34	156881086	rs56263456	3	156906214	A	G	0.353249	-0.014	0.009	0.1282	-0.785953	0.136854	9.30217e-09	0.0178128	0.0118637	0.133239	0.174841	15
Ovary	ENSG00000175711.4	17	B3GNTL1	80955676	rs57923322	17	81009636	G	T	0.347095	0.017	0.011	0.1108	-0.487773	0.0778655	3.745e-10	-0.0348523	0.0232276	0.133494	0.41249	20
Hypothalamus	ENSG00000203797.5	6	DDO	110724869	rs9372255	6	110742504	A	G	0.585736	-0.014	0.009	0.1266	0.365264	0.0643051	1.34558e-08	-0.0383284	0.025547	0.133533	0.948773	12
Ovary	ENSG00000244723.3	22	ASLP1	23993460	rs7286466	22	23997266	A	G	0.350335	-0.014	0.009	0.144	-0.487413	0.0859273	1.40823e-08	0.0287231	0.0191466	0.133571	0.206657	3
Hypothalamus	ENSG00000180535.3	7	BHLHA15	97841515	rs1495525	7	97826232	A	G	0.401061	0.014	0.009	0.1234	0.617204	0.108999	1.49214e-08	0.0226829	0.0151221	0.133618	0.518867	19
Pituitary	ENSG00000260057.1	16	RP11-7O14.1	51801757	rs8059230	16	51797235	C	G	0.716887	0.014	0.009	0.126	-0.354029	0.0640276	3.21476e-08	-0.0395448	0.0264085	0.134282	0.29936	19
Pituitary	ENSG00000125804.9	20	FAM182A	26054487	rs703763	20	26183162	A	G	0.859445	-0.02	0.013	0.1146	-0.820563	0.126974	1.03007e-10	0.0243735	0.0162855	0.134488	0.301534	11
Pituitary	ENSG00000244155.1	13	CYP4F34P	19316364	rs2801739	13	19448609	A	C	0.0193452	0.026	0.017	0.1218	1.29084	0.188302	7.12259e-12	0.0201419	0.0134935	0.135512	0.318654	4
Pituitary	ENSG00000234719.4	16	RP11-166B2.1	12045865	rs393329	16	12070422	C	T	0.103972	-0.018	0.012	0.1234	-1.19044	0.0882325	1.74113e-41	0.0151205	0.0101424	0.13601	0.936464	20
Hypothalamus	ENSG00000232456.1	1	RP11-5P18.10	16364098	rs1414498	1	16381718	C	T	0.829008	-0.023	0.015	0.1256	0.981637	0.15469	2.2121e-10	-0.0234302	0.0157203	0.136108	NA	NA
Ovary	ENSG00000234719.4	16	RP11-166B2.1	12045865	rs393329	16	12070422	C	T	0.103972	-0.018	0.012	0.1234	-1.15925	0.0907337	2.221e-37	0.0155273	0.0104226	0.136285	0.74513	20
Hypothalamus	ENSG00000204351.7	6	SKIV2L	31932210	rs389512	6	31947594	C	G	0.12314	-0.017	0.011	0.1317	0.645527	0.117094	3.53023e-08	-0.0263351	0.0176973	0.136728	0.334007	11
Pituitary	ENSG00000255320.1	11	RP11-755F10.1	66013010	rs10896100	11	65982293	G	A	0.287002	0.015	0.01	0.1502	1.472	0.12522	6.63099e-32	0.0101902	0.00684856	0.136768	0.335614	20
Ovary	ENSG00000103723.8	15	AP3B2	83353349	rs8042665	15	82481349	T	A	0.245339	-0.017	0.011	0.149	0.579159	0.105618	4.16883e-08	-0.0293529	0.019733	0.136881	0.000370684	11
Ovary	ENSG00000171806.7	1	METTL18	169762888	rs12130372	1	169757316	G	A	0.0128109	-0.035	0.023	0.1249	-0.897528	0.127816	2.18675e-12	0.038996	0.0262208	0.136957	0.929355	19
Hypothalamus	ENSG00000234719.4	16	RP11-166B2.1	12045865	rs393329	16	12070422	C	T	0.103972	-0.018	0.012	0.1234	-1.14606	0.103123	1.07799e-28	0.015706	0.0105656	0.137141	0.900412	20
Pituitary	ENSG00000213347.6	5	MXD3	176736129	rs4976685	5	176766177	G	A	0.128559	0.023	0.015	0.1188	-0.465822	0.0781313	2.4911e-09	-0.0493751	0.033249	0.137542	0.894956	13
Pituitary	ENSG00000177398.14	21	UMODL1	43523315	rs55981015	21	43534075	T	C	0.186	0.02	0.013	0.1221	0.76789	0.135888	1.59622e-08	0.0260454	0.0175457	0.137695	0.678679	16
Hypothalamus	ENSG00000070413.14	22	DGCR2	19066881	rs45604134	22	19119545	T	C	0.126116	0.02	0.013	0.1435	0.355419	0.0631971	1.86611e-08	0.0562716	0.0379204	0.137825	0.125744	20
Pituitary	ENSG00000145214.9	4	DGKQ	966679	rs62294491	4	969111	T	C	0.112024	-0.02	0.013	0.121	-0.579932	0.103758	2.28051e-08	0.0344868	0.0232501	0.137996	0.760962	19
Pituitary	ENSG00000232456.1	1	RP11-5P18.10	16364098	rs9442196	1	16382602	G	A	0.826233	-0.023	0.015	0.1218	0.53393	0.0917491	5.90389e-09	-0.0430768	0.0290524	0.138147	0.232154	7
Pituitary	ENSG00000090238.7	16	YPEL3	30105600	rs7201518	16	30082508	T	G	0.397321	-0.015	0.01	0.1277	0.501858	0.0548672	5.866e-20	-0.0298889	0.0201921	0.138813	0.442527	16
Ovary	ENSG00000233621.1	1	RP11-422J8.1	37930246	rs11264060	1	37944506	A	G	0.729354	0.015	0.01	0.1405	-0.912325	0.101212	1.98674e-19	-0.0164415	0.0111117	0.138966	0.850018	18
Ovary	ENSG00000108001.9	10	EBF3	131697826	rs728900	10	131590300	A	T	0.362936	0.015	0.01	0.1256	-0.863163	0.0982817	1.59826e-18	-0.0173779	0.0117531	0.13925	0.528725	19
Hypothalamus	ENSG00000235010.1	10	RP11-140A10.3	133997097	rs12313	10	134017295	G	A	0.960507	-0.032	0.021	0.1201	-0.879496	0.145209	1.38905e-09	0.0363845	0.0246214	0.139472	0.162611	12
Pituitary	ENSG00000142552.3	19	RCN3	50040547	rs73582451	19	50033707	A	G	0.0138473	-0.035	0.023	0.1277	0.854242	0.138684	7.2911e-10	-0.040972	0.0277339	0.139589	0.851672	16
Pituitary	ENSG00000179057.9	11	IGSF22	18737371	rs2289965	11	18728650	C	T	0.155506	0.018	0.012	0.1313	0.725331	0.0856983	2.5886e-17	0.0248163	0.016802	0.13968	0.398118	8
Pituitary	ENSG00000254485.1	3	RP11-380O24.1	9365907	rs2251166	3	9441737	A	G	0.888106	0.023	0.015	0.1133	-0.649623	0.118658	4.38173e-08	-0.0354052	0.0239788	0.139805	0.444209	20
Pituitary	ENSG00000108590.6	17	MED31	6551408	rs2309600	17	6560860	G	T	0.710879	-0.015	0.01	0.1395	-0.573805	0.0705125	4.0309e-16	0.0261413	0.0177211	0.140173	0.967507	15
Pituitary	ENSG00000180287.12	1	PLD5	242467143	rs2810036	1	242610618	A	G	0.0174639	-0.067	0.045	0.1355	0.917221	0.0909276	6.28236e-24	-0.0730467	0.0495928	0.14077	0.0419135	13
Ovary	ENSG00000197417.7	17	SHPK	3525586	rs161369	17	3527071	C	T	0.936859	0.026	0.017	0.1411	-0.583753	0.10685	4.67412e-08	-0.0445394	0.0302415	0.140808	0.737081	6
Pituitary	ENSG00000231613.1	1	RP5-943J3.1	90255262	rs475636	1	90237804	T	C	0.0809488	-0.021	0.014	0.1491	-0.860421	0.112262	1.79633e-14	0.0244067	0.0165798	0.141001	0.0996178	11
Hypothalamus	ENSG00000167555.9	19	ZNF528	52911379	rs4801914	19	52917723	T	G	0.410305	-0.015	0.01	0.1279	0.682144	0.0909041	6.19005e-14	-0.0219895	0.0149497	0.141318	0.265744	20
Pituitary	ENSG00000110628.9	11	SLC22A18	2933748	rs1661052	11	2942593	A	G	0.901786	0.027	0.018	0.1253	-0.865099	0.116219	9.7884e-14	-0.0312103	0.0212251	0.141442	0.332398	19
Pituitary	ENSG00000172795.11	5	DCP2	112334533	rs13177101	5	112336588	T	C	0.62989	-0.015	0.01	0.123	0.419506	0.057416	2.74327e-13	-0.0357563	0.0243347	0.141737	0.375766	20
Hypothalamus	ENSG00000203880.7	20	PCMTD2	62906974	rs60417583	20	62890877	T	G	0.076286	0.035	0.023	0.1357	-0.597283	0.105891	1.69514e-08	-0.0585987	0.0398845	0.141776	0.640505	8
Pituitary	ENSG00000227827.3	16	RP11-958N24.2	16460722	rs9940089	16	16291871	C	G	0.944631	0.03	0.02	0.127	-0.953303	0.133613	9.69378e-13	-0.0314695	0.0214383	0.142129	0.0933417	4
Pituitary	ENSG00000233621.1	1	RP11-422J8.1	37930246	rs11264060	1	37944506	A	G	0.729354	0.015	0.01	0.1405	-0.505399	0.0708372	9.70323e-13	-0.0296795	0.0202189	0.142129	0.685967	18
Hypothalamus	ENSG00000241106.2	6	HLA-DOB	32782682	rs4148876	6	32796793	A	G	0.0610119	-0.018	0.012	0.1427	1.84521	0.260552	1.42154e-12	-0.00975499	0.0066476	0.142255	0.590012	20
Ovary	ENSG00000073067.9	7	CYP2W1	1026055	rs62433147	7	1059357	A	G	0.242868	-0.015	0.01	0.1285	-0.732741	0.105779	4.29602e-12	0.0204711	0.0139637	0.142642	0.200237	20
Pituitary	ENSG00000241106.2	6	HLA-DOB	32782682	rs4148876	6	32796793	A	G	0.0610119	-0.018	0.012	0.1427	0.942425	0.136074	4.33487e-12	-0.0190997	0.0130283	0.142645	0.601645	20
Hypothalamus	ENSG00000197134.7	19	ZNF257	22254768	rs1634466	19	22103726	G	A	0.309946	-0.015	0.01	0.1171	0.847756	0.124492	9.7802e-12	-0.0176938	0.0120786	0.142953	0.0347075	20
Pituitary	ENSG00000228668.1	7	TRGV5P	38384865	rs60306481	7	38387076	A	G	0.22807	-0.018	0.012	0.1095	0.874075	0.129977	1.75762e-11	-0.0205932	0.0140662	0.143188	0.0762355	12
Hypothalamus	ENSG00000140104.9	14	C14orf79	105458988	rs2819460	14	105448809	G	A	0.290227	-0.015	0.01	0.1247	0.423543	0.0652866	8.73074e-11	-0.0354155	0.0242333	0.143894	0.327811	13
Pituitary	ENSG00000114650.14	3	SCAP	47486909	rs146370748	3	47196212	A	G	0.0493171	-0.033	0.022	0.1381	1.84916	0.286065	1.01887e-10	-0.0178459	0.0122134	0.143967	0.412565	4
Pituitary	ENSG00000148384.11	9	INPP5E	139328672	rs10735662	9	139327869	T	A	0.182833	0.015	0.01	0.1549	-0.359643	0.0556419	1.02286e-10	-0.041708	0.0285443	0.143969	0.538612	20
Ovary	ENSG00000225091.3	20	SNORA71A	37056018	rs3748852	20	37074895	G	C	0.0733333	0.024	0.016	0.1279	1.24704	0.195139	1.65312e-10	0.0192456	0.0131791	0.144204	0.947309	6
Ovary	ENSG00000069943.5	15	PIGB	55629268	rs12902902	15	55592041	C	T	0.755287	0.015	0.01	0.1379	0.541598	0.0858101	2.76192e-10	0.0276958	0.0189781	0.144468	0.906569	9
Pituitary	ENSG00000177646.13	3	ACAD9	128616674	rs62265307	3	128662441	T	C	0.0614693	-0.034	0.023	0.1387	2.14134	0.239515	3.88082e-19	-0.0158779	0.0108868	0.144714	0.271272	15
Pituitary	ENSG00000140043.7	14	PTGR2	74335933	rs59334504	14	74496320	G	A	0.911302	-0.021	0.014	0.1383	-0.483214	0.0792504	1.07869e-09	0.043459	0.0298365	0.145235	0.448483	20
Ovary	ENSG00000134905.12	13	CARS2	111329694	rs3818496	13	111358488	A	G	0.725601	0.015	0.01	0.1115	0.507144	0.0832262	1.10425e-09	0.0295774	0.0203069	0.145249	0.665652	20
Pituitary	ENSG00000172803.13	11	SNX32	65611142	rs58568715	11	65662985	G	A	0.0424862	-0.028	0.019	0.1367	1.21056	0.130861	2.22977e-20	-0.0231298	0.0158931	0.145577	0.404864	8
Ovary	ENSG00000227827.3	16	RP11-958N24.2	16460722	rs9940089	16	16291871	C	G	0.944631	0.03	0.02	0.127	-0.83696	0.139678	2.07173e-09	-0.035844	0.0246334	0.145641	0.148908	3
Hypothalamus	ENSG00000176014.8	18	TUBB6	12325993	rs4073975	18	12279075	T	C	0.519195	0.015	0.01	0.1271	-0.468542	0.0789757	2.97923e-09	-0.0320142	0.0220144	0.14588	0.672609	8
Hypothalamus	ENSG00000253771.1	13	TPTE2P1	25520720	rs7322661	13	25528110	T	C	0.279043	0.015	0.01	0.138	-0.533899	0.0900508	3.05036e-09	-0.0280952	0.0193203	0.145896	0.318747	20
Hypothalamus	ENSG00000125804.9	20	FAM182A	26054487	rs845778	20	26167547	A	G	0.844336	-0.018	0.012	0.1439	-0.812313	0.138603	4.60846e-09	0.0221589	0.0152488	0.146179	0.803309	13
Pituitary	ENSG00000260136.1	16	CTD-2270L9.4	23466503	rs11074561	16	23495695	T	C	0.694253	0.015	0.01	0.1293	-0.612382	0.104642	4.85195e-09	-0.0244945	0.0168576	0.146216	0.604762	16
Ovary	ENSG00000133466.9	22	C1QTNF6	37585816	rs9610669	22	37607981	C	A	0.73441	-0.018	0.012	0.1312	-0.417106	0.0713545	5.04919e-09	0.0431545	0.0297018	0.146244	0.794659	11
Hypothalamus	ENSG00000227742.1	1	CALR4P	52044053	rs12142039	1	52048980	T	C	0.167295	-0.021	0.014	0.1262	-0.649646	0.111869	6.35254e-09	0.0323253	0.0222575	0.146409	0.809291	4
Ovary	ENSG00000204583.5	12	LRCOL1	133183386	rs4301859	12	133170308	C	G	0.802298	0.018	0.012	0.1329	0.545848	0.094171	6.77739e-09	0.0329762	0.0227083	0.146456	0.413907	15
Ovary	ENSG00000255328.1	11	RP11-326C3.12	328646	rs9666761	11	330061	G	A	0.57114	-0.015	0.01	0.117	0.635906	0.109744	6.8543e-09	-0.0235884	0.016244	0.146465	NA	NA
Pituitary	ENSG00000076650.2	19	GPATCH1	33596617	rs10410894	19	33539402	T	C	0.314417	-0.015	0.01	0.1127	0.51689	0.0893408	7.22556e-09	-0.0290197	0.0199861	0.146503	0.260033	20
Pituitary	ENSG00000110435.7	11	PDHX	34989757	rs10836322	11	34949866	C	T	0.757871	0.015	0.01	0.1356	-0.337842	0.0586155	8.22899e-09	-0.0443995	0.0305856	0.1466	0.933549	20
Pituitary	ENSG00000225969.1	7	LINC00035	73149876	rs4324825	7	73275396	A	G	0.439628	-0.015	0.01	0.1071	0.556782	0.0974821	1.11896e-08	-0.0269405	0.0185694	0.146835	0.431428	20
Pituitary	ENSG00000248469.1	5	RP11-826N14.2	175482852	rs7443496	5	175599839	T	C	0.392964	-0.015	0.01	0.1332	-0.459407	0.0817836	1.9391e-08	0.0326508	0.0225299	0.147276	0.956522	13
Hypothalamus	ENSG00000172803.13	11	SNX32	65611142	rs58568715	11	65662985	G	A	0.0424862	-0.028	0.019	0.1367	0.995794	0.125644	2.27173e-15	-0.0281183	0.0194073	0.147379	0.502274	8
Hypothalamus	ENSG00000261402.1	9	RP11-378I6.1	19928013	rs10811277	9	19896957	G	C	0.157096	-0.018	0.012	0.1455	-0.756661	0.135404	2.29469e-08	0.0237887	0.0164206	0.147417	0.990235	10
Ovary	ENSG00000167555.9	19	ZNF528	52911379	rs162123	19	52917626	G	A	0.412442	-0.015	0.01	0.1216	0.458774	0.0827067	2.90619e-08	-0.0326958	0.0225801	0.147619	0.156277	14
Pituitary	ENSG00000002933.3	7	TMEM176A	150499915	rs7781606	7	150496528	T	C	0.30524	-0.018	0.012	0.1247	0.419273	0.0761181	3.62545e-08	-0.0429315	0.0296632	0.147814	0.400007	12
Pituitary	ENSG00000169371.9	15	SNUPN	75904617	rs73436803	15	75619201	T	C	0.0588679	0.024	0.016	0.1206	-0.33772	0.0614903	3.96847e-08	-0.0710648	0.0491117	0.147896	0.0492901	7
Pituitary	ENSG00000205464.7	5	ATP6AP1L	81629038	rs111772743	5	81569088	T	C	0.0906367	0.035	0.024	0.142	0.863614	0.0756381	3.41115e-30	0.0405274	0.028016	0.148014	0.175779	20
Pituitary	ENSG00000125445.6	17	MRPS7	73260097	rs138947565	17	73243570	T	C	0.0578078	0.031	0.021	0.1323	-0.452863	0.0639724	1.45156e-12	-0.0684534	0.0473691	0.148428	0.0531098	15
Pituitary	ENSG00000186468.8	5	RPS23	81571786	rs3739	5	81569311	G	A	0.0906367	0.035	0.024	0.1423	-0.592402	0.0552546	8.08431e-27	-0.0590815	0.0408861	0.14845	0.346277	20
Ovary	ENSG00000120675.4	13	DNAJC15	43640192	rs11618553	13	43607650	G	A	0.0503817	-0.049	0.033	0.1414	-0.730033	0.117081	4.50958e-10	0.0671203	0.0464675	0.148611	0.11668	20
Pituitary	ENSG00000163956.6	4	LRPAP1	3521194	rs11733064	4	3495283	G	C	0.192221	-0.025	0.017	0.1416	0.473099	0.0666234	1.23774e-12	-0.0528431	0.0366957	0.149858	0.613103	20
Pituitary	ENSG00000228452.1	1	RP5-994D16.9	43241972	rs56361642	1	43281980	C	A	0.0230999	-0.053	0.036	0.1396	0.586255	0.0912608	1.3278e-10	-0.0904043	0.0629987	0.151282	0.221927	11
Pituitary	ENSG00000163879.9	1	DNALI1	38027468	rs61776188	1	38021326	T	C	0.368185	-0.016	0.011	0.1326	0.645734	0.0797709	5.73325e-16	-0.024778	0.0173077	0.152253	0.540089	16
Hypothalamus	ENSG00000226747.2	2	AC007966.1	186594903	rs2370400	2	186532604	C	T	0.453628	0.013	0.009	0.1368	1.18205	0.111206	2.17612e-26	0.0109978	0.00768387	0.152347	0.612058	20
Pituitary	ENSG00000138750.10	4	NUP54	77052740	rs80278496	4	77049520	T	C	0.343378	-0.013	0.009	0.1741	1.02237	0.0971813	6.97004e-26	-0.0127156	0.00888566	0.152425	0.831519	20
Pituitary	ENSG00000197417.7	17	SHPK	3525586	rs224509	17	3525275	C	A	0.945141	0.025	0.017	0.1475	-0.60632	0.0979405	5.98984e-10	-0.0412324	0.0288182	0.152495	0.900085	6
Pituitary	ENSG00000136104.14	13	RNASEH2B	51514203	rs9535526	13	51484445	T	C	0.434896	-0.013	0.009	0.1437	0.726888	0.0746229	2.01926e-22	-0.0178845	0.0125169	0.153056	0.109434	20
Pituitary	ENSG00000235903.3	13	CPB2-AS1	46657204	rs9534317	13	46662640	A	G	0.164543	0.016	0.011	0.1319	-0.646059	0.085259	3.51999e-14	-0.0247655	0.0173371	0.153158	0.669951	10
Hypothalamus	ENSG00000147813.11	8	NAPRT1	144658874	rs10094377	8	144684150	C	T	0.503788	0.013	0.009	0.1426	1.10401	0.118745	1.44019e-20	0.0117753	0.0082499	0.153487	0.591915	20
Pituitary	ENSG00000108591.5	17	DRG2	18001242	rs2975001	17	18018356	C	T	0.820015	-0.016	0.011	0.1648	0.664232	0.0902694	1.86221e-13	-0.024088	0.0168809	0.153599	0.509011	4
Pituitary	ENSG00000127399.10	7	LRRC61	150027483	rs1047575	7	150035500	G	C	0.254475	-0.013	0.009	0.1714	0.833271	0.091921	1.24512e-19	-0.0156012	0.0109371	0.153739	0.301157	20
Ovary	ENSG00000138750.10	4	NUP54	77052740	rs62299354	4	77042781	A	G	0.343378	-0.013	0.009	0.1714	1.00483	0.112818	5.26123e-19	-0.0129375	0.00907376	0.153921	0.5853	20
Hypothalamus	ENSG00000136104.14	13	RNASEH2B	51514203	rs9535526	13	51484445	T	C	0.434896	-0.013	0.009	0.1437	0.807251	0.0930466	4.1075e-18	-0.016104	0.0113024	0.154206	0.350323	20
Pituitary	ENSG00000267251.1	18	AC139100.3	77951219	rs1050919	18	77906500	T	C	0.023988	0.032	0.022	0.1495	0.869906	0.123206	1.65829e-12	0.0367856	0.0258212	0.154264	0.733439	20
Pituitary	ENSG00000159248.4	15	GJD2	35045199	rs684374	15	35008592	C	G	0.328663	0.013	0.009	0.1362	-0.638285	0.0751493	2.00407e-17	-0.0203671	0.0143027	0.154447	0.731418	20
Ovary	ENSG00000273142.1	7	RP11-458F8.4	66369564	rs4718430	7	66432024	T	G	0.277353	0.013	0.009	0.1369	-0.609201	0.0728433	6.10525e-17	-0.0213394	0.0149922	0.154629	0.557726	20
Ovary	ENSG00000138744.10	4	NAAA	76846955	rs2292533	4	76861859	T	C	0.0575486	0.023	0.016	0.1584	0.850523	0.0857571	3.48287e-23	0.0270422	0.0190085	0.154842	0.806764	15
Ovary	ENSG00000197140.10	8	ADAM32	39053469	rs28868044	8	38920389	A	G	0.755522	0.013	0.009	0.1792	0.760141	0.0929132	2.81049e-16	0.0171021	0.012023	0.154897	0.303558	20
Pituitary	ENSG00000166750.5	17	SLFN5	33585364	rs3744363	17	33568271	C	T	0.511581	0.013	0.009	0.1587	0.395097	0.0489842	7.27514e-16	0.0329033	0.0231416	0.155077	0.401516	14
Pituitary	ENSG00000111666.6	12	CHPT1	102114321	rs11110967	12	102092268	C	T	0.766504	0.016	0.011	0.1287	0.49147	0.0732969	2.01142e-11	0.0325554	0.0229024	0.155176	0.614709	8
Ovary	ENSG00000214826.4	12	DDX12P	9585567	rs7300369	12	9434538	A	G	0.314136	0.013	0.009	0.1722	-0.708759	0.0915026	9.49997e-15	-0.0183419	0.0129172	0.155618	0.374994	20
Ovary	ENSG00000162877.8	1	PM20D1	205808205	rs1772139	1	205647155	G	T	0.149209	0.019	0.013	0.1398	-0.68457	0.114196	2.03875e-09	-0.0277546	0.0195463	0.155623	0.237046	10
Ovary	ENSG00000235241.1	1	RP11-108M9.5	17215816	rs6691985	1	17289911	T	C	0.652158	-0.016	0.011	0.1429	0.839486	0.128425	6.28535e-11	-0.0190593	0.0134237	0.15566	0.35195	19
Hypothalamus	ENSG00000250685.3	16	RP11-486L19.2	84227517	rs3759975	16	84221085	C	A	0.165923	-0.016	0.011	0.1326	0.854885	0.130954	6.65867e-11	-0.018716	0.0131828	0.155686	0.0404635	14
Hypothalamus	ENSG00000251226.1	11	RP11-469N6.1	134619597	rs11224006	11	134641222	G	A	0.0402985	-0.051	0.035	0.147	0.847544	0.134799	3.22698e-10	-0.0601739	0.0423903	0.155747	0.188689	10
Pituitary	ENSG00000108823.11	17	SGCA	48248319	rs2412299	17	48243736	A	G	0.446606	-0.013	0.009	0.129	-0.592248	0.0788261	5.76332e-14	0.0219503	0.0154746	0.156054	0.941866	13
Pituitary	ENSG00000188493.10	19	C19orf54	41252112	rs7255821	19	41252772	C	T	0.421887	0.013	0.009	0.1515	-0.531812	0.0709575	6.64008e-14	-0.0244447	0.0172347	0.15609	0.453089	20
Pituitary	ENSG00000243317.3	7	C7orf73	135362705	rs12707239	7	135247183	T	C	0.585082	0.013	0.009	0.1391	-0.599856	0.0814768	1.80783e-13	-0.0216719	0.0152896	0.15636	0.0767197	20
Hypothalamus	ENSG00000272010.1	8	CTD-3025N20.3	66504396	rs111973009	8	66475490	C	T	0.402685	-0.013	0.009	0.1338	-0.569718	0.0774627	1.91302e-13	0.0228183	0.0160991	0.156375	0.969762	17
Pituitary	ENSG00000013293.5	3	SLC7A14	170240617	rs34928542	3	170290932	T	C	0.485272	0.013	0.009	0.1479	0.376761	0.0514696	2.47848e-13	0.0345046	0.0243485	0.156448	0.60286	20
Pituitary	ENSG00000231663.1	1	RP5-827C21.4	234508879	rs561118	1	234554811	A	G	0.0890719	0.029	0.02	0.1374	0.769996	0.115097	2.23192e-11	0.0376625	0.0265773	0.156455	0.0811315	4
Pituitary	ENSG00000080854.10	11	IGSF9B	133802669	rs73034263	11	133808038	G	C	0.0510836	-0.032	0.022	0.1438	0.528832	0.084506	3.90134e-10	-0.0605107	0.0427101	0.156548	0.0558374	15
Pituitary	ENSG00000105248.11	19	CCDC94	4258081	rs3803907	19	4250917	A	G	0.264798	0.016	0.011	0.172	0.38681	0.0620432	4.53133e-10	0.041364	0.0292014	0.156628	0.334303	20
Hypothalamus	ENSG00000223534.1	6	HLA-DQB1-AS1	32628319	rs3129726	6	32678206	A	G	0.915979	0.019	0.013	0.1469	-0.85626	0.149082	9.27184e-09	-0.0221895	0.0156661	0.156659	0.840009	20
Hypothalamus	ENSG00000254614.1	11	AP003068.23	64947117	rs17881590	11	64966168	T	C	0.233333	0.013	0.009	0.1785	-0.951008	0.132444	6.94724e-13	-0.0136697	0.00965322	0.156753	0.473788	20
Pituitary	ENSG00000198933.5	17	TBKBP1	45780431	rs9913503	17	45776330	G	T	0.617603	-0.013	0.009	0.1696	-0.333369	0.0465887	8.33216e-13	0.0389958	0.0275417	0.156809	0.83304	20
Ovary	ENSG00000130348.7	6	QRSL1	107096872	rs2054365	6	107077502	A	G	0.0520833	0.023	0.016	0.1561	-0.812755	0.0999134	4.13319e-16	-0.0282988	0.0199911	0.156902	0.668116	20
Pituitary	ENSG00000253741.1	8	CTD-2292P10.4	143797468	rs2585138	8	143808951	T	C	0.451849	-0.013	0.009	0.1758	-0.588558	0.0831023	1.41748e-12	0.0220879	0.0156064	0.156978	0.0105052	20
Ovary	ENSG00000013306.11	17	SLC25A39	42399615	rs8066400	17	42402535	C	T	0.927013	0.019	0.013	0.1248	-0.320528	0.0565235	1.4221e-08	-0.0592772	0.0418835	0.156984	0.733859	10
Hypothalamus	ENSG00000137804.8	15	NUSAP1	41649070	rs13313520	15	41629127	G	T	0.0182292	0.054	0.037	0.1475	0.717879	0.123849	6.776e-09	0.0752216	0.0531494	0.156985	0.0370649	15
Pituitary	ENSG00000113593.7	5	PPWD1	64871221	rs37251	5	64923406	A	G	0.424379	0.013	0.009	0.1522	-0.527785	0.0747391	1.64484e-12	-0.0246312	0.0174055	0.157026	0.610516	20
Hypothalamus	ENSG00000140955.6	16	ADAD2	84227758	rs3759975	16	84221085	C	A	0.165923	-0.016	0.011	0.1326	0.776159	0.12699	9.83964e-10	-0.0206143	0.0145682	0.157061	0.0327485	20
Hypothalamus	ENSG00000214826.4	12	DDX12P	9585567	rs6487735	12	9431402	T	C	0.308288	0.013	0.009	0.1765	-0.703507	0.100429	2.46907e-12	-0.0184788	0.0130622	0.157162	0.312003	20
Ovary	ENSG00000197296.5	20	FITM2	42935643	rs11696298	20	42989969	A	T	0.121461	0.016	0.011	0.1479	0.650268	0.107391	1.40282e-09	0.0246052	0.0173973	0.15727	0.111329	17
Ovary	ENSG00000136104.14	13	RNASEH2B	51514203	rs9535526	13	51484445	T	C	0.434896	-0.013	0.009	0.1437	0.583794	0.0841532	3.99728e-12	-0.0222681	0.015747	0.157328	0.0754722	14
Pituitary	ENSG00000250878.3	13	METTL21EP	103540416	rs9557948	13	103548391	G	A	0.435261	-0.013	0.009	0.1446	-0.615323	0.0892984	5.5543e-12	0.0211271	0.0149444	0.157445	0.640737	20
Ovary	ENSG00000116198.8	1	CEP104	3751211	rs6663840	1	3743319	A	G	0.565946	0.013	0.009	0.1312	-0.649979	0.0943668	5.66644e-12	-0.0200006	0.0141478	0.157452	0.229315	15
Hypothalamus	ENSG00000099330.4	19	OCEL1	17338520	rs14129	19	17339112	A	G	0.249241	-0.016	0.011	0.1388	-0.777449	0.129766	2.08364e-09	0.0205801	0.0145599	0.157513	0.968712	7
Hypothalamus	ENSG00000146530.7	7	VWDE	12407039	rs6966459	7	12390687	A	G	0.577853	0.013	0.009	0.141	-0.804826	0.117435	7.21401e-12	-0.0161526	0.0114282	0.15754	0.715079	20
Pituitary	ENSG00000268516.1	19	CTD-3138B18.5	58779406	rs432426	19	58780131	G	A	0.598951	-0.013	0.009	0.1392	-0.743625	0.108553	7.36777e-12	0.0174819	0.012369	0.157548	0.236876	14
Pituitary	ENSG00000188707.4	7	ZBED6CL	150028373	rs1047575	7	150035500	G	C	0.254475	-0.013	0.009	0.1714	-0.637408	0.0935615	9.5771e-12	0.0203951	0.0144336	0.157646	0.510326	20
Pituitary	ENSG00000065609.10	6	SNAP91	84341004	rs522115	6	84412693	C	T	0.126755	0.019	0.013	0.1582	0.69256	0.125586	3.49496e-08	0.0274344	0.019419	0.157725	0.502174	10
Hypothalamus	ENSG00000129562.6	14	DAD1	23045990	rs3811190	14	23030065	C	T	0.12686	-0.019	0.013	0.1539	0.619735	0.113186	4.36648e-08	-0.0306583	0.0217112	0.157921	0.759875	6
Ovary	ENSG00000131849.10	19	ZNF132	58947885	rs3764531	19	58929305	C	G	0.581746	-0.013	0.009	0.1627	0.374636	0.0560741	2.37184e-11	-0.0347003	0.0245784	0.158001	0.355053	20
Pituitary	ENSG00000152642.6	3	GPD1L	32178693	rs2813	3	32208621	C	T	0.601372	0.013	0.009	0.1436	-0.442198	0.0666955	3.35451e-11	-0.0293986	0.0208303	0.158145	0.945768	17
Pituitary	ENSG00000127325.14	12	BEST3	70065198	rs60954668	12	70079387	C	T	0.279969	0.016	0.011	0.1439	0.37834	0.0654524	7.45287e-09	0.04229	0.0299807	0.158371	0.669455	12
Pituitary	ENSG00000254547.1	11	RP11-738O11.13	55638529	rs10896750	11	55152585	T	C	0.239196	0.016	0.011	0.1641	0.659407	0.114222	7.7857e-09	0.0242642	0.017203	0.158402	0.325001	18
Pituitary	ENSG00000101460.8	20	MAP1LC3A	33141403	rs6059956	20	33220070	C	T	0.411875	-0.013	0.009	0.1677	0.353986	0.0553389	1.58774e-10	-0.0367246	0.0260649	0.158844	0.0121493	20
Hypothalamus	ENSG00000113593.7	5	PPWD1	64871221	rs154955	5	64942799	G	A	0.430879	0.013	0.009	0.1495	-0.525889	0.082484	1.82188e-10	-0.02472	0.0175476	0.158911	0.472681	20
Ovary	ENSG00000171444.13	5	MCC	112591161	rs4705762	5	112393420	T	C	0.60119	-0.013	0.009	0.1584	-0.470525	0.0739231	1.95212e-10	0.0276287	0.0196139	0.158945	0.716199	20
Hypothalamus	ENSG00000130348.7	6	QRSL1	107096872	rs2054365	6	107077502	A	G	0.0520833	0.023	0.016	0.1561	-0.653816	0.093705	3.00722e-12	-0.0351781	0.0249857	0.159152	0.851393	20
Pituitary	ENSG00000267731.1	17	RP11-147L13.8	66187484	rs112196538	17	66134024	G	C	0.605913	0.013	0.009	0.1613	0.69066	0.110846	4.63985e-10	0.0188226	0.0133766	0.159389	0.498384	20
Hypothalamus	ENSG00000142856.12	1	ITGB3BP	63950649	rs855320	1	64068020	G	T	0.86848	0.017	0.012	0.1784	-1.31007	0.113024	4.57132e-31	-0.0129764	0.00922798	0.159664	0.275035	20
Pituitary	ENSG00000253671.1	8	RP11-806O11.1	17672413	rs420416	8	17666491	T	C	0.43475	-0.013	0.009	0.1299	-0.545221	0.089037	9.1524e-10	0.0238435	0.0169601	0.159765	0.567472	20
Pituitary	ENSG00000272542.1	13	RP11-255P5.2	103541696	rs7318408	13	103539000	G	A	0.439406	-0.013	0.009	0.1409	-0.553889	0.09157	1.45923e-09	0.0234704	0.0167056	0.160039	0.515347	20
Pituitary	ENSG00000260423.1	12	RP13-735L24.1	9535136	rs6487735	12	9431402	T	C	0.308288	0.013	0.009	0.1765	-0.578097	0.095742	1.5597e-09	-0.0224876	0.0160076	0.160079	0.633411	16
Pituitary	ENSG00000091527.11	3	CDV3	133300839	rs6439421	3	133246436	T	C	0.294316	0.013	0.009	0.1563	-0.347451	0.0577237	1.75277e-09	-0.0374153	0.0266383	0.16015	0.694301	5
Hypothalamus	ENSG00000267731.1	17	RP11-147L13.8	66187484	rs112196538	17	66134024	G	C	0.605913	0.013	0.009	0.1613	0.699915	0.116797	2.06557e-09	0.0185737	0.013227	0.160251	0.587744	20
Hypothalamus	ENSG00000257139.1	12	RP11-320P7.2	70584951	rs10879101	12	70562124	A	C	0.292173	-0.013	0.009	0.1359	-0.598268	0.102738	5.77138e-09	0.0217294	0.0154993	0.160928	0.957209	18
Pituitary	ENSG00000171729.9	1	TMEM51	15513002	rs2013070	1	15479900	C	T	0.92554	0.029	0.02	0.1391	-0.440649	0.0803714	4.18977e-08	-0.065812	0.0469481	0.160974	0.188749	18
Pituitary	ENSG00000135269.13	7	TES	115874692	rs58624059	7	115868798	C	T	0.566617	-0.013	0.009	0.1364	0.459131	0.0793661	7.25213e-09	-0.0283144	0.0202041	0.161089	0.307202	14
Hypothalamus	ENSG00000255050.1	8	RP11-661A12.9	144657549	rs10093709	8	144684215	G	A	0.503035	0.013	0.009	0.1425	0.823063	0.143775	1.03641e-08	0.0157947	0.0112775	0.161349	0.70387	15
Hypothalamus	ENSG00000250878.3	13	METTL21EP	103540416	rs7318408	13	103539000	G	A	0.439406	-0.013	0.009	0.1409	-0.584407	0.102179	1.06871e-08	0.0222448	0.0158838	0.161372	0.623817	20
Pituitary	ENSG00000137804.8	15	NUSAP1	41649070	rs112448722	15	41617879	G	C	0.0182292	0.053	0.037	0.1535	0.627257	0.0951049	4.24047e-11	0.0844949	0.0603622	0.161574	0.033267	18
Ovary	ENSG00000116906.7	1	GNPAT	231395336	rs12745333	1	231394888	T	G	0.60479	-0.013	0.009	0.153	-0.492895	0.0887854	2.83174e-08	0.0263748	0.0188674	0.162143	NA	NA
Pituitary	ENSG00000183844.12	21	FAM3B	42702748	rs68183718	21	42678791	T	C	0.103021	0.017	0.012	0.159	1.02823	0.119363	7.03582e-18	0.0165333	0.0118273	0.162146	0.580365	20
Pituitary	ENSG00000108443.9	17	RPS6KB1	57999186	rs9789060	17	58018570	G	A	0.365699	-0.013	0.009	0.1516	0.32544	0.0590748	3.6098e-08	-0.0399459	0.0285897	0.162349	0.443003	11
Ovary	ENSG00000257497.1	12	RP11-585P4.5	75880752	rs12146845	12	75869766	G	C	0.458036	0.013	0.009	0.1303	-0.53651	0.0976953	3.98165e-08	-0.0242307	0.0173456	0.162434	0.393945	18
Pituitary	ENSG00000272832.1	3	RP11-91K8.5	133262109	rs7647249	3	133245961	C	T	0.295387	0.013	0.009	0.1547	-0.498406	0.090784	4.01892e-08	-0.0260832	0.0186721	0.162442	0.747212	5
Pituitary	ENSG00000258256.1	8	RP11-219B4.5	86146215	rs1021583	8	86135132	G	A	0.416792	-0.013	0.009	0.1613	-0.579152	0.105892	4.51944e-08	0.0224466	0.0160728	0.162546	0.988461	20
Pituitary	ENSG00000159445.8	1	THEM4	151864172	rs12067594	1	151865780	A	G	0.61305	-0.013	0.009	0.17	0.380373	0.0696423	4.71304e-08	-0.034177	0.0244744	0.162583	0.786569	19
Pituitary	ENSG00000237854.3	17	LINC00674	66104854	rs34825929	17	66138134	G	A	0.605618	0.013	0.009	0.157	0.642568	0.117657	4.72435e-08	0.0202313	0.0144879	0.162585	0.758583	20
Pituitary	ENSG00000269486.1	19	CTC-360G5.9	39427624	rs12462710	19	39413383	G	A	0.965994	0.047	0.033	0.1494	-0.692708	0.10284	1.63053e-11	-0.0678497	0.0486924	0.163489	0.17208	15
Pituitary	ENSG00000152926.10	7	ZNF117	64441670	rs9691471	7	64446245	G	A	0.849963	-0.017	0.012	0.1774	0.904706	0.122586	1.58091e-13	-0.0187906	0.0135061	0.164145	0.422027	20
Pituitary	ENSG00000130348.7	6	QRSL1	107096872	rs2054365	6	107077502	A	G	0.0520833	0.023	0.016	0.1561	-0.484722	0.0877821	3.35402e-08	-0.0474499	0.0341088	0.164185	0.574535	12
Ovary	ENSG00000125450.6	17	NUP85	73216803	rs6501772	17	73258479	T	C	0.936384	-0.03	0.021	0.1593	-0.741718	0.123273	1.77813e-09	0.0404466	0.0290997	0.164549	0.0428072	15
Pituitary	ENSG00000141391.9	18	SLMO1	12420066	rs35872229	18	12473120	A	C	0.00931446	-0.055	0.039	0.1595	0.710498	0.0938233	3.65469e-14	-0.0774105	0.0558348	0.165619	0.112025	3
Ovary	ENSG00000141391.9	18	SLMO1	12420066	rs35872229	18	12473120	A	C	0.00931446	-0.055	0.039	0.1595	0.847903	0.112799	5.60793e-14	-0.0648659	0.0467983	0.165724	0.0845227	3
Pituitary	ENSG00000204528.3	6	PSORS1C3	31143594	rs34255701	6	31241600	A	G	0.253348	0.014	0.01	0.1555	1.24518	0.135296	3.46882e-20	0.0112434	0.00812335	0.166335	0.0161989	20
Hypothalamus	ENSG00000255320.1	11	RP11-755F10.1	66013010	rs2155198	11	66014300	T	C	0.283854	0.014	0.01	0.182	1.20456	0.1359	7.75028e-19	0.0116225	0.00840471	0.166709	0.177253	20
Pituitary	ENSG00000272970.1	3	RP11-329B9.4	184454300	rs9852059	3	184441730	C	A	0.0316265	-0.037	0.026	0.1538	0.591079	0.10133	5.43676e-09	-0.0625974	0.0452774	0.166809	0.277439	12
Hypothalamus	ENSG00000259877.1	16	RP11-46C24.7	89282849	rs12920028	16	89289624	A	G	0.12145	-0.024	0.017	0.1541	-1.02325	0.149923	8.78277e-12	0.0234547	0.0169654	0.166819	0.400624	16
Pituitary	ENSG00000223393.1	1	RP5-858B6.3	231012676	rs1202588	1	231006126	A	C	0.0641711	-0.02	0.014	0.1711	0.591531	0.108103	4.45172e-08	-0.0338106	0.0244607	0.166898	0.691725	7
Pituitary	ENSG00000140993.6	16	TIGD7	3352280	rs224227	16	3307566	G	A	0.726473	-0.017	0.012	0.1362	0.481608	0.0768199	3.62645e-10	-0.0352984	0.0255448	0.167025	0.188585	7
Pituitary	ENSG00000214870.4	7	AC004540.5	26488403	rs976347	7	26440708	G	T	0.416736	-0.014	0.01	0.1385	-0.477437	0.0560131	1.54576e-17	0.0293232	0.0212258	0.167129	0.747247	15
Pituitary	ENSG00000077463.10	19	SIRT6	4178353	rs350851	19	4170378	A	G	0.654286	0.014	0.01	0.1426	-0.728579	0.0855878	1.70004e-17	-0.0192155	0.0139097	0.167143	0.892885	20
Hypothalamus	ENSG00000119673.10	14	ACOT2	74038340	rs11626972	14	74033594	G	A	0.597506	-0.017	0.012	0.1489	-0.53962	0.0870505	5.6847e-10	0.0315037	0.0228112	0.16726	0.339145	5
Pituitary	ENSG00000131981.11	14	LGALS3	55601474	rs55710823	14	55597371	T	G	0.190726	0.014	0.01	0.1844	-0.535324	0.0654433	2.83921e-16	-0.0261524	0.0189519	0.167607	0.296847	20
Pituitary	ENSG00000175147.7	1	TMEM51-AS1	15461891	rs2013089	1	15479577	G	C	0.929535	0.028	0.02	0.1525	-0.839511	0.106444	3.09843e-15	-0.0333528	0.0241958	0.168064	0.4045	20
Pituitary	ENSG00000151366.8	11	NDUFC2	77785331	rs7107348	11	77754856	A	G	0.353234	0.014	0.01	0.1642	0.442443	0.0561332	3.22115e-15	0.0316425	0.0229555	0.168072	0.183267	20
Pituitary	ENSG00000267108.1	18	RP11-861E21.1	12435265	rs35872229	18	12473120	A	C	0.00931446	-0.055	0.039	0.1595	0.862831	0.137069	3.07668e-10	-0.0637437	0.0463205	0.168777	0.097176	3
Ovary	ENSG00000267108.1	18	RP11-861E21.1	12435265	rs35872229	18	12473120	A	C	0.00931446	-0.055	0.039	0.1595	1.02686	0.163662	3.51308e-10	-0.0535613	0.0389274	0.168844	0.0850652	3
Hypothalamus	ENSG00000258408.1	14	NT5CP2	74006205	rs11626972	14	74033594	G	A	0.597506	-0.017	0.012	0.1489	-0.58797	0.101797	7.65517e-09	0.028913	0.0210141	0.168857	0.500825	14
Hypothalamus	ENSG00000136932.9	9	C9orf156	100675811	rs7870125	9	100650737	C	G	0.892502	-0.021	0.015	0.1588	0.784039	0.106421	1.74115e-13	-0.0267844	0.0194741	0.169012	0.905905	14
Pituitary	ENSG00000188779.6	15	SKOR1	68119344	rs4238411	15	68079424	T	A	0.697901	0.014	0.01	0.1695	-0.572424	0.0782231	2.51999e-13	-0.0244574	0.0177864	0.169112	0.57106	20
Hypothalamus	ENSG00000168903.8	5	BTNL3	180424786	rs7710895	5	180374019	C	T	0.237934	0.014	0.01	0.1652	0.872315	0.120096	3.77252e-13	0.0160492	0.0116747	0.169225	0.926146	20
Hypothalamus	ENSG00000184227.3	14	ACOT1	74007158	rs11626972	14	74033594	G	A	0.597506	-0.017	0.012	0.1489	-0.568008	0.100457	1.56559e-08	0.0299292	0.0217795	0.169383	0.288746	10
Hypothalamus	ENSG00000185105.4	17	MYADML2	79901267	rs2102987	17	79900136	A	G	0.31749	-0.014	0.01	0.1476	-0.463392	0.0644854	6.67198e-13	0.030212	0.0219857	0.169391	0.903201	20
Ovary	ENSG00000255320.1	11	RP11-755F10.1	66013010	rs10791861	11	66008470	A	G	0.283854	0.014	0.01	0.1822	0.863946	0.12254	1.78531e-12	0.0162047	0.0118008	0.169694	0.179627	20
Hypothalamus	ENSG00000267108.1	18	RP11-861E21.1	12435265	rs35872229	18	12473120	A	C	0.00931446	-0.055	0.039	0.1595	1.06932	0.178655	2.15868e-09	-0.0514346	0.0374705	0.169855	0.116249	3
Ovary	ENSG00000213713.3	11	PIGCP1	33097559	rs7108667	11	33084563	A	C	0.885618	-0.017	0.012	0.1529	0.529001	0.096058	3.64794e-08	-0.032136	0.0234228	0.170064	0.524314	4
Pituitary	ENSG00000129204.12	17	USP6	5049031	rs3893993	17	5022639	G	C	0.0613839	-0.031	0.022	0.1635	0.628026	0.104595	1.92106e-09	-0.049361	0.0359821	0.170119	0.416032	20
Ovary	ENSG00000259877.1	16	RP11-46C24.7	89282849	rs9925542	16	89283864	T	G	0.121076	-0.024	0.017	0.16	-0.781353	0.134616	6.46252e-09	0.030716	0.0223915	0.170135	0.546341	15
Pituitary	ENSG00000084207.11	11	GSTP1	67352598	rs7945927	11	67341600	T	C	0.165921	-0.017	0.012	0.1855	-0.256459	0.0468839	4.49804e-08	0.0662874	0.0483348	0.170244	0.762019	20
Pituitary	ENSG00000175220.7	11	ARHGAP1	46710389	rs4752929	11	46730329	G	A	0.690602	0.014	0.01	0.1336	-0.462323	0.0695686	3.02039e-11	-0.0302819	0.0221047	0.170709	0.182217	20
Hypothalamus	ENSG00000272221.1	6	XXbac-BPG181B23.7	31362669	rs11757660	6	31364035	C	T	0.427021	-0.014	0.01	0.1534	-0.724837	0.110605	5.62411e-11	0.0193147	0.0141075	0.170966	0.620685	20
Pituitary	ENSG00000099800.3	19	TIMM13	2426628	rs6945	19	2426828	C	G	0.644748	-0.014	0.01	0.1548	0.370383	0.0565231	5.6478e-11	-0.0377987	0.0276084	0.170968	0.8929	20
Hypothalamus	ENSG00000153113.19	5	CAST	95988135	rs4267886	5	95997266	C	T	0.341573	-0.014	0.01	0.1614	0.511685	0.0798387	1.4649e-10	-0.0273606	0.0200041	0.171391	0.38684	12
Hypothalamus	ENSG00000214870.4	7	AC004540.5	26488403	rs976347	7	26440708	G	T	0.416736	-0.014	0.01	0.1385	-0.607571	0.0973995	4.43404e-10	0.0230426	0.0168684	0.171933	0.609544	10
Ovary	ENSG00000169299.9	4	PGM2	37846406	rs4832957	4	37825940	G	C	0.24886	0.014	0.01	0.18	-0.490202	0.0816799	1.95506e-09	-0.0285597	0.0209475	0.172758	0.234563	20
Pituitary	ENSG00000242593.1	7	RP5-921G16.1	123862179	rs12113578	7	123698125	C	G	0.220238	-0.014	0.01	0.1595	0.525388	0.0897566	4.81406e-09	-0.026647	0.0195704	0.173325	0.490491	13
Hypothalamus	ENSG00000261478.1	15	RP11-429B14.4	90052919	rs12101521	15	90043983	G	A	0.277432	-0.014	0.01	0.174	0.661035	0.112964	4.86459e-09	-0.0211789	0.0155547	0.173332	0.458997	11
Pituitary	ENSG00000225177.1	6	RP11-390P2.4	139016067	rs1129180	6	139018132	G	A	0.365909	0.014	0.01	0.176	0.565926	0.0971762	5.7556e-09	0.0247382	0.0181736	0.173444	0.0586072	14
Hypothalamus	ENSG00000185269.7	17	NOTUM	79915052	rs34319293	17	79899900	A	G	0.309302	-0.014	0.01	0.1708	-0.59042	0.102152	7.47901e-09	0.0237119	0.0174269	0.173623	0.860765	19
Pituitary	ENSG00000090487.6	15	SPG21	65269005	rs11856653	15	65252686	T	A	0.148729	0.021	0.015	0.1582	-0.293661	0.0514184	1.12181e-08	-0.071511	0.0525916	0.173911	0.076953	20
Ovary	ENSG00000158865.8	16	SLC5A11	24890055	rs73551577	16	24845143	A	G	0.130319	-0.022	0.016	0.1841	1.47309	0.162535	1.2669e-19	-0.0149346	0.0109858	0.174006	0.104423	20
Pituitary	ENSG00000160999.8	7	SH2B2	101945291	rs803074	7	101928495	C	G	0.292039	0.014	0.01	0.139	-0.373024	0.0656554	1.33487e-08	-0.0375311	0.0276098	0.174039	0.438341	18
Hypothalamus	ENSG00000164669.8	7	INTS4L1	64648101	rs62455714	7	64653060	A	G	0.555763	-0.014	0.01	0.1662	-0.515799	0.0916153	1.80156e-08	0.0271424	0.0199778	0.174265	0.799399	20
Ovary	ENSG00000142856.12	1	ITGB3BP	63950649	rs36019623	1	63925241	T	A	0.116218	-0.015	0.011	0.1911	1.31434	0.0944546	5.13279e-44	-0.0114126	0.00840931	0.174738	0.258775	20
Ovary	ENSG00000160999.8	7	SH2B2	101945291	rs803074	7	101928495	C	G	0.292039	0.014	0.01	0.139	-0.426143	0.077469	3.78026e-08	-0.0328528	0.0242144	0.174861	0.153231	9
Hypothalamus	ENSG00000113396.8	5	SLC27A6	128275304	rs2577523	5	128272407	A	T	0.0484352	0.021	0.015	0.1634	-0.4964	0.0903247	3.89108e-08	-0.0423046	0.0311826	0.174885	0.0402338	18
Pituitary	ENSG00000158022.6	1	TRIM63	26386361	rs61775414	1	26391662	A	G	0.0342835	0.06	0.043	0.1663	0.73939	0.131714	1.98179e-08	0.081148	0.0599257	0.175691	0.273303	17
Pituitary	ENSG00000248275.1	5	TRIM52-AS1	180693760	rs2545061	5	180714439	C	T	0.37385	-0.015	0.011	0.172	-0.804547	0.072892	2.5189e-28	0.018644	0.0137762	0.175945	0.00258805	17
Pituitary	ENSG00000235438.3	13	ESRRAP2	21850861	rs78622730	13	21889745	G	A	0.0189873	-0.051	0.037	0.1748	1.03072	0.146662	2.09697e-12	-0.04948	0.0365812	0.176181	0.481108	5
Pituitary	ENSG00000173226.12	3	IQCB1	121521268	rs13087578	3	121369207	C	A	0.0855116	-0.022	0.016	0.1563	0.6547	0.0908337	5.69134e-13	-0.0336032	0.0248794	0.17681	0.0483379	15
Pituitary	ENSG00000232229.1	10	LINC00865	91594942	rs12240414	10	91586814	A	G	0.0929003	0.03	0.022	0.1663	1.03787	0.110146	4.39878e-21	0.0289054	0.0214181	0.177152	0.0243093	20
Pituitary	ENSG00000064115.6	12	TM7SF3	27146747	rs79716120	12	27103588	G	A	0.15559	-0.018	0.013	0.1643	0.654537	0.112732	6.39368e-09	-0.0275004	0.0204183	0.17803	0.15576	8
Pituitary	ENSG00000142621.15	1	FHAD1	15650273	rs4661616	1	15593557	A	T	0.942034	0.049	0.036	0.1703	0.686457	0.0768654	4.23579e-19	0.071381	0.0530488	0.17844	0.163179	19
Hypothalamus	ENSG00000228389.1	2	AC068039.4	172631173	rs35391289	2	172634983	C	A	0.18698	-0.015	0.011	0.185	0.790064	0.0953954	1.21135e-16	-0.0189858	0.0141104	0.178457	0.0474917	20
Pituitary	ENSG00000188321.9	19	ZNF559	9448143	rs28384491	19	9434872	T	C	0.0896577	-0.023	0.017	0.1882	-1.63072	0.135187	1.6628e-33	0.0141042	0.0104902	0.178783	0.211123	16
Ovary	ENSG00000197563.5	18	PIGN	59782575	rs74462707	18	59888588	G	T	0.13152	-0.018	0.013	0.1581	-0.99725	0.178555	2.33543e-08	0.0180496	0.0134305	0.17897	0.560871	6
Pituitary	ENSG00000142794.14	1	NBPF3	21789059	rs6680125	1	21814390	A	C	0.975976	0.05	0.037	0.1738	-1.08255	0.0867297	9.37379e-36	-0.0461872	0.0343783	0.17911	0.0704833	9
Ovary	ENSG00000204650.9	17	CRHR1-IT1	43711638	rs3785884	17	44057595	A	G	0.068314	0.023	0.017	0.1815	1.0465	0.0930911	2.54515e-29	0.021978	0.0163618	0.179192	NA	NA
Pituitary	ENSG00000188629.7	19	ZNF177	9483494	rs28384491	19	9434872	T	C	0.0896577	-0.023	0.017	0.1882	-1.10433	0.0995132	1.29258e-28	0.0208271	0.0155079	0.179273	0.320409	16
Ovary	ENSG00000262539.1	17	RP11-259G18.3	44337444	rs3785884	17	44057595	A	G	0.068314	0.023	0.017	0.1815	1.35724	0.133788	3.49891e-24	0.0169462	0.0126363	0.179898	NA	NA
Ovary	ENSG00000264070.1	17	DND1P1	43663766	rs3785884	17	44057595	A	G	0.068314	0.023	0.017	0.1815	1.3176	0.139082	2.7047e-21	0.017456	0.0130332	0.180456	NA	NA
Pituitary	ENSG00000227001.2	1	NBPF2P	21752789	rs6680125	1	21814390	A	C	0.975976	0.05	0.037	0.1738	1.12579	0.113192	2.63032e-23	0.0444133	0.0331678	0.180555	0.078807	9
Ovary	ENSG00000214401.4	17	KANSL1-AS1	44272515	rs3785884	17	44057595	A	G	0.068314	0.023	0.017	0.1815	1.1916	0.12823	1.50418e-20	0.0193018	0.0144169	0.180627	NA	NA
Pituitary	ENSG00000175322.7	18	ZNF519	14094972	rs9958799	18	14132402	C	G	0.0919938	0.027	0.02	0.1662	0.805606	0.0781528	6.47731e-25	0.0335151	0.025038	0.180711	0.506793	12
Ovary	ENSG00000263503.1	17	RP11-707O23.5	43678970	rs3785884	17	44057595	A	G	0.068314	0.023	0.017	0.1815	1.10489	0.128041	6.17831e-18	0.0208166	0.0155741	0.181349	NA	NA
Ovary	ENSG00000175322.7	18	ZNF519	14094972	rs9958799	18	14132402	C	G	0.0919938	0.027	0.02	0.1662	0.690086	0.0736296	7.09024e-21	0.0391256	0.029281	0.181481	0.544764	10
Ovary	ENSG00000178301.3	11	AQP11	77310918	rs72945566	11	77311259	T	C	0.177827	-0.015	0.011	0.1755	-0.897827	0.134252	2.26833e-11	0.016707	0.0125039	0.181503	0.137399	8
Pituitary	ENSG00000173210.15	5	ABLIM3	148580575	rs4579247	5	148520213	C	T	0.781533	0.015	0.011	0.1859	-0.597467	0.0897076	2.73525e-11	-0.025106	0.018793	0.181575	0.744402	20
Ovary	ENSG00000238083.3	17	LRRC37A2	44609846	rs3785884	17	44057595	A	G	0.068314	0.023	0.017	0.1815	0.865685	0.105914	2.99621e-16	0.0265686	0.0199048	0.181949	NA	NA
Ovary	ENSG00000188321.9	19	ZNF559	9448143	rs28384491	19	9434872	T	C	0.0896577	-0.023	0.017	0.1882	-1.19372	0.146195	3.20802e-16	0.0192675	0.0144354	0.181961	0.225078	5
Pituitary	ENSG00000134779.10	18	TPGS2	34384543	rs323485	18	34799457	T	C	0.100752	0.015	0.011	0.1577	0.379131	0.0606082	3.96392e-10	0.0395642	0.0296951	0.182746	0.723733	17
Pituitary	ENSG00000174718.7	12	KIAA1551	32129171	rs73294852	12	32125986	G	A	0.0652498	0.019	0.014	0.175	0.677601	0.0988908	7.28189e-12	0.0280401	0.0210625	0.183096	0.720511	7
Hypothalamus	ENSG00000262500.1	17	RP11-259G18.2	44321691	rs3785884	17	44057595	A	G	0.068314	0.023	0.017	0.1815	1.02866	0.139017	1.36697e-13	0.0223592	0.0168003	0.183229	NA	NA
Ovary	ENSG00000172250.10	22	SERHL	42900856	rs5758763	22	42895879	C	T	0.845425	0.015	0.011	0.1892	-0.522817	0.0865603	1.54197e-09	-0.0286907	0.0215694	0.183467	NA	NA
Pituitary	ENSG00000198453.8	19	ZNF568	37448032	rs12977971	19	37459906	C	T	0.155506	-0.015	0.011	0.1701	0.6686	0.111129	1.78293e-09	-0.0224349	0.0168696	0.18355	0.248056	19
Hypothalamus	ENSG00000188321.9	19	ZNF559	9448143	rs28384491	19	9434872	T	C	0.0896577	-0.023	0.017	0.1882	-1.1512	0.159204	4.7957e-13	0.0199792	0.0150235	0.183563	0.380079	12
Ovary	ENSG00000248794.1	5	CTD-2248H3.1	80538283	rs4704712	5	80544322	C	T	0.0141897	0.051	0.038	0.1882	1.15162	0.126309	7.68743e-20	0.0442854	0.0333526	0.184245	0.350626	16
Pituitary	ENSG00000142856.12	1	ITGB3BP	63950649	rs2749106	1	64057271	A	T	0.869128	0.016	0.012	0.1791	-1.22091	0.0867512	5.51155e-45	-0.013105	0.00987275	0.18438	0.434352	20
Ovary	ENSG00000198168.4	11	SVIP	22843595	rs10833824	11	22847485	T	C	0.233663	0.015	0.011	0.168	0.470914	0.081986	9.25581e-09	0.0318529	0.0240081	0.184588	0.297567	15
Pituitary	ENSG00000257176.1	12	RP11-996F15.2	29452066	rs10843390	12	29496991	T	C	0.3699	0.012	0.009	0.1741	1.23036	0.0927934	3.9948e-40	0.00975324	0.00735182	0.184627	0.90586	20
Pituitary	ENSG00000140400.10	15	MAN2C1	75654314	rs7171507	15	75737287	C	T	0.346726	-0.012	0.009	0.1717	0.939939	0.0782412	3.02314e-33	-0.0127668	0.00963388	0.185106	0.595441	20
Pituitary	ENSG00000164941.9	8	INTS8	95857128	rs28399580	8	95896271	A	G	0.0160688	-0.049	0.036	0.1752	0.732563	0.126594	7.17744e-09	-0.0668884	0.0504836	0.185187	NA	NA
Pituitary	ENSG00000155393.8	16	HEATR3	50120075	rs10852606	16	50128872	C	T	0.642644	-0.012	0.009	0.193	0.967875	0.0854489	9.65067e-30	-0.0123983	0.00936292	0.18544	0.348406	20
Pituitary	ENSG00000270614.1	19	CTC-325H20.7	9459080	rs28384491	19	9434872	T	C	0.0896577	-0.023	0.017	0.1882	-0.985118	0.15387	1.53078e-10	0.0233475	0.0176379	0.1856	0.849485	18
Ovary	ENSG00000223496.1	16	EXOSC6	70284983	rs2549082	16	70153162	G	A	0.39075	-0.015	0.011	0.1569	-0.433205	0.078788	3.83333e-08	0.0346256	0.0261614	0.185656	0.281632	16
Ovary	ENSG00000257176.1	12	RP11-996F15.2	29452066	rs10843390	12	29496991	T	C	0.3699	0.012	0.009	0.1741	1.05773	0.102944	9.15566e-25	0.0113451	0.00858013	0.186086	0.570828	20
Hypothalamus	ENSG00000152117.13	2	AC093838.4	132264766	rs12990156	2	132250941	C	T	0.678888	0.016	0.012	0.2085	-1.05343	0.108428	2.59045e-22	-0.0151885	0.0114981	0.186518	0.845285	20
Pituitary	ENSG00000231305.3	3	RP11-723O4.2	128585269	rs2929859	3	128608341	G	T	0.595777	0.012	0.009	0.1826	0.9492	0.098141	3.97347e-22	0.0126422	0.00957134	0.186554	0.798141	20
Ovary	ENSG00000140400.10	15	MAN2C1	75654314	rs4368141	15	75681000	G	C	0.343378	-0.012	0.009	0.1695	0.744165	0.0785965	2.84776e-21	-0.0161255	0.0122134	0.186733	0.552647	19
Pituitary	ENSG00000165271.12	9	NOL6	33467683	rs2275228	9	33467577	C	T	0.161172	0.016	0.012	0.2091	0.657917	0.0712437	2.58925e-20	0.0243192	0.0184285	0.186952	0.819618	16
Ovary	ENSG00000230795.2	6	HLA-K	29895982	rs1633097	6	29784192	G	C	0.359003	-0.012	0.009	0.2139	-0.907142	0.0999791	1.15451e-19	0.0132284	0.0100278	0.187114	0.221379	20
Pituitary	ENSG00000116032.5	19	GRIN3B	1005032	rs10401454	19	1009585	G	C	0.135714	0.019	0.014	0.1648	-0.512944	0.0918201	2.31819e-08	-0.0370411	0.0280873	0.187241	0.771343	14
Pituitary	ENSG00000261159.1	3	RP11-723O4.9	128578964	rs2929859	3	128608341	G	T	0.595777	0.012	0.009	0.1826	0.885874	0.100344	1.06185e-18	0.0135459	0.0102747	0.187376	0.693771	18
Hypothalamus	ENSG00000247572.3	5	CKMT2-AS1	80548641	rs28464111	5	80613197	C	T	0.0146287	0.051	0.038	0.186	1.03178	0.148029	3.16653e-12	0.0494291	0.0375061	0.187538	0.531585	9
Hypothalamus	ENSG00000155393.8	16	HEATR3	50120075	rs8051902	16	50099777	T	C	0.643177	-0.012	0.009	0.1729	1.00838	0.117636	1.01662e-17	-0.0119003	0.00903253	0.187674	0.481107	20
Pituitary	ENSG00000263082.1	16	CTD-2034I21.2	50916066	rs2357933	16	50914785	C	A	0.467232	0.012	0.009	0.1671	0.718533	0.0855299	4.42856e-17	0.0167007	0.0126823	0.187889	0.707936	20
Hypothalamus	ENSG00000230606.6	2	AC159540.1	98090095	rs873886	2	98277804	T	C	0.45288	-0.012	0.009	0.1874	-0.801373	0.0960282	7.11055e-17	0.0149743	0.0113732	0.187961	0.99113	20
Ovary	ENSG00000215808.2	1	RP11-371I1.2	238646503	rs11577938	1	238649558	G	A	0.551339	-0.012	0.009	0.1936	1.12402	0.136012	1.40737e-16	-0.010676	0.00811052	0.18807	0.479187	18
Ovary	ENSG00000155393.8	16	HEATR3	50120075	rs12926346	16	50130045	A	G	0.642857	-0.012	0.009	0.1883	0.548242	0.0668706	2.43298e-16	-0.0218881	0.0166318	0.18816	0.193267	20
Pituitary	ENSG00000205853.6	22	RFPL3S	32766966	rs5754000	22	32746024	T	C	0.471648	-0.012	0.009	0.1885	-1.28304	0.15657	2.51295e-16	0.00935279	0.00710683	0.188165	0.207145	20
Pituitary	ENSG00000137103.12	9	TMEM8B	35835492	rs17204908	9	35854565	T	C	0.064006	0.016	0.012	0.1944	0.463853	0.0566915	2.7905e-16	0.0344937	0.0262115	0.188183	0.85658	20
Pituitary	ENSG00000250120.2	5	PCDHA10	140236808	rs77020201	5	140240800	G	A	0.0153214	-0.052	0.039	0.1782	-1.15126	0.142143	5.52704e-16	0.0451679	0.0343319	0.1883	0.585882	13
Ovary	ENSG00000157578.9	21	LCA5L	40797749	rs9983100	21	40808508	T	C	0.670309	0.012	0.009	0.2063	-0.855643	0.10679	1.12532e-15	-0.0140245	0.0106631	0.188427	0.076857	20
Pituitary	ENSG00000205078.5	16	SYCE1L	77243620	rs56743953	16	77248555	T	C	0.387397	-0.012	0.009	0.1798	0.706306	0.0894537	2.88526e-15	-0.0169898	0.0129228	0.188604	0.683595	20
Ovary	ENSG00000185829.11	17	ARL17A	44625578	rs3785884	17	44057595	A	G	0.068314	0.023	0.017	0.1815	0.725501	0.131348	3.32331e-08	0.0317022	0.0241248	0.188814	NA	NA
Ovary	ENSG00000188629.7	19	ZNF177	9483494	rs28384491	19	9434872	T	C	0.0896577	-0.023	0.017	0.1882	-0.559701	0.102319	4.49649e-08	0.0410934	0.0312886	0.18906	NA	NA
Hypothalamus	ENSG00000231784.4	17	DBIL5P	657296	rs2750006	17	659371	A	G	0.0272185	0.031	0.023	0.1779	1.59255	0.27319	5.56093e-09	0.0194656	0.0148232	0.189121	0.651893	7
Pituitary	ENSG00000204542.2	6	C6orf15	31079668	rs2239522	6	31089389	A	G	0.511533	0.012	0.009	0.173	0.604283	0.081482	1.20571e-13	0.0198582	0.0151325	0.189421	0.521649	20
Hypothalamus	ENSG00000165271.12	9	NOL6	33467683	rs2275228	9	33467577	C	T	0.161172	0.016	0.012	0.2091	0.751574	0.101389	1.23712e-13	0.0212887	0.0162227	0.189428	0.615877	18
Hypothalamus	ENSG00000205078.5	16	SYCE1L	77243620	rs8061864	16	77247306	C	T	0.612146	0.012	0.009	0.1845	-0.77949	0.106646	2.68811e-13	-0.0153947	0.0117365	0.189626	0.798402	20
Hypothalamus	ENSG00000175322.7	18	ZNF519	14094972	rs9958799	18	14132402	C	G	0.0919938	0.027	0.02	0.1662	0.680328	0.12279	3.01491e-08	0.0396867	0.0302577	0.189646	0.757629	6
Ovary	ENSG00000188707.4	7	ZBED6CL	150028373	rs11764936	7	150025915	T	G	0.260432	-0.012	0.009	0.1929	-0.718429	0.0991672	4.33642e-13	0.0167031	0.0127377	0.189753	0.699023	20
Hypothalamus	ENSG00000141560.10	17	FN3KRP	80681381	rs58867683	17	80679455	A	T	0.527589	-0.012	0.009	0.2061	-0.577234	0.0801455	5.91933e-13	0.0207888	0.0158565	0.189839	0.397763	19
Pituitary	ENSG00000223768.1	21	LINC00205	46715234	rs914218	21	46698445	C	G	0.442438	0.012	0.009	0.1976	-0.525304	0.0732661	7.51013e-13	-0.0228439	0.0174267	0.189905	0.738915	20
Ovary	ENSG00000163041.5	1	H3F3A	226254640	rs7543135	1	226272178	T	G	0.66692	-0.012	0.009	0.2051	-0.768985	0.111601	5.55984e-12	0.015605	0.0119208	0.190517	0.287208	19
Hypothalamus	ENSG00000157578.9	21	LCA5L	40797749	rs4816626	21	40809364	T	C	0.670068	0.012	0.009	0.2126	-0.587755	0.0853165	5.61406e-12	-0.0204167	0.0155967	0.19052	0.260943	19
Pituitary	ENSG00000259422.1	15	RP11-593F23.1	76470529	rs2007928	15	76480925	A	G	0.414179	0.012	0.009	0.1601	0.731025	0.107065	8.61944e-12	0.0164153	0.012544	0.190665	0.122095	20
Ovary	ENSG00000261390.1	16	RP11-345M22.2	79777541	rs7196490	16	79752469	C	T	0.446306	0.012	0.009	0.1716	-0.493972	0.0726066	1.02173e-11	-0.0242929	0.0185663	0.190723	0.0331878	20
Pituitary	ENSG00000163913.7	3	IFT122	129199083	rs3774774	3	129216672	G	A	0.667171	0.012	0.009	0.1644	-0.477005	0.0708243	1.63872e-11	-0.025157	0.0192339	0.19089	0.522232	20
Pituitary	ENSG00000141560.10	17	FN3KRP	80681381	rs2246577	17	80680394	C	T	0.47145	0.012	0.009	0.2056	0.467357	0.0695882	1.86734e-11	0.0256763	0.0196331	0.190938	0.489644	20
Hypothalamus	ENSG00000235994.4	6	RP3-470B24.5	168378530	rs2516611	6	168384831	T	C	0.343145	-0.012	0.009	0.2037	-0.746132	0.111929	2.6266e-11	0.0160829	0.0123011	0.191064	0.681725	20
Ovary	ENSG00000205078.5	16	SYCE1L	77243620	rs2278049	16	77246795	G	C	0.61223	0.012	0.009	0.1845	-0.564992	0.0851253	3.19745e-11	-0.0212392	0.0162477	0.191139	0.91948	20
Ovary	ENSG00000273253.1	22	RP3-402G11.26	50638740	rs2294397	22	50613714	G	A	0.906464	0.024	0.018	0.1783	-0.792172	0.120269	4.49834e-11	-0.0302965	0.0231832	0.191272	0.382323	20
Ovary	ENSG00000127249.10	3	ATP13A4	193215383	rs1125272	3	193331187	G	C	0.400149	0.012	0.009	0.192	-0.650295	0.100106	8.24548e-11	-0.0184532	0.0141284	0.191517	0.311029	20
Ovary	ENSG00000185324.17	16	CDK10	89754947	rs444964	16	89693190	G	A	0.0279088	-0.036	0.027	0.1839	0.444441	0.0692788	1.40588e-10	-0.0810006	0.0620487	0.191744	0.769069	20
Pituitary	ENSG00000172322.9	12	CLEC12A	10131104	rs12578560	12	10160527	T	G	0.485385	0.012	0.009	0.1573	0.618954	0.0966338	1.50223e-10	0.0193875	0.0148524	0.191773	0.69512	20
Pituitary	ENSG00000235010.1	10	RP11-140A10.3	133997097	rs1873504	10	134002271	T	C	0.960193	-0.029	0.022	0.1835	-0.921759	0.0982934	6.74736e-21	0.0314616	0.0241021	0.191774	0.20858	17
Pituitary	ENSG00000171806.7	1	METTL18	169762888	rs12119386	1	169790401	A	T	0.0145197	-0.032	0.024	0.1771	-0.942262	0.147771	1.81175e-10	0.0339608	0.0260215	0.191857	0.670089	17
Ovary	ENSG00000151917.13	6	BEND6	56855956	rs9357934	6	56841399	A	G	0.758296	0.016	0.012	0.1953	0.513043	0.0808045	2.1645e-10	0.0311865	0.0239	0.191937	0.206181	18
Hypothalamus	ENSG00000229921.2	6	KIF25-AS1	168395629	rs2516611	6	168384831	T	C	0.343145	-0.012	0.009	0.2037	-0.717907	0.113513	2.54131e-10	0.0167153	0.012812	0.19201	0.631089	20
Pituitary	ENSG00000143387.8	1	CTSK	150774741	rs1081512	1	150881663	A	G	0.408819	-0.012	0.009	0.2067	-0.386137	0.0613875	3.17152e-10	0.0310771	0.0238257	0.192114	0.633292	20
Ovary	ENSG00000122674.8	7	CCZ1	5951405	rs7789081	7	6862678	C	T	0.690092	-0.016	0.012	0.169	0.814194	0.130082	3.87219e-10	-0.0196513	0.0150692	0.192209	0.652092	14
Hypothalamus	ENSG00000183010.12	17	PYCR1	79895274	rs34683731	17	79909537	A	G	0.310985	-0.012	0.009	0.1897	-0.66702	0.106848	4.30151e-10	0.0179905	0.0137972	0.19226	0.834876	20
Ovary	ENSG00000146574.11	7	CCZ1B	6850083	rs7789081	7	6862678	C	T	0.690092	-0.016	0.012	0.169	-0.767562	0.124899	7.97287e-10	0.0208452	0.0159976	0.192569	0.312406	18
Hypothalamus	ENSG00000145198.10	3	VWA5B2	183954152	rs706584	3	183960252	C	A	0.210766	-0.016	0.012	0.2023	-0.473766	0.0771391	8.16365e-10	0.0337719	0.025919	0.192581	0.76717	14
Pituitary	ENSG00000250317.4	4	SMIM20	25897443	rs75660081	4	25917232	G	A	0.286458	0.012	0.009	0.1965	-0.32644	0.0532446	8.73531e-10	-0.0367602	0.0282146	0.192616	0.137397	5
Ovary	ENSG00000161180.6	22	CCDC116	21989310	rs5754323	22	21957992	C	T	0.528882	-0.012	0.009	0.1787	-0.636412	0.104014	9.44575e-10	0.0188557	0.0144737	0.192657	0.287589	7
Ovary	ENSG00000185100.6	14	ADSSL1	105202085	rs6644	14	105213343	G	A	0.673252	0.012	0.009	0.1881	-0.512026	0.0840577	1.11954e-09	-0.0234363	0.0179934	0.192747	0.331678	13
Ovary	ENSG00000085063.10	11	CD59	33741102	rs831633	11	33740780	C	T	0.520048	-0.012	0.009	0.1737	-0.398798	0.0674545	3.37758e-09	0.0300904	0.0231346	0.193373	0.637565	20
Ovary	ENSG00000261015.1	6	RP1-90J20.11	3026342	rs4959753	6	3021235	A	G	0.119029	0.021	0.016	0.1916	-0.991549	0.105349	4.86551e-21	-0.021179	0.0162925	0.193628	0.149051	20
Pituitary	ENSG00000096433.6	6	ITPR3	33626246	rs55642707	6	33606731	A	G	0.490052	-0.012	0.009	0.1978	-0.489125	0.0840185	5.82748e-09	0.0245336	0.0188766	0.19371	0.685468	20
Hypothalamus	ENSG00000146574.11	7	CCZ1B	6850083	rs7789081	7	6862678	C	T	0.690092	-0.016	0.012	0.169	-0.738451	0.127351	6.68955e-09	0.021667	0.0166743	0.193799	0.568328	14
Ovary	ENSG00000242068.1	3	RP11-259P15.4	180491120	rs1518862	3	180471551	C	A	0.401017	0.012	0.009	0.1738	-0.615824	0.106844	8.22581e-09	-0.0194861	0.0150005	0.193934	0.761857	3
Pituitary	ENSG00000197599.8	16	CCDC154	1489470	rs35404335	16	1526650	G	A	0.143985	0.02	0.015	0.1923	0.42444	0.0741654	1.04729e-08	0.0471209	0.0362872	0.194097	0.860553	20
Ovary	ENSG00000204528.3	6	PSORS1C3	31143594	rs9380220	6	31146584	T	G	0.377604	0.012	0.009	0.176	0.828817	0.145678	1.27494e-08	0.0144785	0.0111531	0.194232	0.415029	20
Pituitary	ENSG00000253649.1	8	PRSS51	10372741	rs11785184	8	10433396	C	A	0.621162	0.012	0.009	0.1891	0.503379	0.0884853	1.27903e-08	0.0238389	0.0183637	0.194234	0.654014	10
Pituitary	ENSG00000005981.8	7	ASB4	95138650	rs737902	7	95138755	G	A	0.984848	-0.04	0.03	0.1774	0.291614	0.0513071	1.31811e-08	-0.137168	0.105669	0.194255	0.988811	9
Ovary	ENSG00000102967.7	16	DHODH	72050720	rs7195958	16	72036577	G	A	0.754498	-0.012	0.009	0.2009	-0.489443	0.0868207	1.72634e-08	0.0245177	0.0188956	0.194447	0.594924	20
Hypothalamus	ENSG00000261373.1	16	VPS9D1-AS1	89781418	rs13333742	16	89940536	A	G	0.298206	0.02	0.015	0.1874	0.839917	0.149351	1.86833e-08	0.0238119	0.018354	0.194504	0.505614	20
Hypothalamus	ENSG00000159445.8	1	THEM4	151864172	rs6698740	1	151859050	A	G	0.61471	-0.012	0.009	0.1751	0.388561	0.0691098	1.88353e-08	-0.0308832	0.0238048	0.19451	0.733637	20
Hypothalamus	ENSG00000034239.6	8	EFCAB1	49635609	rs3750259	8	49647910	A	C	0.437128	-0.012	0.009	0.1953	-0.344482	0.0612805	1.89424e-08	0.0348349	0.026851	0.194515	0.243408	18
Ovary	ENSG00000253671.1	8	RP11-806O11.1	17672413	rs398950	8	17678844	A	G	0.562966	-0.012	0.009	0.1952	-0.469104	0.0844254	2.75341e-08	0.0255807	0.0197301	0.194794	0.837087	20
Ovary	ENSG00000267731.1	17	RP11-147L13.8	66187484	rs7209499	17	66122496	T	C	0.588502	0.012	0.009	0.2098	0.617125	0.11139	3.02106e-08	0.019445	0.0150002	0.194865	0.368529	13
Ovary	ENSG00000198721.8	6	ECI2	4125877	rs592953	6	4075136	A	G	0.35188	0.012	0.009	0.1992	-0.565487	0.102131	3.07882e-08	-0.0212206	0.0163704	0.19488	0.883211	13
Pituitary	ENSG00000261305.1	7	RP4-584D14.7	150039278	rs11538922	7	150035183	T	C	0.255849	-0.012	0.009	0.1732	0.659747	0.119906	3.75033e-08	-0.0181888	0.0140364	0.195034	0.422954	20
Pituitary	ENSG00000261390.1	16	RP11-345M22.2	79777541	rs4404082	16	79750512	G	A	0.448718	0.012	0.009	0.181	-0.507134	0.0929932	4.94007e-08	-0.0236624	0.0182695	0.195257	0.0431679	20
Ovary	ENSG00000263874.1	17	LINC00672	37082865	rs573556	17	37082081	C	A	0.905354	-0.021	0.016	0.1873	1.13117	0.141407	1.25049e-15	-0.0185648	0.0143338	0.195257	0.706762	8
Pituitary	ENSG00000231365.1	1	RP11-418J17.1	119750839	rs12089385	1	119757245	C	A	0.0507463	0.03	0.023	0.1984	-0.894525	0.0922944	3.2582e-22	-0.0335374	0.0259438	0.196117	0.397245	15
Hypothalamus	ENSG00000223768.1	21	LINC00205	46715234	rs2838867	21	46713092	T	C	0.446565	0.013	0.01	0.1806	-0.969628	0.0884671	5.9288e-28	-0.0134072	0.0103855	0.196721	0.822638	20
Hypothalamus	ENSG00000156711.12	6	MAPK13	36101714	rs12210946	6	36098130	A	G	0.0325355	0.037	0.028	0.1857	0.460647	0.0772293	2.45139e-09	0.0803218	0.0622579	0.197	0.0611404	7
Ovary	ENSG00000234585.2	7	CCT6P3	64516914	rs658360	7	64700289	A	G	0.430083	0.013	0.01	0.208	-0.985121	0.0968385	2.62206e-24	-0.0131963	0.0102336	0.19722	0.584595	20
Ovary	ENSG00000231760.2	6	RP11-350J20.5	150118509	rs7753812	6	150011286	T	C	0.850596	0.013	0.01	0.1933	1.12136	0.113534	5.24536e-23	0.0115931	0.00899466	0.197439	0.159971	20
Pituitary	ENSG00000228252.4	3	COL6A4P2	129962157	rs112987689	3	129824001	T	C	0.421032	0.013	0.01	0.1995	-1.03607	0.105102	6.34219e-23	-0.0125474	0.00973542	0.197453	0.813692	20
Pituitary	ENSG00000124116.14	20	WFDC3	44398577	rs6065893	20	44417877	G	A	0.598586	-0.013	0.01	0.1936	0.842358	0.0868416	3.01686e-22	-0.0154329	0.0119776	0.197579	0.393574	20
Pituitary	ENSG00000211698.2	7	TRGV4	38393717	rs28620617	7	38400984	T	C	0.270511	0.013	0.01	0.2073	-1.05662	0.109225	3.89665e-22	-0.0123034	0.00954921	0.1976	0.333143	20
Ovary	ENSG00000248174.1	4	RP11-148L24.1	175078680	rs75632645	4	175040059	C	T	0.192043	0.017	0.013	0.1999	1.16124	0.155773	9.00633e-14	0.0146395	0.0113659	0.197737	0.501273	11
Hypothalamus	ENSG00000248174.1	4	RP11-148L24.1	175078680	rs75632645	4	175040059	C	T	0.192043	0.017	0.013	0.1999	1.29778	0.17458	1.05585e-13	0.0130993	0.0101709	0.197775	0.447554	17
Pituitary	ENSG00000118473.17	1	SGIP1	67106524	rs1998716	1	67117106	A	T	0.910459	0.021	0.016	0.1873	0.39724	0.0595285	2.50452e-11	0.0528648	0.0410496	0.197806	0.142647	20
Hypothalamus	ENSG00000124116.14	20	WFDC3	44398577	rs3746493	20	44418564	G	A	0.598586	-0.013	0.01	0.1935	0.80717	0.086163	7.3964e-21	-0.0161057	0.0125077	0.197864	0.158167	20
Ovary	ENSG00000248275.1	5	TRIM52-AS1	180693760	rs2545088	5	180698138	G	A	0.365972	-0.013	0.01	0.1725	-0.681342	0.0728201	8.24158e-21	0.01908	0.0148179	0.197875	0.00627533	13
Ovary	ENSG00000249228.1	4	RP11-769N22.1	29049300	rs11943398	4	28406028	G	A	0.0510128	0.029	0.022	0.1938	0.538331	0.0926794	6.30234e-09	0.0538702	0.0419062	0.198619	0.116202	15
Pituitary	ENSG00000263874.1	17	LINC00672	37082865	rs573556	17	37082081	C	A	0.905354	-0.021	0.016	0.1873	0.858038	0.134853	1.98147e-10	-0.0244744	0.0190398	0.19864	0.548198	6
Ovary	ENSG00000153113.19	5	CAST	95988135	rs10045215	5	95990871	T	C	0.336342	-0.013	0.01	0.1877	0.645718	0.0765099	3.18242e-17	-0.0201326	0.0156693	0.198846	0.367488	15
Pituitary	ENSG00000164818.11	7	HEATR2	797902	rs7802407	7	832603	C	T	0.675314	-0.013	0.01	0.1759	-0.543276	0.0660657	1.98022e-16	0.0239289	0.0186354	0.199123	0.601173	20
Ovary	ENSG00000124116.14	20	WFDC3	44398577	rs6032548	20	44425837	G	C	0.596255	-0.013	0.01	0.1946	0.895204	0.110026	4.07649e-16	-0.0145218	0.0113123	0.199241	0.332319	20
Pituitary	ENSG00000273038.1	10	RP11-479G22.8	33177214	rs2505389	10	32714338	C	T	0.255188	0.013	0.01	0.1564	0.704269	0.0867846	4.85217e-16	0.0184589	0.0143802	0.19927	0.692544	20
Ovary	ENSG00000116857.12	1	TMEM9	201122301	rs7542768	1	201125326	C	T	0.229539	0.013	0.01	0.1711	0.686856	0.0871889	3.33216e-15	0.0189268	0.014756	0.199614	0.763304	13
Ovary	ENSG00000089063.10	20	TMEM230	5087117	rs2715	20	5081049	C	T	0.824088	0.017	0.013	0.1842	0.521456	0.0796779	5.96758e-11	0.032601	0.025423	0.199722	0.0398453	11
Hypothalamus	ENSG00000242686.2	4	RP11-1191J2.2	648036	rs10007206	4	626497	G	T	0.190902	-0.013	0.01	0.2118	-0.855661	0.110987	1.26278e-14	0.0151929	0.0118519	0.199877	0.259111	20
Pituitary	ENSG00000213214.3	7	ARHGEF35	143884332	rs2189873	7	143625216	C	T	0.391749	-0.013	0.01	0.19	-0.847685	0.110231	1.47023e-14	0.0153359	0.0119642	0.199908	0.848881	20
Ovary	ENSG00000185187.8	11	SIGIRR	411556	rs10902157	11	394005	C	T	0.44274	-0.013	0.01	0.1885	0.778547	0.101839	2.09183e-14	-0.0166978	0.0130288	0.199982	0.0749204	9
Pituitary	ENSG00000228741.2	13	RP11-309I15.1	24608409	rs1886802	13	24602119	C	T	0.315461	0.013	0.01	0.2139	-0.720105	0.0967784	1.00107e-13	-0.0180529	0.0140972	0.200333	0.687333	14
Pituitary	ENSG00000141759.10	18	TXNL4A	77763408	rs11081582	18	77767935	G	A	0.920181	0.017	0.013	0.1752	-0.323535	0.0513642	2.99882e-10	-0.0525445	0.0410379	0.200408	0.38133	20
Pituitary	ENSG00000248794.1	5	CTD-2248H3.1	80538283	rs6893467	5	80555327	C	T	0.014892	0.049	0.038	0.2003	1.12965	0.106401	2.48691e-26	0.0433763	0.0338859	0.200522	0.419299	15
Ovary	ENSG00000117477.8	1	CCDC181	169397007	rs11809378	1	169322521	G	A	0.11484	-0.017	0.013	0.1793	-0.838539	0.135557	6.17621e-10	0.0202734	0.0158458	0.20075	0.407836	13
Pituitary	ENSG00000260633.1	3	RP11-375I20.6	134067102	rs4974498	3	134075522	G	A	0.911478	-0.026	0.02	0.1764	-0.611637	0.0856155	9.06537e-13	0.0425089	0.0332361	0.200898	0.343395	7
Hypothalamus	ENSG00000215447.3	21	BX322557.10	46709810	rs2838867	21	46713092	T	C	0.446565	0.013	0.01	0.1806	-0.483263	0.0685287	1.76388e-12	-0.0269005	0.0210413	0.201088	0.922884	20
Pituitary	ENSG00000168405.10	6	CMAHP	25124170	rs1547055	6	25111320	G	A	0.811384	-0.017	0.013	0.1709	-0.515384	0.0849086	1.28018e-09	0.0329851	0.0258026	0.201122	0.175414	18
Pituitary	ENSG00000023608.4	14	SNAPC1	62246110	rs7145164	14	62228299	G	A	0.193861	-0.017	0.013	0.1831	-0.656563	0.109764	2.20976e-09	0.0258924	0.0202677	0.201419	0.682401	12
Ovary	ENSG00000065621.10	10	GSTO2	106046667	rs276203	10	106039303	G	A	0.249255	-0.013	0.01	0.1718	-0.589025	0.0856754	6.19544e-12	0.0220704	0.017278	0.201473	0.161523	17
Pituitary	ENSG00000197181.7	8	PIWIL2	22173943	rs7357478	8	22158150	G	A	0.854545	0.018	0.014	0.1889	-1.04181	0.0947845	4.20566e-28	-0.0172776	0.0135298	0.2016	0.310946	20
Ovary	ENSG00000166763.7	15	STRCP1	44000851	rs2470120	15	43929070	G	C	0.259508	0.013	0.01	0.2266	0.62165	0.0921335	1.50648e-11	0.0209121	0.0163821	0.201771	0.0984344	20
Hypothalamus	ENSG00000013306.11	17	SLC25A39	42399615	rs4042962	17	42418967	A	G	0.920387	0.017	0.013	0.189	-0.373537	0.0642144	5.99017e-09	-0.0455109	0.035671	0.202008	0.727917	13
Hypothalamus	ENSG00000272733.1	22	KB-208E9.1	23924556	rs16994633	22	23980868	A	C	0.267421	-0.013	0.01	0.2017	-0.97729	0.148471	4.62987e-11	0.0133021	0.01043	0.20218	0.126291	16
Ovary	ENSG00000149089.8	11	APIP	34906343	rs10768108	11	34999745	G	C	0.765019	0.013	0.01	0.2002	0.709829	0.108119	5.19531e-11	0.0183143	0.0143614	0.202224	0.275316	20
Pituitary	ENSG00000272758.1	3	RP11-299J3.8	122148540	rs28434553	3	122229515	A	C	0.325261	0.013	0.01	0.1772	-0.757736	0.115431	5.22462e-11	-0.0171564	0.0134535	0.202227	0.239165	20
Hypothalamus	ENSG00000260633.1	3	RP11-375I20.6	134067102	rs4974494	3	134059150	T	C	0.910487	-0.026	0.02	0.1935	-0.627459	0.0965735	8.18197e-11	0.041437	0.0325064	0.202403	0.251262	9
Pituitary	ENSG00000158856.13	8	DMTN	21923272	rs11782167	8	21906359	G	A	0.817384	-0.013	0.01	0.209	-0.318547	0.0497153	1.47999e-10	0.0408103	0.0320321	0.202649	0.913499	4
Hypothalamus	ENSG00000273038.1	10	RP11-479G22.8	33177214	rs2505391	10	32714751	T	C	0.254992	0.013	0.01	0.1582	0.634018	0.0996388	1.9764e-10	0.0205041	0.0160982	0.202773	0.55337	20
Ovary	ENSG00000268001.1	19	CTC-241F20.3	48760194	rs12984612	19	48759091	G	T	0.322885	-0.013	0.01	0.1997	-0.584627	0.0921384	2.22284e-10	0.0222364	0.0174602	0.202825	0.882641	10
Ovary	ENSG00000105538.4	19	RASIP1	49233911	rs11882796	19	49225766	T	A	0.01566	-0.026	0.02	0.1932	0.520272	0.0836187	4.90982e-10	-0.0499739	0.0392715	0.203188	0.41648	8
Ovary	ENSG00000139620.8	12	KANSL2	49061602	rs2277365	12	49075811	G	T	0.760166	-0.013	0.01	0.2095	0.698992	0.119526	4.97349e-09	-0.0185982	0.0146555	0.204433	0.779734	11
Ovary	ENSG00000247572.3	5	CKMT2-AS1	80548641	rs6893467	5	80555327	C	T	0.014892	0.049	0.038	0.2003	0.843838	0.118157	9.22137e-13	0.058068	0.0457605	0.204457	0.441812	8
Pituitary	ENSG00000100350.10	22	FOXRED2	36893192	rs139997	22	36861712	A	G	0.0680918	0.018	0.014	0.2062	1.31864	0.169487	7.24107e-15	0.0136504	0.010761	0.204616	0.0520623	17
Ovary	ENSG00000205771.2	15	CATSPER2P1	44029204	rs2927071	15	43919081	C	T	0.259866	0.013	0.01	0.2127	0.622846	0.107516	6.91285e-09	0.0208719	0.0164546	0.204636	0.0548696	20
Hypothalamus	ENSG00000240356.2	2	RPL23AP7	114376373	rs11682527	2	114425685	T	G	0.091528	-0.036	0.028	0.1981	0.832468	0.10752	9.75303e-15	-0.0432449	0.0340955	0.204675	0.313522	20
Ovary	ENSG00000240859.1	7	AC093627.10	152531	rs76029673	7	161970	A	G	0.282592	0.013	0.01	0.2181	-1.85984	0.32162	7.34977e-09	-0.00698985	0.005511	0.204675	0.277817	17
Ovary	ENSG00000140323.4	15	DISP2	40656846	rs2289328	15	40705417	A	G	0.13058	0.018	0.014	0.1892	1.00222	0.131742	2.79597e-14	0.0179601	0.0141671	0.204892	0.365958	15
Pituitary	ENSG00000196381.6	19	ZNF781	38164163	rs7259272	19	38183115	C	T	0.115872	0.018	0.014	0.1935	-0.616929	0.0816461	4.15223e-14	-0.0291768	0.0230192	0.204978	0.265544	20
Pituitary	ENSG00000142156.10	21	COL6A1	47413307	rs7671	21	47401760	G	C	0.77898	-0.013	0.01	0.2097	-0.317578	0.0561552	1.55518e-08	0.0409348	0.0323095	0.20517	0.454964	20
Pituitary	ENSG00000142188.12	21	TMEM50B	34828555	rs4481072	21	34825466	G	A	0.845086	0.014	0.011	0.2051	-0.865488	0.0663105	6.18673e-39	-0.0161758	0.0127699	0.205256	0.497493	20
Hypothalamus	ENSG00000169914.5	1	OTUD3	20224222	rs10492999	1	20237760	G	A	0.023455	0.035	0.027	0.1982	1.09933	0.184388	2.49091e-09	0.0318376	0.0251342	0.205262	0.998656	8
Hypothalamus	ENSG00000236397.2	2	DDX11L2	114357900	rs11682527	2	114425685	T	G	0.091528	-0.036	0.028	0.1981	0.873726	0.118388	1.58079e-13	-0.0412028	0.0325293	0.205285	0.282759	20
Hypothalamus	ENSG00000124532.10	6	MRS2	24414481	rs3827640	6	24425935	G	A	0.766641	-0.013	0.01	0.2227	0.625965	0.111642	2.05998e-08	-0.0207679	0.0163991	0.205368	0.64275	6
Pituitary	ENSG00000116857.12	1	TMEM9	201122301	rs7542768	1	201125326	C	T	0.229539	0.013	0.01	0.1711	0.408561	0.0731428	2.32624e-08	0.031819	0.0251303	0.205455	0.603925	6
Pituitary	ENSG00000250208.2	12	FZD10-AS1	130640847	rs4760083	12	130642976	A	G	0.71364	-0.013	0.01	0.2065	-0.3518	0.0634087	2.88738e-08	0.0369528	0.0291951	0.205614	0.463274	4
Ovary	ENSG00000104497.9	8	SNX16	82733458	rs62512879	8	82778562	G	A	0.984079	0.036	0.028	0.2032	-0.638884	0.0907992	1.97513e-12	-0.0563483	0.0445521	0.205953	0.550818	11
Ovary	ENSG00000248713.1	4	RP11-766F14.2	100566745	rs13130949	4	100578035	A	G	0.641808	-0.013	0.01	0.1836	-0.647259	0.118357	4.53348e-08	0.0200847	0.0158803	0.205959	0.403357	20
Pituitary	ENSG00000141519.10	17	CCDC40	78042423	rs9903780	17	78011368	C	T	0.165015	0.014	0.011	0.2135	1.12147	0.0991009	1.08796e-29	0.0124836	0.00987039	0.20596	0.420142	9
Pituitary	ENSG00000228038.1	9	VN1R51P	99856448	rs12685723	9	99983906	A	G	0.776442	-0.014	0.011	0.2069	1.01814	0.0919878	1.78956e-28	-0.0137506	0.0108752	0.206088	0.271514	20
Ovary	ENSG00000268379.1	19	CTC-360J11.4	57687945	rs62131286	19	57692562	C	A	0.0920535	-0.022	0.017	0.1905	0.763881	0.131256	5.89242e-09	-0.0288003	0.0227983	0.206495	0.835639	16
Pituitary	ENSG00000203279.3	9	RP11-498P14.5	100000514	rs12685723	9	99983906	A	G	0.776442	-0.014	0.011	0.2069	1.00163	0.0973606	7.99534e-25	-0.0139772	0.0110658	0.206554	0.23681	20
Pituitary	ENSG00000118197.9	1	DDX59	200616060	rs34428088	1	200619031	T	C	0.210368	0.014	0.011	0.2271	-0.628154	0.0645331	2.16298e-22	-0.0222875	0.0176607	0.206954	0.893206	20
Ovary	ENSG00000142188.12	21	TMEM50B	34828555	rs9305529	21	34826700	C	T	0.845489	0.014	0.011	0.2197	-0.68905	0.0758672	1.06288e-19	-0.0203178	0.01612	0.207521	0.48874	20
Pituitary	ENSG00000149089.8	11	APIP	34906343	rs2915228	11	34901878	C	G	0.848958	0.014	0.011	0.2034	-0.808035	0.0914808	1.02051e-18	-0.017326	0.0137539	0.207771	0.273708	13
Pituitary	ENSG00000134809.4	11	TIMM10	57297106	rs2649662	11	57352562	C	A	0.883296	-0.014	0.011	0.211	-0.597149	0.0704927	2.43131e-17	0.0234447	0.0186276	0.208174	0.52049	20
Ovary	ENSG00000141519.10	17	CCDC40	78042423	rs78971848	17	78015868	A	G	0.168657	0.014	0.011	0.2054	1.14699	0.135405	2.43644e-17	0.0122059	0.00969796	0.208175	0.591306	16
Pituitary	ENSG00000156931.11	3	VPS8	184650166	rs7625123	3	184532028	G	A	0.0339046	0.032	0.025	0.2023	0.546355	0.0799319	8.18572e-12	0.05857	0.0465532	0.208345	0.552338	13
Pituitary	ENSG00000119125.12	9	GDA	74800810	rs11143116	9	74729250	T	C	0.201643	-0.014	0.011	0.2119	0.584902	0.0719236	4.21349e-16	-0.0239356	0.0190355	0.208601	0.579687	20
Ovary	ENSG00000198912.6	1	C1orf174	3811269	rs35583447	1	3829614	G	A	0.594302	-0.014	0.011	0.229	0.845254	0.105392	1.05637e-15	-0.0165631	0.0131767	0.208754	0.779964	8
Ovary	ENSG00000111639.3	12	MRPL51	6601835	rs11610549	12	6621641	G	A	0.218284	-0.014	0.011	0.2174	-0.583374	0.07558	1.17587e-14	0.0239983	0.0191104	0.209199	0.201033	12
Ovary	ENSG00000231365.1	1	RP11-418J17.1	119750839	rs12096448	1	119683390	A	G	0.0530246	0.028	0.022	0.212	-0.752125	0.0985124	2.26132e-14	-0.0372279	0.0296541	0.209332	0.718167	17
Pituitary	ENSG00000168116.9	6	KIAA1586	56915685	rs2100305	6	56901585	C	T	0.866512	0.018	0.014	0.2126	0.392881	0.0677777	6.76676e-09	0.0458154	0.0365002	0.209403	0.32051	14
Pituitary	ENSG00000269918.1	8	AF131215.9	10963207	rs6601563	8	10967122	T	C	0.0382286	-0.036	0.028	0.2067	-0.345449	0.0596237	6.8802e-09	0.104212	0.0830257	0.209413	0.479017	20
Pituitary	ENSG00000160194.13	21	NDUFV3	44316584	rs4148974	21	44323720	T	C	0.0829613	0.018	0.014	0.2077	-0.930278	0.160692	7.07163e-09	-0.0193491	0.0154159	0.20943	0.0270884	18
Pituitary	ENSG00000164008.9	1	C1orf50	43248454	rs33950227	1	43296173	T	C	0.022338	-0.046	0.036	0.1969	-0.635416	0.0957138	3.16441e-11	0.0723935	0.0576957	0.20957	0.2607	11
Hypothalamus	ENSG00000141519.10	17	CCDC40	78042423	rs73437682	17	78010946	T	C	0.169318	0.014	0.011	0.2118	0.515344	0.0700104	1.82591e-13	0.0271663	0.0216617	0.209799	0.708975	6
Pituitary	ENSG00000186862.13	10	PDZD7	102779242	rs11190803	10	102790799	A	C	0.017094	0.05	0.039	0.1921	-0.324514	0.0541397	2.04725e-09	-0.154077	0.122898	0.209953	0.376645	4
Pituitary	ENSG00000255693.1	12	RP11-766N7.3	65324238	rs1147085	12	65275768	G	A	0.787284	0.014	0.011	0.2026	-0.504254	0.070765	1.03511e-12	-0.0277638	0.0221596	0.210242	0.51021	11
Ovary	ENSG00000188312.9	9	CENPP	95235367	rs3858097	9	94951819	G	A	0.0576637	-0.023	0.018	0.2129	0.605798	0.0961109	2.91728e-10	-0.0379665	0.0303173	0.210459	0.639648	11
Hypothalamus	ENSG00000231613.1	1	RP5-943J3.1	90255262	rs7549625	1	90251996	A	G	0.918298	0.018	0.014	0.2001	0.693027	0.126278	4.06247e-08	0.025973	0.0207482	0.210635	0.0529032	7
Pituitary	ENSG00000006611.11	11	USH1C	17540702	rs12270598	11	17563936	A	G	0.0269742	-0.037	0.029	0.2019	0.772676	0.122205	2.56923e-10	-0.0478855	0.0382884	0.211061	0.495005	18
Pituitary	ENSG00000139433.5	12	GLTP	110303520	rs2193534	12	110297222	A	G	0.151181	0.014	0.011	0.2089	-0.333427	0.0509164	5.81116e-11	-0.0419882	0.033608	0.211537	0.660207	20
Pituitary	ENSG00000075826.12	10	SEC31B	102263055	rs10509744	10	102271579	T	C	0.13105	-0.014	0.011	0.1808	-0.500189	0.0785555	1.92347e-10	0.0279894	0.0224267	0.212017	0.13527	8
Hypothalamus	ENSG00000182698.7	2	RESP18	220195015	rs4674377	2	220201272	G	T	0.697486	-0.014	0.011	0.1967	-0.764377	0.121665	3.32884e-10	0.0183156	0.0146831	0.212255	0.505508	13
Pituitary	ENSG00000112852.4	5	PCDHB2	140475594	rs3822339	5	140504432	C	A	0.0722802	0.019	0.015	0.2018	-1.20417	0.187672	1.39563e-10	-0.0157785	0.0126971	0.213984	0.327707	6
Ovary	ENSG00000100744.10	14	GSKIP	96841916	rs11846693	14	96763040	C	G	0.192073	-0.014	0.011	0.2137	0.413253	0.0720601	9.76049e-09	-0.0338776	0.0272657	0.214053	0.759091	9
Pituitary	ENSG00000260947.1	9	RP11-384P7.7	33699220	rs16933245	9	33662593	A	G	0.0133929	-0.054	0.043	0.2044	0.940211	0.114694	2.45348e-16	-0.0574339	0.046268	0.214483	NA	NA
Pituitary	ENSG00000232653.4	15	GOLGA8N	32890918	rs4991470	15	32907384	G	A	0.719938	0.015	0.012	0.2396	-1.14394	0.116317	7.98261e-23	-0.0131126	0.0105745	0.214967	0.995855	13
Pituitary	ENSG00000151917.13	6	BEND6	56855956	rs1562908	6	56857665	C	A	0.756908	0.015	0.012	0.2023	0.778353	0.079405	1.10035e-22	0.0192715	0.015542	0.214991	0.245337	20
Hypothalamus	ENSG00000120438.7	6	TCP1	160205155	rs12528772	6	160185377	A	G	0.171759	-0.014	0.011	0.2201	-0.260602	0.0476186	4.43258e-08	0.0537218	0.0433364	0.215106	0.0121271	9
Ovary	ENSG00000270773.1	3	RP13-685P2.7	129064630	rs77146618	3	129074542	C	T	0.380197	0.014	0.011	0.1945	0.944065	0.172801	4.67327e-08	0.0148295	0.0119637	0.215147	0.814933	6
Ovary	ENSG00000048544.5	6	MRPS10	42180071	rs7765328	6	42182762	A	C	0.831101	-0.015	0.012	0.2154	0.68629	0.0737438	1.32234e-20	-0.0218566	0.0176423	0.215392	0.453409	20
Pituitary	ENSG00000204961.5	5	PCDHA9	140230396	rs114075983	5	140289352	A	G	0.0149142	-0.049	0.039	0.2142	-1.15061	0.156245	1.78312e-13	0.0425861	0.0343848	0.215526	0.376287	11
Pituitary	ENSG00000261015.1	6	RP1-90J20.11	3026342	rs62392497	6	3017861	C	A	0.132737	0.02	0.016	0.2164	-0.772142	0.0866319	4.97132e-19	-0.025902	0.0209244	0.215759	0.0194088	20
Ovary	ENSG00000271662.1	3	RP11-141C7.3	195377680	rs80090804	3	195637634	C	T	0.0424107	-0.02	0.016	0.2156	-1.13219	0.133866	2.72921e-17	0.0176649	0.0142854	0.216248	0.92394	20
Pituitary	ENSG00000272645.1	1	RP11-504P24.8	224140118	rs4654038	1	224179624	T	C	0.682138	0.015	0.012	0.2096	0.414113	0.050188	1.56768e-16	0.036222	0.0293082	0.216496	0.421646	20
Ovary	ENSG00000232653.4	15	GOLGA8N	32890918	rs4991470	15	32907384	G	A	0.719938	0.015	0.012	0.2396	-1.23727	0.150854	2.3687e-16	-0.0121235	0.00981077	0.216559	0.999565	12
Ovary	ENSG00000260947.1	9	RP11-384P7.7	33699220	rs16933245	9	33662593	A	G	0.0133929	-0.054	0.043	0.2044	1.32543	0.191837	4.87584e-12	-0.0407415	0.0329738	0.216618	NA	NA
Hypothalamus	ENSG00000128891.11	15	C15orf57	40839069	rs59244061	15	41005530	C	T	0.912202	0.03	0.024	0.2024	0.536109	0.0673358	1.69654e-15	0.0559588	0.0453154	0.216878	0.0609801	12
Ovary	ENSG00000260633.1	3	RP11-375I20.6	134067102	rs1498731	3	134068179	T	C	0.911544	-0.025	0.02	0.1999	-0.779993	0.099527	4.61434e-15	0.0320516	0.0259654	0.217055	0.107078	16
Pituitary	ENSG00000120322.2	5	PCDHB8	140558726	rs2907304	5	140617666	T	A	0.12528	0.015	0.012	0.2252	-0.751225	0.0980649	1.85223e-14	-0.0199674	0.0161852	0.217321	0.258502	12
Hypothalamus	ENSG00000251372.1	4	LINC00499	139288181	rs17301552	4	139215618	T	C	0.0206677	0.044	0.035	0.2024	0.923123	0.144438	1.64666e-10	0.0476643	0.0386413	0.217387	NA	NA
Pituitary	ENSG00000198721.8	6	ECI2	4125877	rs45529732	6	4135262	C	T	0.0297619	0.068	0.054	0.2018	-0.324317	0.0548004	3.25584e-09	-0.209671	0.170231	0.218066	0.224838	8
Ovary	ENSG00000237984.2	9	PTENP1	33675499	rs16933245	9	33662593	A	G	0.0133929	-0.054	0.043	0.2044	1.44218	0.228444	2.7358e-10	-0.0374433	0.0304002	0.218068	NA	NA
Hypothalamus	ENSG00000114331.8	3	ACAP2	195079636	rs6437374	3	195076877	G	C	0.322004	-0.015	0.012	0.2189	-0.585386	0.0827736	1.52572e-12	0.0256241	0.020817	0.218353	0.99259	8
Hypothalamus	ENSG00000232653.4	15	GOLGA8N	32890918	rs4991470	15	32907384	G	A	0.719938	0.015	0.012	0.2396	-1.17372	0.168917	3.6916e-12	-0.0127799	0.010388	0.218603	0.969729	8
Ovary	ENSG00000137103.12	9	TMEM8B	35835492	rs7035913	9	35854437	C	A	0.0645406	0.015	0.012	0.2043	0.501602	0.0735728	9.24656e-12	0.0299042	0.0243221	0.218882	0.668197	15
Ovary	ENSG00000187688.10	17	TRPV2	16330596	rs3813769	17	16318932	C	T	0.217446	-0.015	0.012	0.2197	-0.463118	0.0685084	1.37977e-11	0.0323892	0.0263506	0.219011	0.282678	19
Hypothalamus	ENSG00000187688.10	17	TRPV2	16330596	rs3813769	17	16318932	C	T	0.217446	-0.015	0.012	0.2197	-0.450971	0.0688771	5.85199e-11	0.0332616	0.0270898	0.219513	0.223976	20
Pituitary	ENSG00000231165.3	9	TRBV26OR9-2	33695911	rs16933245	9	33662593	A	G	0.0133929	-0.054	0.043	0.2044	1.17598	0.202136	5.96371e-09	-0.0459191	0.0374074	0.219619	NA	NA
Ovary	ENSG00000186792.11	3	HYAL3	50331840	rs13100173	3	50332697	A	G	0.0710565	0.015	0.012	0.2215	-0.635357	0.0982704	1.01036e-10	-0.0236088	0.0192368	0.21972	0.112783	6
Hypothalamus	ENSG00000249381.1	4	LINC00500	139352350	rs17301552	4	139215618	T	C	0.0206677	0.044	0.035	0.2024	0.82431	0.147175	2.13275e-08	0.053378	0.0435162	0.219964	NA	NA
Hypothalamus	ENSG00000084207.11	11	GSTP1	67352598	rs7938563	11	67304131	G	A	0.164625	-0.015	0.012	0.2248	-0.470829	0.0754352	4.3339e-10	0.0318587	0.0259931	0.220326	0.867559	20
Pituitary	ENSG00000143194.8	1	MAEL	166974898	rs10918585	1	166822183	A	G	0.879923	-0.015	0.012	0.2004	0.48283	0.0813929	2.99109e-09	-0.0310668	0.0253993	0.221277	0.954868	18
Pituitary	ENSG00000261366.1	6	MANEA-AS1	96024192	rs9400770	6	96024424	A	G	0.874342	-0.015	0.012	0.196	-0.454987	0.0783208	6.27456e-09	0.032968	0.026978	0.221696	0.644545	13
Pituitary	ENSG00000033050.3	7	ABCF2	150914619	rs3807386	7	150924957	A	C	0.874628	-0.02	0.016	0.1998	-0.312162	0.0542736	8.83828e-09	0.0640693	0.0524519	0.221902	0.0766839	9
Ovary	ENSG00000187134.8	10	AKR1C1	4980135	rs11252860	10	5024356	C	A	0.888418	-0.02	0.016	0.2183	-0.490743	0.0871189	1.77077e-08	0.0407545	0.0333967	0.222345	NA	NA
Ovary	ENSG00000271361.1	6	HTATSF1P2	3023691	rs12524129	6	3018811	A	T	0.132737	0.02	0.016	0.2172	-0.735152	0.131276	2.14317e-08	-0.0272053	0.0222998	0.222473	0.144648	8
Ovary	ENSG00000170315.9	17	UBB	16285085	rs6502501	17	16297707	C	T	0.0779026	0.03	0.024	0.1988	-0.67542	0.121107	2.4462e-08	-0.0444168	0.036415	0.222564	0.0474994	18
Pituitary	ENSG00000213123.6	3	TCTEX1D2	196031630	rs4916425	3	196024719	C	T	0.823906	0.015	0.012	0.2164	0.412936	0.075585	4.67633e-08	0.0363252	0.0298112	0.22303	0.448777	19
Hypothalamus	ENSG00000225398.2	2	RP11-395L14.5	114310194	rs144933303	2	114417240	A	G	0.0913897	-0.036	0.029	0.221	0.670512	0.107403	4.29453e-10	-0.0536903	0.0440973	0.223398	0.28151	20
Pituitary	ENSG00000234585.2	7	CCT6P3	64516914	rs6949340	7	64430872	G	C	0.43564	0.011	0.009	0.2338	-1.10139	0.0795595	1.39065e-43	-0.00998738	0.00820328	0.223419	0.522767	20
Pituitary	ENSG00000111788.9	12	RP11-22B23.1	9448257	rs1549428	12	9434852	G	A	0.325149	0.011	0.009	0.2447	-1.17902	0.0892991	8.4256e-40	-0.00932978	0.0076661	0.223597	0.459809	20
Ovary	ENSG00000111788.9	12	RP11-22B23.1	9448257	rs1549428	12	9434852	G	A	0.325149	0.011	0.009	0.2447	-1.1506	0.0886422	1.58318e-38	-0.00956023	0.00785661	0.223665	0.328291	20
Hypothalamus	ENSG00000204792.2	2	AC104135.3	75155410	rs12366	2	75185856	T	G	0.44003	0.011	0.009	0.2343	1.17107	0.0914357	1.48708e-37	0.00939312	0.00772019	0.22372	0.466446	20
Hypothalamus	ENSG00000146707.10	7	POMZP3	76247151	rs10239706	7	76185877	T	G	0.233508	-0.016	0.013	0.2288	-1.16309	0.144498	8.33454e-16	0.0137565	0.011307	0.223746	0.786275	20
Hypothalamus	ENSG00000180481.6	12	GLIPR1L2	75805659	rs11180484	12	75790817	C	T	0.459328	0.011	0.009	0.2242	-1.01293	0.0812707	1.17846e-35	-0.0108596	0.00892773	0.223837	0.251439	20
Hypothalamus	ENSG00000111788.9	12	RP11-22B23.1	9448257	rs1549428	12	9434852	G	A	0.325149	0.011	0.009	0.2447	-1.07985	0.0925624	1.89756e-31	-0.0101866	0.00838011	0.224149	0.343697	20
Pituitary	ENSG00000113971.14	3	NPHP3	132369602	rs66564593	3	132436967	G	A	0.568548	-0.011	0.009	0.2176	-1.08989	0.095419	3.24135e-30	0.0100928	0.00830485	0.224258	0.973266	16
Pituitary	ENSG00000178078.7	19	STAP2	4333411	rs57631352	19	4338173	G	A	0.534779	-0.011	0.009	0.2207	1.09114	0.0969642	2.23802e-29	-0.0100812	0.00829676	0.224337	0.253329	20
Pituitary	ENSG00000128408.7	22	RIBC2	45818974	rs136576	22	45769922	G	A	0.707399	0.011	0.009	0.206	-0.741404	0.0691314	7.80613e-27	-0.0148367	0.0122177	0.22461	0.853415	20
Hypothalamus	ENSG00000236209.1	2	AC104135.2	75149327	rs12366	2	75185856	T	G	0.44003	0.011	0.009	0.2343	1.02975	0.0984286	1.29237e-25	0.0106822	0.00879943	0.224761	0.447882	20
Pituitary	ENSG00000214826.4	12	DDX12P	9585567	rs1549428	12	9434852	G	A	0.325149	0.011	0.009	0.2447	-0.890512	0.0867854	1.0552e-24	-0.0123524	0.010178	0.224884	0.322402	20
Hypothalamus	ENSG00000197181.7	8	PIWIL2	22173943	rs4871990	8	22132837	T	C	0.855426	0.016	0.013	0.2211	-0.755649	0.103876	3.47683e-13	-0.0211739	0.0174482	0.22493	0.177174	20
Pituitary	ENSG00000146707.10	7	POMZP3	76247151	rs10239706	7	76185877	T	G	0.233508	-0.016	0.013	0.2288	-0.769695	0.106066	3.9651e-13	0.0207875	0.017131	0.224962	0.597559	20
Pituitary	ENSG00000249846.2	3	RP11-77P16.4	129835407	rs6795939	3	129842885	T	C	0.426339	0.011	0.009	0.2235	-0.79149	0.078228	4.60994e-24	-0.0138978	0.0114536	0.224977	0.915631	20
Pituitary	ENSG00000171903.12	19	CYP4F11	16034427	rs12459933	19	16023116	T	C	0.464715	0.011	0.009	0.2154	-0.977116	0.103577	3.95657e-21	-0.0112576	0.00928776	0.225477	0.355248	20
Pituitary	ENSG00000248265.1	12	RP11-834C11.3	54484028	rs2233921	12	54575800	A	C	0.373884	0.011	0.009	0.2025	0.876945	0.093825	9.05071e-21	0.0125435	0.0103503	0.225549	0.399573	20
Pituitary	ENSG00000006534.11	11	ALDH3B1	67786395	rs308338	11	67776242	A	G	0.388408	-0.011	0.009	0.228	-0.752349	0.0806235	1.04246e-20	0.0146209	0.0120647	0.225561	0.92057	20
Hypothalamus	ENSG00000213640.3	7	RP11-797H7.3	64324062	rs10267321	7	64307964	G	C	0.663404	-0.011	0.009	0.2449	-0.846964	0.0940239	2.09914e-19	0.0129876	0.0107236	0.225848	0.875944	20
Hypothalamus	ENSG00000248794.1	5	CTD-2248H3.1	80538283	rs59132806	5	80536510	C	T	0.0141897	0.047	0.038	0.2223	0.831638	0.139309	2.37667e-09	0.056515	0.0466634	0.225849	0.494118	12
Ovary	ENSG00000272279.1	6	RP11-157J24.2	1528872	rs71550061	6	1527438	A	G	0.0293899	-0.043	0.035	0.2207	1.00279	0.139673	6.99448e-13	-0.0428804	0.03541	0.225907	NA	NA
Pituitary	ENSG00000261783.1	16	RP11-252K23.2	75414437	rs9922008	16	75335406	C	T	0.536622	0.011	0.009	0.1942	-0.894244	0.101326	1.09043e-18	-0.0123009	0.0101604	0.226023	0.956563	20
Pituitary	ENSG00000096872.11	9	IFT74	27009649	rs10967630	9	26967785	A	G	0.632935	0.011	0.009	0.2331	1.94319	0.221186	1.5593e-18	0.00566079	0.00467617	0.226063	0.349777	20
Pituitary	ENSG00000272279.1	6	RP11-157J24.2	1528872	rs71550061	6	1527438	A	G	0.0293899	-0.043	0.035	0.2207	0.918748	0.129844	1.48604e-12	-0.0468028	0.0386653	0.226102	NA	NA
Pituitary	ENSG00000135390.13	12	ATP5G2	54048851	rs3892761	12	54070445	T	A	0.366235	-0.011	0.009	0.243	0.528959	0.0607499	3.11577e-18	-0.0207956	0.0171814	0.226142	0.190032	20
Ovary	ENSG00000113971.14	3	NPHP3	132369602	rs66564593	3	132436967	G	A	0.568548	-0.011	0.009	0.2176	-0.695291	0.0807959	7.59673e-18	0.0158207	0.0130741	0.226249	0.976158	11
Pituitary	ENSG00000242516.1	3	LINC00960	75724998	rs4974344	3	75861991	T	C	0.435754	-0.011	0.009	0.2283	-0.889541	0.104207	1.3862e-17	0.0123659	0.0102208	0.226324	0.624297	20
Hypothalamus	ENSG00000113971.14	3	NPHP3	132369602	rs3860502	3	132438099	T	C	0.569579	-0.011	0.009	0.203	-0.859106	0.100745	1.49488e-17	0.012804	0.0105831	0.226333	0.915134	13
Ovary	ENSG00000243710.3	1	WDR65	43679282	rs3120045	1	43697968	A	G	0.644831	-0.011	0.009	0.2416	-0.865473	0.103001	4.36667e-17	0.0127098	0.0105084	0.226473	0.737302	13
Pituitary	ENSG00000105447.8	19	GRWD1	48954654	rs11083937	19	48953048	A	G	0.591592	-0.011	0.009	0.231	0.612838	0.0747221	2.37275e-16	-0.0179493	0.0148479	0.226712	0.227169	19
Hypothalamus	ENSG00000272279.1	6	RP11-157J24.2	1528872	rs71550061	6	1527438	A	G	0.0293899	-0.043	0.035	0.2207	0.938356	0.139002	1.47192e-11	-0.0458248	0.037912	0.226771	NA	NA
Ovary	ENSG00000141560.10	17	FN3KRP	80681381	rs2280251	17	80675105	C	G	0.521316	-0.011	0.009	0.2245	-0.595738	0.0733321	4.51693e-16	0.0184645	0.0152773	0.226809	0.365116	20
Pituitary	ENSG00000228716.2	5	DHFR	79936424	rs408626	5	79951133	C	T	0.622106	-0.011	0.009	0.2568	0.586502	0.0733457	1.28098e-15	-0.0187553	0.0155234	0.226974	0.319734	20
Hypothalamus	ENSG00000272079.1	16	LA16c-380H5.5	3056753	rs2524316	16	3054011	G	C	0.565236	0.011	0.009	0.2097	0.886713	0.111834	2.21188e-15	0.0124054	0.0102697	0.227065	0.270357	20
Pituitary	ENSG00000268081.1	19	RP11-678G14.2	21744740	rs8110814	19	21704845	A	G	0.630952	-0.011	0.009	0.2243	-0.830453	0.106768	7.36016e-15	0.0132458	0.0109704	0.227276	0.652359	20
Pituitary	ENSG00000259363.1	15	CTD-2054N24.2	100382290	rs11858130	15	100364242	A	G	0.458203	-0.011	0.009	0.2322	-0.734883	0.0970398	3.64682e-14	0.0149684	0.0124053	0.227583	0.613325	20
Ovary	ENSG00000141252.15	17	VPS53	518432	rs9748016	17	410451	A	C	0.485725	0.011	0.009	0.2283	-0.847669	0.112028	3.83219e-14	-0.0129768	0.010755	0.227593	0.372872	20
Ovary	ENSG00000261783.1	16	RP11-252K23.2	75414437	rs11149831	16	75451461	A	G	0.535741	0.011	0.009	0.2085	-0.835838	0.111225	5.69738e-14	-0.0131604	0.0109091	0.227675	0.92963	20
Hypothalamus	ENSG00000165929.8	14	TC2N	92289987	rs1884840	14	92309325	G	A	0.531994	0.011	0.009	0.2539	-0.692955	0.092219	5.72469e-14	-0.015874	0.0131585	0.227676	0.98252	20
Pituitary	ENSG00000239510.2	14	RPL9P5	59031099	rs58082782	14	59026166	A	G	0.369922	0.011	0.009	0.2379	-0.818912	0.110249	1.10405e-13	-0.0134325	0.011138	0.227816	0.332008	12
Hypothalamus	ENSG00000213402.2	11	PTPRCAP	67204249	rs1808279	11	67211569	C	T	0.293853	-0.011	0.009	0.2555	-0.521686	0.070675	1.56541e-13	0.0210855	0.0174866	0.227893	0.239923	20
Pituitary	ENSG00000231345.3	10	RP11-564C4.6	52417979	rs4935734	10	52358285	A	G	0.295063	-0.011	0.009	0.2479	-0.732462	0.100451	3.05908e-13	0.0150178	0.0124587	0.228047	0.380938	18
Hypothalamus	ENSG00000181798.2	2	LINC00471	232376093	rs28685161	2	232378792	T	C	0.418226	0.011	0.009	0.2431	-1.00707	0.138344	3.35154e-13	-0.0109228	0.00906191	0.228068	0.381888	7
Pituitary	ENSG00000196204.7	7	RNF216P1	5046962	rs9639891	7	5036611	G	C	0.228244	-0.011	0.009	0.2376	-0.623076	0.086401	5.53611e-13	0.0176543	0.0146505	0.228189	0.968584	20
Ovary	ENSG00000167755.9	19	KLK6	51467408	rs1701958	19	51476715	G	C	0.0502626	0.022	0.018	0.2405	1.43807	0.200892	8.16125e-13	0.0152983	0.0126979	0.228285	0.696984	3
Pituitary	ENSG00000163382.7	1	APOA1BP	156562822	rs3795732	1	156564640	A	G	0.550633	0.011	0.009	0.1992	0.400822	0.0566213	1.45207e-12	0.0274436	0.0227861	0.228434	0.208158	20
Ovary	ENSG00000135390.13	12	ATP5G2	54048851	rs11170639	12	54060451	G	A	0.36537	-0.011	0.009	0.2484	0.536284	0.075903	1.60169e-12	-0.0205115	0.0170314	0.22846	0.228682	20
Pituitary	ENSG00000273340.1	6	MICE	29711259	rs1633044	6	29731856	C	G	0.259508	0.011	0.009	0.2294	-0.636759	0.0924287	5.61107e-12	-0.017275	0.0143548	0.22881	0.255035	20
Ovary	ENSG00000231345.3	10	RP11-564C4.6	52417979	rs4935734	10	52358285	A	G	0.295063	-0.011	0.009	0.2479	-0.740306	0.107569	5.89515e-12	0.0148587	0.0123474	0.228824	0.301112	11
Pituitary	ENSG00000169085.7	8	C8orf46	67401498	rs1426913	8	67263222	T	C	0.396887	0.011	0.009	0.1924	-0.556709	0.0820347	1.15075e-11	-0.019759	0.0164265	0.229027	0.165941	20
Hypothalamus	ENSG00000267336.1	18	RP11-773H22.2	12913374	rs4797717	18	12911423	C	T	0.88701	0.017	0.014	0.2064	-1.15174	0.131429	1.89794e-18	-0.0147603	0.0122717	0.229056	0.759165	11
Pituitary	ENSG00000273372.1	10	RP11-479O17.10	81730469	rs1923537	10	81695208	G	A	0.490033	0.011	0.009	0.222	0.543194	0.081512	2.66516e-11	0.0202506	0.016845	0.229298	0.629728	19
Ovary	ENSG00000196683.6	7	TOMM7	22857360	rs10276099	7	22862950	A	G	0.663242	0.011	0.009	0.2204	-0.388144	0.0582668	2.71063e-11	-0.02834	0.0235743	0.229303	0.71971	20
Ovary	ENSG00000142494.9	17	SLC47A1	19440522	rs2252281	17	19437187	C	T	0.236111	0.016	0.013	0.2191	-0.552975	0.0987502	2.1468e-08	-0.0289344	0.0240703	0.229334	0.893909	6
Ovary	ENSG00000183066.10	22	WBP2NL	42424543	rs9623490	22	42398266	C	G	0.0521148	-0.027	0.022	0.2135	-0.53865	0.0911798	3.47222e-09	0.0501253	0.0417149	0.229512	0.834564	4
Ovary	ENSG00000183323.8	5	CCDC125	68602319	rs68083627	5	68596899	T	C	0.400075	0.011	0.009	0.1959	0.462837	0.0713975	9.01939e-11	0.0237665	0.0197879	0.229728	0.161392	20
Hypothalamus	ENSG00000204463.8	6	BAG6	31613643	rs707939	6	31726688	A	C	0.303571	-0.011	0.009	0.2285	0.586314	0.0912232	1.29936e-10	-0.0187613	0.0156252	0.229866	0.307183	20
Pituitary	ENSG00000171503.7	4	ETFDH	159611846	rs11559290	4	159601676	T	C	0.981771	0.023	0.019	0.2196	0.958334	0.101853	5.00836e-21	0.024	0.0199895	0.229895	0.991462	10
Pituitary	ENSG00000233569.1	9	RP11-500B12.1	120415094	rs7857205	9	120353505	A	G	0.380772	0.011	0.009	0.2355	0.750514	0.117526	1.7034e-10	0.0146566	0.0122094	0.229971	0.350085	13
Hypothalamus	ENSG00000231345.3	10	RP11-564C4.6	52417979	rs4935734	10	52358285	A	G	0.295063	-0.011	0.009	0.2479	-0.833372	0.131822	2.58308e-10	0.0131994	0.0109995	0.230139	0.640039	18
Pituitary	ENSG00000100162.10	22	CENPM	42338946	rs112045239	22	42329284	A	G	0.0540238	-0.027	0.022	0.2179	0.885341	0.158094	2.14256e-08	-0.0304967	0.0254389	0.230597	0.235481	20
Hypothalamus	ENSG00000095383.15	9	TBC1D2	100989613	rs7855855	9	100983566	G	C	0.517138	0.011	0.009	0.2206	0.425703	0.069222	7.7571e-10	0.0258396	0.021555	0.230615	0.299761	20
Pituitary	ENSG00000155256.13	10	ZFYVE27	99508771	rs10882995	10	99516955	A	G	0.433256	0.011	0.009	0.2204	-0.283842	0.046559	1.08487e-09	-0.038754	0.0323387	0.230771	0.436835	20
Hypothalamus	ENSG00000151689.8	2	INPP1	191222293	rs72627906	2	191220338	A	C	0.496252	0.011	0.009	0.2135	0.571684	0.0942059	1.29149e-09	0.0192414	0.0160591	0.230854	0.952337	16
Pituitary	ENSG00000234745.5	6	HLA-B	31322934	rs2853950	6	31236175	T	C	0.496909	0.011	0.009	0.2139	0.445253	0.0743589	2.12584e-09	0.0247051	0.02063	0.2311	0.436263	20
Pituitary	ENSG00000168546.6	8	GFRA2	21608892	rs36118525	8	21718819	A	G	0.656741	-0.011	0.009	0.2362	-0.516635	0.0868282	2.68005e-09	0.0212916	0.0177841	0.231219	0.052074	19
Ovary	ENSG00000139537.6	12	CCDC65	49311758	rs961320	12	49297864	T	C	0.464259	0.011	0.009	0.225	-0.549931	0.0939545	4.82307e-09	-0.0200025	0.0167187	0.231534	0.0812539	13
Pituitary	ENSG00000238078.1	1	RP11-295M18.2	221004184	rs1603047	1	221023295	T	C	0.451493	-0.011	0.009	0.2203	0.665185	0.11398	5.34672e-09	-0.0165368	0.0138236	0.231591	0.700183	7
Pituitary	ENSG00000255389.1	6	C6orf3	111922288	rs9481169	6	111929862	T	G	0.0406226	-0.023	0.019	0.2241	-0.867265	0.111323	6.67463e-15	0.0265202	0.0221709	0.231629	0.215909	8
Hypothalamus	ENSG00000135390.13	12	ATP5G2	54048851	rs11170639	12	54060451	G	A	0.36537	-0.011	0.009	0.2484	0.453803	0.0780812	6.17547e-09	-0.0242396	0.0202662	0.231673	0.268542	17
Pituitary	ENSG00000226278.1	7	PSPHP1	55836735	rs10232851	7	55828834	A	G	0.647278	0.012	0.01	0.2226	1.21518	0.0861168	3.25687e-45	0.00987508	0.00825894	0.23182	0.124644	20
Pituitary	ENSG00000186952.10	5	TMEM232	109849795	rs244927	5	110072497	C	G	0.52304	0.011	0.009	0.2027	-0.453007	0.0786239	8.32736e-09	-0.0242822	0.0203093	0.231846	0.125637	20
Ovary	ENSG00000165650.7	10	PDZD8	119087489	rs363230	10	119029515	T	C	0.524926	-0.011	0.009	0.2233	0.273562	0.0475176	8.55864e-09	-0.0402103	0.0336325	0.231862	0.589655	8
Hypothalamus	ENSG00000255389.1	6	C6orf3	111922288	rs9481169	6	111929862	T	G	0.0406226	-0.023	0.019	0.2241	-1.01269	0.132866	2.50015e-14	0.0227118	0.0189971	0.231876	0.156836	7
Pituitary	ENSG00000250988.3	15	RP11-752G15.6	83421552	rs1124911	15	83419244	C	T	0.356106	0.011	0.009	0.2055	0.489003	0.086831	1.7848e-08	0.0224947	0.0188332	0.232315	0.524521	20
Ovary	ENSG00000226278.1	7	PSPHP1	55836735	rs10232851	7	55828834	A	G	0.647278	0.012	0.01	0.2226	1.04885	0.0877796	6.59685e-33	0.0114411	0.00958221	0.23248	0.16854	20
Pituitary	ENSG00000269416.1	19	CTB-175P5.4	23590456	rs667874	19	23645194	A	C	0.467156	-0.011	0.009	0.2499	0.57163	0.102343	2.33086e-08	-0.0192432	0.016117	0.232489	0.716417	20
Pituitary	ENSG00000164675.6	7	IQUB	123133586	rs10270705	7	123152035	C	T	0.315848	0.011	0.009	0.2497	-0.500439	0.090359	3.05348e-08	-0.0219807	0.0184169	0.232672	0.427528	12
Pituitary	ENSG00000229654.1	6	RP1-60O19.2	107145639	rs3104046	6	107126381	A	G	0.0496614	0.022	0.018	0.2329	0.572787	0.103814	3.43949e-08	0.0384087	0.0321871	0.232754	0.652865	14
Ovary	ENSG00000178078.7	19	STAP2	4333411	rs57631352	19	4338173	G	A	0.534779	-0.011	0.009	0.2207	0.42912	0.0778924	3.60601e-08	-0.0256339	0.0214831	0.232787	0.212185	12
Hypothalamus	ENSG00000226278.1	7	PSPHP1	55836735	rs10232851	7	55828834	A	G	0.647278	0.012	0.01	0.2226	1.18277	0.106606	1.33025e-28	0.0101457	0.00850404	0.232853	0.286915	17
Ovary	ENSG00000148824.14	10	MTG1	135220883	rs2814206	10	135213263	C	T	0.664523	-0.011	0.009	0.2079	-0.447239	0.0815987	4.23024e-08	0.0245953	0.0206177	0.2329	0.456725	6
Pituitary	ENSG00000204520.8	6	MICA	31377224	rs3828881	6	31379549	T	A	0.337305	-0.012	0.01	0.2609	-0.699921	0.0649135	4.1704e-27	0.0171448	0.0143755	0.233012	0.123023	20
Hypothalamus	ENSG00000234585.2	7	CCT6P3	64516914	rs35679667	7	64498368	A	C	0.432039	0.012	0.01	0.2108	-1.07183	0.104228	8.35802e-25	-0.0111958	0.00939314	0.233296	0.575449	20
Ovary	ENSG00000185290.3	7	NUPR1L	56183233	rs10232851	7	55828834	A	G	0.647278	0.012	0.01	0.2226	1.05181	0.103603	3.23581e-24	0.0114089	0.0095736	0.233377	0.135981	20
Pituitary	ENSG00000169689.10	17	STRA13	79978686	rs3934983	17	79980756	A	C	0.247191	-0.012	0.01	0.2357	0.61795	0.0622846	3.36054e-23	-0.019419	0.0163005	0.233529	0.934284	20
Pituitary	ENSG00000259937.1	12	RP11-438D14.2	33558320	rs1905431	12	33558720	G	A	0.902979	0.017	0.014	0.2213	-0.471647	0.0768069	8.21645e-10	-0.0360439	0.030258	0.233568	0.307371	20
Hypothalamus	ENSG00000134744.9	1	ZCCHC11	52946556	rs6661093	1	53027919	G	A	0.0309471	-0.028	0.023	0.2218	0.6312	0.109545	8.31181e-09	-0.0443599	0.0372429	0.233616	0.79804	7
Pituitary	ENSG00000249664.1	5	CTD-2227C6.2	82308516	rs1478487	5	82376719	T	A	0.186614	-0.012	0.01	0.2709	0.901607	0.0923485	1.62129e-22	-0.0133096	0.0111748	0.233639	0.781935	20
Pituitary	ENSG00000146530.7	7	VWDE	12407039	rs970035	7	12404214	T	C	0.300922	0.012	0.01	0.2257	-0.728286	0.0755138	5.1912e-22	-0.016477	0.0138367	0.233725	0.848867	20
Pituitary	ENSG00000198794.7	15	SCAMP5	75281821	rs3812946	15	75288610	C	G	0.376923	-0.012	0.01	0.2019	0.681559	0.075158	1.20829e-19	-0.0176067	0.0148001	0.234192	0.15547	20
Pituitary	ENSG00000184925.7	9	LCN12	139846976	rs11145959	9	139865775	T	C	0.0322086	0.024	0.02	0.2251	-0.74046	0.0835075	7.51534e-19	-0.0324123	0.0272565	0.234377	0.201455	16
Hypothalamus	ENSG00000224272.2	2	AC114730.3	242751259	rs34232095	2	242759777	T	C	0.495512	0.012	0.01	0.2239	-1.07861	0.123928	3.21773e-18	-0.0111254	0.0093589	0.234536	0.296258	20
Ovary	ENSG00000204520.8	6	MICA	31377224	rs1063631	6	31378387	C	T	0.337818	-0.012	0.01	0.2628	-0.608921	0.0709462	9.25488e-18	0.019707	0.0165822	0.23466	0.0137045	20
Ovary	ENSG00000060491.12	20	OGFR	61440769	rs13038939	20	61443636	A	G	0.054559	-0.029	0.024	0.225	-0.445162	0.0684403	7.80132e-11	0.0651448	0.0548354	0.23483	0.17664	20
Pituitary	ENSG00000213290.4	19	PGK1P2	12671152	rs2059850	19	12664147	A	C	0.209768	-0.012	0.01	0.2453	-0.721307	0.0886877	4.184e-16	0.0166365	0.0140138	0.235169	0.230211	20
Hypothalamus	ENSG00000185290.3	7	NUPR1L	56183233	rs10232851	7	55828834	A	G	0.647278	0.012	0.01	0.2226	0.958918	0.117903	4.18436e-16	0.0125141	0.0105413	0.235169	0.158892	18
Pituitary	ENSG00000179277.9	17	MEIS3P1	15690410	rs534861	17	15690793	C	T	0.609912	0.012	0.01	0.2064	-0.466779	0.0581868	1.03974e-15	-0.0257081	0.0216618	0.235308	0.866048	20
Hypothalamus	ENSG00000136059.10	3	VILL	38039114	rs9843506	3	38046023	C	A	0.0912491	-0.023	0.019	0.2288	-0.67546	0.113131	2.36398e-09	0.0340509	0.0287013	0.235469	0.417622	6
Pituitary	ENSG00000271847.1	1	RP4-740C4.8	2309274	rs12035227	1	2315263	G	C	0.493018	0.012	0.01	0.209	-0.629493	0.0825703	2.46472e-14	-0.019063	0.0160814	0.235857	0.665388	11
Hypothalamus	ENSG00000171503.7	4	ETFDH	159611846	rs11559290	4	159601676	T	C	0.981771	0.023	0.019	0.2196	0.579435	0.1005	8.14019e-09	0.0396938	0.0335055	0.236138	0.914791	11
Pituitary	ENSG00000249839.1	15	AC011330.5	43966194	rs2447210	15	43936103	T	C	0.259508	0.012	0.01	0.2355	-0.790634	0.106275	1.01045e-13	-0.0151777	0.0128116	0.236141	0.0538989	20
Ovary	ENSG00000255389.1	6	C6orf3	111922288	rs9481169	6	111929862	T	G	0.0406226	-0.023	0.019	0.2241	-0.701298	0.122141	9.37324e-09	0.0327963	0.0276882	0.23622	0.14483	6
Pituitary	ENSG00000256092.2	12	hsa-mir-8072	123849537	rs76872194	12	123693363	A	C	0.281459	0.012	0.01	0.2441	-1.42792	0.207468	5.87724e-12	-0.00840383	0.00710884	0.23714	0.870906	20
Hypothalamus	ENSG00000228252.4	3	COL6A4P2	129962157	rs56279301	3	129848747	T	C	0.426051	0.012	0.01	0.2265	-0.789393	0.115009	6.70751e-12	-0.0152016	0.0128601	0.237178	0.621383	20
Hypothalamus	ENSG00000271892.1	5	CTD-2228A4.1	17107683	rs632754	5	17145142	A	G	0.280046	-0.012	0.01	0.2074	0.724659	0.107199	1.38061e-11	-0.0165595	0.0140153	0.237393	0.464492	17
Hypothalamus	ENSG00000060491.12	20	OGFR	61440769	rs13038939	20	61443636	A	G	0.054559	-0.029	0.024	0.225	-0.370492	0.0659511	1.93544e-08	0.0782743	0.0662603	0.237478	0.15762	20
Pituitary	ENSG00000138757.10	4	G3BP2	76608837	rs34962268	4	76633443	A	G	0.0357143	0.024	0.02	0.2276	-0.387612	0.0589904	5.00596e-11	-0.0619176	0.0524514	0.237811	0.715861	13
Pituitary	ENSG00000176472.6	19	ZNF575	44034965	rs2682567	19	44027067	C	T	0.0851064	0.025	0.021	0.2311	0.817096	0.0902883	1.43163e-19	0.0305962	0.0259222	0.237878	0.19493	14
Pituitary	ENSG00000108296.7	17	CWC25	36969210	rs228260	17	36984020	T	C	0.193916	-0.012	0.01	0.2103	0.369468	0.0567006	7.21468e-11	-0.0324791	0.0275211	0.237939	0.652577	20
Hypothalamus	ENSG00000271662.1	3	RP11-141C7.3	195377680	rs9834322	3	195682975	A	T	0.695141	0.012	0.01	0.2559	-0.987046	0.151636	7.54911e-11	-0.0121575	0.010302	0.237955	0.504964	9
Hypothalamus	ENSG00000146733.9	7	PSPH	56099020	rs10232851	7	55828834	A	G	0.647278	0.012	0.01	0.2226	0.654838	0.100953	8.78258e-11	0.0183251	0.0155301	0.238009	0.322557	12
Ovary	ENSG00000176472.6	19	ZNF575	44034965	rs2682567	19	44027067	C	T	0.0851064	0.025	0.021	0.2311	0.694396	0.0840684	1.45804e-16	0.0360025	0.0305546	0.238677	0.154181	14
Hypothalamus	ENSG00000101751.6	18	POLI	51821705	rs12955457	18	51830294	T	C	0.685575	0.012	0.01	0.2379	-0.5944	0.0967864	8.18202e-10	-0.0201884	0.0171418	0.238905	0.846016	9
Pituitary	ENSG00000011105.7	12	TSPAN9	3291125	rs2159407	12	3186924	C	A	0.589286	-0.012	0.01	0.2203	-0.431862	0.0703626	8.37419e-10	0.0277867	0.023594	0.238916	0.0742798	14
Hypothalamus	ENSG00000161551.8	19	ZNF577	52375144	rs1055408	19	52375424	T	C	0.298958	0.012	0.01	0.2246	-0.477126	0.0778977	9.06642e-10	-0.0251506	0.0213573	0.238951	0.786433	9
Pituitary	ENSG00000115257.11	19	PCSK4	1486089	rs4807120	19	1488147	T	C	0.521407	-0.012	0.01	0.2279	0.323484	0.0532736	1.26231e-09	-0.0370961	0.0315113	0.239103	0.881751	11
Ovary	ENSG00000136848.12	9	DAB2IP	124438572	rs10985387	9	124559790	A	G	0.579241	0.012	0.01	0.2149	0.457188	0.0753454	1.29598e-09	0.0262474	0.0222965	0.239115	0.9896	16
Pituitary	ENSG00000244560.2	7	RP4-800G7.2	148988387	rs13243058	7	148998393	G	A	0.780788	0.012	0.01	0.2133	-0.523983	0.0864959	1.37913e-09	-0.0229015	0.0194554	0.239145	0.1385	4
Hypothalamus	ENSG00000068745.10	3	IP6K2	48751611	rs72929172	3	48731961	G	A	0.762581	-0.012	0.01	0.2038	0.895757	0.1494	2.02624e-09	-0.0133965	0.0113851	0.23933	0.879986	13
Hypothalamus	ENSG00000219626.4	2	FAM228B	24345952	rs73920010	2	24347093	C	A	0.0510052	0.024	0.02	0.2282	-0.823235	0.137465	2.11556e-09	-0.0291533	0.0247773	0.239351	0.320394	11
Ovary	ENSG00000256092.2	12	hsa-mir-8072	123849537	rs76872194	12	123693363	A	C	0.281459	0.012	0.01	0.2441	-1.17854	0.200942	4.48898e-09	-0.0101821	0.00866085	0.239737	0.923497	17
Ovary	ENSG00000249839.1	15	AC011330.5	43966194	rs2920782	15	43938682	C	T	0.259508	0.012	0.01	0.2396	-0.659963	0.112722	4.77661e-09	-0.0181828	0.0154674	0.23977	0.100468	20
Pituitary	ENSG00000267174.1	19	CTC-510F12.4	11421726	rs1975776	19	11405804	G	A	0.23752	-0.012	0.01	0.2306	-0.527607	0.0904153	5.3671e-09	0.0227442	0.0193501	0.239833	0.627849	18
Pituitary	ENSG00000205611.3	20	RP4-610C12.4	29517397	rs6089084	20	29864102	C	T	0.756353	-0.012	0.01	0.2144	-0.527146	0.0906821	6.13179e-09	0.0227641	0.01937	0.239906	0.828492	7
Pituitary	ENSG00000188372.10	7	ZP3	76062806	rs4728775	7	76131695	G	A	0.812872	0.019	0.016	0.2186	-0.937165	0.114564	2.8315e-16	-0.0202739	0.0172517	0.239922	0.673937	4
Pituitary	ENSG00000138821.8	4	SLC39A8	103239432	rs9996947	4	103343133	A	G	0.260762	0.012	0.01	0.2336	0.367195	0.0636484	7.96891e-09	0.0326802	0.0278164	0.240053	0.924298	12
Hypothalamus	ENSG00000272281.2	13	TPTE2P2	52850945	rs61957257	13	52769702	A	G	0.575816	0.012	0.01	0.2415	-0.50478	0.0898291	1.91688e-08	-0.0237727	0.0202573	0.240579	0.161854	20
Ovary	ENSG00000232229.1	10	LINC00865	91594942	rs17128049	10	91599896	T	C	0.0899772	0.026	0.022	0.2324	1.0914	0.110532	5.39439e-23	0.0238226	0.0203015	0.240618	0.0511436	20
Pituitary	ENSG00000185290.3	7	NUPR1L	56183233	rs10232851	7	55828834	A	G	0.647278	0.012	0.01	0.2226	0.478956	0.0856152	2.21527e-08	0.0250545	0.0213537	0.240671	0.176441	17
Hypothalamus	ENSG00000232229.1	10	LINC00865	91594942	rs3802651	10	91599043	T	C	0.0941974	0.026	0.022	0.2279	1.21767	0.124954	1.93934e-22	0.0213523	0.0181997	0.240707	0.0508761	20
Pituitary	ENSG00000167702.7	8	KIFC2	145695110	rs2721160	8	145778347	C	T	0.816038	-0.012	0.01	0.2579	0.38346	0.0687069	2.39004e-08	-0.031294	0.0266743	0.24072	0.488397	12
Pituitary	ENSG00000254459.1	11	RP11-91P24.7	77561960	rs61201377	11	77657776	A	C	0.230568	-0.012	0.01	0.2358	-1.06689	0.191674	2.60418e-08	0.0112476	0.00958839	0.240776	0.031771	17
Ovary	ENSG00000134809.4	11	TIMM10	57297106	rs2729374	11	57326927	T	C	0.886448	-0.013	0.011	0.2351	-0.979161	0.110338	7.04239e-19	0.0132767	0.0113333	0.241408	0.42213	20
Pituitary	ENSG00000231050.1	1	RP1-140A9.1	1823503	rs33976483	1	1813237	T	C	0.210722	0.013	0.011	0.2231	-1.12433	0.13139	1.15619e-17	-0.0115624	0.00987647	0.241717	0.832967	20
Pituitary	ENSG00000139190.12	12	VAMP1	6575821	rs3095130	12	6593394	T	C	0.782042	0.013	0.011	0.2455	-0.626945	0.0736166	1.64654e-17	-0.0207355	0.0177135	0.241759	0.605787	12
Pituitary	ENSG00000242600.2	10	MBL1P	81687373	rs12413678	10	81687099	A	G	0.0163812	0.032	0.027	0.2407	1.03547	0.141056	2.12257e-13	0.0309038	0.0264128	0.241987	0.610304	20
Hypothalamus	ENSG00000188372.10	7	ZP3	76062806	rs4728775	7	76131695	G	A	0.812872	0.019	0.016	0.2186	-0.935086	0.139272	1.89211e-11	-0.020319	0.0173763	0.242262	0.467095	3
Pituitary	ENSG00000104497.9	8	SNX16	82733458	rs4409363	8	82788255	C	T	0.982483	0.033	0.028	0.2324	-0.685312	0.0751916	7.92484e-20	-0.0481533	0.0411975	0.242468	0.597777	12
Ovary	ENSG00000242600.2	10	MBL1P	81687373	rs45558131	10	81679949	A	G	0.0175242	0.032	0.027	0.2386	0.958529	0.136083	1.8718e-12	0.0333845	0.0285641	0.242502	0.858753	20
Ovary	ENSG00000123838.6	1	C4BPA	207297962	rs8942	1	207269919	T	C	0.170833	0.013	0.011	0.2236	0.800432	0.108657	1.7504e-13	0.0162412	0.0139183	0.243252	NA	NA
Pituitary	ENSG00000229212.3	15	RP11-561C5.4	85762583	rs6496801	15	85728399	A	G	0.967562	-0.053	0.045	0.2454	-0.769888	0.0907337	2.15456e-17	0.0688412	0.0590104	0.243375	0.948241	20
Hypothalamus	ENSG00000205485.9	7	AC004980.7	76217988	rs4728775	7	76131695	G	A	0.812872	0.019	0.016	0.2186	-0.737076	0.120452	9.40053e-10	-0.0257775	0.0221124	0.243715	0.0190199	17
Ovary	ENSG00000229178.1	3	AC069513.4	195383617	rs17859810	3	195541363	A	G	0.0364583	-0.019	0.016	0.2354	-0.794416	0.133286	2.5186e-09	0.0239169	0.0205364	0.244177	0.498234	20
Ovary	ENSG00000251226.1	11	RP11-469N6.1	134619597	rs7121326	11	134645637	G	A	0.230194	-0.013	0.011	0.2396	0.697305	0.103371	1.52339e-11	-0.0186432	0.0160153	0.244388	0.169408	15
Pituitary	ENSG00000205485.9	7	AC004980.7	76217988	rs4728775	7	76131695	G	A	0.812872	0.019	0.016	0.2186	-0.695644	0.120227	7.20441e-09	-0.0273128	0.0234797	0.244726	0.123534	10
Pituitary	ENSG00000259803.2	16	SLC22A31	89265239	rs3826267	16	89260826	T	C	0.160456	-0.02	0.017	0.2384	0.989626	0.130351	3.1492e-14	-0.0202097	0.0173832	0.244994	0.883336	20
Ovary	ENSG00000225492.2	1	GBP1P1	89882520	rs6669722	1	89867118	G	C	0.739001	0.013	0.011	0.2261	0.914746	0.141601	1.04698e-10	0.0142116	0.0122248	0.245023	0.269123	4
Ovary	ENSG00000159733.9	4	ZFYVE28	2345849	rs1894434	4	2369103	T	C	0.180566	-0.013	0.011	0.2411	0.793714	0.124404	1.76913e-10	-0.0163787	0.0140947	0.245215	0.215929	17
Hypothalamus	ENSG00000242600.2	10	MBL1P	81687373	rs45558131	10	81679949	A	G	0.0175242	0.032	0.027	0.2386	0.712756	0.121186	4.06604e-09	0.0448962	0.0386426	0.245304	0.779688	20
Hypothalamus	ENSG00000015592.12	8	STMN4	27104388	rs17366947	8	27103024	G	A	0.225	0.013	0.011	0.2346	-0.646494	0.102444	2.77785e-10	-0.0201085	0.0173106	0.245388	0.527795	11
Hypothalamus	ENSG00000146453.8	6	PNLDC1	160231517	rs2342479	6	160218957	T	C	0.171289	-0.013	0.011	0.2637	-0.664387	0.105363	2.86848e-10	0.0195669	0.0168449	0.245401	0.0417415	5
Pituitary	ENSG00000127463.9	1	EMC1	19560095	rs7515397	1	19554099	G	T	0.718154	-0.013	0.011	0.2186	-0.483884	0.0772362	3.72846e-10	0.0268659	0.0231337	0.245505	0.290709	20
Ovary	ENSG00000185880.8	15	TRIM69	45040606	rs17588305	15	45021766	T	C	0.055175	0.032	0.027	0.2281	-0.63408	0.109782	7.65879e-09	-0.0504668	0.0434686	0.245644	0.535177	4
Ovary	ENSG00000118197.9	1	DDX59	200616060	rs12126676	1	200600820	C	T	0.211973	0.013	0.011	0.2401	-0.603023	0.0991958	1.20846e-09	-0.0215581	0.0185829	0.246008	0.393726	9
Hypothalamus	ENSG00000231050.1	1	RP1-140A9.1	1823503	rs3806168	1	1823524	C	G	0.206084	0.013	0.011	0.2264	-1.03405	0.171575	1.67236e-09	-0.0125719	0.0108404	0.246158	0.779828	10
Ovary	ENSG00000075826.12	10	SEC31B	102263055	rs4919470	10	102298920	T	C	0.128389	-0.013	0.011	0.2264	-0.588986	0.0979064	1.78992e-09	0.0220718	0.0190331	0.24619	0.0820113	6
Pituitary	ENSG00000226450.2	22	CYP2D8P1	42548442	rs2743467	22	42548880	A	G	0.80421	-0.013	0.011	0.241	0.585186	0.0992281	3.69315e-09	-0.0222152	0.0191712	0.246546	0.957463	20
Pituitary	ENSG00000157335.15	16	CLEC18C	70214075	rs62051325	16	70033612	A	G	0.0640357	-0.014	0.012	0.2763	0.887441	0.102573	5.06819e-18	-0.0157757	0.0136444	0.247598	0.586844	20
Pituitary	ENSG00000130560.4	9	UBAC1	138839020	rs11103241	9	138858369	T	C	0.243072	0.013	0.011	0.2538	0.487693	0.0892802	4.69481e-08	0.0266561	0.023077	0.248052	0.0195254	13
Ovary	ENSG00000229212.3	15	RP11-561C5.4	85762583	rs6496801	15	85728399	A	G	0.967562	-0.053	0.045	0.2454	-0.629268	0.107267	4.45393e-09	0.0842248	0.0729387	0.248199	0.997272	20
Hypothalamus	ENSG00000229212.3	15	RP11-561C5.4	85762583	rs6496801	15	85728399	A	G	0.967562	-0.053	0.045	0.2454	-0.699105	0.126891	3.59862e-08	0.0758112	0.0658223	0.249422	0.928094	14
Pituitary	ENSG00000219545.5	7	RPA3-AS1	7844393	rs17562330	7	7907142	A	C	0.195305	-0.014	0.012	0.2478	0.636609	0.0898047	1.35262e-12	-0.0219915	0.0191035	0.249658	0.0964684	12
Hypothalamus	ENSG00000128699.9	2	ORMDL1	190642073	rs920427	2	190553957	A	T	0.424542	-0.014	0.012	0.2289	-0.627483	0.0942464	2.77763e-11	0.0223114	0.0194154	0.250491	0.643011	19
Pituitary	ENSG00000253540.1	3	FAM86HP	129824125	rs7616082	3	129820737	C	T	0.165767	0.014	0.012	0.2498	-0.466566	0.0718627	8.44413e-11	-0.0300065	0.0261318	0.250855	0.609185	16
Pituitary	ENSG00000196458.6	12	ZNF605	133515455	rs74916896	12	133496141	G	A	0.216981	0.014	0.012	0.2387	0.466866	0.0729663	1.57038e-10	0.0299872	0.0261271	0.251075	0.680881	20
Ovary	ENSG00000228852.2	1	RP11-57H12.5	95719195	rs2147587	1	95714884	A	G	0.780343	-0.014	0.012	0.2251	-0.843374	0.137965	9.78069e-10	0.0166	0.0144854	0.251802	0.581502	5
Pituitary	ENSG00000160323.14	9	ADAMTS13	136301993	rs17150319	9	136184598	T	C	0.157068	-0.014	0.012	0.2572	-0.561791	0.0923384	1.17188e-09	0.0249203	0.0217494	0.251882	0.692111	20
Pituitary	ENSG00000005882.7	17	PDK2	48179752	rs7221362	17	48172779	C	A	0.955157	-0.073	0.063	0.2515	-0.470615	0.0645665	3.12629e-13	0.155116	0.135548	0.252474	0.224457	7
Hypothalamus	ENSG00000115364.9	2	MRPL19	75895943	rs17689863	2	75882399	A	G	0.159108	-0.015	0.013	0.2775	-0.752601	0.087565	8.343e-18	0.0199309	0.0174284	0.252795	0.393372	18
Pituitary	ENSG00000141655.11	18	TNFRSF11A	60025518	rs520012	18	59776878	G	A	0.0732075	-0.014	0.012	0.2642	-0.238248	0.0413322	8.20371e-09	0.0587623	0.051389	0.252839	0.828997	20
Ovary	ENSG00000224810.1	1	RP11-538D16.2	182035100	rs115977378	1	182046950	T	C	0.0948349	0.015	0.013	0.2368	1.50985	0.177586	1.86189e-17	0.00993476	0.00868906	0.252887	0.56167	10
Pituitary	ENSG00000263603.1	17	CTD-2349P21.5	29057353	rs216405	17	28908743	T	G	0.888021	0.014	0.012	0.2466	0.7327	0.129814	1.65916e-08	0.0191074	0.016724	0.25324	0.972575	14
Pituitary	ENSG00000115266.7	19	APC2	1459749	rs2656873	19	1457478	C	T	0.730655	-0.015	0.013	0.2408	0.657686	0.0812163	5.5891e-16	-0.0228072	0.0199659	0.253326	0.582588	11
Pituitary	ENSG00000162482.4	1	AKR7A3	19612398	rs10799594	1	20255450	G	A	0.135206	-0.021	0.018	0.237	1.3919	0.25448	4.51078e-08	-0.0150873	0.0132229	0.25387	0.501102	4
Hypothalamus	ENSG00000171806.7	1	METTL18	169762888	rs12129052	1	169880635	G	A	0.0131184	-0.043	0.037	0.251	-0.868234	0.149515	6.35975e-09	0.0495258	0.0434603	0.254468	0.837915	15
Pituitary	ENSG00000126746.13	12	ZNF384	6787159	rs73047897	12	6748460	T	C	0.0794809	0.023	0.02	0.2386	0.882329	0.109103	6.10935e-16	0.0260674	0.0228953	0.254893	0.324103	11
Ovary	ENSG00000183569.13	22	SERHL2	42959079	rs6002815	22	43010601	C	G	0.805132	0.015	0.013	0.2527	-0.578791	0.0833708	3.85574e-12	-0.0259161	0.0227687	0.255024	0.838275	8
Hypothalamus	ENSG00000115266.7	19	APC2	1459749	rs3894776	19	1457370	T	C	0.732426	-0.015	0.013	0.2272	0.512449	0.0743874	5.62158e-12	-0.0292712	0.0257218	0.255123	0.67743	9
Ovary	ENSG00000226180.2	16	AC010536.1	87728448	rs4417557	16	87792392	C	T	0.132068	-0.015	0.013	0.2487	0.946569	0.139673	1.22676e-11	-0.0158467	0.0139314	0.255339	0.712509	20
Hypothalamus	ENSG00000263072.1	16	RP11-473M20.14	3175463	rs2717685	16	3147674	T	C	0.145461	0.015	0.013	0.2577	0.657927	0.102716	1.50047e-10	0.0227989	0.0200771	0.256137	0.769679	20
Pituitary	ENSG00000005421.4	7	PON1	94940503	rs705381	7	94953949	C	T	0.893663	-0.016	0.014	0.254	-0.893235	0.0967099	2.55323e-20	0.0179124	0.0157929	0.256708	0.49364	20
Pituitary	ENSG00000186897.3	12	C1QL4	49728585	rs10400435	12	49726118	C	T	0.0301858	0.03	0.026	0.2578	0.705531	0.114941	8.34533e-10	0.0425212	0.0374971	0.256801	0.994041	7
Pituitary	ENSG00000206535.3	3	LNP1	100147703	rs1036769	3	100122081	T	C	0.941505	0.016	0.014	0.2778	-0.474168	0.0602891	3.69388e-15	-0.0337433	0.0298355	0.258064	0.0797494	14
Ovary	ENSG00000162636.11	1	FAM102B	109145116	rs112943900	1	109073613	T	C	0.0769841	0.016	0.014	0.2695	1.84316	0.248753	1.26673e-13	0.00868074	0.00768547	0.258687	0.39617	7
Pituitary	ENSG00000171298.8	17	GAA	78084516	rs12941055	17	78096483	C	A	0.117053	-0.016	0.014	0.236	-0.569457	0.0780433	2.94954e-13	0.0280969	0.0248846	0.258859	0.76108	20
Pituitary	ENSG00000204149.5	10	AGAP6	51759168	rs11594575	10	51022359	G	A	0.0593284	-0.017	0.015	0.254	-0.528729	0.0594681	6.05822e-19	0.0321526	0.0285995	0.260913	0.461912	18
Hypothalamus	ENSG00000126870.11	7	WDR60	158699353	rs2657381	7	158651087	A	G	0.0829596	0.016	0.014	0.2567	-0.496589	0.08549	6.29468e-09	-0.0322198	0.0287328	0.262135	0.795292	20
Hypothalamus	ENSG00000171298.8	17	GAA	78084516	rs8077056	17	78076006	T	C	0.114638	-0.016	0.014	0.2288	-0.50445	0.0869543	6.57938e-09	0.0317177	0.0282864	0.262158	0.781525	20
Ovary	ENSG00000171298.8	17	GAA	78084516	rs2304850	17	78075228	T	C	0.0995388	-0.017	0.015	0.2319	-0.755636	0.0979471	1.21233e-14	0.0224976	0.0200639	0.262161	0.878671	20
Hypothalamus	ENSG00000170430.9	10	MGMT	131415859	rs1711651	10	131268893	A	G	0.961184	-0.024	0.021	0.2511	0.60978	0.108938	2.17468e-08	-0.0393585	0.0351491	0.262818	0.993743	20
Pituitary	ENSG00000006114.11	17	SYNRG	35922222	rs1034686	17	35899141	A	T	0.947917	0.018	0.016	0.2701	-0.539848	0.0534647	5.67978e-24	-0.0333427	0.0298214	0.263532	0.763173	14
Ovary	ENSG00000204149.5	10	AGAP6	51759168	rs11594575	10	51022359	G	A	0.0593284	-0.017	0.015	0.254	-0.380416	0.0624881	1.1446e-09	0.0446879	0.040108	0.265197	0.872035	10
Pituitary	ENSG00000230939.1	6	RP11-314C16.1	8785044	rs6927589	6	8456632	A	G	0.837054	-0.018	0.016	0.2572	-0.635904	0.0817456	7.30625e-15	0.0283062	0.0254228	0.265529	0.0831215	20
Hypothalamus	ENSG00000235448.1	9	RP11-3L8.3	12757222	rs2890965	9	12744670	G	T	0.0187126	0.036	0.032	0.2655	0.749324	0.111482	1.79864e-11	0.0480433	0.0432992	0.267186	0.604781	9
Pituitary	ENSG00000180481.6	12	GLIPR1L2	75805659	rs12369556	12	75773464	A	G	0.459389	0.01	0.009	0.2535	-1.01229	0.0704505	8.12157e-47	-0.00987859	0.00891727	0.267946	0.0726348	20
Ovary	ENSG00000180481.6	12	GLIPR1L2	75805659	rs12369556	12	75773464	A	G	0.459389	0.01	0.009	0.2535	-0.950411	0.0743578	2.07764e-37	-0.0105218	0.0095053	0.268321	0.110647	20
Pituitary	ENSG00000243566.2	7	UPK3B	76394042	rs1636632	7	76144483	G	A	0.423427	0.01	0.009	0.2993	-0.997414	0.085499	1.90624e-31	-0.0100259	0.00906417	0.268681	0.806077	20
Pituitary	ENSG00000268379.1	19	CTC-360J11.4	57687945	rs67651132	19	57683171	A	G	0.0964091	-0.019	0.017	0.2643	1.22917	0.162253	3.57359e-14	-0.0154576	0.0139802	0.268865	0.707666	20
Hypothalamus	ENSG00000042286.10	10	AIFM2	71875334	rs9415951	10	71941078	G	A	0.182239	-0.018	0.016	0.2778	-0.447046	0.0756668	3.46109e-09	0.0402643	0.0364336	0.269098	0.506874	9
Pituitary	ENSG00000198039.7	7	ZNF273	64360947	rs13223142	7	64382270	A	G	0.459419	0.01	0.009	0.2403	0.95638	0.0916925	1.80332e-25	0.0104561	0.00946373	0.26922	0.446709	20
Pituitary	ENSG00000141252.15	17	VPS53	518432	rs7219151	17	440497	A	G	0.501504	0.01	0.009	0.2422	-0.678975	0.0671204	4.70284e-24	-0.0147281	0.013335	0.26939	0.259814	20
Hypothalamus	ENSG00000243566.2	7	UPK3B	76394042	rs1636632	7	76144483	G	A	0.423427	0.01	0.009	0.2993	-1.03873	0.106183	1.33912e-22	-0.00962714	0.00872014	0.269588	0.797022	20
Hypothalamus	ENSG00000128335.9	22	APOL2	36629128	rs5756111	22	36635756	A	G	0.0900243	-0.018	0.016	0.2638	-0.485344	0.0846348	9.77603e-09	0.0370871	0.0335947	0.269612	NA	NA
Pituitary	ENSG00000189316.3	7	RP11-797H7.5	64349691	rs13223142	7	64382270	A	G	0.459419	0.01	0.009	0.2403	1.00029	0.102805	2.24653e-22	0.0099971	0.00905587	0.269621	0.490312	20
Hypothalamus	ENSG00000249378.1	4	LINC01060	189462047	rs435948	4	189378853	G	C	0.299325	0.01	0.009	0.2969	1.08166	0.112069	4.83286e-22	0.00924505	0.0083755	0.269671	0.265747	13
Pituitary	ENSG00000205307.6	7	SAP25	100170562	rs1962152	7	100119424	T	G	0.0207078	0.056	0.05	0.2621	0.489052	0.075057	7.23306e-11	0.114507	0.103738	0.269675	NA	NA
Pituitary	ENSG00000183323.8	5	CCDC125	68602319	rs4976189	5	68598839	T	C	0.465944	0.01	0.009	0.2847	0.680325	0.0713872	1.57184e-21	0.0146989	0.0133186	0.269751	0.202846	20
Hypothalamus	ENSG00000162620.11	1	LRRIQ3	74577785	rs536355	1	74674176	G	A	0.734177	-0.01	0.009	0.3049	-0.937916	0.100552	1.0827e-20	0.0106619	0.00966358	0.269892	0.763534	20
Pituitary	ENSG00000216901.1	6	AL022393.7	28144209	rs1233696	6	28143010	C	T	0.568978	-0.01	0.009	0.2595	0.910434	0.0985611	2.52905e-20	-0.0109838	0.00995665	0.269958	0.00785162	20
Hypothalamus	ENSG00000216901.1	6	AL022393.7	28144209	rs1233696	6	28143010	C	T	0.568978	-0.01	0.009	0.2595	1.13841	0.124102	4.59273e-20	-0.00878418	0.00796355	0.270006	0.00417106	20
Pituitary	ENSG00000186567.8	19	CEACAM19	45178929	rs2919845	19	45181228	G	A	0.926715	-0.018	0.016	0.2683	-0.511565	0.0913719	2.1595e-08	0.0351861	0.0319017	0.270047	0.877089	6
Pituitary	ENSG00000242612.2	16	DECR2	457156	rs3743890	16	456416	G	T	0.476981	0.01	0.009	0.2637	-0.708761	0.0781599	1.21126e-19	-0.0141091	0.0127932	0.270087	0.446808	20
Pituitary	ENSG00000197062.7	6	RP5-874C20.3	28240381	rs1150679	6	28151056	C	T	0.568927	-0.01	0.009	0.2633	-0.505474	0.0574803	1.44496e-18	0.0197834	0.0179466	0.270311	0.00179534	20
Pituitary	ENSG00000214135.4	3	AC024560.3	197329930	rs75643488	3	197409542	C	T	0.0316456	0.018	0.016	0.2574	0.84005	0.153711	4.62623e-08	0.0214273	0.0194458	0.270507	NA	NA
Pituitary	ENSG00000165985.8	10	C1QL3	16559873	rs4748302	10	16555862	A	T	0.544271	0.01	0.009	0.2498	0.875026	0.105716	1.26141e-16	0.0114282	0.0103777	0.270795	0.557279	15
Pituitary	ENSG00000230445.4	10	LRRC37A6P	27541831	rs12217860	10	27503818	T	C	0.461393	-0.01	0.009	0.2806	0.695592	0.0883642	3.49352e-15	-0.0143762	0.0130669	0.271243	0.193178	20
Pituitary	ENSG00000272911.1	17	RP11-74E22.6	2592010	rs2240730	17	2594218	A	G	0.435185	0.01	0.009	0.2741	0.637476	0.084239	3.80562e-14	0.0156869	0.0142695	0.271626	0.278882	19
Pituitary	ENSG00000103148.11	16	NPRL3	162122	rs2562191	16	178543	A	G	0.474981	0.01	0.009	0.2514	-0.456902	0.0605664	4.56421e-14	-0.0218865	0.0199104	0.271658	0.795236	15
Pituitary	ENSG00000250286.1	17	RP11-94C24.8	48615385	rs3785915	17	48613837	G	A	0.915551	0.02	0.018	0.252	-0.717991	0.0953265	5.00032e-14	-0.0278555	0.0253413	0.271674	0.958939	20
Pituitary	ENSG00000089335.16	19	ZNF302	35172927	rs28628519	19	35180035	G	A	0.093006	-0.03	0.027	0.2671	-0.819703	0.109584	7.42532e-14	0.0365986	0.0333002	0.271745	0.426687	7
Ovary	ENSG00000106853.12	9	PTGR1	114337068	rs59165439	9	114357952	T	C	0.479909	0.01	0.009	0.2517	-0.85477	0.115521	1.36957e-13	-0.0116991	0.0106472	0.271859	0.0435951	16
Pituitary	ENSG00000167965.13	16	MLST8	2256751	rs26862	16	2257105	G	C	0.593006	-0.01	0.009	0.2863	0.428318	0.0581676	1.79137e-13	-0.0233471	0.0212503	0.27191	0.341846	20
Hypothalamus	ENSG00000242612.2	16	DECR2	457156	rs3743890	16	456416	G	T	0.476981	0.01	0.009	0.2637	-0.588029	0.0799667	1.93197e-13	-0.017006	0.0154791	0.271925	0.438821	20
Hypothalamus	ENSG00000103148.11	16	NPRL3	162122	rs2562191	16	178543	A	G	0.474981	0.01	0.009	0.2514	-0.570406	0.0788153	4.57859e-13	-0.0175314	0.0159631	0.272098	0.847754	14
Ovary	ENSG00000259803.2	16	SLC22A31	89265239	rs12929648	16	89254064	G	A	0.159265	-0.019	0.017	0.2635	0.816406	0.138364	3.62585e-09	-0.0232727	0.0211932	0.272152	0.923113	20
Pituitary	ENSG00000268119.1	19	CTD-2561J22.5	21636876	rs12609768	19	21677321	A	G	0.631148	-0.01	0.009	0.2751	-0.699529	0.0974005	6.87048e-13	0.0142953	0.0130189	0.272184	0.551342	20
Pituitary	ENSG00000139537.6	12	CCDC65	49311758	rs61942169	12	49341893	A	C	0.463515	0.01	0.009	0.2423	-0.499493	0.0698164	8.40554e-13	-0.0200203	0.0182343	0.272227	0.116434	17
Ovary	ENSG00000164393.4	6	GPR111	47644852	rs1963993	6	47631134	C	T	0.3053	0.01	0.009	0.2954	0.904887	0.127546	1.29745e-12	0.0110511	0.0100672	0.272322	0.655818	20
Pituitary	ENSG00000214243.3	7	AC004980.10	76279966	rs2528284	7	76144156	G	A	0.423427	0.01	0.009	0.2997	0.726168	0.103447	2.22373e-12	0.0137709	0.0125481	0.272446	0.573554	10
Pituitary	ENSG00000147592.4	8	LACTB2	71564481	rs380090	8	71577817	G	T	0.669582	-0.01	0.009	0.254	-0.467272	0.0667815	2.61453e-12	0.0214008	0.0195021	0.272483	0.771412	14
Pituitary	ENSG00000138621.7	15	PPCDC	75362849	rs2289582	15	75310394	C	T	0.408854	-0.01	0.009	0.2835	0.544177	0.0778672	2.77779e-12	-0.0183764	0.0167465	0.272498	0.287182	20
Pituitary	ENSG00000157426.9	4	AASDH	57229061	rs13150159	4	57205834	C	T	0.55283	-0.01	0.009	0.2436	-0.411316	0.0605481	1.09669e-11	0.0243122	0.0221717	0.272842	0.69501	19
Hypothalamus	ENSG00000240057.1	3	RP11-572M11.4	112820263	rs1903431	3	112852657	A	G	0.728711	-0.01	0.009	0.308	-0.738735	0.109104	1.27944e-11	0.0135367	0.0123459	0.272884	0.088683	19
Pituitary	ENSG00000188690.8	10	UROS	127494481	rs10901438	10	127487529	T	A	0.29048	-0.01	0.009	0.2816	-0.36682	0.0541973	1.30364e-11	0.0272613	0.0248636	0.272889	0.312153	20
Ovary	ENSG00000165985.8	10	C1QL3	16559873	rs1055340	10	16555528	T	A	0.544162	0.01	0.009	0.2483	0.850786	0.126893	2.0178e-11	0.0117538	0.0107227	0.273008	0.688929	11
Pituitary	ENSG00000106853.12	9	PTGR1	114337068	rs10114096	9	114361417	G	A	0.672479	0.01	0.009	0.2704	-0.496913	0.0746363	2.77972e-11	-0.0201242	0.0183623	0.273099	0.178697	17
Ovary	ENSG00000114544.11	3	SLC41A3	125772801	rs17523366	3	125803253	C	T	0.465857	-0.01	0.009	0.2589	0.703785	0.106148	3.35215e-11	-0.0142089	0.0129663	0.273153	0.342527	16
Pituitary	ENSG00000272823.1	1	RP11-295M18.6	221002285	rs11118622	1	221042175	C	T	0.448357	-0.01	0.009	0.2543	0.679386	0.103162	4.53023e-11	-0.0147192	0.0134345	0.273242	0.840658	8
Ovary	ENSG00000165929.8	14	TC2N	92289987	rs10151688	14	92312369	G	A	0.527672	0.01	0.009	0.2674	-0.559893	0.0851156	4.76731e-11	-0.0178606	0.0163022	0.273257	0.999492	17
Hypothalamus	ENSG00000106853.12	9	PTGR1	114337068	rs10114096	9	114361417	G	A	0.672479	0.01	0.009	0.2704	-0.630211	0.0960961	5.44865e-11	-0.0158677	0.0144844	0.273298	0.235458	14
Pituitary	ENSG00000180767.5	3	CHST13	126252630	rs10804576	3	126234026	G	A	0.61179	0.01	0.009	0.2634	0.605973	0.0934082	8.73497e-11	0.0165024	0.0150684	0.273445	0.358417	20
Hypothalamus	ENSG00000273253.1	22	RP3-402G11.26	50638740	rs138222	22	50555619	T	C	0.901725	0.02	0.018	0.2576	-1.13193	0.175354	1.08149e-10	-0.0176689	0.0161359	0.273513	0.811257	14
Pituitary	ENSG00000186642.11	11	PDE2A	72336410	rs457556	11	72346850	G	A	0.466875	-0.01	0.009	0.283	-0.550889	0.0871181	2.55745e-10	0.0181525	0.0165875	0.273803	0.436527	16
Ovary	ENSG00000260711.1	14	RP11-747H7.3	92224622	rs10151688	14	92312369	G	A	0.527672	0.01	0.009	0.2674	-0.643359	0.101865	2.68774e-10	-0.0155434	0.0142039	0.273821	0.99106	16
Pituitary	ENSG00000156345.13	9	CDK20	90585514	rs572992	9	90590650	A	C	0.366154	-0.01	0.009	0.2619	0.392952	0.0624471	3.1228e-10	-0.0254484	0.0232579	0.273874	0.133373	20
Ovary	ENSG00000183431.7	1	SF3A3	38439620	rs12138115	1	38452581	G	A	0.686756	0.01	0.009	0.2761	0.362811	0.0582931	4.84925e-10	0.0275626	0.0251985	0.274035	0.430555	18
Pituitary	ENSG00000121350.11	12	PYROXD1	21606924	rs61926296	12	21613313	A	G	0.535342	-0.01	0.009	0.2668	-0.418988	0.0674437	5.21788e-10	0.023867	0.0218212	0.274062	0.991517	20
Ovary	ENSG00000269483.1	19	AC006272.1	52344877	rs8102206	19	52358269	A	G	0.298134	0.011	0.01	0.2387	1.08627	0.106106	1.34483e-24	0.0101264	0.0092588	0.274085	0.608028	20
Pituitary	ENSG00000164669.8	7	INTS4L1	64648101	rs6460248	7	64891546	G	A	0.45041	0.011	0.01	0.2324	0.907662	0.0899858	6.32465e-24	0.012119	0.0110826	0.274167	0.367096	20
Pituitary	ENSG00000267199.1	18	RP11-861E21.2	12442699	rs12455439	18	12438549	G	A	0.495154	-0.011	0.01	0.2642	-0.849409	0.0860594	5.61469e-23	0.0129502	0.0118458	0.274292	0.994623	20
Hypothalamus	ENSG00000272195.1	1	RP11-156E8.1	245133521	rs2291426	1	245134114	C	A	0.768999	-0.011	0.01	0.2704	0.981065	0.0995043	6.23469e-23	-0.0112123	0.0102562	0.274298	0.954439	20
Pituitary	ENSG00000256604.1	7	AC093668.2	102120637	rs1131325	7	102119322	C	T	0.356245	0.011	0.01	0.2438	-0.930593	0.0957427	2.48437e-22	-0.0118204	0.0108144	0.274384	0.860561	14
Hypothalamus	ENSG00000231437.3	1	RP11-88H9.2	112536928	rs2366125	1	112539061	G	A	0.575893	0.01	0.009	0.2554	0.711178	0.118098	1.72363e-09	0.0140612	0.0128687	0.27454	0.281573	11
Ovary	ENSG00000163681.10	3	SLMAP	57828036	rs6445926	3	57723877	G	C	0.478244	0.01	0.009	0.2403	-0.478111	0.0795765	1.87602e-09	-0.0209156	0.0191433	0.274576	0.78321	14
Pituitary	ENSG00000272195.1	1	RP11-156E8.1	245133521	rs2291426	1	245134114	C	A	0.768999	-0.011	0.01	0.2704	0.728196	0.0789537	2.88692e-20	-0.0151058	0.0138299	0.274719	0.964448	20
Pituitary	ENSG00000183444.10	7	OR7E38P	97595894	rs7776611	7	97600785	C	T	0.366842	-0.011	0.01	0.2754	0.845167	0.0930822	1.08787e-19	-0.0130152	0.0119185	0.274826	0.738443	20
Hypothalamus	ENSG00000122218.10	1	COPA	160286062	rs2038780	1	160317619	T	C	0.334312	-0.01	0.009	0.2882	0.397697	0.0677873	4.44188e-09	-0.0251448	0.0230326	0.274963	0.567815	20
Pituitary	ENSG00000184227.3	14	ACOT1	74007158	rs8015976	14	74055115	A	G	0.930432	-0.032	0.029	0.2737	0.880647	0.118127	8.98202e-14	-0.0363369	0.0332891	0.275028	0.433585	20
Hypothalamus	ENSG00000121350.11	12	PYROXD1	21606924	rs61926296	12	21613313	A	G	0.535342	-0.01	0.009	0.2668	-0.402474	0.0689105	5.20332e-09	0.0248463	0.0227628	0.275038	0.855789	18
Hypothalamus	ENSG00000031691.6	6	CENPQ	49445955	rs1471539	6	49460152	G	A	0.56064	0.01	0.009	0.2545	0.424809	0.0728985	5.6297e-09	0.02354	0.0215677	0.275076	0.545175	20
Pituitary	ENSG00000183542.4	12	KLRC4	10561169	rs2250877	12	10546258	T	A	0.537936	-0.01	0.009	0.2658	0.608601	0.104873	6.50468e-09	-0.0164311	0.0150566	0.275146	0.580344	14
Hypothalamus	ENSG00000234688.1	22	RP1-293L6.1	37108740	rs5750291	22	37108657	C	T	0.687883	0.01	0.009	0.277	0.690302	0.119174	6.9388e-09	0.0144864	0.0132755	0.275178	0.180385	9
Hypothalamus	ENSG00000063854.8	16	HAGH	1861294	rs2745193	16	1853959	G	A	0.731027	0.01	0.009	0.2983	-0.352056	0.0607863	6.96782e-09	-0.0284046	0.0260303	0.27518	0.899872	20
Hypothalamus	ENSG00000257176.1	12	RP11-996F15.2	29452066	rs9651802	12	29525436	G	T	0.373835	0.01	0.009	0.2417	0.747187	0.129275	7.47804e-09	0.0133835	0.0122657	0.275215	0.879116	8
Pituitary	ENSG00000117174.6	1	ZNHIT6	86144611	rs1539444	1	86173298	T	C	0.503409	0.01	0.009	0.258	0.372997	0.0648402	8.79022e-09	0.0268099	0.0245749	0.275296	0.863777	16
Ovary	ENSG00000162946.16	1	DISC1	231969789	rs11588004	1	231989196	G	A	0.393698	-0.01	0.009	0.2586	0.491356	0.085519	9.16079e-09	-0.0203518	0.018656	0.275317	0.393037	5
Hypothalamus	ENSG00000071967.7	2	CYBRD1	172396700	rs7581904	2	172426997	C	T	0.631897	-0.01	0.009	0.2758	-0.447695	0.078642	1.24958e-08	0.0223366	0.0204823	0.275478	0.150433	19
Ovary	ENSG00000161036.6	7	LRWD1	102109470	rs1131325	7	102119322	C	T	0.356245	0.011	0.01	0.2438	-0.7329	0.0882309	9.84682e-17	-0.0150089	0.0137635	0.275502	0.948749	18
Pituitary	ENSG00000184293.3	12	CLECL1	9877175	rs7973638	12	9880441	C	T	0.412072	0.01	0.009	0.2984	-0.553419	0.0977823	1.51633e-08	-0.0180695	0.016573	0.275581	0.863484	15
Pituitary	ENSG00000164253.8	5	WDR41	76819115	rs17683584	5	76747989	G	A	0.336078	0.01	0.009	0.2831	0.515626	0.0913674	1.66691e-08	0.0193939	0.0177896	0.275633	0.582431	18
Ovary	ENSG00000172986.8	3	GXYLT2	72981650	rs56105146	3	73022804	A	G	0.627547	0.01	0.009	0.2636	0.469092	0.0831653	1.6958e-08	0.0213178	0.0195547	0.275642	0.994395	14
Ovary	ENSG00000244480.1	7	AC005154.7	30563455	rs975537	7	30697357	A	T	0.682573	0.01	0.009	0.2617	-0.800071	0.141969	1.74532e-08	-0.0124989	0.0114656	0.275658	0.962808	10
Hypothalamus	ENSG00000139899.6	14	CBLN3	24897949	rs4344657	14	24899364	C	G	0.673454	-0.011	0.01	0.2647	0.992188	0.122127	4.50249e-16	-0.0110866	0.0101707	0.275689	0.545326	12
Hypothalamus	ENSG00000259459.1	15	RP11-321G12.1	63705841	rs4984269	15	63676212	T	A	0.54372	-0.01	0.009	0.2857	0.642138	0.115166	2.46451e-08	-0.015573	0.0142913	0.275852	0.0217359	19
Hypothalamus	ENSG00000272947.1	3	RP11-71H17.9	124467771	rs1803825	3	124515308	G	A	0.267857	0.01	0.009	0.2656	0.793907	0.144047	3.55928e-08	0.0125959	0.0115644	0.276067	0.541865	18
Hypothalamus	ENSG00000250286.1	17	RP11-94C24.8	48615385	rs3785915	17	48613837	G	A	0.915551	0.02	0.018	0.252	-0.600401	0.108989	3.61234e-08	-0.0333111	0.0305837	0.276076	0.919228	9
Hypothalamus	ENSG00000272501.1	6	XXbac-BPG299F13.17	31164395	rs9357111	6	31147916	T	C	0.440848	0.01	0.009	0.2717	-0.453255	0.0826625	4.17708e-08	-0.0220626	0.0202599	0.276164	0.434389	20
Pituitary	ENSG00000121577.9	3	POPDC2	119369737	rs8007	3	119361250	G	A	0.341306	0.01	0.009	0.2956	-0.435292	0.0795558	4.4617e-08	-0.0229731	0.0210978	0.276204	0.545868	11
Pituitary	ENSG00000129003.11	15	VPS13C	62248630	rs2216999	15	62133731	T	A	0.534469	0.01	0.009	0.2386	-0.351813	0.0643412	4.55336e-08	-0.0284242	0.0261046	0.276217	0.978751	20
Hypothalamus	ENSG00000232677.2	19	LINC00665	36813294	rs2918349	19	36808113	G	A	0.579572	0.01	0.009	0.269	-0.617115	0.113042	4.78346e-08	-0.0162044	0.014883	0.276247	0.989875	20
Hypothalamus	ENSG00000259905.1	15	PWRN1	24817780	rs12915381	15	24790748	A	G	0.353795	0.011	0.01	0.3103	0.782854	0.106467	1.93736e-13	0.0140512	0.0129159	0.276642	0.0799418	20
Ovary	ENSG00000100211.6	22	CBY1	39061252	rs62229988	22	39055613	A	G	0.34996	0.011	0.01	0.271	-0.531829	0.0729478	3.08716e-13	-0.0206833	0.0190159	0.276732	0.0344219	15
Pituitary	ENSG00000181097.5	8	RP11-429J17.2	144779453	rs7464821	8	144778938	T	C	0.231399	-0.011	0.01	0.2688	0.822704	0.115216	9.29526e-13	-0.0133705	0.0122984	0.276959	0.397247	13
Hypothalamus	ENSG00000096872.11	9	IFT74	27009649	rs60281060	9	27069976	C	T	0.657665	0.011	0.01	0.2609	1.06447	0.149919	1.24496e-12	0.0103338	0.00950642	0.277023	0.409175	20
Hypothalamus	ENSG00000256604.1	7	AC093668.2	102120637	rs1131325	7	102119322	C	T	0.356245	0.011	0.01	0.2438	-0.802973	0.11379	1.70611e-12	-0.0136991	0.0126041	0.277092	0.896469	11
Pituitary	ENSG00000128833.8	15	MYO5C	52536257	rs149336329	15	52587740	T	G	0.0344688	-0.022	0.02	0.2879	1.39641	0.198213	1.8547e-12	-0.0157547	0.014496	0.277111	0.40916	8
Pituitary	ENSG00000226057.2	13	PHF2P2	19578876	rs1334958	13	19541910	A	C	0.692221	-0.011	0.01	0.299	-0.554368	0.0809961	7.68077e-12	0.0198424	0.01827	0.277451	0.628939	20
Pituitary	ENSG00000231760.2	6	RP11-350J20.5	150118509	rs9322224	6	150153901	C	T	0.85045	0.011	0.01	0.2862	0.716435	0.105745	1.24301e-11	0.0153538	0.0141408	0.277575	0.033855	20
Pituitary	ENSG00000224635.1	20	RP4-564F22.5	37040051	rs1739650	20	37043497	A	G	0.80506	-0.012	0.011	0.2638	-1.16369	0.109589	2.43987e-26	0.010312	0.00950244	0.277834	0.742655	20
Ovary	ENSG00000260230.2	9	FRRS1L	111911072	rs2176692	9	111927723	A	G	0.266135	-0.011	0.01	0.2895	0.49714	0.0762359	6.98042e-11	-0.0221266	0.0203992	0.278065	0.49854	20
Pituitary	ENSG00000267127.2	18	RP11-795F19.5	77840229	rs72974381	18	77836356	T	G	0.280945	-0.011	0.01	0.2666	0.800246	0.122921	7.5025e-11	-0.0137458	0.0126733	0.278087	0.931359	20
Ovary	ENSG00000103269.9	16	RHBDL1	726967	rs4984913	16	740466	G	A	0.731199	0.011	0.01	0.2605	0.511381	0.0791167	1.02224e-10	0.0215104	0.019836	0.278184	0.282771	20
Ovary	ENSG00000135773.8	1	CAPN9	230910439	rs2493145	1	230891248	T	C	0.124051	0.012	0.011	0.2746	1.07452	0.109694	1.17609e-22	0.0111678	0.0103004	0.278273	0.126587	20
Ovary	ENSG00000196204.7	7	RNF216P1	5046962	rs12535548	7	5036988	A	G	0.208403	-0.011	0.01	0.2764	-0.812022	0.127505	1.90813e-10	0.0135464	0.0124973	0.278387	0.953443	14
Pituitary	ENSG00000133706.13	5	LARS	145527412	rs35749752	5	145553402	C	G	0.228871	0.012	0.011	0.2579	0.728508	0.077344	4.55128e-21	0.016472	0.0152003	0.278513	0.629928	12
Hypothalamus	ENSG00000166928.6	11	MS4A14	60174468	rs6591574	11	60139862	C	T	0.730769	0.011	0.01	0.2851	0.480252	0.0767101	3.83481e-10	0.0229046	0.0211414	0.278629	0.99764	20
Hypothalamus	ENSG00000107959.11	10	PITRM1	3197461	rs6602036	10	3219794	G	A	0.724267	0.011	0.01	0.3026	0.524961	0.0843742	4.91416e-10	0.0209539	0.0193445	0.278719	0.179116	20
Ovary	ENSG00000273311.1	22	DGCR11	19034781	rs2793075	22	19078607	A	C	0.325633	0.011	0.01	0.2586	0.615428	0.0994816	6.15743e-10	0.0178737	0.0165037	0.278803	0.969604	20
Pituitary	ENSG00000135773.8	1	CAPN9	230910439	rs2493145	1	230891248	T	C	0.124051	0.012	0.011	0.2746	0.943098	0.105446	3.75715e-19	0.012724	0.0117501	0.27886	0.17359	20
Ovary	ENSG00000224635.1	20	RP4-564F22.5	37040051	rs1000675	20	37043873	C	T	0.804914	-0.012	0.011	0.2653	-1.02398	0.114549	3.9179e-19	0.011719	0.0108221	0.278864	0.66644	14
Hypothalamus	ENSG00000272005.1	8	RP11-91J19.4	426210	rs1050909	8	419368	T	G	0.185229	-0.011	0.01	0.2783	-0.669349	0.10948	9.72163e-10	0.0164339	0.0151798	0.278978	0.74834	20
Hypothalamus	ENSG00000169689.10	17	STRA13	79978686	rs4969475	17	79975835	G	C	0.276786	-0.011	0.01	0.2439	0.45057	0.0751527	2.02989e-09	-0.0244135	0.0225646	0.279279	0.907555	8
Ovary	ENSG00000233672.2	13	RNASEH2B-AS1	51467835	rs9535525	13	51482712	T	C	0.0142965	-0.045	0.041	0.2702	-0.65743	0.102568	1.45799e-10	0.0684484	0.0632717	0.279334	0.501687	10
Pituitary	ENSG00000271862.1	5	RP11-343L5.2	82345989	rs6860752	5	82361406	G	A	0.191066	-0.011	0.01	0.313	0.435585	0.073239	2.72359e-09	-0.0252534	0.023347	0.279406	0.920774	20
Ovary	ENSG00000256436.1	12	TAS2R31	11183496	rs35470561	12	11334860	T	G	0.550378	0.011	0.01	0.2785	-0.55013	0.0947365	6.36225e-09	-0.0199953	0.0185008	0.279795	0.543658	9
Pituitary	ENSG00000260230.2	9	FRRS1L	111911072	rs2176692	9	111927723	A	G	0.266135	-0.011	0.01	0.2895	0.40595	0.0699914	6.63159e-09	-0.0270969	0.0250727	0.279815	0.494413	20
Ovary	ENSG00000249664.1	5	CTD-2227C6.2	82308516	rs6882386	5	82361374	C	T	0.191066	-0.011	0.01	0.313	0.613005	0.106229	7.89788e-09	-0.0179444	0.0166068	0.2799	0.809451	20
Pituitary	ENSG00000120253.9	6	NUP43	150058014	rs12201033	6	149954968	T	C	0.835709	0.011	0.01	0.2477	0.326727	0.0568045	8.83068e-09	0.0336673	0.0311613	0.279955	0.915704	18
Hypothalamus	ENSG00000214100.4	2	AC079776.2	130686162	rs10928943	2	130688292	A	G	0.698155	0.011	0.01	0.2633	0.565329	0.0985419	9.64006e-09	0.0194577	0.018011	0.279999	0.805722	20
Pituitary	ENSG00000182230.7	5	FAM153B	175523476	rs13169355	5	175558320	C	T	0.671682	0.012	0.011	0.2889	0.543565	0.0725368	6.69881e-14	0.0220765	0.0204501	0.280352	0.884195	12
Ovary	ENSG00000272361.1	7	GS1-166A23.2	16633551	rs1044984	7	16640201	C	G	0.232156	0.011	0.01	0.2688	-0.560885	0.0998047	1.91152e-08	-0.0196119	0.0181673	0.280358	0.991161	15
Hypothalamus	ENSG00000224635.1	20	RP4-564F22.5	37040051	rs1739650	20	37043497	A	G	0.80506	-0.012	0.011	0.2638	-1.17573	0.157131	7.29233e-14	0.0102064	0.0094548	0.280367	0.577174	11
Pituitary	ENSG00000167984.12	16	NLRC3	3608225	rs62037801	16	3670922	A	C	0.131897	0.012	0.011	0.2648	-0.899508	0.120424	8.04986e-14	-0.0133406	0.0123586	0.280384	0.0141137	20
Pituitary	ENSG00000153789.8	16	FAM92B	85139039	rs62049951	16	85131445	T	C	0.0571322	0.022	0.02	0.2758	-0.70774	0.126538	2.23054e-08	-0.0310849	0.0288003	0.280443	NA	NA
Pituitary	ENSG00000103037.7	16	SETD6	58551618	rs2271948	16	58540531	G	A	0.546501	-0.011	0.01	0.2592	-0.392928	0.0703406	2.32257e-08	0.027995	0.0259387	0.280466	0.878226	11
Pituitary	ENSG00000139620.8	12	KANSL2	49061602	rs10875862	12	49104738	A	G	0.765227	-0.012	0.011	0.2686	0.667009	0.0915839	3.26385e-13	-0.0179908	0.0166755	0.280644	0.667339	12
Pituitary	ENSG00000269483.1	19	AC006272.1	52344877	rs11665778	19	52360813	A	T	0.298134	0.011	0.01	0.2391	0.632229	0.114915	3.76155e-08	0.0173988	0.0161301	0.280743	NA	NA
Hypothalamus	ENSG00000204520.8	6	MICA	31377224	rs17206750	6	31389809	C	T	0.336932	-0.012	0.011	0.2545	-0.606913	0.0841813	5.61178e-13	0.0197722	0.0183308	0.280752	0.279548	20
Hypothalamus	ENSG00000127463.9	1	EMC1	19560095	rs710870	1	19549759	A	G	0.703497	-0.011	0.01	0.2661	-0.321276	0.0586405	4.28372e-08	0.0342385	0.031747	0.280821	0.467587	20
Pituitary	ENSG00000124588.15	6	NQO2	3007080	rs4959754	6	3022167	C	T	0.304593	0.012	0.011	0.2629	-0.607473	0.0863966	2.04741e-12	-0.019754	0.0183245	0.281029	0.168027	20
Pituitary	ENSG00000255513.1	16	AC005363.9	2013968	rs72764893	16	2013756	C	T	0.014881	0.026	0.024	0.2782	1.05539	0.106364	3.3263e-23	0.0246354	0.0228755	0.28151	0.227417	17
Hypothalamus	ENSG00000133706.13	5	LARS	145527412	rs13178755	5	145555966	C	G	0.228529	0.012	0.011	0.2563	0.84295	0.125645	1.96005e-11	0.0142357	0.0132208	0.281584	0.712259	11
Pituitary	ENSG00000167644.7	19	C19orf33	38795225	rs74619703	19	38796383	G	A	0.222031	0.012	0.011	0.297	-0.727924	0.11087	5.18417e-11	-0.0164852	0.0153186	0.281858	0.669527	20
Hypothalamus	ENSG00000233621.1	1	RP11-422J8.1	37930246	rs2245867	1	37931878	G	T	0.209449	-0.012	0.011	0.2432	0.641885	0.0981673	6.20624e-11	-0.0186949	0.0173739	0.281911	0.904277	18
Ovary	ENSG00000133706.13	5	LARS	145527412	rs62373801	5	145550668	G	C	0.229337	0.012	0.011	0.2589	0.692458	0.106954	9.52067e-11	0.0173296	0.0161094	0.282041	0.46838	10
Hypothalamus	ENSG00000268340.1	20	RP3-477O4.16	34106895	rs6060435	20	34069370	G	A	0.283582	0.012	0.011	0.2741	0.669515	0.107595	4.89119e-10	0.0179234	0.0166804	0.282589	0.800812	20
Hypothalamus	ENSG00000231421.3	17	AC006050.2	28901985	rs419354	17	28949990	T	G	0.110491	-0.013	0.012	0.2752	1.00012	0.118889	4.02409e-17	-0.0129984	0.0120976	0.282616	0.984568	15
Pituitary	ENSG00000143198.8	1	MGST3	165615565	rs150006180	1	165594676	A	G	0.0391791	0.024	0.022	0.2865	-1.29901	0.212126	9.13971e-10	-0.0184756	0.0172026	0.282822	0.679664	4
Pituitary	ENSG00000226824.2	7	RP4-756H11.3	66127183	rs2659909	7	66160279	A	G	0.705729	0.014	0.013	0.2727	-1.05495	0.08966	5.83497e-32	-0.0132708	0.0123744	0.283522	0.163659	17
Pituitary	ENSG00000260776.1	15	RP11-114H24.2	78212873	rs28722697	15	78237071	A	C	0.142367	0.014	0.013	0.2741	1.09396	0.100132	8.73806e-28	0.0127975	0.011941	0.283842	0.982742	16
Pituitary	ENSG00000258695.2	14	RP3-414A15.2	73997085	rs12879822	14	74039062	G	C	0.503745	-0.012	0.011	0.2576	-0.827045	0.144734	1.102e-08	0.0145095	0.0135406	0.283919	0.694039	12
Hypothalamus	ENSG00000226824.2	7	RP4-756H11.3	66127183	rs2659909	7	66160279	A	G	0.705729	0.014	0.013	0.2727	-1.04557	0.0972931	6.1485e-27	-0.0133898	0.0124957	0.283919	0.139302	20
Ovary	ENSG00000240399.1	12	RP1-228P16.1	48448985	rs7485355	12	48548342	A	G	0.260495	0.012	0.011	0.2668	-0.811277	0.142471	1.23848e-08	-0.0147915	0.0138054	0.283979	0.0490646	9
Pituitary	ENSG00000174370.5	11	C11orf45	128772695	rs2846698	11	128770474	G	A	0.727987	-0.012	0.011	0.2582	-0.296806	0.0523888	1.4664e-08	0.0404304	0.0377421	0.284066	0.986959	15
Pituitary	ENSG00000241316.2	3	RP11-81N13.1	67851629	rs13091275	3	67713231	A	G	0.250763	-0.012	0.011	0.2812	-0.481847	0.0850542	1.46876e-08	0.0249042	0.0232482	0.284067	0.0661122	20
Pituitary	ENSG00000188086.8	3	PRSS45	46818394	rs61153905	3	46795062	T	C	0.0967016	0.014	0.013	0.2887	1.17034	0.112238	1.86171e-25	0.0119623	0.011167	0.284068	0.462189	20
Ovary	ENSG00000116783.10	1	TNNI3K	74855598	rs1032084	1	74611350	G	A	0.971311	0.024	0.022	0.2671	0.708917	0.12615	1.9134e-08	0.0338545	0.0316126	0.284207	0.997058	4
Ovary	ENSG00000226824.2	7	RP4-756H11.3	66127183	rs2659909	7	66160279	A	G	0.705729	0.014	0.013	0.2727	-0.920717	0.0928553	3.56057e-23	-0.0152055	0.0142025	0.284337	0.147125	17
Pituitary	ENSG00000105323.12	19	HNRNPUL1	41790952	rs1946612	19	41767987	A	G	0.311384	-0.012	0.011	0.2775	0.318252	0.0572531	2.71816e-08	-0.037706	0.0352231	0.284399	0.702778	15
Pituitary	ENSG00000248174.1	4	RP11-148L24.1	175078680	rs1992020	4	175033838	C	T	0.191288	0.014	0.013	0.2523	1.37605	0.146985	7.83516e-21	0.010174	0.00950963	0.284679	0.785817	12
Pituitary	ENSG00000088053.7	19	GP6	55537352	rs2365593	19	55537092	G	A	0.832958	-0.012	0.011	0.2781	0.730997	0.133754	4.62261e-08	-0.0164159	0.0153448	0.284707	0.706648	12
Pituitary	ENSG00000137877.8	15	SPTBN5	42161374	rs1648818	15	42207268	C	T	0.0732075	-0.014	0.013	0.2961	-0.663297	0.0739239	2.89342e-19	0.0211067	0.0197397	0.284957	0.436985	20
Hypothalamus	ENSG00000104783.7	19	KCNN4	44278047	rs62116996	19	44306947	T	C	0.119048	0.013	0.012	0.2758	-0.89344	0.136764	6.45817e-11	-0.0145505	0.0136147	0.285188	0.438563	9
Pituitary	ENSG00000169598.11	1	DFFB	3787919	rs34874218	1	3785423	G	C	0.00298507	0.042	0.039	0.2795	-0.817825	0.0958208	1.40226e-17	-0.0513557	0.0480656	0.285317	0.00186735	8
Ovary	ENSG00000188086.8	3	PRSS45	46818394	rs4075011	3	46785131	A	G	0.0982143	0.014	0.013	0.2847	0.936985	0.112215	6.82963e-17	0.0149415	0.0139892	0.285486	0.871615	20
Ovary	ENSG00000124523.10	6	SIRT5	13594579	rs2841506	6	13575893	T	C	0.100451	-0.013	0.012	0.2922	-0.457342	0.0740887	6.70484e-10	0.0284251	0.0266396	0.28596	0.752466	7
Ovary	ENSG00000100376.7	22	FAM118A	45721342	rs3747240	22	45740224	A	G	0.794862	-0.015	0.014	0.2572	-1.53089	0.138511	2.1326e-28	0.00979822	0.00918788	0.28623	0.467047	20
Pituitary	ENSG00000176945.12	3	MUC20	195457873	rs11926303	3	195734615	A	G	0.0915179	-0.014	0.013	0.2705	0.79931	0.107075	8.33127e-14	-0.0175151	0.0164324	0.286474	0.545437	20
Pituitary	ENSG00000169752.12	15	NRG4	76290223	rs4886747	15	76151081	A	G	0.843198	0.014	0.013	0.2732	0.614306	0.0859769	8.99905e-13	0.0227899	0.0214011	0.286923	0.0537956	19
Ovary	ENSG00000188051.6	19	TMEM221	17552847	rs62125240	19	17554425	G	A	0.13263	0.014	0.013	0.2996	-0.583248	0.0821259	1.23077e-12	-0.0240035	0.0225438	0.286989	0.103431	12
Pituitary	ENSG00000178809.7	7	TRIM73	75032108	rs1167827	7	75163169	G	A	0.0729167	-0.027	0.025	0.2775	-0.603412	0.0958819	3.10825e-10	0.0447455	0.0420367	0.28713	NA	NA
Hypothalamus	ENSG00000100376.7	22	FAM118A	45721342	rs738177	22	45731539	T	C	0.794709	-0.015	0.014	0.2712	-1.28453	0.139639	3.61547e-20	0.0116774	0.0109726	0.287223	0.415884	16
Ovary	ENSG00000167792.7	11	NDUFV1	67377164	rs4024254	11	67370766	G	A	0.198809	-0.013	0.012	0.2495	0.342316	0.060137	1.25363e-08	-0.0379766	0.0356845	0.287224	0.659255	20
Pituitary	ENSG00000262728.1	15	AC123768.4	32902981	rs62001766	15	32919594	A	G	0.275091	-0.013	0.012	0.258	0.68727	0.12279	2.17926e-08	-0.0189154	0.0177844	0.287513	0.978887	12
Hypothalamus	ENSG00000183569.13	22	SERHL2	42959079	rs137117	22	43012853	C	A	0.805689	0.014	0.013	0.2686	-0.857296	0.135	2.14831e-10	-0.0163304	0.0153805	0.288343	0.884146	5
Pituitary	ENSG00000070413.14	22	DGCR2	19066881	rs73158832	22	19070439	A	G	0.131123	0.014	0.013	0.2679	0.452151	0.0743552	1.19467e-09	0.0309631	0.0291989	0.288953	0.640304	18
Hypothalamus	ENSG00000188086.8	3	PRSS45	46818394	rs61153905	3	46795062	T	C	0.0967016	0.014	0.013	0.2887	1.02186	0.175981	6.37312e-09	0.0137005	0.0129388	0.289661	0.936238	4
Hypothalamus	ENSG00000137877.8	15	SPTBN5	42161374	rs28547280	15	42202647	C	T	0.0731523	-0.014	0.013	0.2878	-0.660418	0.11419	7.31716e-09	0.0211987	0.0200229	0.289725	0.268503	20
Pituitary	ENSG00000261603.1	3	PRSS46	46769496	rs61153905	3	46795062	T	C	0.0967016	0.014	0.013	0.2887	0.6358	0.111518	1.18891e-08	0.0220195	0.0208082	0.28996	0.779417	16
Pituitary	ENSG00000249767.1	4	ENPP7P10	9112041	rs4336226	4	9398792	C	T	0.217754	0.015	0.014	0.2715	-0.664677	0.0994303	2.31155e-11	-0.0225674	0.0213317	0.290089	0.175689	7
Pituitary	ENSG00000165140.5	9	FBP1	97383973	rs7019207	9	97400555	A	G	0.269173	-0.014	0.013	0.2894	0.82774	0.146482	1.59706e-08	-0.0169135	0.0159881	0.290109	0.935258	8
Pituitary	ENSG00000234537.1	9	RP11-100G15.7	94897795	rs3901406	9	94896482	A	C	0.141445	-0.017	0.016	0.2874	0.764629	0.0760599	8.91264e-24	-0.022233	0.0210417	0.290687	0.107879	20
Hypothalamus	ENSG00000234537.1	9	RP11-100G15.7	94897795	rs3901406	9	94896482	A	C	0.141445	-0.017	0.016	0.2874	0.884436	0.0963984	4.52405e-20	-0.0192213	0.0182115	0.291221	0.124418	20
Pituitary	ENSG00000128487.12	17	SPECC1	20067498	rs9899514	17	20174526	C	T	0.106716	-0.015	0.014	0.2704	-0.585709	0.0986204	2.86718e-09	0.02561	0.0242885	0.291696	0.391441	16
Ovary	ENSG00000125388.15	4	GRK4	3003904	rs28666534	4	2971064	A	G	0.0774963	0.017	0.016	0.275	-0.774645	0.0951884	4.01791e-16	-0.0219455	0.0208299	0.292085	0.14594	20
Hypothalamus	ENSG00000109775.6	4	UFSP2	186333916	rs13107209	4	186348817	A	G	0.831842	0.018	0.017	0.2843	0.896547	0.0933079	7.3626e-22	0.020077	0.0190764	0.292592	0.198515	14
Hypothalamus	ENSG00000108556.7	17	CHRNE	4803863	rs72835069	17	4814117	A	G	0.0305891	0.016	0.015	0.298	1.14333	0.191579	2.40279e-09	0.0139942	0.0133275	0.293706	0.634531	19
Pituitary	ENSG00000260176.1	16	CTD-3126B10.4	2694650	rs4786313	16	2711865	T	C	0.0485075	-0.017	0.016	0.3145	-0.779517	0.11789	3.78495e-11	0.0218084	0.0207888	0.294158	0.233958	9
Hypothalamus	ENSG00000014824.9	4	SLC30A9	42042481	rs2880666	4	42120509	G	A	0.0500382	0.017	0.016	0.3011	0.325531	0.0523683	5.09373e-10	0.0522224	0.0498633	0.294956	0.766312	20
Ovary	ENSG00000234537.1	9	RP11-100G15.7	94897795	rs3901406	9	94896482	A	C	0.141445	-0.017	0.016	0.2874	0.566697	0.0916232	6.20697e-10	-0.0299984	0.0286473	0.295025	0.217226	20
Pituitary	ENSG00000125124.7	16	BBS2	56527471	rs12444088	16	56414342	C	T	0.0517113	-0.018	0.017	0.2972	-0.523072	0.0759444	5.67554e-12	0.0344121	0.0328821	0.295317	0.0483988	10
Pituitary	ENSG00000235023.1	21	AP001626.2	44069867	rs11700952	21	44066069	T	C	0.0708302	-0.017	0.016	0.2711	-0.500235	0.0826998	1.45926e-09	0.033984	0.0324747	0.29534	0.287268	20
Pituitary	ENSG00000233448.2	7	PMS2P9	76671177	rs4081657	7	76632215	C	G	0.0639905	-0.017	0.016	0.2843	-0.606646	0.106982	1.42364e-08	0.0280229	0.0268335	0.296335	0.945456	12
Hypothalamus	ENSG00000253404.1	5	AC034243.1	138084560	rs2662543	5	138234130	T	G	0.0706278	0.019	0.018	0.299	0.872351	0.126166	4.70139e-12	0.0217802	0.020873	0.296732	0.44687	17
Ovary	ENSG00000205918.5	16	PDPK2	2679709	rs4786305	16	2707517	A	G	0.0513393	-0.018	0.017	0.295	-0.750777	0.129428	6.60215e-09	0.0239752	0.0230173	0.297591	0.352631	7
Hypothalamus	ENSG00000198453.8	19	ZNF568	37448032	rs12975869	19	37735328	T	G	0.0483508	0.019	0.018	0.2923	0.919398	0.149907	8.61676e-10	0.0206657	0.0198659	0.298218	0.0958623	17
Ovary	ENSG00000171503.7	4	ETFDH	159611846	rs28674480	4	159513651	G	A	0.0182427	-0.02	0.019	0.2899	-0.792696	0.123378	1.31932e-10	0.0252304	0.0242884	0.298906	0.529689	9
Pituitary	ENSG00000161692.13	17	DBF4B	42807804	rs77646075	17	42790943	A	G	0.0631579	0.025	0.024	0.2927	-1.03997	0.10535	5.5299e-23	-0.0240392	0.0232057	0.300242	0.693489	20
Pituitary	ENSG00000238105.3	12	GOLGA2B	100558581	rs7960025	12	100568196	C	G	0.0625465	-0.022	0.021	0.2858	0.754124	0.113267	2.77748e-11	-0.0291729	0.0281895	0.300722	0.437874	7
Pituitary	ENSG00000105755.3	19	ETHE1	44021133	rs2599438	19	43981272	C	A	0.0889224	0.021	0.02	0.283	0.395937	0.067604	4.72131e-09	0.0530387	0.0513185	0.30136	0.0910657	7
Pituitary	ENSG00000255139.1	11	AP000442.1	59395618	rs7934397	11	59578473	T	A	0.0186289	0.044	0.042	0.2934	1.25783	0.202631	5.38412e-10	0.0349809	0.033863	0.301599	0.875225	9
Hypothalamus	ENSG00000255513.1	16	AC005363.9	2013968	rs72764892	16	2013715	G	C	0.014892	0.025	0.024	0.3068	0.978509	0.144865	1.43211e-11	0.0255491	0.0248171	0.303246	0.233839	10
Hypothalamus	ENSG00000266489.1	18	RP11-178F10.3	22097408	rs1945168	18	22124418	C	T	0.0773002	0.025	0.024	0.2981	0.622134	0.108621	1.01884e-08	0.0401843	0.0392097	0.305432	0.893338	4
Ovary	ENSG00000225706.1	9	RP11-75C9.1	8860192	rs77301379	9	8858303	G	C	0.0295276	0.038	0.037	0.2968	1.14208	0.125215	7.44911e-20	0.0332726	0.0326018	0.307455	0.136055	20
Pituitary	ENSG00000225706.1	9	RP11-75C9.1	8860192	rs77301379	9	8858303	G	C	0.0295276	0.038	0.037	0.2968	0.892046	0.140172	1.96631e-10	0.0425987	0.0420143	0.310626	0.167122	14
Hypothalamus	ENSG00000225706.1	9	RP11-75C9.1	8860192	rs77301379	9	8858303	G	C	0.0295276	0.038	0.037	0.2968	0.869008	0.149743	6.50062e-09	0.043728	0.0432389	0.311867	0.255592	11
Pituitary	ENSG00000272668.1	1	RP11-190A12.8	159837109	rs11587021	1	159825916	T	C	0.341845	0.011	0.011	0.328	1.05947	0.073716	7.72074e-47	0.0103825	0.0104077	0.318479	0.621408	20
Pituitary	ENSG00000270127.1	15	RP11-526I2.5	101089165	rs36053285	15	101114640	C	T	0.107515	0.013	0.013	0.3448	-1.00024	0.0736488	5.1765e-42	-0.0129969	0.0130321	0.318619	0.694005	20
Pituitary	ENSG00000249378.1	4	LINC01060	189462047	rs370793	4	189375876	A	T	0.300447	0.01	0.01	0.3167	1.31548	0.0970811	7.88923e-42	0.00760179	0.00762246	0.318625	0.159098	17
Pituitary	ENSG00000259205.2	15	PRKXP1	101096446	rs36053285	15	101114640	C	T	0.107515	0.013	0.013	0.3448	-0.99745	0.0746784	1.08394e-40	-0.0130332	0.0130697	0.318663	0.612549	18
Pituitary	ENSG00000106733.16	9	NMRK1	77689311	rs11144225	9	77707300	T	A	0.502242	-0.009	0.009	0.2933	-0.814092	0.0697256	1.69764e-31	0.0110553	0.0110957	0.319079	0.979363	20
Pituitary	ENSG00000012124.10	19	CD22	35824211	rs10411704	19	35800662	T	G	0.80506	0.012	0.012	0.3384	-1.08659	0.0958508	8.67706e-30	-0.0110437	0.0110866	0.319186	0.15738	20
Ovary	ENSG00000272668.1	1	RP11-190A12.8	159837109	rs11587021	1	159825916	T	C	0.341845	0.011	0.011	0.328	0.844909	0.0760881	1.19477e-28	0.0130192	0.0130718	0.319265	0.98866	11
Pituitary	ENSG00000092094.6	14	OSGEP	20918917	rs2275006	14	20920340	G	A	0.425982	0.009	0.009	0.3107	0.657888	0.0607275	2.38972e-27	0.0136801	0.0137383	0.319364	0.65289	20
Ovary	ENSG00000270127.1	15	RP11-526I2.5	101089165	rs36053285	15	101114640	C	T	0.107515	0.013	0.013	0.3448	-1.08671	0.101362	8.10806e-27	-0.0119627	0.0120146	0.319407	0.921017	20
Pituitary	ENSG00000162620.11	1	LRRIQ3	74577785	rs813192	1	74669258	T	G	0.734375	-0.009	0.009	0.3058	-0.84354	0.078919	1.14995e-26	0.0106693	0.0107159	0.319419	0.698516	20
Hypothalamus	ENSG00000272668.1	1	RP11-190A12.8	159837109	rs11587021	1	159825916	T	C	0.341845	0.011	0.011	0.328	1.09808	0.107108	1.15861e-24	0.0100175	0.010065	0.319602	0.62197	19
Pituitary	ENSG00000269553.1	19	U62631.5	35822277	rs10411704	19	35800662	T	G	0.80506	0.012	0.012	0.3384	-1.05513	0.103344	1.79064e-24	-0.011373	0.0114274	0.319621	0.224369	20
Ovary	ENSG00000259205.2	15	PRKXP1	101096446	rs36053285	15	101114640	C	T	0.107515	0.013	0.013	0.3448	-1.0532	0.104821	9.41105e-24	-0.0123433	0.0124043	0.319696	0.873599	18
Pituitary	ENSG00000175643.7	16	RMI2	11394562	rs12149160	16	11439303	T	G	0.28097	0.01	0.01	0.3219	-0.875793	0.0877493	1.85283e-23	-0.0114182	0.0114754	0.319727	0.976702	20
Pituitary	ENSG00000126266.2	19	FFAR1	35842906	rs10411704	19	35800662	T	G	0.80506	0.012	0.012	0.3384	-0.991481	0.0997131	2.69643e-23	-0.0121031	0.0121642	0.319746	0.182099	17
Ovary	ENSG00000213402.2	11	PTPRCAP	67204249	rs1628442	11	67238632	T	C	0.294118	-0.01	0.01	0.2756	-0.754028	0.0772688	1.69629e-22	0.0132621	0.0133316	0.319838	0.321663	20
Hypothalamus	ENSG00000106733.16	9	NMRK1	77689311	rs11144225	9	77707300	T	A	0.502242	-0.009	0.009	0.2933	-1.11693	0.115011	2.69374e-22	0.0080578	0.00810041	0.319863	0.987892	20
Pituitary	ENSG00000204775.4	8	KM-PA-2	145324078	rs7816361	8	145504690	C	A	0.33867	0.01	0.01	0.3014	0.961437	0.0991695	3.17005e-22	0.0104011	0.0104563	0.319871	0.215819	11
Ovary	ENSG00000175643.7	16	RMI2	11394562	rs12149160	16	11439303	T	G	0.28097	0.01	0.01	0.3219	-0.853238	0.0880923	3.46739e-22	-0.0117201	0.0117824	0.319876	0.97705	20
Pituitary	ENSG00000168653.6	1	NDUFS5	39496149	rs6682588	1	39521809	G	C	0.296255	0.01	0.01	0.2945	-0.608261	0.063284	7.14259e-22	-0.0164403	0.0165291	0.319916	0.366184	9
Pituitary	ENSG00000155542.7	5	SETD9	56213223	rs1550821	5	56242323	T	C	0.408773	-0.009	0.009	0.3293	-1.0414	0.110634	4.82223e-21	0.00864221	0.00869084	0.320026	0.944194	20
Pituitary	ENSG00000105695.10	19	MAG	35793867	rs10411704	19	35800662	T	G	0.80506	0.012	0.012	0.3384	-0.992013	0.105879	7.29904e-21	-0.0120966	0.0121653	0.320051	0.183826	17
Hypothalamus	ENSG00000270127.1	15	RP11-526I2.5	101089165	rs36053285	15	101114640	C	T	0.107515	0.013	0.013	0.3448	-0.956499	0.102191	7.97862e-21	-0.0135912	0.0136686	0.320057	0.734417	15
Pituitary	ENSG00000036448.5	8	MYOM2	2053315	rs2280902	8	2077072	G	A	0.69249	0.01	0.01	0.2992	-0.91729	0.0981159	8.8446e-21	-0.0109017	0.0109639	0.320063	0.61052	20
Hypothalamus	ENSG00000155542.7	5	SETD9	56213223	rs2034245	5	56243685	C	T	0.407638	-0.009	0.009	0.326	-1.09911	0.1176	9.08827e-21	0.00818844	0.00823518	0.320065	0.856457	20
Pituitary	ENSG00000185684.8	12	EP400NL	132590928	rs7297253	12	132568660	G	A	0.145522	-0.011	0.011	0.2993	-0.754174	0.0810324	1.31412e-20	0.0145855	0.0146694	0.320088	0.997257	20
Pituitary	ENSG00000259905.1	15	PWRN1	24817780	rs12903200	15	24791894	G	A	0.353795	0.011	0.011	0.3139	0.713784	0.0780051	5.66814e-20	0.0154108	0.0155026	0.320183	0.111159	20
Hypothalamus	ENSG00000092094.6	14	OSGEP	20918917	rs3120065	14	20919712	T	C	0.420617	0.009	0.009	0.3079	0.71634	0.0782918	5.71354e-20	0.0125639	0.0126387	0.320184	0.151117	20
Pituitary	ENSG00000243284.1	1	VSIG8	159828276	rs11587021	1	159825916	T	C	0.341845	0.011	0.011	0.328	0.796959	0.0885537	2.26279e-19	0.0138025	0.0138874	0.32028	0.660199	19
Hypothalamus	ENSG00000124713.5	6	GNMT	42930051	rs2296804	6	42931261	G	C	0.3193	-0.009	0.009	0.3385	-0.983359	0.109803	3.37676e-19	0.0091523	0.00920918	0.320309	0.756867	18
Pituitary	ENSG00000221923.4	19	ZNF880	52881109	rs10445586	19	52883123	C	T	0.342517	-0.01	0.01	0.3298	0.899156	0.101326	7.06333e-19	-0.0111215	0.0111919	0.320364	0.972627	14
Hypothalamus	ENSG00000259205.2	15	PRKXP1	101096446	rs36053285	15	101114640	C	T	0.107515	0.013	0.013	0.3448	-0.902105	0.102163	1.04599e-18	-0.0144107	0.0145029	0.320394	0.545184	14
Pituitary	ENSG00000153898.8	1	MCOLN2	85427032	rs1439130	1	85458118	C	A	0.332422	-0.009	0.009	0.3279	0.817212	0.0927422	1.23311e-18	-0.0110131	0.0110837	0.320407	0.226055	20
Ovary	ENSG00000221923.4	19	ZNF880	52881109	rs10445586	19	52883123	C	T	0.342517	-0.01	0.01	0.3298	0.772866	0.0880797	1.71479e-18	-0.0129389	0.0130226	0.320433	0.921395	12
Pituitary	ENSG00000114547.5	3	ROPN1B	125695142	rs1875686	3	125680565	T	C	0.456855	-0.009	0.009	0.3327	-0.525132	0.0600689	2.28706e-18	0.0171385	0.0172503	0.320456	0.761172	20
Hypothalamus	ENSG00000204525.10	6	HLA-C	31238204	rs41543814	6	31239430	T	C	0.659091	0.01	0.01	0.2765	-0.669686	0.0772091	4.18426e-18	-0.0149324	0.0150313	0.320506	0.114938	20
Pituitary	ENSG00000196696.8	16	PDXDC2P	70061919	rs62052485	16	70107063	A	G	0.065283	-0.013	0.013	0.3122	-0.673378	0.0776425	4.21617e-18	0.0193057	0.0194336	0.320506	0.654111	20
Pituitary	ENSG00000122965.6	12	RBM19	114329359	rs7970186	12	114256137	C	T	0.193366	0.012	0.012	0.3284	0.707406	0.0815819	4.27908e-18	0.0169634	0.0170758	0.320507	0.974282	9
Pituitary	ENSG00000196071.3	1	OR2L13	248263087	rs12725426	1	248129881	T	A	0.482857	-0.009	0.009	0.3163	-0.815525	0.0940683	4.34013e-18	0.0110358	0.011109	0.320509	0.599743	19
Ovary	ENSG00000243284.1	1	VSIG8	159828276	rs11587021	1	159825916	T	C	0.341845	0.011	0.011	0.328	0.856513	0.0994225	7.00134e-18	0.0128428	0.012929	0.320549	0.72998	13
Pituitary	ENSG00000167513.4	16	CDT1	88872643	rs15829	16	88874778	T	C	0.655188	-0.01	0.01	0.3079	-0.643533	0.0748686	8.29021e-18	0.0155392	0.015644	0.320564	0.822987	20
Pituitary	ENSG00000260735.1	16	RP11-72I8.1	15195661	rs1510148	16	15167379	A	T	0.474589	0.01	0.01	0.327	-0.804641	0.0944	1.5448e-17	-0.0124279	0.0125131	0.320618	0.435984	14
Ovary	ENSG00000162620.11	1	LRRIQ3	74577785	rs476350	1	74669307	T	C	0.734375	-0.009	0.009	0.3058	-0.895995	0.105961	2.76923e-17	0.0100447	0.0101147	0.320671	0.807655	20
Pituitary	ENSG00000236384.3	21	LINC00479	43133807	rs2838113	21	43161805	A	G	0.610448	0.009	0.009	0.3232	-0.706519	0.0860115	2.1351e-16	-0.0127385	0.0128326	0.32087	0.833548	20
Ovary	ENSG00000038002.4	4	AGA	178357790	rs11131799	4	178363378	A	G	0.645045	0.01	0.01	0.3169	0.703226	0.0856334	2.17431e-16	0.0142202	0.0143252	0.320872	0.342755	20
Pituitary	ENSG00000251623.1	5	RP11-826N14.4	175573450	rs7443800	5	175559839	A	G	0.326656	-0.011	0.011	0.339	-0.746813	0.0909776	2.23485e-16	0.0147293	0.0148381	0.320875	0.58983	12
Pituitary	ENSG00000237669.1	6	HCG4P3	29974395	rs9261186	6	29999278	A	G	0.183917	-0.01	0.01	0.3078	-0.900529	0.11039	3.41403e-16	0.0111046	0.0111877	0.320919	0.0186298	20
Hypothalamus	ENSG00000157322.12	16	CLEC18A	69991475	rs4985487	16	70109850	G	T	0.063806	-0.013	0.013	0.3125	-0.980673	0.120471	3.94263e-16	0.0132562	0.0133559	0.320935	0.676927	20
Ovary	ENSG00000155542.7	5	SETD9	56213223	rs1550821	5	56242323	T	C	0.408773	-0.009	0.009	0.3293	-1.04425	0.128303	3.98843e-16	0.00861863	0.00868344	0.320936	0.940721	20
Pituitary	ENSG00000183072.9	5	NKX2-5	172660736	rs2277923	5	172662024	C	T	0.631922	-0.01	0.01	0.2842	0.778664	0.0957408	4.18653e-16	-0.0128425	0.0129392	0.320941	0.954907	20
Pituitary	ENSG00000124713.5	6	GNMT	42930051	rs2296804	6	42931261	G	C	0.3193	-0.009	0.009	0.3385	-0.509604	0.0627079	4.41365e-16	0.0176608	0.017794	0.320947	0.806808	20
Pituitary	ENSG00000166928.6	11	MS4A14	60174468	rs2233244	11	60152531	C	A	0.218443	-0.011	0.011	0.2788	-0.553296	0.06876	8.50041e-16	0.0198809	0.0200338	0.321019	0.984806	20
Hypothalamus	ENSG00000137411.12	6	VARS2	30888109	rs1264320	6	30861000	T	C	0.276042	-0.011	0.011	0.3162	0.713282	0.0886988	8.86582e-16	-0.0154217	0.0155405	0.321024	0.0301907	20
Ovary	ENSG00000256576.1	12	RP13-977J11.2	132672763	rs7307636	12	132674034	C	G	0.650242	-0.011	0.011	0.3194	0.630879	0.0784791	9.07149e-16	-0.017436	0.0175704	0.321026	0.548488	14
Hypothalamus	ENSG00000137944.12	1	CCBL2	89427747	rs10801690	1	89373371	C	T	0.489445	-0.009	0.009	0.3203	-0.67268	0.0836867	9.12594e-16	0.0133793	0.0134825	0.321027	0.988454	20
Ovary	ENSG00000237669.1	6	HCG4P3	29974395	rs9261188	6	30000201	A	G	0.183917	-0.01	0.01	0.3073	-0.788296	0.0982132	1.00397e-15	0.0126856	0.0127837	0.321038	0.160193	20
Pituitary	ENSG00000157379.9	14	DHRS1	24764421	rs12892419	14	24768534	T	G	0.0885456	0.015	0.015	0.3094	-0.708219	0.0883957	1.12935e-15	-0.0211799	0.0213442	0.321051	0.743824	20
Pituitary	ENSG00000151967.14	3	SCHIP1	159564448	rs62270388	3	159513558	A	C	0.133234	-0.014	0.014	0.3445	1.33059	0.167412	1.89587e-15	-0.0105216	0.0106046	0.321111	0.487681	4
Hypothalamus	ENSG00000272955.1	22	KB-226F1.1	24375847	rs113413	22	24292264	C	T	0.4579	0.012	0.012	0.2847	-0.865945	0.109436	2.51658e-15	-0.0138577	0.0139679	0.321144	0.355988	20
Hypothalamus	ENSG00000185627.13	11	PSMD13	244763	rs12574034	11	212262	C	T	0.624533	0.009	0.009	0.2856	0.488296	0.0618804	2.99875e-15	0.0184314	0.0185789	0.321166	0.517395	11
Pituitary	ENSG00000251185.1	4	RP11-542G1.1	76240335	rs11099531	4	76271253	A	C	0.329649	0.01	0.01	0.2809	0.710578	0.0917981	9.88977e-15	0.014073	0.01419	0.321315	0.0660463	20
Hypothalamus	ENSG00000165695.5	9	AK8	135677564	rs370741	9	135694140	T	C	0.410754	-0.009	0.009	0.335	0.551515	0.0712746	1.01082e-14	-0.0163187	0.0164544	0.321318	0.440109	20
Ovary	ENSG00000092094.6	14	OSGEP	20918917	rs938881	14	20917442	T	A	0.419211	0.009	0.009	0.306	0.568265	0.0738843	1.45667e-14	0.0158377	0.015971	0.321367	0.703269	16
Ovary	ENSG00000106733.16	9	NMRK1	77689311	rs11144225	9	77707300	T	A	0.502242	-0.009	0.009	0.2933	-0.575266	0.0752819	2.14718e-14	0.0156449	0.0157783	0.321419	0.875512	17
Pituitary	ENSG00000022277.8	20	RTFDC1	55068795	rs6024927	20	55099470	C	T	0.63861	-0.011	0.011	0.296	0.599752	0.0790952	3.38534e-14	-0.0183409	0.0184997	0.321483	0.391344	4
Hypothalamus	ENSG00000235231.3	22	AP000351.10	24373580	rs113413	22	24292264	C	T	0.4579	0.012	0.012	0.2847	-0.909103	0.120443	4.4202e-14	-0.0131998	0.0133152	0.321521	0.416633	20
Pituitary	ENSG00000204169.6	10	AGAP7	51475244	rs10822298	10	51595820	C	T	0.432982	0.009	0.009	0.3457	0.898926	0.119313	4.9139e-14	0.0100119	0.0100998	0.321536	0.0981982	9
Pituitary	ENSG00000226874.1	7	AC005154.8	30583858	rs38474	7	30595869	A	T	0.711433	0.009	0.009	0.3515	-1.08989	0.145513	6.88833e-14	-0.00825771	0.00833099	0.321586	0.854389	14
Pituitary	ENSG00000268340.1	20	RP3-477O4.16	34106895	rs11167267	20	34109273	T	G	0.275809	0.011	0.011	0.308	0.809122	0.108182	7.4729e-14	0.013595	0.013716	0.321598	0.80942	20
Pituitary	ENSG00000099817.7	19	POLR2E	1091113	rs17554917	19	1095355	T	C	0.322679	0.01	0.01	0.3187	0.505589	0.0679097	9.69319e-14	0.0197789	0.0199565	0.321637	0.36049	10
Ovary	ENSG00000256604.1	7	AC093668.2	102120637	rs6961234	7	102100616	G	A	0.371264	0.009	0.009	0.2953	-0.708464	0.0962321	1.81124e-13	-0.0127035	0.0128202	0.321734	0.901805	14
Pituitary	ENSG00000214922.5	6	HLA-F-AS1	29709787	rs1737076	6	29725321	G	A	0.256324	0.009	0.009	0.2943	-0.648126	0.0882543	2.07546e-13	-0.0138862	0.0140143	0.321756	0.15912	20
Pituitary	ENSG00000130035.2	12	GALNT8	4855699	rs7295230	12	4864191	C	G	0.362988	0.009	0.009	0.3371	-0.698717	0.0959073	3.20876e-13	-0.0128808	0.0130015	0.321827	0.442688	18
Pituitary	ENSG00000185986.10	5	SDHAP3	1581686	rs6891307	5	1632266	C	T	0.231884	-0.012	0.012	0.3139	-0.808139	0.1127	7.45974e-13	0.0148489	0.0149926	0.321971	0.979543	10
Pituitary	ENSG00000262294.1	17	RP11-1260E13.2	207111	rs11657335	17	205065	G	A	0.253242	0.011	0.011	0.3053	0.599151	0.0836236	7.78677e-13	0.0183593	0.0185373	0.321979	0.420776	12
Hypothalamus	ENSG00000013725.10	11	CD6	60763482	rs2074227	11	60776781	C	T	0.163052	-0.011	0.011	0.3362	-0.803809	0.112908	1.08586e-12	0.0136848	0.0138192	0.322038	0.700815	15
Pituitary	ENSG00000197816.9	9	CCDC180	100074018	rs1462087	9	100109254	A	G	0.180184	0.013	0.013	0.3139	-0.693286	0.0974846	1.14579e-12	-0.0187513	0.0189357	0.322048	0.49952	20
Pituitary	ENSG00000258839.2	16	MC1R	89983605	rs62052210	16	89980158	G	A	0.303943	0.014	0.014	0.3172	0.613393	0.0864661	1.30261e-12	0.0228239	0.0230495	0.322071	0.405938	20
Ovary	ENSG00000231464.1	3	AC024937.4	195724356	rs6785037	3	195661089	A	C	0.297308	-0.01	0.01	0.2821	0.824763	0.116979	1.78217e-12	-0.0121247	0.012246	0.32213	0.548303	20
Hypothalamus	ENSG00000196922.6	8	ZNF252P	146212449	rs6981609	8	146222424	T	C	0.31451	0.009	0.009	0.3461	1.12688	0.159911	1.82947e-12	0.00798665	0.00806667	0.322135	0.451867	9
Pituitary	ENSG00000085788.9	8	DDHD2	38101543	rs7821119	8	38077755	G	A	0.321187	-0.009	0.009	0.3297	0.474453	0.0683156	3.78416e-12	-0.0189692	0.0191648	0.322276	0.199891	13
Ovary	ENSG00000260735.1	16	RP11-72I8.1	15195661	rs2966179	16	15179686	T	C	0.473724	0.011	0.011	0.3288	-0.743259	0.1072	4.10924e-12	-0.0147997	0.0149528	0.322292	0.520232	11
Hypothalamus	ENSG00000038002.4	4	AGA	178357790	rs11131799	4	178363378	A	G	0.645045	0.01	0.01	0.3169	0.521921	0.0755765	4.98995e-12	0.01916	0.0193598	0.322332	0.367493	11
Hypothalamus	ENSG00000268658.1	19	LINC00664	21676108	rs11085441	19	21473737	A	G	0.614583	-0.009	0.009	0.3248	-0.878358	0.127622	5.88223e-12	0.0102464	0.010354	0.322365	0.798688	20
Ovary	ENSG00000036448.5	8	MYOM2	2053315	rs2280902	8	2077072	G	A	0.69249	0.01	0.01	0.2992	-0.758426	0.110204	5.90141e-12	-0.0131852	0.0133237	0.322366	0.413852	20
Hypothalamus	ENSG00000127399.10	7	LRRC61	150027483	rs59572505	7	150014986	T	C	0.383096	-0.009	0.009	0.3596	0.418745	0.0610247	6.79531e-12	-0.0214928	0.0217198	0.322396	0.639126	20
Ovary	ENSG00000185986.10	5	SDHAP3	1581686	rs6891307	5	1632266	C	T	0.231884	-0.012	0.012	0.3139	-0.650981	0.0949854	7.20707e-12	0.0184337	0.0186289	0.322408	0.560804	14
Ovary	ENSG00000124713.5	6	GNMT	42930051	rs2296805	6	42928758	G	T	0.319538	-0.009	0.009	0.3304	-0.591011	0.0867738	9.69618e-12	0.0152281	0.0153914	0.322471	0.972108	12
Pituitary	ENSG00000130714.11	9	POMT1	134388738	rs3808830	9	134408434	T	C	0.921949	0.016	0.016	0.3194	0.494227	0.0728479	1.16597e-11	0.0323738	0.0327236	0.322511	0.309049	15
Ovary	ENSG00000107742.8	10	SPOCK2	73833791	rs896073	10	73833908	A	C	0.0417957	0.012	0.012	0.3477	-0.568815	0.0841643	1.39532e-11	-0.0210965	0.0213262	0.322551	0.993259	20
Pituitary	ENSG00000106133.13	7	NSUN5P2	72422084	rs7808087	7	72773427	G	C	0.397746	-0.012	0.012	0.336	0.830821	0.122996	1.42967e-11	-0.0144435	0.014601	0.322556	0.553005	12
Pituitary	ENSG00000107779.7	10	BMPR1A	88604501	rs4934278	10	88638790	T	A	0.720974	0.01	0.01	0.3156	-0.389586	0.0577958	1.57589e-11	-0.0256683	0.0259492	0.322578	0.970367	18
Hypothalamus	ENSG00000175643.7	16	RMI2	11394562	rs918738	16	11439679	G	C	0.281994	0.01	0.01	0.3265	-0.78843	0.11784	2.22158e-11	-0.0126834	0.0128243	0.322656	0.990175	20
Pituitary	ENSG00000103811.11	15	CTSH	79227658	rs2289702	15	79237293	T	C	0.0638868	0.021	0.021	0.3323	-0.634866	0.0954271	2.87398e-11	-0.0330778	0.0334494	0.322716	0.665028	10
Pituitary	ENSG00000168411.9	16	RFWD3	74678035	rs4402594	16	74701360	T	C	0.395437	0.01	0.01	0.3316	-0.540428	0.0812555	2.91166e-11	-0.0185039	0.0187118	0.322719	0.349588	20
Pituitary	ENSG00000038002.4	4	AGA	178357790	rs11131799	4	178363378	A	G	0.645045	0.01	0.01	0.3169	0.348095	0.0524236	3.13598e-11	0.0287278	0.0290517	0.322737	0.243525	18
Pituitary	ENSG00000134020.6	8	PEBP4	22684809	rs17685420	8	22785401	T	C	0.192133	0.012	0.012	0.3249	-0.663515	0.100085	3.3674e-11	-0.0180855	0.0182901	0.322754	0.256762	10
Hypothalamus	ENSG00000204169.6	10	AGAP7	51475244	rs10822298	10	51595820	C	T	0.432982	0.009	0.009	0.3457	0.927277	0.140104	3.62858e-11	0.00970584	0.009816	0.322772	0.183279	8
Pituitary	ENSG00000205047.3	16	FLJ00104	87736523	rs9934565	16	87764267	T	A	0.43328	-0.009	0.009	0.3164	0.455644	0.0688809	3.71674e-11	-0.0197523	0.0199767	0.322778	0.981421	20
Pituitary	ENSG00000163131.6	1	CTSS	150720552	rs11204671	1	150554458	C	T	0.669818	-0.009	0.009	0.3317	-0.357682	0.0544984	5.26796e-11	0.025162	0.0254524	0.322864	0.844514	20
Pituitary	ENSG00000198128.3	1	OR2L3	248224453	rs12725426	1	248129881	T	A	0.482857	-0.009	0.009	0.3163	-0.623986	0.0954622	6.29878e-11	0.0144234	0.0145912	0.322908	0.286623	18
Pituitary	ENSG00000213903.4	14	LTB4R	24784879	rs12892419	14	24768534	T	G	0.0885456	0.015	0.015	0.3094	0.439668	0.0676648	8.15367e-11	0.0341167	0.0345183	0.322974	0.834155	20
Hypothalamus	ENSG00000228412.2	6	RP4-625H18.2	19803689	rs1155102	6	19804014	T	C	0.270239	-0.01	0.01	0.3276	-0.8419	0.130128	9.81471e-11	0.0118779	0.0120189	0.323023	0.516191	8
Hypothalamus	ENSG00000099800.3	19	TIMM13	2426628	rs28521929	19	2436762	C	T	0.64	-0.01	0.01	0.2803	0.482609	0.0746265	9.99709e-11	-0.0207207	0.020967	0.323028	0.727274	19
Ovary	ENSG00000175518.6	11	UBQLNL	5536779	rs10742709	11	5555043	G	A	0.437742	0.009	0.009	0.3157	-0.409079	0.0633009	1.03021e-10	-0.0220006	0.0222625	0.323036	0.179586	15
Ovary	ENSG00000259905.1	15	PWRN1	24817780	rs72707836	15	24777977	T	C	0.350718	0.012	0.012	0.3012	0.477569	0.0742715	1.2757e-10	0.0251273	0.0254293	0.323093	0.449731	20
Ovary	ENSG00000226496.1	21	LINC00323	42516743	rs2007397	21	42516192	A	G	0.327395	-0.009	0.009	0.3297	-0.606913	0.0945123	1.34915e-10	0.0148291	0.0150079	0.323108	0.900474	13
Hypothalamus	ENSG00000228793.1	6	RP1-223B1.1	3609731	rs226959	6	3727811	G	C	0.59747	0.009	0.009	0.3367	0.52843	0.0831446	2.07672e-10	0.0170316	0.0172411	0.323228	0.447208	16
Ovary	ENSG00000154975.9	17	CA10	49972525	rs11079987	17	50017470	A	T	0.501517	-0.009	0.009	0.2962	0.826284	0.130033	2.09249e-10	-0.0108921	0.0110262	0.32323	0.731662	7
Ovary	ENSG00000272512.1	1	RP11-54O7.17	932388	rs3128111	1	930751	G	C	0.168196	-0.012	0.012	0.3297	-0.463946	0.0730502	2.13841e-10	0.0258651	0.0261837	0.323236	0.770191	20
Ovary	ENSG00000107854.5	10	TNKS2	93591551	rs2261035	10	93598931	G	A	0.250751	-0.011	0.011	0.3273	0.503393	0.079306	2.18879e-10	-0.0218517	0.0221212	0.323243	0.742222	12
Pituitary	ENSG00000180979.5	15	LRRC57	42837860	rs1139100	15	42708005	G	A	0.174196	-0.012	0.012	0.3366	0.725724	0.114343	2.19716e-10	-0.0165352	0.0167392	0.323244	0.0728793	20
Hypothalamus	ENSG00000134020.6	8	PEBP4	22684809	rs17685420	8	22785401	T	C	0.192133	0.012	0.012	0.3249	-0.772429	0.121779	2.255e-10	-0.0155354	0.0157273	0.323251	0.0583208	9
Hypothalamus	ENSG00000136108.10	13	CKAP2	53040163	rs11148252	13	53009048	T	C	0.631441	0.009	0.009	0.3341	-0.400721	0.0633256	2.48452e-10	-0.0224595	0.0227382	0.323279	0.120579	20
Pituitary	ENSG00000251576.1	3	RP11-536I6.1	14392009	rs7621418	3	14409902	T	C	0.720613	-0.009	0.009	0.3359	0.439452	0.0695742	2.67882e-10	-0.0204801	0.0207351	0.3233	0.396342	8
Pituitary	ENSG00000242485.1	1	MRPL20	1340060	rs2275915	1	1342612	C	G	0.872396	0.012	0.012	0.3315	0.362538	0.0576745	3.25893e-10	0.0331	0.0335162	0.323358	0.588741	9
Hypothalamus	ENSG00000224676.1	22	AP000351.8	24351074	rs113413	22	24292264	C	T	0.4579	0.012	0.012	0.2847	-0.826864	0.131763	3.4874e-10	-0.0145127	0.0146958	0.323378	0.495456	18
Pituitary	ENSG00000162746.10	1	FCRLB	161694643	rs11585450	1	161696782	C	G	0.268229	0.01	0.01	0.2846	0.571622	0.0915281	4.22944e-10	0.0174941	0.0177169	0.323436	0.431513	13
Hypothalamus	ENSG00000138316.6	10	ADAMTS14	72477378	rs2184389	10	72415016	G	A	0.0489671	-0.014	0.014	0.3342	0.449077	0.0719343	4.296e-10	-0.0311751	0.0315725	0.323441	0.77465	13
Ovary	ENSG00000134222.12	1	PSRC1	109823993	rs12023150	1	109825591	T	C	0.445559	0.009	0.009	0.3325	-0.644059	0.103181	4.31932e-10	-0.0139739	0.0141521	0.323442	0.926575	6
Ovary	ENSG00000178038.12	3	ALS2CL	46722936	rs7634963	3	46737979	G	A	0.285326	0.01	0.01	0.3355	-0.497401	0.0797537	4.46851e-10	-0.0201045	0.0203613	0.323452	0.410441	14
Pituitary	ENSG00000169733.7	17	RFNG	80007694	rs9893491	17	80008018	G	A	0.316517	-0.009	0.009	0.3385	-0.288978	0.0463797	4.64371e-10	0.0311442	0.0315428	0.323464	0.559703	7
Ovary	ENSG00000185689.11	6	C6orf201	4105320	rs7744628	6	4119996	C	T	0.355283	0.009	0.009	0.3266	-0.532959	0.0857654	5.16024e-10	-0.0168869	0.0171041	0.323497	0.960813	13
Pituitary	ENSG00000100373.5	22	UPK3A	45686309	rs1135360	22	45685002	G	A	0.715249	0.009	0.009	0.3439	0.446765	0.0723676	6.6775e-10	0.0201448	0.0204074	0.323577	0.88082	13
Hypothalamus	ENSG00000237862.1	22	RP1-63G5.7	37749554	rs7292549	22	37729706	A	T	0.212644	0.011	0.011	0.3016	0.757444	0.122787	6.88153e-10	0.0145225	0.0147121	0.323587	0.847091	18
Pituitary	ENSG00000213777.5	19	CTD-2224J9.8	54011293	rs1284531	19	54011929	G	C	0.533482	0.009	0.009	0.3335	0.491196	0.0796307	6.89734e-10	0.0183226	0.0185618	0.323587	0.928896	20
Pituitary	ENSG00000121289.13	19	CEP89	33416399	rs2404713	19	33460536	G	A	0.170602	0.015	0.015	0.296	-0.490236	0.0797374	7.84029e-10	-0.0305975	0.0309996	0.323628	0.324962	20
Ovary	ENSG00000171928.9	17	TVP23B	18697167	rs8080471	17	18702220	C	T	0.823106	0.012	0.012	0.2943	-0.528648	0.0861849	8.57585e-10	-0.0226994	0.0229991	0.323657	0.0663305	14
Pituitary	ENSG00000260908.1	16	CTB-134H23.3	29092241	rs1641920	16	29162623	C	G	0.37103	0.009	0.009	0.329	-0.655021	0.106801	8.61739e-10	-0.01374	0.0139215	0.323659	0.809222	20
Pituitary	ENSG00000138777.15	4	PPA2	106342736	rs2264416	4	106287136	A	G	0.567041	-0.009	0.009	0.3325	-0.459961	0.0752026	9.57789e-10	0.0195669	0.0198267	0.323693	0.881023	14
Pituitary	ENSG00000242268.2	3	RP11-368I23.2	168630469	rs575080	3	168551286	G	A	0.893601	0.012	0.012	0.3397	0.403567	0.0660469	9.94366e-10	0.0297348	0.0301304	0.323706	0.624702	17
Hypothalamus	ENSG00000258515.1	14	RP11-203M5.7	20919910	rs2275006	14	20920340	G	A	0.425982	0.009	0.009	0.3107	0.445619	0.0730032	1.03382e-09	0.0201966	0.0204659	0.323719	0.0726395	13
Hypothalamus	ENSG00000268297.1	19	CLEC4GP1	7853971	rs4480917	19	7855578	C	A	0.146465	-0.011	0.011	0.3078	0.72656	0.119371	1.15349e-09	-0.0151398	0.0153428	0.323755	0.674619	10
Ovary	ENSG00000106133.13	7	NSUN5P2	72422084	rs7808087	7	72773427	G	C	0.397746	-0.012	0.012	0.336	0.798457	0.131275	1.18437e-09	-0.015029	0.0152308	0.323764	0.769517	3
Hypothalamus	ENSG00000242086.4	3	LINC00969	195420677	rs6785037	3	195661089	A	C	0.297308	-0.01	0.01	0.2821	0.676047	0.112519	1.87513e-09	-0.0147919	0.0149953	0.323922	0.437328	19
Hypothalamus	ENSG00000272512.1	1	RP11-54O7.17	932388	rs2799060	1	931362	A	G	0.169847	-0.012	0.012	0.3154	-0.626034	0.104557	2.13139e-09	0.0191683	0.0194338	0.323967	0.884183	20
Pituitary	ENSG00000226180.2	16	AC010536.1	87728448	rs12447906	16	87756858	C	T	0.439045	-0.009	0.009	0.3113	0.542113	0.0905822	2.16708e-09	-0.0166017	0.0168319	0.323973	0.976146	19
Pituitary	ENSG00000225376.1	9	RP11-490D19.6	104237252	rs57815349	9	104232713	T	C	0.354562	-0.01	0.01	0.3118	0.733733	0.12272	2.24619e-09	-0.0136289	0.0138182	0.323986	0.520053	17
Ovary	ENSG00000204775.4	8	KM-PA-2	145324078	rs7838717	8	145504343	C	T	0.343788	0.01	0.01	0.2973	0.78709	0.131711	2.28855e-09	0.012705	0.0128817	0.323993	0.205788	7
Pituitary	ENSG00000212694.4	12	AC084018.1	122237492	rs1168663	12	122234089	A	T	0.960615	0.022	0.022	0.3034	0.389844	0.0652603	2.3196e-09	0.0564328	0.0572181	0.323998	0.403949	13
Pituitary	ENSG00000218052.4	15	RP11-561C5.5	85836082	rs4567677	15	85882041	A	G	0.480239	-0.009	0.009	0.3129	0.599852	0.100449	2.34768e-09	-0.0150037	0.0152126	0.324002	0.159822	20
Hypothalamus	ENSG00000124299.9	19	PEPD	33945278	rs8100408	19	33877513	C	T	0.16628	0.013	0.013	0.3156	0.672227	0.113158	2.83991e-09	0.0193387	0.0196108	0.324071	0.355818	20
Pituitary	ENSG00000161036.6	7	LRWD1	102109470	rs9692124	7	102114424	G	T	0.372301	0.009	0.009	0.3453	-0.417171	0.0702545	2.88527e-09	-0.0215739	0.0218777	0.324077	0.777301	5
Pituitary	ENSG00000109063.10	17	MYH3	10546234	rs28507276	17	10576424	A	G	0.396872	0.01	0.01	0.3225	0.384829	0.0648663	2.98092e-09	0.0259856	0.0263521	0.324089	0.249723	17
Ovary	ENSG00000251623.1	5	RP11-826N14.4	175573450	rs62389922	5	175578135	G	A	0.338794	-0.01	0.01	0.3022	-0.534461	0.0902846	3.22454e-09	0.0187104	0.0189755	0.324118	0.740902	6
Pituitary	ENSG00000250786.1	5	SNHG18	9548516	rs7714356	5	9550703	T	G	0.15068	0.011	0.011	0.3514	-0.486827	0.0826809	3.90837e-09	-0.0225953	0.0229189	0.324191	0.446506	4
Ovary	ENSG00000268758.1	19	EMR4P	6971684	rs11669654	19	7001010	A	G	0.506696	-0.009	0.009	0.3276	-0.541875	0.0926312	4.92124e-09	0.016609	0.0168499	0.32428	0.392729	13
Pituitary	ENSG00000100038.15	22	TOP3B	22324305	rs28803281	22	22148524	T	C	0.0893792	-0.016	0.016	0.3141	-0.49351	0.0844457	5.09276e-09	0.0324208	0.032892	0.324293	0.22703	20
Hypothalamus	ENSG00000182919.10	11	C11orf54	93486522	rs602665	11	93490307	T	C	0.651866	0.011	0.011	0.319	-0.629055	0.107677	5.15558e-09	-0.0174865	0.0177409	0.324298	0.35038	9
Hypothalamus	ENSG00000227354.2	13	RBM26-AS1	79989453	rs9565509	13	80057831	T	C	0.171875	0.012	0.012	0.3256	1.27572	0.218553	5.31089e-09	0.00940645	0.00954349	0.324309	0.141752	8
Pituitary	ENSG00000258515.1	14	RP11-203M5.7	20919910	rs2275006	14	20920340	G	A	0.425982	0.009	0.009	0.3107	0.396321	0.0682118	6.24172e-09	0.0227089	0.0230428	0.324374	0.624623	15
Hypothalamus	ENSG00000112041.8	6	TULP1	35473183	rs9368882	6	35638976	G	A	0.837923	0.012	0.012	0.3239	-0.92586	0.159495	6.43808e-09	-0.0129609	0.0131518	0.324386	0.247166	20
Hypothalamus	ENSG00000235111.1	22	RP1-29C18.8	50007834	rs9616329	22	50026314	A	G	0.483196	0.009	0.009	0.3341	-0.709108	0.122278	6.66548e-09	-0.012692	0.0128793	0.3244	0.190211	15
Hypothalamus	ENSG00000225264.3	7	ZNRF2P2	29681590	rs34251700	7	29685827	T	C	0.0677395	-0.028	0.028	0.3114	1.10601	0.191113	7.15694e-09	-0.0253162	0.0256914	0.324429	0.773878	20
Pituitary	ENSG00000023909.5	1	GCLM	94362863	rs236333	1	94061164	T	A	0.129142	-0.012	0.012	0.3332	-0.441089	0.0762956	7.41181e-09	0.0272054	0.0276094	0.324443	0.839496	11
Ovary	ENSG00000182873.4	1	RP11-181G12.2	2114530	rs2503701	1	2121118	T	C	0.853039	-0.013	0.013	0.3186	0.50886	0.0880297	7.44578e-09	-0.0255473	0.0259268	0.324445	0.508004	4
Ovary	ENSG00000204169.6	10	AGAP7	51475244	rs10822298	10	51595820	C	T	0.432982	0.009	0.009	0.3457	0.786245	0.136318	8.03539e-09	0.0114468	0.0116176	0.324477	0.476809	4
Pituitary	ENSG00000203546.3	14	RP11-176H8.1	31897053	rs7148963	14	31853318	C	A	0.676515	0.009	0.009	0.3473	0.527258	0.0915537	8.46131e-09	0.0170694	0.0173249	0.324498	0.906694	20
Hypothalamus	ENSG00000261390.1	16	RP11-345M22.2	79777541	rs11642757	16	79753467	A	G	0.379742	0.009	0.009	0.3179	-0.625487	0.108776	8.91163e-09	-0.0143888	0.0146047	0.32452	0.0915058	20
Ovary	ENSG00000230295.1	7	RP11-458F8.2	66346831	rs6957031	7	66457335	C	T	0.138146	0.01	0.01	0.3002	-0.664402	0.115634	9.15253e-09	-0.0150511	0.0152774	0.324531	0.751362	14
Hypothalamus	ENSG00000267174.1	19	CTC-510F12.4	11421726	rs322153	19	11414351	A	C	0.269552	-0.01	0.01	0.3232	-0.707445	0.123363	9.76951e-09	0.0141354	0.0143487	0.324558	0.524018	17
Hypothalamus	ENSG00000231464.1	3	AC024937.4	195724356	rs6785037	3	195661089	A	C	0.297308	-0.01	0.01	0.2821	0.718943	0.125629	1.04803e-08	-0.0139093	0.0141201	0.324588	0.530535	20
Pituitary	ENSG00000086232.8	7	EIF2AK1	6080371	rs686680	7	6092365	A	G	0.383098	-0.009	0.009	0.2922	0.38151	0.0670112	1.24659e-08	-0.0235905	0.0239516	0.324662	0.534257	16
Pituitary	ENSG00000132832.5	20	RP11-445H22.3	43304914	rs754077	20	43311635	A	G	0.285492	-0.01	0.01	0.3063	-0.545491	0.096355	1.50265e-08	0.0183321	0.0186159	0.324744	0.761745	11
Ovary	ENSG00000057608.12	10	GDI2	5845640	rs17143628	10	5832205	T	C	0.207224	0.011	0.011	0.2988	-0.412385	0.0731375	1.71547e-08	-0.0266741	0.0270904	0.324804	0.847364	20
Pituitary	ENSG00000269834.1	19	CTD-3018O17.3	52896645	rs11084154	19	52885421	G	T	0.342772	-0.01	0.01	0.3225	-0.532622	0.0945346	1.75926e-08	0.018775	0.0190685	0.324815	0.674014	10
Pituitary	ENSG00000168765.11	1	GSTM4	110203410	rs1010167	1	110198727	G	C	0.666099	-0.01	0.01	0.2977	-0.505905	0.0898202	1.77697e-08	0.0197666	0.0200757	0.324819	0.185426	10
Hypothalamus	ENSG00000130363.7	6	RSPH3	159407561	rs10455837	6	159399666	G	A	0.380597	-0.009	0.009	0.3188	0.457353	0.0813723	1.90403e-08	-0.0196785	0.0199875	0.324851	0.587927	7
Pituitary	ENSG00000139687.9	13	RB1	48967016	rs9535053	13	49180787	T	G	0.476976	-0.009	0.009	0.316	-0.270792	0.0482104	1.94432e-08	0.0332358	0.0337585	0.32486	0.193063	20
Ovary	ENSG00000272281.2	13	TPTE2P2	52850945	rs11620583	13	52568093	A	C	0.501986	0.009	0.009	0.2908	-0.537166	0.0957834	2.04521e-08	-0.0167546	0.0170189	0.324884	0.198383	20
Pituitary	ENSG00000203663.2	1	OR2L2	248202040	rs12725426	1	248129881	T	A	0.482857	-0.009	0.009	0.3163	-0.554245	0.0988592	2.06568e-08	0.0162383	0.0164946	0.324888	0.756432	15
Hypothalamus	ENSG00000122965.6	12	RBM19	114329359	rs7970186	12	114256137	C	T	0.193366	0.012	0.012	0.3284	0.610843	0.109229	2.24093e-08	0.019645	0.0199566	0.324926	0.994744	5
Pituitary	ENSG00000037637.6	1	FBXO42	16626141	rs4291495	1	16624078	T	C	0.673363	-0.01	0.01	0.2898	0.446256	0.0798485	2.28663e-08	-0.0224087	0.0227646	0.324935	0.83458	5
Hypothalamus	ENSG00000205106.2	11	CTD-2210P24.4	45793446	rs11038665	11	45830198	G	A	0.383197	0.009	0.009	0.3671	-0.587125	0.105153	2.3565e-08	-0.0153289	0.0155728	0.324949	0.263788	20
Pituitary	ENSG00000204832.5	10	ST8SIA6-AS1	17442218	rs392896	10	17426035	A	G	0.649954	-0.009	0.009	0.3205	0.715037	0.128372	2.54707e-08	-0.0125868	0.012788	0.324986	0.404186	12
Ovary	ENSG00000254459.1	11	RP11-91P24.7	77561960	rs72941354	11	77698301	T	A	0.227964	-0.01	0.01	0.2925	-1.22946	0.221785	2.96509e-08	0.00813365	0.00826493	0.325058	0.0345454	18
Ovary	ENSG00000257218.1	12	GATC	120891815	rs11609119	12	120877821	A	T	0.0633536	-0.019	0.019	0.3235	0.769435	0.138998	3.10165e-08	-0.0246934	0.0250931	0.32508	0.638554	17
Ovary	ENSG00000262703.1	16	RP11-485G7.6	11442589	rs12149160	16	11439303	T	G	0.28097	0.01	0.01	0.3219	-0.693905	0.125683	3.36908e-08	-0.0144112	0.0146457	0.32512	0.911079	17
Hypothalamus	ENSG00000183309.7	8	ZNF623	144727041	rs7002650	8	144754358	G	A	0.741815	0.01	0.01	0.3455	0.327057	0.059352	3.57889e-08	0.0305757	0.0310751	0.32515	0.447711	15
Pituitary	ENSG00000176956.8	8	LY6H	144240729	rs62523400	8	144265964	A	G	0.656223	0.009	0.009	0.3404	0.3656	0.066366	3.612e-08	0.0246171	0.0250194	0.325155	0.771201	10
Pituitary	ENSG00000204584.1	17	RP11-304F15.3	47924735	rs16948454	17	47960187	T	C	0.201627	0.009	0.009	0.3227	1.24479	0.225995	3.62841e-08	0.00723014	0.00734833	0.325157	0.516125	14
Ovary	ENSG00000256162.2	6	SMLR1	131153410	rs2039509	6	131180122	T	C	0.981217	-0.037	0.037	0.3237	-0.574912	0.104434	3.69067e-08	0.0643577	0.0654109	0.325165	0.759103	4
Pituitary	ENSG00000226029.1	1	RP4-798A10.2	16788612	rs192459	1	16797122	G	T	0.2785	0.01	0.01	0.328	0.497888	0.0908866	4.29866e-08	0.0200848	0.0204167	0.325241	0.895968	14
Hypothalamus	ENSG00000050393.7	6	MCUR1	13800794	rs3734672	6	13787578	A	G	0.145461	-0.011	0.011	0.3323	-0.573768	0.104802	4.38083e-08	0.0191715	0.0194887	0.325251	0.888893	13
Ovary	ENSG00000243566.2	7	UPK3B	76394042	rs1808307	7	76139115	A	T	0.417983	0.009	0.009	0.3042	-0.708228	0.129462	4.48608e-08	-0.0127078	0.0129183	0.325263	0.872154	12
Pituitary	ENSG00000185689.11	6	C6orf201	4105320	rs853416	6	4113047	T	A	0.354525	0.009	0.009	0.3259	-0.475839	0.0870008	4.5166e-08	-0.018914	0.0192275	0.325266	0.81286	19
Pituitary	ENSG00000254997.2	11	KRTAP5-9	71260059	rs7930916	11	71278046	T	C	0.610666	-0.009	0.009	0.3219	-0.472158	0.0864334	4.68995e-08	0.0190614	0.0193782	0.325286	0.997194	14
Pituitary	ENSG00000100592.11	14	DAAM1	59746760	rs10140514	14	59833875	A	T	0.85473	0.011	0.011	0.3174	0.458436	0.0840111	4.84657e-08	0.0239946	0.0243942	0.325302	0.496932	5
Pituitary	ENSG00000187630.10	14	DHRS4L2	24457382	rs12147221	14	24424367	A	G	0.00298285	0.027	0.028	0.335	-1.09601	0.134371	3.44683e-16	-0.0246348	0.0257251	0.338256	0.999997	17
Hypothalamus	ENSG00000187630.10	14	DHRS4L2	24457382	rs12147221	14	24424367	A	G	0.00298285	0.027	0.028	0.335	-1.11128	0.167652	3.3916e-11	-0.0242963	0.0254614	0.339962	0.999999	14
Pituitary	ENSG00000233483.2	17	CTD-2020K17.4	43324378	rs28544002	17	43325839	C	T	0.00615858	-0.025	0.026	0.3265	-0.565102	0.0955655	3.35442e-09	0.0442398	0.0466137	0.342583	0.955701	4
Pituitary	ENSG00000213672.3	3	NCKIPSD	48712580	rs12493578	3	48730116	C	T	0.966518	-0.021	0.022	0.3372	0.441097	0.0595735	1.3189e-13	-0.0476086	0.0502884	0.343786	0.546109	15
Pituitary	ENSG00000228701.1	10	TNKS2-AS1	93550322	rs2259280	10	93628128	C	A	0.903646	0.019	0.02	0.3488	-0.945012	0.0864475	8.13788e-28	-0.0201056	0.0212435	0.343928	0.414861	20
Pituitary	ENSG00000164733.16	8	CTSB	11713495	rs8005	8	11701096	C	A	0.960477	0.023	0.024	0.3397	-0.36978	0.0626915	3.67034e-09	-0.0621991	0.0657545	0.344185	0.111325	20
Ovary	ENSG00000228701.1	10	TNKS2-AS1	93550322	rs2259280	10	93628128	C	A	0.903646	0.019	0.02	0.3488	-1.07683	0.111789	5.81783e-22	-0.0176444	0.0186631	0.344448	0.17721	20
Hypothalamus	ENSG00000213672.3	3	NCKIPSD	48712580	rs10865952	3	48744484	G	A	0.967634	-0.021	0.022	0.3365	0.387801	0.0642943	1.62287e-09	-0.0541515	0.0574361	0.345777	0.544448	12
Pituitary	ENSG00000253404.1	5	AC034243.1	138084560	rs700617	5	138087979	G	A	0.929315	-0.016	0.017	0.3386	-1.24308	0.0873118	5.38073e-46	0.0128713	0.0137056	0.347666	0.411026	17
Ovary	ENSG00000253404.1	5	AC034243.1	138084560	rs700618	5	138088118	T	C	0.929315	-0.016	0.017	0.3387	-1.06861	0.100654	2.49206e-26	0.0149727	0.0159709	0.348502	0.413012	17
Ovary	ENSG00000138658.11	4	C4orf21	113509305	rs9991830	4	113485372	C	T	0.935964	-0.018	0.019	0.3383	-0.578778	0.0957354	1.48856e-09	0.0311	0.0332284	0.349301	0.407256	9
Pituitary	ENSG00000271662.1	3	RP11-141C7.3	195377680	rs56401727	3	195636800	G	C	0.0356607	-0.016	0.017	0.3446	-0.876926	0.108223	5.36471e-16	0.0182456	0.0195162	0.349844	0.574435	20
Ovary	ENSG00000006114.11	17	SYNRG	35922222	rs2158235	17	35884717	C	T	0.964892	0.016	0.017	0.3238	-0.836535	0.108476	1.24172e-14	-0.0191265	0.0204727	0.350178	0.854676	13
Pituitary	ENSG00000229178.1	3	AC069513.4	195383617	rs56401727	3	195636800	G	C	0.0356607	-0.016	0.017	0.3446	-0.951911	0.125259	2.97204e-14	0.0168083	0.0179953	0.350283	0.48777	20
Hypothalamus	ENSG00000229178.1	3	AC069513.4	195383617	rs56401727	3	195636800	G	C	0.0356607	-0.016	0.017	0.3446	-0.970957	0.1294	6.21329e-14	0.0164786	0.0176457	0.350377	0.753999	20
Pituitary	ENSG00000120328.4	5	PCDHB12	140589982	rs652435	5	140591702	G	A	0.879134	-0.016	0.017	0.3521	0.567457	0.07632	1.04387e-13	-0.028196	0.0301973	0.350446	0.392627	14
Pituitary	ENSG00000108264.12	17	TADA2A	35803400	rs864083	17	35823995	T	C	0.976935	0.017	0.018	0.3394	-0.422886	0.069853	1.41345e-09	-0.0402	0.0430795	0.350739	0.356231	10
Pituitary	ENSG00000262714.1	16	RP11-44F14.8	53421926	rs2908776	16	53407506	G	C	0.918909	-0.016	0.017	0.3478	-0.749057	0.11992	4.20338e-10	0.0213602	0.0229514	0.352024	0.663049	8
Pituitary	ENSG00000170430.9	10	MGMT	131415859	rs7905095	10	131448143	A	G	0.0635752	0.015	0.016	0.3478	-0.618443	0.0805911	1.66924e-14	-0.0242545	0.0260638	0.35207	0.981184	20
Pituitary	ENSG00000241043.1	9	GVQW1	32567872	rs17218354	9	32553171	G	A	0.0865672	-0.015	0.016	0.3404	-0.656938	0.0993565	3.79339e-11	0.0228332	0.024599	0.353296	0.712163	20
Hypothalamus	ENSG00000149582.11	11	TMEM25	118409954	rs73559193	11	118897472	G	A	0.0729167	-0.028	0.03	0.354	2.40701	0.350836	6.84856e-12	-0.0116327	0.0125784	0.355062	NA	NA
Ovary	ENSG00000165055.11	7	METTL2B	128131719	rs2732389	7	128151684	G	A	0.0825019	-0.014	0.015	0.3357	-0.731848	0.110329	3.28275e-11	0.0191297	0.020698	0.355367	0.822152	12
Pituitary	ENSG00000257885.1	12	RP11-474C8.4	48563036	rs12819124	12	48409054	A	C	0.119847	-0.015	0.016	0.3232	-0.602974	0.110365	4.67013e-08	0.0248767	0.026923	0.355489	0.128571	7
Hypothalamus	ENSG00000122912.10	10	SLC25A16	70262493	rs142458817	10	70285448	A	G	0.116629	-0.014	0.015	0.3462	0.813777	0.126927	1.44202e-10	-0.0172037	0.0186269	0.355695	0.16965	16
Ovary	ENSG00000168229.3	14	PTGDR	52738936	rs4898758	14	52736768	G	A	0.05	-0.025	0.027	0.3574	0.976294	0.113885	1.01142e-17	-0.025607	0.0278165	0.357274	0.680059	3
Ovary	ENSG00000260776.1	15	RP11-114H24.2	78212873	rs11854044	15	78235765	T	C	0.128162	0.012	0.013	0.3415	1.04084	0.0997762	1.77585e-25	0.0115291	0.0125387	0.357842	0.789675	20
Ovary	ENSG00000261208.1	14	RP11-452D12.1	52754750	rs4898758	14	52736768	G	A	0.05	-0.025	0.027	0.3574	1.01837	0.131187	8.31076e-15	-0.024549	0.0267009	0.357882	0.582758	3
Ovary	ENSG00000117226.7	1	GBP3	89480463	rs10922533	1	89456659	G	C	0.210189	-0.012	0.013	0.3545	-0.948801	0.0969141	1.24141e-22	0.0126475	0.0137623	0.358095	0.175932	20
Ovary	ENSG00000232710.1	22	RP4-669P10.16	42535780	rs1080983	22	42528568	C	T	0.848958	-0.012	0.013	0.3711	0.832548	0.0878554	2.63353e-21	-0.0144136	0.0156886	0.358238	0.803041	20
Hypothalamus	ENSG00000167720.8	17	SRR	2217810	rs12450028	17	2207425	T	C	0.0837054	-0.013	0.014	0.3578	-0.749633	0.119141	3.13462e-10	0.0173418	0.0188781	0.358294	0.790447	19
Hypothalamus	ENSG00000215915.5	1	ATAD3C	1395303	rs2291885	1	1367735	A	G	0.915146	0.013	0.014	0.3551	-0.585094	0.0930888	3.27154e-10	-0.0222187	0.0241875	0.358304	0.98452	8
Hypothalamus	ENSG00000260776.1	15	RP11-114H24.2	78212873	rs11854044	15	78235765	T	C	0.128162	0.012	0.013	0.3415	1.08079	0.122559	1.15959e-18	0.011103	0.012094	0.358587	0.970939	15
Hypothalamus	ENSG00000229150.1	2	CRYGEP	208975096	rs6751131	2	208981066	A	G	0.153431	0.012	0.013	0.3793	0.978256	0.117223	7.10456e-17	0.0122667	0.01337	0.35889	0.549678	20
Hypothalamus	ENSG00000106133.13	7	NSUN5P2	72422084	rs34014814	7	72725885	C	T	0.275335	-0.013	0.014	0.3508	0.766184	0.133191	8.7923e-09	-0.0169672	0.0185089	0.359297	0.818763	8
Hypothalamus	ENSG00000215256.3	14	DHRS4-AS1	24433611	rs10148822	14	24421152	T	C	0.00297841	0.026	0.028	0.3398	-0.790623	0.142124	2.65296e-08	-0.0328855	0.0359051	0.35972	0.999999	12
Hypothalamus	ENSG00000161905.8	17	ALOX15	4539893	rs2036657	17	4625159	A	G	0.834516	-0.013	0.014	0.3809	-0.444259	0.0800963	2.91349e-08	0.0292622	0.0319517	0.359758	0.498276	12
Ovary	ENSG00000227370.1	22	RP4-669P10.19	42528807	rs1080983	22	42528568	C	T	0.848958	-0.012	0.013	0.3711	0.739147	0.103607	9.73737e-13	-0.0162349	0.0177345	0.359958	0.897688	20
Pituitary	ENSG00000117226.7	1	GBP3	89480463	rs12121223	1	89481583	T	C	0.212426	-0.011	0.012	0.3632	-0.935044	0.0710651	1.5397e-39	0.0117642	0.0128647	0.36048	0.17388	20
Ovary	ENSG00000237037.5	22	NDUFA6-AS1	42511123	rs1080983	22	42528568	C	T	0.848958	-0.012	0.013	0.3711	0.63562	0.0991357	1.43987e-10	-0.0188792	0.0206633	0.360897	0.92696	20
Hypothalamus	ENSG00000117226.7	1	GBP3	89480463	rs10493821	1	89475135	T	C	0.212426	-0.011	0.012	0.3549	-0.93118	0.0856718	1.61697e-27	0.011813	0.0129326	0.36102	0.137111	20
Pituitary	ENSG00000173517.6	15	PEAK1	77556478	rs10519164	15	77625703	G	C	0.0941921	-0.012	0.013	0.3525	0.32944	0.0534775	7.25865e-10	-0.0364254	0.0399014	0.361303	0.628137	20
Ovary	ENSG00000184389.8	1	A3GALT2	33779533	rs1570687	1	33907926	T	A	0.219122	0.012	0.013	0.3338	0.887656	0.150431	3.61859e-09	0.0135188	0.0148234	0.361776	0.806163	17
Pituitary	ENSG00000242686.2	4	RP11-1191J2.2	648036	rs9998786	4	678788	C	T	0.0562992	-0.022	0.024	0.3745	-0.95103	0.109602	4.05965e-18	0.0231328	0.0253762	0.361982	0.589647	4
Ovary	ENSG00000160072.15	1	ATAD3B	1419362	rs78717314	1	1124974	T	C	0.0925926	0.012	0.013	0.3805	-1.37437	0.238073	7.79231e-09	-0.00873127	0.00957904	0.362033	0.933009	3
Pituitary	ENSG00000197558.7	7	SSPO	149502099	rs6960187	7	149530894	A	G	0.15188	-0.011	0.012	0.3575	0.657357	0.0797944	1.74916e-16	-0.0167337	0.0183676	0.362272	0.979567	16
Hypothalamus	ENSG00000119878.5	2	CRIPT	46848585	rs6544907	2	46868319	C	T	0.165165	-0.012	0.013	0.3253	0.43985	0.0786058	2.19804e-08	-0.027282	0.029955	0.362418	0.156321	17
Hypothalamus	ENSG00000273492.1	21	AP000230.1	27566444	rs457581	21	27594480	A	G	0.167498	-0.011	0.012	0.3812	1.0434	0.131841	2.49066e-15	-0.0105425	0.0115778	0.362517	0.462163	20
Pituitary	ENSG00000133114.13	13	GPALPP1	45585716	rs1175392	13	45540136	A	G	0.0135659	0.034	0.037	0.3561	-0.791664	0.117094	1.37116e-11	-0.0429475	0.0471667	0.362534	0.442029	4
Pituitary	ENSG00000268278.1	19	RP11-420K14.1	21829939	rs7252817	19	21783157	A	G	0.185947	-0.012	0.013	0.3659	0.686642	0.124978	3.92731e-08	-0.0174764	0.0191981	0.362655	0.483713	20
Ovary	ENSG00000253893.2	8	FAM85B	8054738	rs2948286	8	8130160	G	A	0.809731	0.011	0.012	0.3618	-0.871883	0.113013	1.21114e-14	-0.0126164	0.0138601	0.362683	0.206923	20
Hypothalamus	ENSG00000165140.5	9	FBP1	97383973	rs78354893	9	97410388	T	C	0.248142	-0.012	0.013	0.3456	1.12099	0.204902	4.47865e-08	-0.0107048	0.0117608	0.362711	0.525715	9
Hypothalamus	ENSG00000269540.1	19	CTD-2126E3.5	50562814	rs3786675	19	50506366	T	C	0.145122	-0.012	0.013	0.3419	2.86988	0.525204	4.64705e-08	-0.00418136	0.00459398	0.362727	NA	NA
Ovary	ENSG00000138472.6	3	GUCA1C	108649690	rs921174	3	108693851	C	T	0.077753	0.011	0.012	0.3933	0.908163	0.122679	1.33355e-13	0.0121124	0.0133144	0.362971	0.934613	8
Pituitary	ENSG00000234084.1	6	RP3-388E23.2	135625501	rs2207000	6	135623833	T	C	0.129836	-0.021	0.023	0.3622	-0.682145	0.0717154	1.8734e-21	0.0307852	0.0338722	0.363421	0.814226	15
Pituitary	ENSG00000135541.16	6	AHI1	135711777	rs2207000	6	135623833	T	C	0.129836	-0.021	0.023	0.3622	-0.595343	0.062989	3.33865e-21	0.0352738	0.038813	0.363449	0.92864	9
Ovary	ENSG00000183570.12	21	PCBP3	47212988	rs2839004	21	47240149	C	T	0.160512	-0.011	0.012	0.371	1.04979	0.160819	6.67511e-11	-0.0104783	0.011543	0.364005	0.535107	17
Hypothalamus	ENSG00000197558.7	7	SSPO	149502099	rs6960187	7	149530894	A	G	0.15188	-0.011	0.012	0.3575	0.718793	0.110961	9.30314e-11	-0.0153034	0.016861	0.364077	0.952781	17
Pituitary	ENSG00000272274.1	13	LINC00551	107276932	rs3759453	13	107220853	A	G	0.867636	-0.011	0.012	0.368	-0.623477	0.0984046	2.36037e-10	0.017643	0.0194473	0.36429	0.263976	8
Ovary	ENSG00000225484.2	10	RP11-773D16.1	81574675	rs75183035	10	82086823	T	C	0.122294	0.011	0.012	0.3716	-4.67333	0.745237	3.58897e-10	-0.00235378	0.00259505	0.364392	NA	NA
Ovary	ENSG00000197558.7	7	SSPO	149502099	rs6960187	7	149530894	A	G	0.15188	-0.011	0.012	0.3575	0.661066	0.105492	3.69282e-10	-0.0166398	0.0183457	0.364399	0.642749	5
Ovary	ENSG00000272501.1	6	XXbac-BPG299F13.17	31164395	rs2524094	6	31240041	T	C	0.75149	0.011	0.012	0.3344	-0.460321	0.073885	4.65729e-10	-0.0238964	0.0263494	0.364458	0.333257	20
Pituitary	ENSG00000181240.9	19	SLC25A41	6429919	rs2860181	19	6436305	T	C	0.687609	0.01	0.011	0.3544	-1.00426	0.085315	5.49417e-32	-0.00995758	0.010986	0.364729	0.316614	16
Ovary	ENSG00000181240.9	19	SLC25A41	6429919	rs2860181	19	6436305	T	C	0.687609	0.01	0.011	0.3544	-1.0218	0.0903044	1.1052e-29	-0.00978665	0.0108	0.364845	0.370796	17
Pituitary	ENSG00000015676.13	7	NUDCD3	44474599	rs11762603	7	44412735	T	C	0.00298063	0.032	0.035	0.3579	0.633624	0.0946709	2.18776e-11	0.0505031	0.0557508	0.365003	0.566306	3
Pituitary	ENSG00000151838.7	14	CCDC175	60007664	rs11629114	14	60046869	G	A	0.164839	-0.011	0.012	0.3468	-0.540967	0.0930028	6.00309e-09	0.020334	0.0224563	0.365205	0.980285	13
Ovary	ENSG00000145217.9	4	SLC26A1	980044	rs11936407	4	987276	C	T	0.65394	-0.01	0.011	0.3857	-1.03592	0.103633	1.58657e-23	0.00965325	0.0106624	0.365278	0.878974	20
Ovary	ENSG00000271032.1	19	CTD-2527I21.14	35511052	rs57030435	19	35513553	G	A	0.188433	-0.011	0.012	0.3718	0.52299	0.0913156	1.02052e-08	-0.0210329	0.023237	0.365388	0.321516	7
Ovary	ENSG00000037757.9	19	MRI1	13880163	rs62111893	19	13874258	T	G	0.604927	0.01	0.011	0.3621	-0.808724	0.0904772	3.94738e-19	-0.0123652	0.0136718	0.36577	0.987994	7
Pituitary	ENSG00000127364.2	7	TAS2R4	141478738	rs6976500	7	141437264	C	G	0.740075	0.01	0.011	0.3553	0.756552	0.0848011	4.60046e-19	0.0132179	0.0146149	0.365779	0.676993	20
Hypothalamus	ENSG00000254507.2	8	RP11-481A20.10	11861250	rs11250186	8	11853596	G	A	0.917178	-0.011	0.012	0.373	0.510505	0.0925695	3.49116e-08	-0.0215473	0.0238286	0.365858	0.967739	20
Hypothalamus	ENSG00000272274.1	13	LINC00551	107276932	rs3759453	13	107220853	A	G	0.867636	-0.011	0.012	0.368	-0.616441	0.112661	4.4583e-08	0.0178444	0.0197379	0.36596	0.53145	8
Hypothalamus	ENSG00000261924.1	17	CTD-2561B21.5	78942592	rs873445	17	78945566	C	T	0.6892	-0.01	0.011	0.334	-1.04699	0.124276	3.61645e-17	0.00955119	0.0105673	0.366078	0.614525	20
Ovary	ENSG00000135541.16	6	AHI1	135711777	rs2207000	6	135623833	T	C	0.129836	-0.021	0.023	0.3622	-0.522682	0.0834126	3.69909e-10	0.0401774	0.0444685	0.366259	0.903671	3
Ovary	ENSG00000137411.12	6	VARS2	30888109	rs2532926	6	30898441	G	A	0.279598	-0.01	0.011	0.3247	0.543351	0.0668997	4.59047e-16	-0.0184043	0.0203712	0.366288	0.0538742	20
Ovary	ENSG00000234084.1	6	RP3-388E23.2	135625501	rs2207000	6	135623833	T	C	0.129836	-0.021	0.023	0.3622	-0.555751	0.0900793	6.84745e-10	0.0377867	0.0418362	0.366416	0.581567	18
Pituitary	ENSG00000137411.12	6	VARS2	30888109	rs2532926	6	30898441	G	A	0.279598	-0.01	0.011	0.3247	0.565353	0.0715619	2.78479e-15	-0.0176881	0.0195853	0.366456	0.0431086	20
Hypothalamus	ENSG00000021488.8	19	SLC7A9	33341043	rs73049201	19	33389327	G	T	0.100818	-0.021	0.023	0.3723	-0.645245	0.109708	4.06653e-09	0.0325458	0.0360723	0.366931	0.155669	16
Ovary	ENSG00000198483.8	1	ANKRD35	145558878	rs11579366	1	145562293	C	G	0.304315	-0.01	0.011	0.3645	-0.573735	0.0793723	4.88713e-13	0.0174296	0.0193236	0.367065	0.312818	15
Ovary	ENSG00000134202.6	1	GSTM3	110280469	rs1332018	1	110282972	T	G	0.854231	0.01	0.011	0.4059	0.567597	0.0795455	9.64358e-13	0.0176181	0.0195366	0.367162	0.392769	5
Hypothalamus	ENSG00000189366.5	3	ALG1L	125652641	rs4521174	3	125766786	A	T	0.837949	0.01	0.011	0.3628	0.708969	0.100664	1.88202e-12	0.014105	0.0156442	0.367264	0.733698	20
Ovary	ENSG00000147439.7	8	BIN3	22502844	rs4242434	8	22501830	A	C	0.172282	-0.01	0.011	0.3579	0.667461	0.0949177	2.03594e-12	-0.0149821	0.0166175	0.367276	0.574738	20
Pituitary	ENSG00000256576.1	12	RP13-977J11.2	132672763	rs6598204	12	132672623	T	A	0.642522	-0.01	0.011	0.3643	0.614189	0.0893769	6.33545e-12	-0.0162816	0.0180658	0.367461	0.857614	20
Hypothalamus	ENSG00000036448.5	8	MYOM2	2053315	rs4483186	8	2077542	A	T	0.786151	0.01	0.011	0.3572	-0.873134	0.128178	9.63121e-12	-0.011453	0.01271	0.367534	0.126884	20
Pituitary	ENSG00000030110.8	6	BAK1	33544174	rs210143	6	33546930	C	T	0.859834	-0.01	0.011	0.3323	-0.348696	0.0515401	1.32826e-11	0.0286783	0.0318296	0.367592	0.193171	10
Pituitary	ENSG00000134202.6	1	GSTM3	110280469	rs1332018	1	110282972	T	G	0.854231	0.01	0.011	0.4059	0.501597	0.0749407	2.18262e-11	0.0199363	0.0221313	0.367684	0.442507	4
Pituitary	ENSG00000186191.7	20	BPIFB4	31683503	rs2070327	20	31680234	T	C	0.13845	-0.01	0.011	0.3576	0.618384	0.0934292	3.62262e-11	-0.0161712	0.0179553	0.367782	0.658845	20
Hypothalamus	ENSG00000178623.7	2	GPR35	241557762	rs4676411	2	241561088	T	G	0.442708	-0.01	0.011	0.3605	-0.533264	0.0805703	3.62567e-11	0.0187524	0.0208214	0.367783	NA	NA
Pituitary	ENSG00000037757.9	19	MRI1	13880163	rs62111893	19	13874258	T	G	0.604927	0.01	0.011	0.3621	-0.573351	0.0878146	6.61612e-11	-0.0174413	0.0193705	0.367905	0.920407	5
Ovary	ENSG00000168952.11	14	STXBP6	25399182	rs2754133	14	25829118	G	A	0.240891	-0.01	0.011	0.3451	0.634033	0.0971111	6.62341e-11	-0.015772	0.0175166	0.367905	0.940399	20
Hypothalamus	ENSG00000037757.9	19	MRI1	13880163	rs375486	19	13871554	C	T	0.607342	0.01	0.011	0.3989	-0.611398	0.0944992	9.80842e-11	-0.016356	0.0181683	0.367989	0.921188	4
Pituitary	ENSG00000127366.4	7	TAS2R5	141490591	rs12674391	7	141492217	C	A	0.748317	0.01	0.011	0.3702	-0.43339	0.0672994	1.19686e-10	-0.0230739	0.025633	0.368032	0.627538	20
Hypothalamus	ENSG00000235280.2	13	MCF2L-AS1	113622468	rs2993271	13	113621815	C	T	0.751349	0.01	0.011	0.3864	-1.93099	0.311273	5.52092e-10	-0.00517869	0.0057574	0.368395	0.978167	7
Pituitary	ENSG00000165055.11	7	METTL2B	128131719	rs2288557	7	128117227	A	G	0.33524	-0.01	0.011	0.3625	0.909153	0.149368	1.1528e-09	-0.0109992	0.0122334	0.36859	0.946463	20
Pituitary	ENSG00000229124.2	10	VIM-AS1	17262567	rs3758410	10	17271400	C	G	0.297275	0.01	0.011	0.346	0.454872	0.0749897	1.31304e-09	0.0219842	0.0244527	0.368626	0.0715849	18
Pituitary	ENSG00000267594.5	19	CYP4F24P	15880885	rs56180406	19	15890800	G	A	0.216754	-0.009	0.01	0.3817	-1.25403	0.0914649	8.78493e-43	0.00717686	0.00799145	0.36915	0.22091	12
Pituitary	ENSG00000269514.1	12	DKFZP779L1853	48593992	rs11168450	12	48588936	G	A	0.279148	0.01	0.011	0.3489	0.397604	0.0689493	8.08797e-09	0.0251507	0.0280074	0.369185	0.138551	14
Ovary	ENSG00000267594.5	19	CYP4F24P	15880885	rs11669449	19	15890517	C	A	0.216967	-0.009	0.01	0.4121	-1.19225	0.090363	9.49941e-40	0.00754875	0.00840699	0.369232	0.192652	17
Pituitary	ENSG00000254532.1	11	RP11-624D11.2	30085747	rs1717775	11	30350254	G	T	0.250374	-0.01	0.011	0.3476	0.698118	0.123281	1.48908e-08	-0.0143242	0.0159584	0.3694	0.986168	7
Hypothalamus	ENSG00000185163.5	12	DDX51	132625009	rs57037358	12	132625643	T	C	0.149554	-0.01	0.011	0.3511	0.549662	0.0970671	1.49009e-08	-0.018193	0.0202685	0.3694	0.998687	17
Hypothalamus	ENSG00000267594.5	19	CYP4F24P	15880885	rs56180406	19	15890800	G	A	0.216754	-0.009	0.01	0.3817	-1.0734	0.0954871	2.55575e-29	0.00838457	0.009346	0.36965	0.110126	8
Hypothalamus	ENSG00000142794.14	1	NBPF3	21789059	rs4654948	1	21805978	A	G	0.834203	-0.009	0.01	0.3564	-1.28572	0.116915	3.94855e-28	0.00699997	0.00780375	0.369718	0.12658	11
Pituitary	ENSG00000119946.9	10	CNNM1	101121471	rs10883327	10	101084483	T	C	0.212718	0.01	0.011	0.3596	0.363264	0.066267	4.2096e-08	0.0275282	0.0306946	0.369803	0.965283	20
Pituitary	ENSG00000226263.1	20	ISM1-AS1	13219384	rs1407337	20	13210911	T	C	0.243082	0.01	0.011	0.3374	0.663217	0.121227	4.47798e-08	0.015078	0.0168132	0.369829	0.984548	6
Hypothalamus	ENSG00000221923.4	19	ZNF880	52881109	rs3170100	19	52888620	G	T	0.343028	-0.009	0.01	0.3351	1.02981	0.0976727	5.44469e-26	-0.00873948	0.00974584	0.369858	0.869949	15
Ovary	ENSG00000227001.2	1	NBPF2P	21752789	rs12738545	1	21786750	G	A	0.833085	-0.009	0.01	0.3844	1.17899	0.112834	1.48221e-25	-0.00763365	0.00851324	0.36989	0.142047	11
Ovary	ENSG00000272221.1	6	XXbac-BPG181B23.7	31362669	rs34411222	6	31361858	A	G	0.335693	-0.009	0.01	0.3387	-1.00286	0.0977176	1.0362e-24	0.00897433	0.0100098	0.369954	0.0277422	20
Pituitary	ENSG00000272221.1	6	XXbac-BPG181B23.7	31362669	rs34411222	6	31361858	A	G	0.335693	-0.009	0.01	0.3387	-0.818373	0.0809555	5.04353e-24	0.0109974	0.0122677	0.37001	0.02763	20
Pituitary	ENSG00000225415.1	6	RP3-509I19.1	139144449	rs9321680	6	139159382	C	T	0.848136	0.009	0.01	0.3613	0.534101	0.0546401	1.44315e-22	0.0168507	0.0188022	0.370141	0.448212	20
Ovary	ENSG00000230521.1	6	HCG4P7	29855558	rs72838653	6	29850131	C	G	0.159345	-0.009	0.01	0.3397	-1.44306	0.148741	2.96078e-22	0.00623675	0.00695947	0.370171	0.122178	20
Ovary	ENSG00000168653.6	1	NDUFS5	39496149	rs1969857	1	39476813	A	G	0.294709	0.009	0.01	0.3376	-0.711586	0.0764962	1.37522e-20	-0.0126478	0.0141187	0.370351	0.407388	10
Ovary	ENSG00000142794.14	1	NBPF3	21789059	rs4654948	1	21805978	A	G	0.834203	-0.009	0.01	0.3564	-0.80923	0.0924212	2.02503e-18	0.0111217	0.0124225	0.370636	0.195648	11
Pituitary	ENSG00000198912.6	1	C1orf174	3811269	rs6701422	1	3808171	C	T	0.59291	-0.009	0.01	0.383	1.06361	0.125661	2.58024e-17	-0.00846175	0.00945494	0.370811	0.710137	13
Pituitary	ENSG00000196378.7	8	ZNF34	146005614	rs7829963	8	146011343	C	A	0.732677	-0.009	0.01	0.3721	-0.557536	0.0680477	2.54132e-16	0.0161425	0.0180439	0.370991	0.93445	20
Ovary	ENSG00000185619.13	4	PCGF3	731982	rs34434107	4	727153	T	C	0.295015	-0.009	0.01	0.3631	-0.734219	0.0916471	1.13434e-15	0.0122579	0.0137056	0.371122	0.645327	20
Pituitary	ENSG00000205293.3	8	RP11-1112C15.1	58893801	rs11994130	8	58764910	G	A	0.309561	0.009	0.01	0.3727	-0.65606	0.0844798	8.10804e-15	-0.0137183	0.0153445	0.371313	0.934274	8
Pituitary	ENSG00000204173.6	9	LRRC37A5P	114373720	rs10817198	9	114393397	C	G	0.457735	-0.009	0.01	0.3682	-0.698021	0.0909736	1.68295e-14	0.0128936	0.0144244	0.371391	0.213258	20
Ovary	ENSG00000154328.11	8	NEIL2	11636001	rs804271	8	11627214	A	C	0.814832	0.009	0.01	0.3497	0.598744	0.0780561	1.7108e-14	0.0150315	0.0168162	0.371392	0.377501	20
Pituitary	ENSG00000161016.11	8	RPL8	146016561	rs35298220	8	146008536	T	C	0.266142	0.009	0.01	0.3786	-0.36709	0.0484403	3.50391e-14	-0.0245171	0.0274327	0.371472	0.976029	20
Pituitary	ENSG00000185418.11	15	TARSL2	102229304	rs35368285	15	102387649	G	A	0.0390447	-0.019	0.021	0.377	0.405943	0.0716217	1.44577e-08	-0.0468046	0.0523864	0.371616	0.962405	20
Hypothalamus	ENSG00000136235.11	7	GPNMB	23295156	rs858271	7	23278283	T	G	0.264222	-0.009	0.01	0.3379	-0.813136	0.110781	2.13496e-13	0.0110683	0.0123902	0.371691	0.158538	20
Pituitary	ENSG00000231274.4	19	SBK3	56054466	rs76650886	19	56058954	T	G	0.00114155	-0.038	0.042	0.3577	1.61602	0.289865	2.47423e-08	-0.0235146	0.0263298	0.371816	0.932654	4
Pituitary	ENSG00000111581.5	12	NUP107	69108649	rs2546513	12	69108448	G	A	0.297317	0.009	0.01	0.3592	-0.482885	0.0681039	1.33707e-12	-0.018638	0.020875	0.371945	0.449943	14
Hypothalamus	ENSG00000169598.11	1	DFFB	3787919	rs12071660	1	3796542	A	G	0.376488	-0.009	0.01	0.3728	0.605453	0.0859928	1.91218e-12	-0.0148649	0.016651	0.371999	0.558617	11
Ovary	ENSG00000216901.1	6	AL022393.7	28144209	rs9295777	6	28669698	T	G	0.296069	-0.009	0.01	0.3532	-0.73463	0.108916	1.53103e-11	0.0122511	0.0137329	0.372343	0.0564785	20
Pituitary	ENSG00000136448.7	17	NMT1	43157682	rs2239917	17	43165887	C	T	0.222842	0.009	0.01	0.3913	-0.342216	0.0514992	3.03068e-11	-0.0262992	0.0294881	0.37247	0.133989	20
Hypothalamus	ENSG00000227001.2	1	NBPF2P	21752789	rs4654948	1	21805978	A	G	0.834203	-0.009	0.01	0.3564	0.916119	0.139172	4.6222e-11	-0.00982405	0.0110172	0.372551	0.231664	7
Ovary	ENSG00000156711.12	6	MAPK13	36101714	rs851010	6	36041431	G	A	0.250936	0.009	0.01	0.3951	-0.58917	0.0926945	2.07019e-10	-0.0152757	0.0171423	0.37287	0.342142	19
Pituitary	ENSG00000178202.8	11	KDELC2	108355995	rs74822968	11	108369173	A	G	0.126255	-0.009	0.01	0.3641	-0.361271	0.0586311	7.19387e-10	0.024912	0.0279738	0.37317	0.765995	20
Pituitary	ENSG00000146386.7	6	ABRACL	139357129	rs2017360	6	139159206	T	G	0.847843	0.009	0.01	0.3619	0.489878	0.0817982	2.11317e-09	0.0183719	0.0206425	0.373462	0.562438	14
Pituitary	ENSG00000245975.2	15	RP11-30K9.6	59061722	rs11071391	15	58886709	A	C	0.317131	0.009	0.01	0.359	0.585791	0.0987572	2.99949e-09	0.0153638	0.0172663	0.373565	0.412845	20
Pituitary	ENSG00000154328.11	8	NEIL2	11636001	rs804271	8	11627214	A	C	0.814832	0.009	0.01	0.3497	0.391367	0.0662123	3.40468e-09	0.0229963	0.025846	0.373603	0.333876	20
Ovary	ENSG00000111581.5	12	NUP107	69108649	rs2546513	12	69108448	G	A	0.297317	0.009	0.01	0.3592	-0.478355	0.0813867	4.16366e-09	-0.0188145	0.0211486	0.373664	0.40954	11
Ovary	ENSG00000123179.9	13	EBPL	50250235	rs3809325	13	50266109	C	T	0.324777	-0.009	0.01	0.3625	-0.496822	0.0849055	4.87254e-09	0.0181151	0.0203646	0.373713	0.960739	16
Ovary	ENSG00000178381.7	7	ZFAND2A	1196051	rs11767061	7	1199804	T	C	0.186282	-0.009	0.01	0.3629	-0.523091	0.0895256	5.12923e-09	0.0172054	0.0193426	0.373729	0.374381	20
Ovary	ENSG00000106069.16	7	CHN2	29357865	rs10499584	7	29591612	C	T	0.271565	-0.009	0.01	0.3627	-0.5157	0.0893916	7.97429e-09	0.017452	0.0196257	0.373872	0.559259	18
Ovary	ENSG00000129484.9	14	PARP2	20818954	rs3093939	14	20825362	A	G	0.271963	0.009	0.01	0.3491	0.392271	0.0685866	1.06928e-08	0.0229433	0.0258063	0.373971	0.638333	20
Ovary	ENSG00000272195.1	1	RP11-156E8.1	245133521	rs2050632	1	245159567	T	C	0.782797	-0.009	0.01	0.3474	0.40631	0.0717121	1.463e-08	-0.0221506	0.0249203	0.37408	0.85926	20
Hypothalamus	ENSG00000204173.6	9	LRRC37A5P	114373720	rs10817198	9	114393397	C	G	0.457735	-0.009	0.01	0.3682	-0.585614	0.104567	2.13866e-08	0.0153685	0.0172952	0.374219	0.465742	9
Hypothalamus	ENSG00000188707.4	7	ZBED6CL	150028373	rs55715989	7	150009649	C	A	0.385493	-0.009	0.01	0.3563	-0.712043	0.127211	2.17661e-08	0.0126397	0.0142245	0.374225	0.574559	14
Ovary	ENSG00000223813.2	7	AC007255.8	29578615	rs10499584	7	29591612	C	T	0.271565	-0.009	0.01	0.3627	-0.571008	0.102244	2.33991e-08	0.0157616	0.0177388	0.374252	0.512065	15
Pituitary	ENSG00000230825.1	7	AC005532.5	7306097	rs11983597	7	7343717	T	C	0.254844	-0.009	0.01	0.3604	-0.56893	0.103068	3.39148e-08	0.0158192	0.017809	0.374395	0.614801	15
Pituitary	ENSG00000250328.1	5	CTC-210G5.1	121793487	rs737218	5	121832919	G	A	0.268087	0.009	0.01	0.3607	-0.608661	0.110283	3.40753e-08	-0.0147866	0.0166465	0.374397	0.630335	20
Ovary	ENSG00000161016.11	8	RPL8	146016561	rs2954658	8	146017782	T	C	0.266142	0.009	0.01	0.3538	-0.293306	0.0532291	3.58306e-08	-0.0306847	0.0345459	0.374417	0.988478	13
Pituitary	ENSG00000203875.6	6	SNHG5	86379580	rs1059307	6	86387888	T	G	0.358631	0.008	0.009	0.3733	1.00402	0.0695878	3.44419e-47	0.00796797	0.00898096	0.374968	0.786412	19
Ovary	ENSG00000187624.7	17	C17orf97	266814	rs7502594	17	260182	C	T	0.291698	0.008	0.009	0.3691	1.07503	0.0773378	6.29439e-44	0.00744165	0.00838896	0.375037	0.435681	12
Pituitary	ENSG00000196295.7	7	AC005154.6	30590756	rs38487	7	30614508	G	A	0.691896	0.008	0.009	0.3997	-1.12161	0.0858661	5.4057e-39	-0.0071326	0.00804274	0.375166	0.849396	20
Pituitary	ENSG00000059122.12	16	FLYWCH1	2981573	rs9928222	16	2986323	C	T	0.545759	0.008	0.009	0.3752	0.873429	0.070285	1.86574e-35	0.0091593	0.0103305	0.375282	0.720688	20
Ovary	ENSG00000059122.12	16	FLYWCH1	2981573	rs9928222	16	2986323	C	T	0.545759	0.008	0.009	0.3752	0.975497	0.0872846	5.3416e-29	0.00820095	0.0092552	0.375569	0.683934	20
Pituitary	ENSG00000187624.7	17	C17orf97	266814	rs7502594	17	260182	C	T	0.291698	0.008	0.009	0.3691	0.845078	0.0758615	8.03502e-29	0.00946658	0.0106838	0.375578	0.755766	19
Hypothalamus	ENSG00000059122.12	16	FLYWCH1	2981573	rs9928222	16	2986323	C	T	0.545759	0.008	0.009	0.3752	0.817986	0.0737532	1.38949e-28	0.00978012	0.0110379	0.375592	0.984332	20
Pituitary	ENSG00000120539.10	10	MASTL	27460024	rs10764683	10	27457971	G	A	0.443452	-0.008	0.009	0.3468	0.869235	0.0818866	2.5352e-26	-0.0092035	0.0103902	0.375731	0.0348304	20
Ovary	ENSG00000196295.7	7	AC005154.6	30590756	rs38487	7	30614508	G	A	0.691896	0.008	0.009	0.3997	-1.11827	0.106568	9.25928e-26	-0.00715391	0.00807697	0.37577	0.767292	20
Pituitary	ENSG00000157578.9	21	LCA5L	40797749	rs7277633	21	40836441	A	G	0.67136	0.008	0.009	0.3713	-0.797141	0.0784168	2.82841e-24	-0.0100359	0.0113334	0.375882	0.135304	20
Hypothalamus	ENSG00000108592.12	17	FTSJ3	61902082	rs2854214	17	61945449	C	G	0.573189	0.008	0.009	0.41	0.900062	0.0914928	7.76015e-23	0.00888828	0.01004	0.376004	0.902032	20
Hypothalamus	ENSG00000203875.6	6	SNHG5	86379580	rs1059307	6	86387888	T	G	0.358631	0.008	0.009	0.3733	0.60081	0.063724	4.16729e-21	0.0133154	0.0150462	0.376176	0.756633	20
Hypothalamus	ENSG00000162685.5	5	LSP1P3	28926701	rs7445792	5	28918578	C	A	0.69076	0.008	0.009	0.3646	0.932942	0.100131	1.19461e-20	0.00857502	0.0096907	0.376226	0.997695	20
Ovary	ENSG00000108592.12	17	FTSJ3	61902082	rs6504177	17	61812655	A	G	0.580045	0.008	0.009	0.3964	0.846818	0.0913202	1.80868e-20	0.00944713	0.0106767	0.376247	0.838929	20
Hypothalamus	ENSG00000166682.6	11	TMPRSS5	113567683	rs7114297	11	113591402	A	G	0.273656	0.008	0.009	0.3912	0.802219	0.0894645	3.04989e-19	0.00997234	0.0112739	0.376398	0.0100516	20
Pituitary	ENSG00000172687.9	19	ZNF738	21551918	rs2928208	19	21540478	C	T	0.630305	-0.008	0.009	0.3673	0.809287	0.0907273	4.66324e-19	-0.00988524	0.011176	0.376422	0.842266	20
Ovary	ENSG00000203875.6	6	SNHG5	86379580	rs1059307	6	86387888	T	G	0.358631	0.008	0.009	0.3733	0.590675	0.0669044	1.0596e-18	0.0135438	0.0153138	0.376471	0.918739	20
Pituitary	ENSG00000007933.8	1	FMO3	171073488	rs1795241	1	171111365	T	G	0.586401	-0.008	0.009	0.3599	0.623589	0.0749112	8.47748e-17	-0.012829	0.0145146	0.37677	0.972335	19
Ovary	ENSG00000185808.9	21	PIGP	38438470	rs2835604	21	38489245	T	G	0.477562	-0.008	0.009	0.3512	-0.694565	0.0835949	9.67529e-17	0.011518	0.0130317	0.37678	0.0510208	20
Pituitary	ENSG00000214279.8	10	RP11-108K14.4	135302282	rs2297031	10	135232654	T	C	0.298735	0.008	0.009	0.3422	-0.679143	0.0823094	1.56941e-16	-0.0117796	0.0133287	0.376818	0.624258	14
Ovary	ENSG00000137944.12	1	CCBL2	89427747	rs4656071	1	89440977	A	G	0.429319	-0.008	0.009	0.4066	-0.748977	0.0918652	3.55017e-16	0.0106812	0.0120876	0.376884	0.975184	20
Pituitary	ENSG00000143155.8	1	TIPRL	168159060	rs2072776	1	168169452	A	G	0.421503	-0.008	0.009	0.4036	-0.455003	0.0573455	2.1149e-15	0.0175823	0.0199038	0.37704	0.777926	20
Pituitary	ENSG00000250490.1	5	CTD-2324F15.2	6325275	rs2250523	5	6371954	C	A	0.451649	0.008	0.009	0.3509	0.572756	0.0741244	1.10144e-14	0.0139676	0.0158171	0.377201	0.931098	20
Pituitary	ENSG00000148824.14	10	MTG1	135220883	rs2297031	10	135232654	T	C	0.298735	0.008	0.009	0.3422	0.66794	0.0869537	1.57163e-14	0.0119771	0.0135642	0.377238	0.516277	11
Pituitary	ENSG00000196922.6	8	ZNF252P	146212449	rs2294044	8	146231140	C	G	0.314981	0.008	0.009	0.3946	0.631337	0.0822126	1.59931e-14	0.0126715	0.0143506	0.37724	0.400181	17
Pituitary	ENSG00000102854.10	16	MSLN	814813	rs2235505	16	811433	G	A	0.385457	-0.008	0.009	0.3541	0.840257	0.109439	1.618e-14	-0.0095209	0.0107826	0.377241	0.697869	20
Pituitary	ENSG00000185808.9	21	PIGP	38438470	rs8131246	21	38451926	G	A	0.475746	-0.008	0.009	0.3514	-0.467298	0.0616283	3.38889e-14	0.0171197	0.0193915	0.377321	0.0228177	20
Hypothalamus	ENSG00000148824.14	10	MTG1	135220883	rs7083614	10	135226236	A	G	0.300967	0.008	0.009	0.3683	0.725235	0.0972553	8.85016e-14	0.0110309	0.0124976	0.377431	0.504042	12
Pituitary	ENSG00000130649.5	10	CYP2E1	135343268	rs2297031	10	135232654	T	C	0.298735	0.008	0.009	0.3422	-0.714848	0.0979427	2.90709e-13	-0.0111912	0.0126831	0.377577	0.580677	14
[truncated: 2,624 more rows]
