# Supplementary material for: Elucidating the genetic architecture of reproductive ageing in the Japanese population
Source: Nat Commun. 2018 May 17;9:1977. doi: 10.1038/s41467-018-04398-z (PMC5958096; doi:10.1038/s41467-018-04398-z)
Supplement: Supplementary file 9 — Supplementary Data 8 [file 41467_2018_4398_MOESM9_ESM.xlsx]

## Sheet: Sheet1
Supplementary Data 8. HPG-axis Summary Mendelian Randomization (SMR) results for menopause
Tissue	probeID	ProbeChr	Gene	Probe_bp	topSNP	topSNP_chr	topSNP_bp	A1	A2	Freq	b_GWAS	se_GWAS	p_GWAS	b_eQTL	se_eQTL	p_eQTL	b_SMR	se_SMR	p_SMR	p_HEIDI	nsnp_HEIDI
Hypothalamus	ENSG00000204428.8	6	LY6G5C	31648139	rs4569	6	31637807	T	C	0.403646	-0.184	0.026	2.676e-12	-0.893729	0.104381	1.10776e-17	0.205879	0.0377425	4.9018e-08	0.00133059	20
Hypothalamus	ENSG00000198496.6	17	NBR2	41291657	rs8176168	17	41239628	G	A	0.379671	0.152	0.027	3.189e-08	-1.19	0.0981944	8.39639e-34	-0.127731	0.0250177	3.29684e-07	0.00644617	20
Pituitary	ENSG00000198496.6	17	NBR2	41291657	rs8176140	17	41251646	A	T	0.380045	0.153	0.027	2.756e-08	-1.05206	0.0918686	2.30352e-30	-0.145429	0.028634	3.79659e-07	0.0161118	20
Pituitary	ENSG00000204428.8	6	LY6G5C	31648139	rs805274	6	31665194	C	T	0.403274	-0.185	0.026	2.43e-12	-0.503773	0.0727286	4.30614e-12	0.367229	0.0739888	6.9305e-07	0.00959318	20
Ovary	ENSG00000198496.6	17	NBR2	41291657	rs2292595	17	41290674	C	G	0.381324	0.154	0.028	2.719e-08	-1.16869	0.112258	2.21446e-25	-0.131771	0.0270964	1.1558e-06	0.15005	20
Hypothalamus	ENSG00000204463.8	6	BAG6	31613643	rs707939	6	31726688	A	C	0.303571	0.187	0.026	7.601e-13	0.586314	0.0912232	1.29936e-10	0.318942	0.0665503	1.64724e-06	0.0325733	20
Pituitary	ENSG00000198089.10	22	SFI1	31949604	rs5753684	22	31939973	G	A	0.427966	0.144	0.028	2.469e-07	0.641933	0.0778558	1.64952e-16	0.224322	0.0514077	1.27941e-05	0.00301097	20
Ovary	ENSG00000267681.1	17	CTD-3199J23.6	41297201	rs4239147	17	41229812	G	A	0.382553	0.152	0.027	3.117e-08	-0.777139	0.124772	4.70937e-10	-0.195589	0.0468313	2.96075e-05	0.403979	17
Pituitary	ENSG00000204536.9	6	CCHCR1	31118115	rs1265092	6	31107317	T	C	0.0855655	0.161	0.036	6.415e-06	0.519222	0.0639615	4.74971e-16	0.310079	0.0791602	8.96171e-05	1.50122e-06	20
Pituitary	ENSG00000184988.4	17	TMEM106A	41367957	rs55737636	17	41264739	T	C	0.000757576	0.155	0.028	2.27e-08	-0.367919	0.0674715	4.95409e-08	-0.421288	0.108447	0.000102436	NA	NA
Hypothalamus	ENSG00000204525.10	6	HLA-C	31238204	rs41543814	6	31239430	T	C	0.659091	-0.109	0.028	0.0001202	-0.669686	0.0772091	4.18426e-18	0.162763	0.0458286	0.000382961	1.03538e-06	20
Ovary	ENSG00000261390.1	16	RP11-345M22.2	79777541	rs7196490	16	79752469	C	T	0.446306	0.104	0.026	7.933e-05	-0.493972	0.0726066	1.02173e-11	-0.210538	0.0610578	0.000564376	0.0223912	20
Pituitary	ENSG00000177646.13	3	ACAD9	128616674	rs62265307	3	128662441	T	C	0.0614693	-0.245	0.067	0.0002632	2.14134	0.239515	3.88082e-19	-0.114414	0.0338049	0.000712942	0.0623136	15
Ovary	ENSG00000100211.6	22	CBY1	39061252	rs62229988	22	39055613	A	G	0.34996	-0.11	0.03	0.00023	-0.531829	0.0729478	3.08716e-13	0.206833	0.0631415	0.00105396	0.833664	15
Pituitary	ENSG00000125885.9	20	MCM8	5953575	rs236126	20	5978141	T	C	0.438768	0.099	0.028	0.0005339	-0.780289	0.0911881	1.15923e-17	-0.126876	0.0388268	0.00108408	1.21657e-05	15
Ovary	ENSG00000108001.9	10	EBF3	131697826	rs728900	10	131590300	A	T	0.362936	-0.098	0.028	0.0005613	-0.863163	0.0982817	1.59826e-18	0.113536	0.0349199	0.00114868	0.0210081	19
Ovary	ENSG00000228274.3	22	RP3-508I15.9	39070746	rs138713	22	39142615	C	T	0.473348	-0.097	0.026	0.0001887	-0.416401	0.0643746	9.90433e-11	0.232949	0.0720811	0.00123032	0.174118	19
Ovary	ENSG00000172057.5	17	ORMDL3	38080574	rs876493	17	37824545	A	G	0.303714	0.117	0.03	9.364e-05	-0.56927	0.100293	1.3782e-08	-0.205526	0.0639398	0.0013073	0.792332	16
Pituitary	ENSG00000184949.11	22	FAM227A	39013379	rs9607553	22	38986248	A	G	0.479896	-0.099	0.026	0.0001453	0.344388	0.0578631	2.65253e-09	-0.287466	0.0896242	0.00133911	0.879079	16
Ovary	ENSG00000273340.1	6	MICE	29711259	rs3116797	6	29672360	G	C	0.672991	-0.12	0.031	0.000109	-0.584403	0.103293	1.53404e-08	0.205338	0.0642732	0.00139945	0.166364	20
Pituitary	ENSG00000261390.1	16	RP11-345M22.2	79777541	rs4404082	16	79750512	G	A	0.448718	0.102	0.026	8.787e-05	-0.507134	0.0929932	4.94007e-08	-0.20113	0.063156	0.00144926	0.0573387	20
Pituitary	ENSG00000166750.5	17	SLFN5	33585364	rs3744363	17	33568271	C	T	0.511581	-0.093	0.027	0.000509	0.395097	0.0489842	7.27514e-16	-0.235385	0.0743081	0.00153653	0.323082	14
Hypothalamus	ENSG00000184949.11	22	FAM227A	39013379	rs2413545	22	39092524	T	C	0.379375	-0.103	0.028	0.0002012	0.319904	0.0537198	2.59996e-09	-0.321972	0.102879	0.00175036	0.878383	13
Pituitary	ENSG00000204338.4	6	CYP21A1P	31974821	rs386480	6	31946837	G	C	0.685268	-0.107	0.029	0.0001792	0.61044	0.105317	6.78319e-09	-0.175283	0.0563153	0.00185486	0.000710116	20
Hypothalamus	ENSG00000065268.6	19	WDR18	988871	rs2240149	19	990819	A	G	0.340537	0.097	0.029	0.0007169	-0.648392	0.078782	1.86899e-16	-0.149601	0.0482786	0.00194372	0.005635	20
Pituitary	ENSG00000014138.4	11	POLA2	65051146	rs12794623	11	65029437	A	C	0.209207	-0.119	0.032	0.0002167	0.829774	0.150056	3.20645e-08	-0.143413	0.0464741	0.00202965	0.312758	6
Pituitary	ENSG00000249839.1	15	AC011330.5	43966194	rs2447210	15	43936103	T	C	0.259508	0.105	0.031	0.0006492	-0.790634	0.106275	1.01045e-13	-0.132805	0.0430815	0.00205172	0.208605	20
Pituitary	ENSG00000273076.1	22	RP3-508I15.22	39139707	rs17032	22	39130843	G	C	0.475355	-0.094	0.026	0.0003151	0.557156	0.0954839	5.37659e-09	-0.168714	0.054897	0.00211718	0.603114	15
Pituitary	ENSG00000213760.6	6	ATP6V1G2	31513432	rs2239705	6	31513402	A	G	0.153646	0.106	0.033	0.001475	0.974136	0.0945719	7.01088e-25	0.108814	0.0354851	0.00216596	0.0126649	20
Ovary	ENSG00000166763.7	15	STRCP1	44000851	rs2470120	15	43929070	G	C	0.259508	0.105	0.031	0.0006759	0.62165	0.0921335	1.50648e-11	0.168905	0.0557979	0.00246919	0.199199	20
Hypothalamus	ENSG00000239736.2	19	CEACAMP3	42109214	rs3745936	19	42092815	A	T	0.59933	-0.106	0.034	0.001555	-1.12269	0.103306	1.64388e-27	0.0944161	0.0315059	0.00272854	0.0430762	20
Pituitary	ENSG00000085788.9	8	DDHD2	38101543	rs7821119	8	38077755	G	A	0.321187	0.093	0.028	0.0008824	0.474453	0.0683156	3.78416e-12	0.196015	0.0654171	0.00273196	0.652833	13
Hypothalamus	ENSG00000125885.9	20	MCM8	5953575	rs13041190	20	5961458	C	T	0.440104	0.094	0.028	0.0006734	-0.604671	0.0928984	7.56783e-11	-0.155456	0.0521026	0.00284824	5.73011e-06	8
Pituitary	ENSG00000273340.1	6	MICE	29711259	rs1633044	6	29731856	C	G	0.259508	-0.086	0.026	0.0009562	-0.636759	0.0924287	5.61107e-12	0.135059	0.0452943	0.00286548	0.183277	20
Pituitary	ENSG00000214922.5	6	HLA-F-AS1	29709787	rs1737076	6	29725321	G	A	0.256324	-0.084	0.026	0.001234	-0.648126	0.0882543	2.07546e-13	0.129604	0.043826	0.00310397	0.511157	20
Pituitary	ENSG00000105323.12	19	HNRNPUL1	41790952	rs1946612	19	41767987	A	G	0.311384	-0.115	0.033	0.0005237	0.318252	0.0572531	2.71816e-08	-0.361349	0.122383	0.00315115	0.497242	15
Pituitary	ENSG00000106771.8	9	TMEM245	111829828	rs4978374	9	111646983	G	A	0.848846	-0.129	0.038	0.0007957	0.34715	0.0591851	4.478e-09	-0.371597	0.126474	0.00330201	0.0131165	20
Ovary	ENSG00000249839.1	15	AC011330.5	43966194	rs2920782	15	43938682	C	T	0.259508	0.105	0.031	0.0006353	-0.659963	0.112722	4.77661e-09	-0.1591	0.0542664	0.00336974	0.570122	20
Ovary	ENSG00000205771.2	15	CATSPER2P1	44029204	rs2927071	15	43919081	C	T	0.259866	0.105	0.031	0.0006291	0.622846	0.107516	6.91285e-09	0.168581	0.0576546	0.00345586	0.221781	20
Hypothalamus	ENSG00000204540.6	6	PSORS1C1	31095198	rs3094216	6	31084048	G	A	0.162946	0.107	0.032	0.0009402	-0.880096	0.153641	1.01459e-08	-0.121578	0.0421009	0.00387989	0.00131752	20
Ovary	ENSG00000254184.3	7	TYW1B	72161253	rs35289897	7	72225895	T	C	0.555845	-0.078	0.026	0.003147	1.21848	0.114575	2.05322e-26	-0.0640142	0.0221708	0.00388542	0.0142368	20
Pituitary	ENSG00000175170.10	20	FAM182B	25796481	rs6115458	20	25969265	G	A	0.359375	0.084	0.028	0.002636	0.957827	0.0930453	7.4842e-25	0.0876985	0.0304489	0.00397441	0.162569	13
Ovary	ENSG00000235098.4	1	ANKRD65	1355474	rs1695855	1	1358442	T	C	0.0945946	-0.123	0.04	0.002089	-0.911469	0.112698	6.0796e-16	0.134947	0.0469501	0.00404972	0.0758798	20
Ovary	ENSG00000213760.6	6	ATP6V1G2	31513432	rs2516490	6	31487222	T	C	0.15313	0.109	0.034	0.001163	0.886835	0.138884	1.70911e-10	0.122909	0.0428993	0.00416928	0.360193	13
Ovary	ENSG00000154328.11	8	NEIL2	11636001	rs804271	8	11627214	A	C	0.814832	-0.089	0.029	0.002245	0.598744	0.0780561	1.7108e-14	-0.148645	0.0521674	0.00438053	0.201131	20
Hypothalamus	ENSG00000261390.1	16	RP11-345M22.2	79777541	rs11642757	16	79753467	A	G	0.379742	0.088	0.027	0.001044	-0.625487	0.108776	8.91163e-09	-0.14069	0.0496182	0.00457596	0.185537	20
Pituitary	ENSG00000235098.4	1	ANKRD65	1355474	rs3766165	1	1354594	G	A	0.103093	-0.109	0.036	0.002704	-0.811384	0.104059	6.32276e-15	0.134338	0.0475963	0.00476575	0.366755	17
Ovary	ENSG00000118017.3	3	A4GNT	137846894	rs9819806	3	137868925	T	A	0.594175	-0.077	0.026	0.003124	0.850864	0.0978785	3.528e-18	-0.0904962	0.0322818	0.00505789	0.347423	10
Pituitary	ENSG00000256092.2	12	hsa-mir-8072	123849537	rs76872194	12	123693363	A	C	0.281459	0.095	0.031	0.002036	-1.42792	0.207468	5.87724e-12	-0.0665303	0.0237647	0.00511745	0.221507	20
Ovary	ENSG00000163681.10	3	SLMAP	57828036	rs6445926	3	57723877	G	C	0.478244	-0.081	0.026	0.002039	-0.478111	0.0795765	1.87602e-09	0.169417	0.0612565	0.00568021	0.527394	14
Pituitary	ENSG00000260306.1	16	RP11-645C24.5	21806248	rs4783352	16	21822469	G	A	0.438727	0.089	0.031	0.00439	-0.937086	0.0910662	7.80471e-25	-0.0949753	0.0343447	0.0056861	0.7703	20
Hypothalamus	ENSG00000235098.4	1	ANKRD65	1355474	rs3766165	1	1354594	G	A	0.103093	-0.109	0.036	0.002704	-0.88628	0.135026	5.24576e-11	0.122986	0.0447325	0.0059711	0.50985	18
Pituitary	ENSG00000248794.1	5	CTD-2248H3.1	80538283	rs6893467	5	80555327	C	T	0.014892	-0.318	0.112	0.004635	1.12965	0.106401	2.48691e-26	-0.281503	0.10263	0.00609002	0.214443	15
Pituitary	ENSG00000118017.3	3	A4GNT	137846894	rs6791157	3	137872046	T	C	0.596313	-0.078	0.026	0.003132	0.757448	0.113903	2.93195e-11	-0.102977	0.0376571	0.00624551	0.164747	6
Pituitary	ENSG00000154328.11	8	NEIL2	11636001	rs804271	8	11627214	A	C	0.814832	-0.089	0.029	0.002245	0.391367	0.0662123	3.40468e-09	-0.227408	0.0834919	0.00645525	0.265782	20
Ovary	ENSG00000248794.1	5	CTD-2248H3.1	80538283	rs4704712	5	80544322	C	T	0.0141897	-0.322	0.113	0.004288	1.15162	0.126309	7.68743e-20	-0.279606	0.102803	0.00653181	0.244356	16
Ovary	ENSG00000256092.2	12	hsa-mir-8072	123849537	rs76872194	12	123693363	A	C	0.281459	0.095	0.031	0.002036	-1.17854	0.200942	4.48898e-09	-0.0806082	0.0296779	0.00660552	0.145264	17
Hypothalamus	ENSG00000108592.12	17	FTSJ3	61902082	rs2854214	17	61945449	C	G	0.573189	0.076	0.027	0.005134	0.900062	0.0914928	7.76015e-23	0.0844386	0.0312018	0.00680552	0.687029	20
Pituitary	ENSG00000249476.1	5	CTD-2587M2.1	108617445	rs17161729	5	108660528	C	G	0.559908	0.076	0.027	0.005657	0.980056	0.0997757	8.99954e-23	0.0775466	0.0286583	0.0068119	0.206904	20
Pituitary	ENSG00000183060.11	15	LYSMD4	100267377	rs11631604	15	100273617	C	T	0.408257	-0.077	0.027	0.003771	-0.75387	0.0887816	2.04359e-17	0.10214	0.0377812	0.00686235	0.825731	20
Pituitary	ENSG00000161395.8	17	PGAP3	37840212	rs2934952	17	37832366	A	G	0.375287	0.074	0.026	0.004582	-0.637749	0.0738842	6.04268e-18	-0.116033	0.0429274	0.00687156	0.266053	20
Ovary	ENSG00000272221.1	6	XXbac-BPG181B23.7	31362669	rs34411222	6	31361858	A	G	0.335693	0.081	0.029	0.005554	-1.00286	0.0977176	1.0362e-24	-0.080769	0.0299691	0.00703728	0.0781019	20
Pituitary	ENSG00000272221.1	6	XXbac-BPG181B23.7	31362669	rs34411222	6	31361858	A	G	0.335693	0.081	0.029	0.005554	-0.818373	0.0809555	5.04353e-24	-0.0989769	0.0367639	0.00709764	0.0753059	20
Hypothalamus	ENSG00000215915.5	1	ATAD3C	1395303	rs2291885	1	1367735	A	G	0.915146	0.122	0.041	0.002856	-0.585094	0.0930888	3.27154e-10	-0.208514	0.0775303	0.0071571	0.452551	8
Pituitary	ENSG00000166689.10	11	PLEKHA7	16917916	rs7929923	11	17036466	T	C	0.0238841	-0.236	0.077	0.00208	0.318132	0.0573722	2.93864e-08	-0.74183	0.27655	0.00730866	0.298918	8
Pituitary	ENSG00000250090.1	20	RP13-401N8.3	25817044	rs6050960	20	25857685	G	A	0.362236	0.09	0.032	0.00475	-0.873134	0.101637	8.64423e-18	-0.103077	0.0385637	0.00751986	0.459206	20
Pituitary	ENSG00000174718.7	12	KIAA1551	32129171	rs73294852	12	32125986	G	A	0.0652498	0.121	0.042	0.004124	0.677601	0.0988908	7.28189e-12	0.178571	0.0672393	0.00791308	0.342173	7
Pituitary	ENSG00000266490.1	17	CTD-2349P21.9	29119620	rs9889790	17	29045025	C	T	0.263393	0.098	0.033	0.002758	0.614513	0.10433	3.85955e-09	0.159476	0.0601404	0.00800818	0.865724	14
Pituitary	ENSG00000108592.12	17	FTSJ3	61902082	rs7221573	17	61859390	A	G	0.576347	0.073	0.027	0.006235	0.764393	0.0622591	1.19478e-34	0.0955006	0.0361685	0.00827988	0.56963	20
Ovary	ENSG00000247572.3	5	CKMT2-AS1	80548641	rs6893467	5	80555327	C	T	0.014892	-0.318	0.112	0.004635	0.843838	0.118157	9.22137e-13	-0.37685	0.142832	0.00832937	0.178843	8
Ovary	ENSG00000225905.1	1	RP4-758J18.7	1357960	rs4970449	1	1353632	G	A	0.102353	-0.107	0.036	0.002928	-0.6836	0.119808	1.15812e-08	0.156524	0.0593791	0.00838852	0.0369504	14
Hypothalamus	ENSG00000187456.9	17	RDM1	34251423	rs2735475	17	34258007	C	A	0.226182	0.097	0.033	0.00295	-0.708816	0.119171	2.71607e-09	-0.136848	0.0519314	0.00840954	0.018273	20
Pituitary	ENSG00000122643.14	7	NT5C3A	33078075	rs6462455	7	33109186	A	G	0.609316	-0.083	0.028	0.003096	-0.509614	0.0892302	1.12164e-08	0.162868	0.0619034	0.00851314	0.230867	10
Ovary	ENSG00000167311.9	11	ART5	3661639	rs7128137	11	3663201	G	A	0.537981	-0.091	0.033	0.005425	0.68506	0.0852645	9.39373e-16	-0.132835	0.0509292	0.00910116	0.76828	12
Pituitary	ENSG00000144567.6	2	FAM134A	220045627	rs2385395	2	220049128	T	G	0.289057	-0.083	0.029	0.004349	0.406233	0.0646722	3.35501e-10	-0.204316	0.0784487	0.00920202	0.0445917	16
Pituitary	ENSG00000168803.10	15	ADAL	43634484	rs1549523	15	43624189	T	C	0.459792	0.071	0.026	0.006926	-0.782397	0.0915219	1.24434e-17	-0.0907468	0.0348855	0.00928775	0.245682	20
Pituitary	ENSG00000204520.8	6	MICA	31377224	rs3828881	6	31379549	T	A	0.337305	0.083	0.031	0.006698	-0.699921	0.0649135	4.1704e-27	-0.118585	0.0456358	0.00936306	0.0200858	20
Pituitary	ENSG00000253716.1	8	RP13-582O9.5	144363095	rs1063753	8	144362674	G	C	0.675191	0.078	0.028	0.005901	-0.491373	0.0687043	8.55249e-13	-0.158739	0.0611531	0.00943817	0.654093	20
Pituitary	ENSG00000041802.6	3	LSG1	194377361	rs7617907	3	194402676	T	C	0.186983	-0.088	0.033	0.008143	1.10927	0.106083	1.36693e-25	-0.0793315	0.0307015	0.0097672	0.592435	15
Ovary	ENSG00000138030.8	2	KHK	27316540	rs34732613	2	27254796	C	T	0.772727	0.092	0.032	0.004118	-0.546911	0.0927976	3.77897e-09	-0.168217	0.065101	0.00976772	0.212733	17
Ovary	ENSG00000054282.11	1	SDCCAG8	243541357	rs2484640	1	243462417	T	G	0.725892	0.09	0.031	0.004087	-0.486287	0.0859462	1.53112e-08	-0.185076	0.0716506	0.00979363	0.461405	20
Ovary	ENSG00000120451.6	11	SNX19	130765867	rs12419710	11	130708331	A	G	0.122024	0.097	0.035	0.005115	0.573733	0.0813166	1.7193e-12	0.169068	0.0655415	0.00989263	0.397095	20
Pituitary	ENSG00000129484.9	14	PARP2	20818954	rs3742945	14	20770036	C	T	0.801711	0.09	0.032	0.005471	-0.376594	0.0597923	3.00791e-10	-0.238984	0.0930591	0.0102261	0.747824	20
Hypothalamus	ENSG00000204520.8	6	MICA	31377224	rs17206750	6	31389809	C	T	0.336932	0.085	0.031	0.006419	-0.606913	0.0841813	5.61178e-13	-0.140053	0.0546475	0.0103818	0.0672275	20
Pituitary	ENSG00000204528.3	6	PSORS1C3	31143594	rs34255701	6	31241600	A	G	0.253348	-0.08	0.03	0.00685	1.24518	0.135296	3.46882e-20	-0.0642477	0.0250839	0.0104276	0.00769303	20
Hypothalamus	ENSG00000183060.11	15	LYSMD4	100267377	rs8030331	15	100274144	C	T	0.409226	-0.076	0.027	0.004557	-0.65415	0.106131	7.10989e-10	0.116181	0.0453754	0.0104537	0.444561	20
Ovary	ENSG00000065060.12	6	UHRF1BP1	34805386	rs12177835	6	34792262	G	A	0.483919	-0.08	0.028	0.004233	0.600915	0.104905	1.0152e-08	-0.13313	0.0520702	0.0105657	0.850315	15
Pituitary	ENSG00000261643.1	4	RP11-529E10.6	3505754	rs3182	4	3510598	A	G	0.924571	-0.149	0.054	0.006306	-0.354806	0.0522436	1.11068e-11	0.419948	0.164278	0.0105784	0.0376096	12
Ovary	ENSG00000257225.1	12	RP11-328C8.4	42857199	rs17091074	12	42717811	T	A	0.323398	-0.078	0.029	0.007259	0.93981	0.114473	2.2137e-16	-0.0829955	0.032471	0.0105888	0.645837	20
Ovary	ENSG00000204520.8	6	MICA	31377224	rs1063631	6	31378387	C	T	0.337818	0.083	0.031	0.006942	-0.608921	0.0709462	9.25488e-18	-0.136307	0.0533293	0.01059	0.00377141	20
Pituitary	ENSG00000178093.12	19	TSSK6	19624885	rs8102502	19	19652746	C	T	0.0298954	0.173	0.06	0.003808	0.517496	0.0944015	4.20876e-08	0.334302	0.131003	0.0107146	0.076981	11
Ovary	ENSG00000168803.10	15	ADAL	43634484	rs7168940	15	43633334	T	C	0.473482	0.07	0.026	0.007577	-0.979837	0.122447	1.22293e-15	-0.0714405	0.0279966	0.0107183	0.180753	20
Pituitary	ENSG00000257225.1	12	RP11-328C8.4	42857199	rs17091074	12	42717811	T	A	0.323398	-0.078	0.029	0.007259	0.83894	0.104431	9.47508e-16	-0.0929745	0.0364534	0.0107568	0.744102	20
Pituitary	ENSG00000135597.14	6	REPS1	139267303	rs9389621	6	139141801	T	A	0.844082	0.078	0.029	0.007951	0.518448	0.0662496	5.0491e-15	0.150449	0.0591478	0.0109713	0.809612	20
Pituitary	ENSG00000250490.1	5	CTD-2324F15.2	6325275	rs2250523	5	6371954	C	A	0.451649	-0.07	0.026	0.008089	0.572756	0.0741244	1.10144e-14	-0.122216	0.0480712	0.0110094	0.0269522	20
Ovary	ENSG00000249476.1	5	CTD-2587M2.1	108617445	rs10463600	5	108663636	A	G	0.553313	0.074	0.027	0.006715	0.785603	0.116264	1.4082e-11	0.0941952	0.0370881	0.0110925	0.00608272	20
Hypothalamus	ENSG00000247572.3	5	CKMT2-AS1	80548641	rs28464111	5	80613197	C	T	0.0146287	-0.308	0.113	0.006316	1.03178	0.148029	3.16653e-12	-0.298513	0.117596	0.0111337	0.218629	9
Ovary	ENSG00000260306.1	16	RP11-645C24.5	21806248	rs35478288	16	21825731	G	A	0.430929	0.083	0.031	0.007752	-0.706966	0.0904107	5.30373e-15	-0.117403	0.0463486	0.0113076	0.669798	19
Pituitary	ENSG00000227262.3	6	HCG4B	29894255	rs1611750	6	29814778	G	T	0.0811616	-0.087	0.032	0.007195	0.97304	0.140408	4.20646e-12	-0.0894105	0.0353269	0.0113754	0.0842137	20
Hypothalamus	ENSG00000168803.10	15	ADAL	43634484	rs7175434	15	43628542	C	A	0.459821	0.071	0.026	0.006958	-0.975983	0.145052	1.71426e-11	-0.0727472	0.0287502	0.0113959	0.324911	20
Pituitary	ENSG00000181126.9	6	HLA-V	29762159	rs62390518	6	29916351	T	C	0.292628	0.108	0.04	0.006605	1.19743	0.165157	4.16043e-13	0.0901932	0.035646	0.0113983	0.0274118	20
Ovary	ENSG00000108592.12	17	FTSJ3	61902082	rs6504177	17	61812655	A	G	0.580045	0.071	0.027	0.007322	0.846818	0.0913202	1.80868e-20	0.0838433	0.0331413	0.0114103	0.56414	20
Ovary	ENSG00000127952.12	7	STYXL1	75651489	rs77651535	7	75903444	T	C	0.0501916	0.276	0.098	0.005044	0.793865	0.140122	1.46575e-08	0.347666	0.137858	0.0116717	0.0052818	11
Pituitary	ENSG00000242485.1	1	MRPL20	1340060	rs2275915	1	1342612	C	G	0.872396	0.099	0.036	0.005528	0.362538	0.0576745	3.25893e-10	0.273075	0.108387	0.0117539	0.0857819	9
Ovary	ENSG00000271780.1	14	RP11-1017G21.5	102415223	rs2474673	14	102398751	A	G	0.00714286	0.427	0.157	0.006503	0.718714	0.107753	2.55741e-11	0.594117	0.235908	0.011788	0.121501	9
Pituitary	ENSG00000225415.1	6	RP3-509I19.1	139144449	rs9321680	6	139159382	C	T	0.848136	0.078	0.03	0.008887	0.534101	0.0546401	1.44315e-22	0.14604	0.0581222	0.0119833	0.92875	20
Ovary	ENSG00000117226.7	1	GBP3	89480463	rs10922533	1	89456659	G	C	0.210189	-0.096	0.037	0.009702	-0.948801	0.0969141	1.24141e-22	0.10118	0.0403428	0.0121412	0.440309	20
Pituitary	ENSG00000167311.9	11	ART5	3661639	rs7112533	11	3663273	T	C	0.535941	-0.087	0.033	0.007937	0.698266	0.0868612	9.06686e-16	-0.124594	0.0497365	0.0122421	0.321551	20
Pituitary	ENSG00000120451.6	11	SNX19	130765867	rs139989165	11	130780865	G	A	0.149926	0.084	0.033	0.01153	1.27397	0.0938583	5.76383e-42	0.0659356	0.0263548	0.0123549	0.158427	20
Ovary	ENSG00000041802.6	3	LSG1	194377361	rs3821403	3	194369580	A	C	0.184896	-0.088	0.034	0.009591	1.02437	0.106291	5.55594e-22	-0.0859065	0.0343672	0.0124312	0.449759	13
Pituitary	ENSG00000197728.5	12	RPS26	56436876	rs1131017	12	56435929	G	C	0.7769	-0.083	0.033	0.01268	-1.17247	0.068342	5.67536e-66	0.0707907	0.0284466	0.0128265	0.0109773	20
Ovary	ENSG00000197728.5	12	RPS26	56436876	rs1131017	12	56435929	G	C	0.7769	-0.083	0.033	0.01268	-1.18222	0.0755899	3.89239e-55	0.0702069	0.0282722	0.0130191	0.00492104	20
Pituitary	ENSG00000187145.10	1	MRPS21	150273851	rs1747927	1	150284940	T	C	0.805825	0.074	0.029	0.01188	-0.601453	0.0558023	4.35986e-27	-0.123035	0.0495494	0.013025	0.0643325	20
Hypothalamus	ENSG00000068745.10	3	IP6K2	48751611	rs72929172	3	48731961	G	A	0.762581	0.079	0.029	0.006571	0.895757	0.1494	2.02624e-09	0.0881936	0.0355598	0.0131328	0.0259947	13
Hypothalamus	ENSG00000248794.1	5	CTD-2248H3.1	80538283	rs59132806	5	80536510	C	T	0.0141897	-0.305	0.112	0.006623	0.831638	0.139309	2.37667e-09	-0.366746	0.148025	0.0132268	0.31389	12
Hypothalamus	ENSG00000260306.1	16	RP11-645C24.5	21806248	rs35478288	16	21825731	G	A	0.430929	0.083	0.031	0.007752	-0.773098	0.118284	6.32131e-11	-0.10736	0.0433324	0.0132271	0.716068	20
Pituitary	ENSG00000087191.8	17	PSMC5	61907205	rs2137144	17	61805607	A	G	0.579672	0.071	0.027	0.007449	0.392952	0.0543425	4.79377e-13	0.180684	0.0731131	0.0134626	0.520799	20
Pituitary	ENSG00000181027.6	19	FKRP	47264767	rs10416300	19	47227327	A	C	0.322593	0.07	0.027	0.009929	-0.516037	0.0635795	4.80199e-16	-0.135649	0.0549263	0.0135242	0.477633	20
Pituitary	ENSG00000117226.7	1	GBP3	89480463	rs12121223	1	89481583	T	C	0.212426	-0.088	0.035	0.01237	-0.935044	0.0710651	1.5397e-39	0.0941132	0.0381087	0.0135264	0.548445	20
Hypothalamus	ENSG00000197728.5	12	RPS26	56436876	rs1131017	12	56435929	G	C	0.7769	-0.083	0.033	0.01268	-1.0084	0.0797913	1.3039e-36	0.0823086	0.0333669	0.0136336	0.0157831	20
Pituitary	ENSG00000055955.11	3	ITIH4	52855873	rs4687663	3	52870618	A	T	0.301564	-0.069	0.027	0.01009	0.925526	0.0987512	7.09666e-21	-0.0745522	0.0302376	0.0136806	0.672059	20
Ovary	ENSG00000161180.6	22	CCDC116	21989310	rs5754323	22	21957992	C	T	0.528882	0.07	0.026	0.007508	-0.636412	0.104014	9.44575e-10	-0.109992	0.0446343	0.0137287	0.531032	7
Hypothalamus	ENSG00000096872.11	9	IFT74	27009649	rs60281060	9	27069976	C	T	0.657665	0.076	0.029	0.008264	1.06447	0.149919	1.24496e-12	0.071397	0.0290401	0.0139493	0.144769	20
Pituitary	ENSG00000155393.8	16	HEATR3	50120075	rs10852606	16	50128872	C	T	0.642644	0.068	0.027	0.01241	0.967875	0.0854489	9.65067e-30	0.070257	0.0285774	0.0139527	0.603183	20
Ovary	ENSG00000169826.6	10	CSGALNACT2	43657345	rs1270015	10	43698240	T	G	0.465449	0.066	0.026	0.01156	1.0998	0.120202	5.71259e-20	0.0600109	0.0245336	0.0144424	0.0620312	20
Hypothalamus	ENSG00000169826.6	10	CSGALNACT2	43657345	rs1270015	10	43698240	T	G	0.465449	0.066	0.026	0.01156	0.789146	0.0892808	9.66473e-19	0.0836347	0.0342788	0.0146939	0.0863856	20
Pituitary	ENSG00000196126.6	6	HLA-DRB1	32552085	rs9271066	6	32575631	G	A	0.818284	-0.083	0.031	0.006739	-0.383576	0.0659371	5.98047e-09	0.216385	0.0889675	0.0150083	0.0258571	20
Ovary	ENSG00000120693.9	13	SMAD9	37456935	rs9576132	13	37480201	C	T	0.323083	-0.073	0.028	0.009011	0.574675	0.087369	4.78234e-11	-0.127028	0.052411	0.0153636	0.320931	6
Ovary	ENSG00000243323.1	1	PTPRVP	202147881	rs12691507	1	202134974	A	G	0.438065	0.081	0.03	0.008003	-0.463167	0.0846508	4.46238e-08	-0.174883	0.0722284	0.0154673	0.189905	9
Pituitary	ENSG00000168291.8	3	PDHB	58416470	rs67644593	3	58469000	G	A	0.761183	-0.081	0.031	0.01004	0.328786	0.0518725	2.32244e-10	-0.246361	0.101984	0.0157053	0.178448	20
Hypothalamus	ENSG00000253716.1	8	RP13-582O9.5	144363095	rs2293923	8	144357992	G	A	0.679189	0.075	0.028	0.007417	-0.497185	0.0894213	2.6973e-08	-0.150849	0.0625116	0.0158158	0.760573	20
Ovary	ENSG00000229759.1	3	MRPS18AP1	48297958	rs1045482	3	48312229	G	A	0.279087	-0.079	0.031	0.01018	0.796948	0.107156	1.02789e-13	-0.0991282	0.0411186	0.0159181	0.280157	20
Hypothalamus	ENSG00000117226.7	1	GBP3	89480463	rs10493821	1	89475135	T	C	0.212426	-0.089	0.036	0.01258	-0.93118	0.0856718	1.61697e-27	0.0955777	0.0396481	0.0159241	0.744694	20
Hypothalamus	ENSG00000166750.5	17	SLFN5	33585364	rs11080327	17	33571546	A	G	0.549851	-0.066	0.026	0.01232	0.574526	0.0760998	4.36454e-14	-0.114877	0.0477443	0.0161242	0.568684	14
Pituitary	ENSG00000254614.1	11	AP003068.23	64947117	rs12422027	11	64948555	G	A	0.276866	0.067	0.027	0.01348	-0.855861	0.0900652	2.04559e-21	-0.0782837	0.0326051	0.0163517	0.310948	17
Hypothalamus	ENSG00000055955.11	3	ITIH4	52855873	rs2071041	3	52864693	G	T	0.303053	-0.069	0.027	0.009742	0.828296	0.119163	3.62778e-12	-0.0833036	0.0347303	0.0164586	0.780573	20
Ovary	ENSG00000055955.11	3	ITIH4	52855873	rs6803519	3	52889771	T	C	0.298479	-0.069	0.027	0.01049	0.658418	0.0978349	1.69793e-11	-0.104797	0.0438644	0.0168895	0.762008	20
Hypothalamus	ENSG00000116205.6	1	TCEANC2	54548726	rs1329780	1	54580012	C	T	0.05273	-0.201	0.076	0.008348	-0.800228	0.144966	3.38825e-08	0.251178	0.105311	0.0170737	0.267701	8
Pituitary	ENSG00000139531.8	12	SUOX	56395694	rs10876870	12	56478002	C	A	0.765957	-0.083	0.033	0.01128	0.552148	0.0735194	5.9021e-14	-0.150322	0.0630291	0.0170809	0.0225958	19
Pituitary	ENSG00000146386.7	6	ABRACL	139357129	rs2017360	6	139159206	T	G	0.847843	0.078	0.03	0.008858	0.489878	0.0817982	2.11317e-09	0.159223	0.0667619	0.0170818	0.545302	14
Hypothalamus	ENSG00000155393.8	16	HEATR3	50120075	rs8051902	16	50099777	T	C	0.643177	0.067	0.027	0.01168	1.00838	0.117636	1.01662e-17	0.0664432	0.027875	0.0171435	0.75256	20
Ovary	ENSG00000155393.8	16	HEATR3	50120075	rs12926346	16	50130045	A	G	0.642857	0.067	0.027	0.01356	0.548242	0.0668706	2.43298e-16	0.122209	0.0514547	0.0175455	0.49397	20
Ovary	ENSG00000166750.5	17	SLFN5	33585364	rs11080327	17	33571546	A	G	0.549851	-0.066	0.026	0.01232	0.428786	0.065079	4.43684e-11	-0.153923	0.064981	0.0178489	0.361711	6
Pituitary	ENSG00000166923.6	15	GREM1	33024880	rs3743103	15	33025627	T	C	0.620019	0.069	0.027	0.009054	0.716864	0.115298	5.05236e-10	0.0962526	0.0407215	0.0180945	0.919179	12
Pituitary	ENSG00000169826.6	10	CSGALNACT2	43657345	rs715106	10	43616751	A	C	0.534624	-0.063	0.026	0.01589	-0.803147	0.075061	1.01865e-26	0.0784414	0.0331924	0.0181161	0.0454784	20
Pituitary	ENSG00000128573.18	7	FOXP2	114030104	rs7794413	7	114192545	C	T	0.444536	0.072	0.029	0.01274	-0.518533	0.0696821	9.96147e-14	-0.138853	0.0589577	0.018516	0.392372	12
Hypothalamus	ENSG00000087191.8	17	PSMC5	61907205	rs3760256	17	61821161	G	A	0.579613	0.07	0.027	0.008111	0.371898	0.0661653	1.90144e-08	0.188224	0.0799515	0.0185615	0.666278	19
Ovary	ENSG00000141295.9	17	SCRN2	45916889	rs9895764	17	45927961	G	C	0.070615	0.14	0.055	0.01107	-0.428613	0.0714591	1.99739e-09	-0.326635	0.139398	0.0191201	0.577315	11
Hypothalamus	ENSG00000227354.2	13	RBM26-AS1	79989453	rs9565509	13	80057831	T	C	0.171875	0.092	0.036	0.01125	1.27572	0.218553	5.31089e-09	0.0721161	0.0308054	0.0192309	0.792491	8
Ovary	ENSG00000235821.1	6	IFITM4P	29718715	rs3129091	6	29663407	T	C	0.574088	-0.065	0.026	0.01401	-0.602316	0.0908471	3.35693e-11	0.107917	0.0461336	0.0193238	0.0208354	20
Pituitary	ENSG00000108587.10	17	GOSR1	28829495	rs758722	17	28771495	C	T	0.814594	-0.08	0.032	0.01269	-0.36264	0.0548733	3.87763e-11	0.220604	0.0943446	0.0193725	0.0172144	20
Pituitary	ENSG00000197043.9	5	ANXA6	150508858	rs1862362	5	150530679	G	A	0.7716	0.087	0.034	0.01053	0.308807	0.0539207	1.0219e-08	0.281729	0.120591	0.0194788	0.192103	9
Hypothalamus	ENSG00000231421.3	17	AC006050.2	28901985	rs419354	17	28949990	T	G	0.110491	0.085	0.035	0.01438	1.00012	0.118889	4.02409e-17	0.0849898	0.036425	0.0196333	0.460137	15
Pituitary	ENSG00000255455.2	11	RP11-890B15.3	130738145	rs11222385	11	130779052	A	G	0.160954	0.081	0.033	0.0144	0.534572	0.0713666	6.86057e-14	0.151523	0.0649615	0.019674	0.0941595	20
Ovary	ENSG00000254614.1	11	AP003068.23	64947117	rs12422027	11	64948555	G	A	0.276866	0.067	0.027	0.01348	-0.864107	0.130176	3.17951e-11	-0.0775367	0.0333581	0.0201053	0.350242	10
Ovary	ENSG00000181027.6	19	FKRP	47264767	rs10425955	19	47216015	A	G	0.327807	0.068	0.027	0.01217	-0.522516	0.0867194	1.68726e-09	-0.13014	0.0560054	0.0201418	0.590464	20
Ovary	ENSG00000084072.12	1	PPIE	40193720	rs12094291	1	40226046	A	G	0.260463	0.076	0.032	0.01599	1.12938	0.101963	1.63392e-28	0.0672936	0.0289782	0.0202213	0.268293	17
Pituitary	ENSG00000228261.1	10	RP11-127L20.3	106084944	rs505701	10	106073566	C	T	0.180532	0.073	0.03	0.01521	-0.663643	0.0883341	5.78424e-14	-0.109999	0.047517	0.0206163	0.420842	20
Hypothalamus	ENSG00000108384.10	17	RAD51C	56790818	rs35245220	17	56510305	A	G	0.154861	-0.075	0.031	0.01507	-0.881781	0.111188	2.18135e-15	0.0850551	0.0367557	0.0206639	0.59268	18
Hypothalamus	ENSG00000228261.1	10	RP11-127L20.3	106084944	rs505701	10	106073566	C	T	0.180532	0.073	0.03	0.01521	-0.885325	0.12423	1.02955e-12	-0.0824556	0.0358067	0.0212904	0.300924	20
Hypothalamus	ENSG00000251405.2	5	CTB-109A12.1	156838324	rs112388799	5	156867168	C	T	0.0262357	-0.168	0.069	0.01528	0.893107	0.126961	1.99967e-12	-0.188107	0.0817552	0.0213996	0.0972567	20
Pituitary	ENSG00000141295.9	17	SCRN2	45916889	rs6503875	17	45915395	C	T	0.0555142	0.142	0.057	0.01341	-0.447373	0.0754142	2.98881e-09	-0.317409	0.138189	0.0216239	0.4679	18
Hypothalamus	ENSG00000164048.9	3	ZNF589	48311666	rs7619865	3	48370580	A	G	0.289474	-0.075	0.031	0.01559	0.839966	0.115169	3.0243e-13	-0.0892893	0.0388839	0.0216582	0.289634	18
Ovary	ENSG00000125485.13	9	DDX31	135506902	rs3739905	9	135521679	T	C	0.439153	0.064	0.027	0.01894	0.85415	0.0943567	1.39921e-19	0.0749283	0.0326761	0.0218445	0.159357	15
Pituitary	ENSG00000084072.12	1	PPIE	40193720	rs9787249	1	40212878	A	G	0.260789	0.072	0.031	0.01988	1.06537	0.081235	2.71397e-39	0.0675822	0.0295507	0.0221962	0.158433	17
Pituitary	ENSG00000272501.1	6	XXbac-BPG299F13.17	31164395	rs9263948	6	31181025	T	C	0.135417	0.143	0.06	0.01726	0.977928	0.121598	8.81674e-16	0.146228	0.0639917	0.0223068	0.541283	20
Pituitary	ENSG00000187987.5	6	ZSCAN23	28405493	rs853684	6	28294550	C	T	0.598958	0.068	0.028	0.0143	0.476147	0.070934	1.91267e-11	0.142813	0.0625358	0.0223891	0.000300917	20
Pituitary	ENSG00000136875.8	9	PRPF4	116046404	rs4979236	9	116118717	A	G	0.0686356	0.136	0.058	0.01923	0.811439	0.0837291	3.2851e-22	0.167603	0.0735404	0.0226631	0.195383	20
Ovary	ENSG00000162946.16	1	DISC1	231969789	rs11588004	1	231989196	G	A	0.393698	-0.067	0.027	0.01383	0.491356	0.085519	9.16079e-09	-0.136357	0.059856	0.0227211	0.843221	5
Pituitary	ENSG00000263603.1	17	CTD-2349P21.5	29057353	rs216405	17	28908743	T	G	0.888021	-0.087	0.035	0.0129	0.7327	0.129814	1.65916e-08	-0.118739	0.0521957	0.0229133	0.677627	14
Pituitary	ENSG00000155749.8	2	ALS2CR12	202187557	rs7560328	2	202164837	C	A	0.685615	0.068	0.028	0.01356	-0.442518	0.0683127	9.30545e-11	-0.153666	0.0675748	0.0229652	0.177841	20
Ovary	ENSG00000099984.6	22	GSTT2	24324222	rs79213832	22	24313954	G	A	0.0342262	0.177	0.073	0.01494	1.15186	0.177869	9.42582e-11	0.153665	0.0676723	0.0231642	0.0202091	3
Pituitary	ENSG00000169752.12	15	NRG4	76290223	rs4886747	15	76151081	A	G	0.843198	0.091	0.038	0.01646	0.614306	0.0859769	8.99905e-13	0.148135	0.0652404	0.0231713	0.624816	19
Pituitary	ENSG00000250208.2	12	FZD10-AS1	130640847	rs4760083	12	130642976	A	G	0.71364	0.077	0.031	0.01207	-0.3518	0.0634087	2.88738e-08	-0.218874	0.096546	0.0233874	0.755807	4
Ovary	ENSG00000226363.3	2	AC009336.24	177043444	rs6710370	2	177045969	C	T	0.75075	0.076	0.032	0.01607	-0.985161	0.132662	1.11848e-13	-0.0771448	0.0341028	0.0236896	0.421397	17
Pituitary	ENSG00000263400.2	17	CTC-297N7.5	10675787	rs10521170	17	10637130	A	G	0.392113	0.069	0.029	0.0194	-0.48286	0.0681419	1.37953e-12	-0.142899	0.063354	0.0240984	0.145644	20
Ovary	ENSG00000096872.11	9	IFT74	27009649	rs10967682	9	27050861	T	A	0.647426	0.069	0.029	0.02021	1.14187	0.164115	3.45765e-12	0.0604272	0.0268409	0.0243657	0.0218891	20
Hypothalamus	ENSG00000247903.1	12	RP11-421F16.3	27128517	rs147609881	12	27153533	T	C	0.0671875	-0.142	0.061	0.01906	-1.78611	0.202533	1.15618e-18	0.0795024	0.0353222	0.0243998	0.033407	8
Pituitary	ENSG00000247903.1	12	RP11-421F16.3	27128517	rs147609881	12	27153533	T	C	0.0671875	-0.142	0.061	0.01906	-1.23313	0.142613	5.30268e-18	0.115154	0.051229	0.0245869	0.029473	8
Hypothalamus	ENSG00000155749.8	2	ALS2CR12	202187557	rs7560328	2	202164837	C	A	0.685615	0.068	0.028	0.01356	-0.381345	0.0654783	5.74573e-09	-0.178316	0.0795523	0.0249939	0.173337	11
Pituitary	ENSG00000143387.8	1	CTSK	150774741	rs1081512	1	150881663	A	G	0.408819	-0.067	0.028	0.01604	-0.386137	0.0613875	3.17152e-10	0.173514	0.0775827	0.0253193	0.0599688	20
Ovary	ENSG00000197140.10	8	ADAM32	39053469	rs28868044	8	38920389	A	G	0.755522	0.065	0.028	0.02022	0.760141	0.0929132	2.81049e-16	0.0855104	0.0382895	0.0255316	0.282184	20
Pituitary	ENSG00000269918.1	8	AF131215.9	10963207	rs6601563	8	10967122	T	C	0.0382286	-0.203	0.084	0.01609	-0.345449	0.0596237	6.8802e-09	0.587641	0.263467	0.0257197	0.0204167	20
Pituitary	ENSG00000151348.9	11	EXT2	44192039	rs2074038	11	44087989	T	G	0.290551	-0.077	0.033	0.01872	0.80931	0.107828	6.11779e-14	-0.0951428	0.0427005	0.0258709	0.143061	7
Hypothalamus	ENSG00000084072.12	1	PPIE	40193720	rs9787249	1	40212878	A	G	0.260789	0.072	0.031	0.01988	0.733951	0.0929816	2.93814e-15	0.0980992	0.0440276	0.0258718	0.419961	14
Pituitary	ENSG00000122085.12	2	MTERFD2	242026665	rs2067987	2	242027926	A	T	0.369403	-0.064	0.028	0.02392	-1.27171	0.133845	2.07147e-21	0.0503259	0.0226457	0.0262621	0.1288	17
Pituitary	ENSG00000145217.9	4	SLC26A1	980044	rs3822020	4	985727	G	A	0.650478	-0.075	0.033	0.02306	-0.849061	0.0801823	3.34685e-26	0.0883329	0.0397516	0.0262751	0.0888461	20
Pituitary	ENSG00000213780.6	6	GTF2H4	30878922	rs114311128	6	30789485	A	T	0.0409226	-0.134	0.058	0.0213	1.71239	0.213081	9.25583e-16	-0.0782532	0.0352427	0.026391	0.434979	8
Hypothalamus	ENSG00000137103.12	9	TMEM8B	35835492	rs10738948	9	35833448	C	T	0.768302	-0.063	0.027	0.02279	-0.536285	0.0753709	1.11685e-12	0.117475	0.0529844	0.0266121	0.0525194	20
Pituitary	ENSG00000163938.12	3	GNL3	52721838	rs2019065	3	52809525	C	T	0.348962	-0.062	0.026	0.01722	-0.248192	0.0412364	1.75763e-09	0.249807	0.11268	0.0266262	0.594308	20
Ovary	ENSG00000082482.9	1	KCNK2	215294777	rs2601640	1	215187356	C	T	0.507853	0.061	0.026	0.02144	-0.675319	0.105599	1.60409e-10	-0.0903277	0.0410094	0.0276225	0.788478	19
Hypothalamus	ENSG00000233885.3	3	YEATS2-AS1	183526253	rs263025	3	183527618	C	T	0.484103	0.06	0.026	0.02147	0.577489	0.0809855	9.98077e-13	0.103898	0.0473215	0.028122	0.316363	20
Pituitary	ENSG00000204644.5	6	ZFP57	29644528	rs2747431	6	29648564	T	C	0.500744	-0.058	0.026	0.02775	1.26331	0.105612	5.63502e-33	-0.0459111	0.0209357	0.0283102	0.00446144	20
Pituitary	ENSG00000178852.11	17	EFCAB13	45459667	rs7206971	17	45425115	A	G	0.273068	0.066	0.029	0.02518	0.626433	0.0791354	2.45346e-15	0.105358	0.0481691	0.0287236	0.0232105	20
Hypothalamus	ENSG00000083099.6	6	LYRM2	90313167	rs17294425	6	90442119	C	T	0.0394639	0.171	0.073	0.01842	0.614012	0.100626	1.04812e-09	0.278496	0.12735	0.0287527	0.493179	15
Hypothalamus	ENSG00000156711.12	6	MAPK13	36101714	rs12210946	6	36098130	A	G	0.0325355	0.195	0.083	0.01883	0.460647	0.0772293	2.45139e-09	0.423318	0.193655	0.0288201	0.33611	7
Ovary	ENSG00000196139.7	10	AKR1C3	5113712	rs12764498	10	5042294	C	T	0.0459337	0.187	0.079	0.01804	0.863116	0.151665	1.26333e-08	0.216657	0.0991306	0.0288471	0.0163305	12
Pituitary	ENSG00000264538.2	17	SUZ12P	29077121	rs9899137	17	29056395	C	G	0.121088	0.076	0.034	0.02574	-1.09403	0.107077	1.66024e-24	-0.0694679	0.0318128	0.0289882	0.16653	14
Hypothalamus	ENSG00000251129.1	4	RP11-734I18.1	32078023	rs6553983	4	32005439	T	C	0.835782	0.065	0.029	0.02537	-1.39507	0.145648	9.86217e-22	-0.0465926	0.021349	0.0290783	0.270116	17
Ovary	ENSG00000259531.2	15	RP11-295H24.3	49658101	rs17476940	15	49624784	C	G	0.0450149	0.115	0.05	0.0225	0.803959	0.117894	9.14477e-12	0.143042	0.0656343	0.0293034	0.156692	5
Pituitary	ENSG00000227354.2	13	RBM26-AS1	79989453	rs2296286	13	79980609	A	C	0.175644	0.08	0.036	0.02395	1.45784	0.137111	2.10361e-26	0.0548757	0.0252276	0.0296136	0.118599	14
Ovary	ENSG00000262580.1	17	RP11-334C17.5	78177110	rs7503034	17	78184393	T	C	0.432664	0.065	0.029	0.0262	0.806883	0.0898435	2.68355e-19	0.0805569	0.0370432	0.0296543	0.369168	20
Pituitary	ENSG00000100583.4	14	SAMD15	77850436	rs12435136	14	77856184	A	G	0.0584512	0.178	0.077	0.01977	0.366999	0.0574474	1.67588e-10	0.485015	0.223124	0.0297239	0.0382616	16
Pituitary	ENSG00000263063.1	17	RP11-388C12.1	80672957	rs902100	17	80667320	C	T	0.869442	-0.126	0.055	0.02213	-0.766851	0.111443	5.93984e-12	0.164308	0.0755923	0.0297344	0.453219	20
Ovary	ENSG00000227354.2	13	RBM26-AS1	79989453	rs2296286	13	79980609	A	C	0.175644	0.08	0.036	0.02395	1.51782	0.146534	3.8446e-25	0.0527072	0.0242579	0.0297968	0.154391	9
Pituitary	ENSG00000246982.2	6	RP1-179N16.6	36139728	rs9470228	6	36163941	T	C	0.953753	-0.112	0.048	0.01996	-0.497185	0.0842186	3.55863e-09	0.225268	0.103811	0.030008	0.542179	7
Ovary	ENSG00000264538.2	17	SUZ12P	29077121	rs9899137	17	29056395	C	G	0.121088	0.076	0.034	0.02574	-0.874331	0.0971334	2.2297e-19	-0.0869236	0.040068	0.030052	0.0965326	16
Ovary	ENSG00000247903.1	12	RP11-421F16.3	27128517	rs147609881	12	27153533	T	C	0.0671875	-0.142	0.061	0.01906	-1.37843	0.235297	4.67748e-09	0.103016	0.047619	0.0305157	0.134016	6
Hypothalamus	ENSG00000169752.12	15	NRG4	76290223	rs985849	15	76261993	T	C	0.84354	0.089	0.039	0.02287	0.70077	0.103293	1.16633e-11	0.127003	0.0587172	0.0305439	0.302665	12
Ovary	ENSG00000149089.8	11	APIP	34906343	rs10768108	11	34999745	G	C	0.765019	-0.071	0.031	0.02006	0.709829	0.108119	5.19531e-11	-0.100024	0.0462537	0.0305789	0.159337	20
Ovary	ENSG00000204644.5	6	ZFP57	29644528	rs2747431	6	29648564	T	C	0.500744	-0.058	0.026	0.02775	0.949463	0.107801	1.27927e-18	-0.0610872	0.0282486	0.0305808	0.00106113	20
Ovary	ENSG00000227262.3	6	HCG4B	29894255	rs2523769	6	29811022	C	A	0.499628	0.059	0.026	0.02301	-0.8832	0.123984	1.05238e-12	-0.0668025	0.030896	0.0306048	0.034549	20
Pituitary	ENSG00000138074.10	2	SLC5A6	27429094	rs62128743	2	27390169	G	A	0.147597	-0.101	0.043	0.01973	-0.38324	0.0694961	3.4967e-08	0.263542	0.121955	0.0306969	0.296734	9
Pituitary	ENSG00000181333.11	11	HEPHL1	93800722	rs1138800	11	93862493	C	A	0.624628	0.062	0.028	0.02799	0.998672	0.110258	1.33361e-19	0.0620824	0.0288629	0.0314806	0.0348763	20
Hypothalamus	ENSG00000072864.8	16	NDE1	15778667	rs55871015	16	15810211	A	G	0.350818	0.062	0.027	0.02004	-0.360012	0.0595894	1.5265e-09	-0.172216	0.0802321	0.0318347	0.611155	19
Pituitary	ENSG00000145214.9	4	DGKQ	966679	rs62294491	4	969111	T	C	0.112024	-0.086	0.037	0.02163	-0.579932	0.103758	2.28051e-08	0.148293	0.0690974	0.0318612	0.363229	19
Ovary	ENSG00000228252.4	3	COL6A4P2	129962157	rs9880123	3	129934118	G	T	0.285342	-0.072	0.032	0.02474	-0.489574	0.0691129	1.40367e-12	0.147067	0.068581	0.0319989	0.870854	20
Pituitary	ENSG00000243709.1	1	LEFTY1	226086532	rs73131849	1	226108200	T	C	0.0857605	0.124	0.055	0.02586	-0.745268	0.110561	1.57534e-11	-0.166383	0.0778173	0.0325067	0.0309267	13
Hypothalamus	ENSG00000108556.7	17	CHRNE	4803863	rs72835069	17	4814117	A	G	0.0305891	-0.103	0.045	0.02184	1.14333	0.191579	2.40279e-09	-0.0900877	0.0421542	0.0325899	0.321439	19
Pituitary	ENSG00000118690.8	6	ARMC2	109232402	rs2252345	6	109244436	A	G	0.581404	0.057	0.026	0.02915	-0.667542	0.0702795	2.1317e-21	-0.0853879	0.0399729	0.0326674	0.108225	15
Ovary	ENSG00000181333.11	11	HEPHL1	93800722	rs1138800	11	93862493	C	A	0.624628	0.062	0.028	0.02799	1.04085	0.129739	1.03501e-15	0.0595667	0.0279069	0.0328038	0.234124	18
Ovary	ENSG00000145217.9	4	SLC26A1	980044	rs11936407	4	987276	C	T	0.65394	-0.072	0.033	0.02914	-1.03592	0.103633	1.58657e-23	0.0695034	0.0326057	0.0330371	0.220012	20
Hypothalamus	ENSG00000055950.12	10	MRPL43	102738169	rs3740484	10	102747363	T	G	0.553943	0.06	0.026	0.02394	0.415386	0.0750204	3.0774e-08	0.144444	0.0678111	0.0331639	0.851475	9
Hypothalamus	ENSG00000264538.2	17	SUZ12P	29077121	rs77171603	17	29064291	T	C	0.119492	0.075	0.034	0.02563	-1.27478	0.155905	2.91898e-16	-0.0588337	0.0276248	0.033193	0.103361	13
Hypothalamus	ENSG00000235875.3	13	ARHGEF7-AS2	111766532	rs55688446	13	111745820	T	C	0.830181	0.075	0.033	0.02309	-0.597554	0.09971	2.06105e-09	-0.125512	0.059063	0.0335827	0.666975	18
Ovary	ENSG00000161929.10	17	SCIMP	5125205	rs2439945	17	5124462	T	C	0.0933532	0.103	0.045	0.0233	0.631524	0.111892	1.66102e-08	0.163098	0.0768928	0.0339131	0.00492222	9
Hypothalamus	ENSG00000198502.5	6	HLA-DRB5	32491592	rs3129750	6	32581515	A	G	0.822545	-0.072	0.033	0.03113	-1.04357	0.116026	2.37783e-19	0.0689939	0.0325393	0.0339786	0.00362044	20
Pituitary	ENSG00000130332.10	19	LSM7	2325064	rs3795039	19	2329603	G	C	0.323906	0.062	0.028	0.02706	0.39486	0.0539199	2.42341e-13	0.157018	0.074082	0.0340471	0.62395	15
Ovary	ENSG00000243753.1	6	HLA-L	30231044	rs2394948	6	31221525	G	C	0.600828	-0.062	0.027	0.02175	0.523749	0.0951279	3.67636e-08	-0.118377	0.0558554	0.0340608	0.0138511	18
Pituitary	ENSG00000262580.1	17	RP11-334C17.5	78177110	rs709678	17	78183411	C	T	0.561756	-0.063	0.029	0.03239	-0.778677	0.0808307	5.77652e-22	0.0809065	0.0381779	0.0340738	0.149349	18
Ovary	ENSG00000090372.10	19	STRN4	47236507	rs184341	19	47241217	A	G	0.341146	0.066	0.029	0.02152	0.457551	0.0790859	7.22991e-09	0.144246	0.0681085	0.0341844	0.373206	20
Pituitary	ENSG00000083099.6	6	LYRM2	90313167	rs11754617	6	90386080	C	T	0.0401786	0.166	0.073	0.02275	0.414124	0.0718934	8.39903e-09	0.400846	0.189514	0.0344194	0.459416	12
Ovary	ENSG00000185187.8	11	SIGIRR	411556	rs10902157	11	394005	C	T	0.44274	-0.066	0.03	0.02849	0.778547	0.101839	2.09183e-14	-0.0847733	0.0400971	0.0344984	0.776484	9
Ovary	ENSG00000235209.1	22	CTA-150C2.13	39318972	rs5750695	22	39291257	C	T	0.876396	-0.079	0.036	0.02596	0.856259	0.108923	3.80725e-15	-0.0922618	0.0436508	0.0345464	0.18557	20
Hypothalamus	ENSG00000249109.1	5	RP11-1026M7.2	177215297	rs6886539	5	177059130	G	T	0.412882	-0.065	0.029	0.0244	-0.696658	0.111157	3.67264e-10	0.0933026	0.0442093	0.0348174	0.840418	11
Pituitary	ENSG00000198502.5	6	HLA-DRB5	32491592	rs9271152	6	32577531	G	T	0.822545	-0.071	0.033	0.03242	-1.20746	0.111802	3.44254e-27	0.0588011	0.0278671	0.0348538	0.00290427	20
Pituitary	ENSG00000171853.11	2	TRAPPC12	3436155	rs10176868	2	3383662	T	C	0.260341	-0.065	0.029	0.02327	-0.319565	0.0511209	4.07407e-10	0.203402	0.0964054	0.0348707	0.706672	16
Ovary	ENSG00000198502.5	6	HLA-DRB5	32491592	rs9270986	6	32574060	C	A	0.822173	-0.071	0.033	0.03225	-1.29793	0.125177	3.44103e-25	0.0547025	0.0259667	0.0351487	0.00749457	20
Pituitary	ENSG00000272047.1	6	GTF2H5	158604880	rs6919700	6	158604697	A	G	0.314083	0.062	0.028	0.03032	0.442851	0.0652591	1.15253e-11	0.140002	0.0665075	0.0352865	0.573343	20
Ovary	ENSG00000165650.7	10	PDZD8	119087489	rs363230	10	119029515	T	C	0.524926	0.061	0.027	0.02471	0.273562	0.0475176	8.55864e-09	0.222984	0.106026	0.0354559	0.875178	8
Ovary	ENSG00000182093.10	21	WRB	40776312	rs2837001	21	40763895	C	T	0.758234	0.076	0.035	0.02987	-0.641488	0.0789962	4.64299e-16	-0.118475	0.0564776	0.0359293	0.139994	20
Hypothalamus	ENSG00000110169.6	11	HPX	6458063	rs12806581	11	6465896	G	A	0.0517979	0.101	0.045	0.02431	-0.773288	0.131242	3.81319e-09	-0.130611	0.0622721	0.0359559	0.0229386	9
Pituitary	ENSG00000232445.1	7	RP11-132A1.4	100952946	rs73180986	7	100958965	G	C	0.0831469	-0.102	0.045	0.02473	0.974918	0.177498	3.96136e-08	-0.104624	0.0499337	0.0361477	0.993086	10
Pituitary	ENSG00000187824.4	17	TMEM220	10617982	rs453318	17	10632174	G	A	0.393284	0.065	0.029	0.02279	-0.325636	0.0557148	5.07513e-09	-0.199609	0.0953805	0.0363697	0.26896	12
Pituitary	ENSG00000039139.9	5	DNAH5	13817546	rs6870773	5	14035079	T	C	0.224406	0.074	0.033	0.02577	0.359811	0.0635543	1.50075e-08	0.205664	0.0986471	0.0370837	0.222123	12
Hypothalamus	ENSG00000254614.1	11	AP003068.23	64947117	rs17881590	11	64966168	T	C	0.233333	0.061	0.028	0.02902	-0.951008	0.132444	6.94724e-13	-0.0641425	0.0307677	0.0370938	0.380981	20
Hypothalamus	ENSG00000262580.1	17	RP11-334C17.5	78177110	rs709678	17	78183411	C	T	0.561756	-0.063	0.029	0.03239	-0.659397	0.0906782	3.54642e-13	0.0955418	0.0459002	0.0373869	0.268138	17
Pituitary	ENSG00000242578.1	3	RP11-469J4.3	170132351	rs12486850	3	170122676	A	G	0.564981	0.06	0.027	0.02565	0.717482	0.120829	2.88511e-09	0.0836258	0.0401805	0.0374107	0.913852	18
Hypothalamus	ENSG00000235209.1	22	CTA-150C2.13	39318972	rs5995635	22	39292540	T	A	0.877628	-0.079	0.036	0.0273	0.87803	0.134075	5.8002e-11	-0.0899741	0.0432416	0.0374584	0.576414	8
Hypothalamus	ENSG00000099330.4	19	OCEL1	17338520	rs14129	19	17339112	A	G	0.249241	0.071	0.032	0.02509	-0.777449	0.129766	2.08364e-09	-0.0913243	0.0438922	0.0374658	0.415561	7
Ovary	ENSG00000162836.7	1	ACP6	147122035	rs12145385	1	147129786	A	G	0.296426	-0.074	0.034	0.02968	-0.551983	0.0808266	8.53754e-12	0.134062	0.0646486	0.0381068	0.0449512	11
Pituitary	ENSG00000132406.7	4	TMEM128	4243609	rs2916454	4	4258405	A	G	0.78548	-0.062	0.028	0.02954	0.42688	0.0725133	3.93458e-09	-0.14524	0.0700787	0.0382165	0.0756851	8
Pituitary	ENSG00000127325.14	12	BEST3	70065198	rs60954668	12	70079387	C	T	0.279969	-0.073	0.033	0.02798	0.37834	0.0654524	7.45287e-09	-0.192948	0.0933921	0.0388284	0.571607	12
Ovary	ENSG00000159904.7	7	ZNF890P	5172523	rs308068	7	5896277	T	C	0.472098	0.069	0.031	0.02506	0.71061	0.127999	2.82924e-08	0.0970997	0.047	0.0388332	0.742536	15
Pituitary	ENSG00000141971.8	19	MVB12A	17537211	rs2303681	19	17529880	G	T	0.0944816	0.138	0.063	0.02953	-0.390189	0.0638469	9.88085e-10	-0.353675	0.171518	0.0392057	0.205191	9
Hypothalamus	ENSG00000162836.7	1	ACP6	147122035	rs2275552	1	147131945	C	T	0.699306	0.072	0.034	0.03643	0.86523	0.0972984	5.97251e-19	0.0832149	0.0403948	0.0393947	0.103658	13
Ovary	ENSG00000213402.2	11	PTPRCAP	67204249	rs1628442	11	67238632	T	C	0.294118	0.059	0.028	0.03838	-0.754028	0.0772688	1.69629e-22	-0.0782464	0.0379897	0.0394298	0.203124	20
Ovary	ENSG00000204583.5	12	LRCOL1	133183386	rs4301859	12	133170308	C	G	0.802298	-0.077	0.035	0.02801	0.545848	0.094171	6.77739e-09	-0.141065	0.0685836	0.0397024	0.202688	15
Ovary	ENSG00000141127.10	17	PRPSAP2	18797096	rs1037036	17	18764077	A	G	0.225513	-0.071	0.032	0.02624	0.671175	0.122678	4.4746e-08	-0.105785	0.0514491	0.0397727	0.177818	17
Pituitary	ENSG00000154096.9	11	THY1	119291892	rs7926015	11	119261867	G	T	0.963657	0.177	0.081	0.02918	-0.588204	0.0982556	2.14444e-09	-0.300916	0.146595	0.0401009	0.0622537	7
Pituitary	ENSG00000081760.12	12	AACS	125588899	rs11058046	12	125627053	T	C	0.417448	0.062	0.029	0.03247	0.572913	0.0780649	2.15303e-13	0.108219	0.0527226	0.0401106	0.938552	20
Pituitary	ENSG00000126870.11	7	WDR60	158699353	rs2730238	7	158715219	G	A	0.946057	-0.116	0.055	0.03504	1.00507	0.113709	9.65768e-19	-0.115415	0.0562588	0.0402185	0.282254	20
Hypothalamus	ENSG00000169609.9	15	C15orf40	83668793	rs2046070	15	83641784	T	A	0.578358	-0.059	0.027	0.02952	0.577179	0.0974137	3.12239e-09	-0.102221	0.0498593	0.0403452	0.3125	20
Pituitary	ENSG00000235209.1	22	CTA-150C2.13	39318972	rs132525	22	39299976	T	C	0.879457	-0.078	0.037	0.03321	0.772908	0.0879429	1.51237e-18	-0.100918	0.049229	0.0403683	0.214028	19
Ovary	ENSG00000163703.13	3	CRELD1	9981301	rs2270894	3	9975386	G	C	0.67094	-0.063	0.03	0.03505	1.03915	0.110616	5.76408e-21	-0.0606265	0.0295823	0.0404212	0.209858	9
Hypothalamus	ENSG00000251022.2	4	THAP9-AS1	83818137	rs11937821	4	83865485	T	C	0.508258	0.058	0.027	0.03061	-0.545688	0.080894	1.52275e-11	-0.106288	0.051927	0.0406709	0.847342	18
Pituitary	ENSG00000247679.2	5	RP11-1277A3.1	177042504	rs6600992	5	177047436	T	A	0.706307	-0.065	0.03	0.03182	0.437688	0.071526	9.39967e-10	-0.148508	0.0727116	0.0411099	0.951147	15
Ovary	ENSG00000230701.1	22	FBXW4P1	23605932	rs5759667	22	23603957	G	T	0.563331	0.057	0.027	0.03572	0.885008	0.115386	1.71997e-14	0.0644062	0.0316427	0.0418088	0.0275287	13
Pituitary	ENSG00000203896.5	20	LIME1	62369045	rs1758206	20	62336334	C	T	0.997396	-0.261	0.12	0.02899	-0.562419	0.0990206	1.34837e-08	0.464067	0.228473	0.0422379	0.997413	5
Ovary	ENSG00000103199.9	16	ZNF500	4807932	rs2290560	16	4799041	G	A	0.653646	0.059	0.028	0.03684	-0.53899	0.0721009	7.69143e-14	-0.109464	0.0539733	0.0425487	0.640834	20
Pituitary	ENSG00000248049.2	4	UBA6-AS1	68756834	rs9991141	4	68528460	T	C	0.251123	-0.068	0.032	0.0334	-0.58297	0.0858478	1.1156e-11	0.116644	0.0575161	0.0425578	0.55614	13
Hypothalamus	ENSG00000123427.11	12	METTL21B	58170856	rs2014886	12	58177437	T	C	0.625744	-0.065	0.031	0.03234	0.788733	0.100028	3.14207e-15	-0.0824107	0.0406694	0.0427284	0.351905	20
Hypothalamus	ENSG00000213402.2	11	PTPRCAP	67204249	rs1808279	11	67211569	C	T	0.293853	0.059	0.028	0.03454	-0.521686	0.070675	1.56541e-13	-0.113095	0.0558162	0.042744	0.251664	20
Ovary	ENSG00000138085.12	2	ATRAID	27437600	rs6756856	2	27443619	G	A	0.152726	-0.092	0.043	0.03194	0.580559	0.0920898	2.89557e-10	-0.158468	0.0782157	0.042761	0.105021	9
Pituitary	ENSG00000223969.1	7	AC002456.2	90223300	rs2374330	7	90207509	G	A	0.799914	0.067	0.032	0.03907	-1.12297	0.142701	3.56322e-15	-0.0596632	0.0294872	0.0430362	0.874359	14
Pituitary	ENSG00000156030.8	14	ELMSAN1	74219406	rs60510049	14	74184917	G	A	0.661107	-0.057	0.027	0.0319	-0.784018	0.110943	1.5849e-12	0.0727024	0.0359418	0.0430957	0.0367044	18
Pituitary	ENSG00000105479.11	19	CCDC114	48811891	rs249376	19	48820447	C	T	0.13244	-0.091	0.044	0.0382	-0.690587	0.073777	7.9386e-21	0.131772	0.0652506	0.0434378	0.242818	20
Pituitary	ENSG00000123427.11	12	METTL21B	58170856	rs10431552	12	58178148	A	G	0.628167	-0.065	0.031	0.03218	0.647753	0.086323	6.19794e-14	-0.100347	0.049691	0.0434438	0.535498	20
Hypothalamus	ENSG00000101639.14	18	CEP192	13058206	rs576963	18	13145264	A	G	0.780972	0.078	0.038	0.04072	-0.849952	0.0811975	1.21539e-25	-0.0917699	0.0455599	0.0439811	0.0108788	20
Hypothalamus	ENSG00000203546.3	14	RP11-176H8.1	31897053	rs8020578	14	31924986	C	A	0.623973	0.057	0.027	0.03279	-0.73271	0.109827	2.53176e-11	-0.0777934	0.0386504	0.0441415	0.039159	20
Ovary	ENSG00000112137.12	6	PHACTR1	13003269	rs202054	6	13273318	G	A	0.312299	0.058	0.027	0.02989	0.54803	0.0964536	1.33285e-08	0.105834	0.052671	0.0445016	0.858923	20
Pituitary	ENSG00000259803.2	16	SLC22A31	89265239	rs3826267	16	89260826	T	C	0.160456	-0.104	0.05	0.03781	0.989626	0.130351	3.1492e-14	-0.10509	0.052386	0.0448484	0.167699	20
Pituitary	ENSG00000259005.1	14	RP3-449M8.6	74941138	rs2358787	14	74937514	C	T	0.430135	-0.058	0.027	0.02971	0.482983	0.0865803	2.42682e-08	-0.120087	0.0599042	0.0450002	0.110213	17
Pituitary	ENSG00000055950.12	10	MRPL43	102738169	rs112309064	10	102751706	A	G	0.526846	0.054	0.026	0.03893	0.664031	0.0870789	2.42854e-14	0.0813215	0.0405811	0.0450779	0.356957	11
Pituitary	ENSG00000187664.8	19	HAPLN4	19370027	rs2074296	19	19373689	G	A	0.303914	0.062	0.029	0.03406	0.452477	0.0795383	1.27942e-08	0.137024	0.0684683	0.0453632	0.538347	20
Pituitary	ENSG00000204173.6	9	LRRC37A5P	114373720	rs10817198	9	114393397	C	G	0.457735	0.058	0.028	0.04128	-0.698021	0.0909736	1.68295e-14	-0.0830921	0.0415495	0.0455184	0.0693836	20
Pituitary	ENSG00000231365.1	1	RP11-418J17.1	119750839	rs12089385	1	119757245	C	A	0.0507463	-0.141	0.069	0.04147	-0.894525	0.0922944	3.2582e-22	0.157626	0.0788317	0.0455523	0.0148631	15
Ovary	ENSG00000269894.1	3	RP11-1020A11.1	9977666	rs2270894	3	9975386	G	C	0.67094	-0.063	0.03	0.03505	1.04371	0.161155	9.39053e-11	-0.0603616	0.0302169	0.0457589	0.147605	8
Hypothalamus	ENSG00000187824.4	17	TMEM220	10617982	rs368500	17	10616910	C	T	0.410498	0.056	0.027	0.03883	-0.560007	0.0755407	1.23183e-13	-0.0999988	0.0500651	0.0457845	0.285253	17
Pituitary	ENSG00000226321.3	2	AC104809.3	241895465	rs11685632	2	241854271	T	C	0.416248	0.058	0.028	0.03765	-0.693595	0.0921602	5.23308e-14	-0.0836223	0.0418706	0.0458077	0.827837	20
Ovary	ENSG00000170430.9	10	MGMT	131415859	rs1711667	10	131278410	T	G	0.922247	-0.074	0.035	0.037	0.567428	0.0954587	2.77763e-09	-0.130413	0.0654675	0.046368	0.146201	20
Pituitary	ENSG00000197168.7	13	NEK5	52657153	rs61957454	13	52538136	G	A	0.0583396	-0.155	0.073	0.03308	-0.966303	0.170969	1.58651e-08	0.160405	0.0807007	0.0468498	0.420248	5
Pituitary	ENSG00000141198.9	17	TOM1L1	53007368	rs12937760	17	53016130	T	G	0.153413	0.108	0.052	0.03758	-0.441617	0.0655344	1.598e-11	-0.244556	0.123215	0.0471677	0.0399512	20
Pituitary	ENSG00000083828.11	19	ZNF586	58306060	rs6510102	19	58308641	C	G	0.700376	-0.066	0.031	0.03028	0.579819	0.105729	4.15787e-08	-0.113829	0.0573527	0.0471765	0.825669	20
Ovary	ENSG00000197062.7	6	RP5-874C20.3	28240381	rs13408	6	28212748	A	G	0.56808	0.056	0.027	0.03892	-0.387235	0.0574027	1.52042e-11	-0.144615	0.0729462	0.0474246	0.00521209	20
Pituitary	ENSG00000129925.6	16	TMEM8A	427584	rs11648412	16	429198	T	C	0.185821	0.068	0.033	0.03868	0.329193	0.0454662	4.47392e-13	0.206566	0.104226	0.0474899	0.834174	20
Pituitary	ENSG00000054219.9	2	LY75	160710563	rs57771571	2	160767804	C	G	0.275588	0.058	0.028	0.03756	0.498533	0.0733295	1.05691e-11	0.116341	0.058714	0.0475359	0.00772573	20
Pituitary	ENSG00000198466.8	19	ZNF587	58370812	rs10853900	19	58365193	A	G	0.432567	-0.058	0.028	0.03604	0.375828	0.055771	1.59734e-11	-0.154326	0.0779425	0.047704	0.291287	20
Pituitary	ENSG00000142408.2	19	CACNG8	54479881	rs35522708	19	54481680	T	C	0.549211	0.055	0.027	0.04417	-0.751973	0.0894058	4.07267e-17	-0.0731409	0.0369436	0.0477261	0.67312	14
Ovary	ENSG00000197548.8	3	ATG7	11455769	rs6442241	3	11272005	G	A	0.352307	-0.061	0.029	0.03715	-0.49982	0.085839	5.78833e-09	0.122044	0.0616907	0.0478925	0.0315899	19
Pituitary	ENSG00000176155.14	17	CCDC57	80115021	rs6502054	17	80066715	A	G	0.112283	0.088	0.043	0.04009	0.409108	0.0529974	1.16881e-14	0.215102	0.108738	0.0479091	0.762685	20
Pituitary	ENSG00000123191.9	13	ATP7B	52546219	rs112789834	13	52557418	A	G	0.0509745	-0.179	0.087	0.04035	-0.897551	0.125465	8.44019e-13	0.199432	0.10086	0.0480058	0.580649	11
Ovary	ENSG00000259803.2	16	SLC22A31	89265239	rs12929648	16	89254064	G	A	0.159265	-0.107	0.051	0.03373	0.816406	0.138364	3.62585e-09	-0.131062	0.0663005	0.0480652	0.104386	20
Ovary	ENSG00000203546.3	14	RP11-176H8.1	31897053	rs12893465	14	31919287	C	T	0.37686	-0.057	0.027	0.03288	0.667587	0.118702	1.86518e-08	-0.0853821	0.0431997	0.0481034	0.0637594	20
Ovary	ENSG00000198466.8	19	ZNF587	58370812	rs10853900	19	58365193	A	G	0.432567	-0.058	0.028	0.03604	0.716072	0.109731	6.76846e-11	-0.0809974	0.0410249	0.0483422	0.640375	15
Ovary	ENSG00000184517.7	16	ZFP1	75194262	rs7194875	16	75164141	T	C	0.0766038	-0.153	0.074	0.03807	-0.510428	0.0818021	4.38146e-10	0.299748	0.152728	0.0496891	0.113253	17
Pituitary	ENSG00000166451.9	16	CENPN	81053411	rs2549853	16	81026455	A	G	0.585565	0.054	0.026	0.04112	-0.547702	0.0913581	2.03347e-09	-0.0985938	0.0502391	0.0497052	0.0778677	20
Pituitary	ENSG00000085978.17	2	ATG16L1	234161508	rs6705964	2	234163683	C	G	0.346125	0.065	0.031	0.03608	-0.368442	0.0665018	3.01901e-08	-0.176419	0.089962	0.0498751	0.897504	20
Ovary	ENSG00000164048.9	3	ZNF589	48311666	rs936426	3	48215253	A	G	0.105891	-0.083	0.041	0.04374	0.900308	0.113988	2.82801e-15	-0.0921907	0.047012	0.0498788	0.807472	20
Pituitary	ENSG00000263508.1	17	RP11-963H4.3	10768535	rs435382	17	10617664	T	C	0.410498	0.056	0.027	0.03805	-0.578989	0.0976173	3.00699e-09	-0.0967203	0.049402	0.0502508	0.345349	13
Pituitary	ENSG00000187772.6	6	LIN28B	105468065	rs314290	6	105426994	G	A	0.686326	-0.059	0.029	0.03826	-0.498295	0.069361	6.76595e-13	0.118404	0.0604872	0.0502884	0.284979	13
Ovary	ENSG00000204622.6	6	HLA-J	29976453	rs9260067	6	29908649	G	T	0.580087	-0.087	0.043	0.0427	0.71585	0.0941159	2.82603e-14	-0.121534	0.0621573	0.0505522	0.0133201	20
Pituitary	ENSG00000248124.3	16	RRN3P1	21819841	rs34222358	16	21837303	T	C	0.340116	0.07	0.035	0.04419	-0.904652	0.100124	1.63567e-19	-0.0773778	0.0396254	0.0508513	0.331399	20
Ovary	ENSG00000271871.1	5	AC005740.6	141332462	rs164086	5	141334054	G	A	0.812872	-0.081	0.039	0.03686	-0.581122	0.102456	1.41189e-08	0.139386	0.0714694	0.0511423	0.309322	6
Pituitary	ENSG00000205763.9	7	RP9P	32969607	rs10259453	7	33001824	C	G	0.0357409	0.118	0.058	0.042	-0.585406	0.0860299	1.01275e-11	-0.20157	0.10341	0.0512685	0.0410502	20
Hypothalamus	ENSG00000243678.7	17	NME1-NME2	49245952	rs1062386	17	49243804	T	A	0.392302	-0.055	0.027	0.04074	-0.426478	0.0636677	2.10568e-11	0.128963	0.0661719	0.0513058	0.7328	20
Ovary	ENSG00000101425.8	20	BPI	36927229	rs1341024	20	36932676	C	G	0.539435	0.054	0.027	0.048	0.759911	0.0892122	1.62307e-17	0.071061	0.0364967	0.0515287	0.167463	16
Pituitary	ENSG00000230563.2	20	RP5-828H9.1	5453840	rs2423103	20	5483406	T	A	0.15873	-0.085	0.043	0.04618	1.26105	0.115822	1.31717e-27	-0.0674041	0.034656	0.0517811	0.763162	11
Ovary	ENSG00000243678.7	17	NME1-NME2	49245952	rs1062386	17	49243804	T	A	0.392302	-0.055	0.027	0.04074	-0.513283	0.0787835	7.26363e-11	0.107153	0.0551138	0.0518689	0.511586	20
Hypothalamus	ENSG00000204173.6	9	LRRC37A5P	114373720	rs10817198	9	114393397	C	G	0.457735	0.058	0.028	0.04128	-0.585614	0.104567	2.13866e-08	-0.0990413	0.0509788	0.052041	0.151524	9
Ovary	ENSG00000107779.7	10	BMPR1A	88604501	rs6586042	10	88678424	G	A	0.785225	0.067	0.033	0.04042	-0.547748	0.0820728	2.49051e-11	-0.122319	0.0629728	0.0520875	0.346324	20
Ovary	ENSG00000150977.9	12	RILPL2	123910600	rs1706475	12	123919687	G	A	0.678062	0.056	0.027	0.03665	-0.436614	0.0791033	3.39885e-08	-0.12826	0.0660614	0.0521947	0.518354	6
Pituitary	ENSG00000169925.12	9	BRD3	136915182	rs6479631	9	136882821	T	C	0.372778	0.058	0.028	0.04199	0.383109	0.0689891	2.80521e-08	0.151393	0.0780054	0.0522823	0.218929	12
Hypothalamus	ENSG00000171928.9	17	TVP23B	18697167	rs4123417	17	18715642	C	T	0.240964	-0.064	0.031	0.03766	-0.48907	0.0861869	1.39069e-08	0.130861	0.0674503	0.0523671	0.118489	20
Pituitary	ENSG00000173480.6	19	ZNF417	58419821	rs10853900	19	58365193	A	G	0.432567	-0.058	0.028	0.03604	0.397954	0.0719668	3.20798e-08	-0.145745	0.0751346	0.0524048	0.104228	20
Pituitary	ENSG00000122390.13	16	NAA60	3515287	rs2379828	16	3538665	T	C	0.643825	0.059	0.029	0.0395	0.547179	0.0851043	1.28017e-10	0.107826	0.0555892	0.0524173	0.205998	20
Hypothalamus	ENSG00000272750.1	1	RP11-378J18.8	222833531	rs35158675	1	222829550	A	G	0.600671	-0.052	0.026	0.04812	-0.785853	0.0996385	3.09433e-15	0.0661701	0.0341322	0.0525451	0.0739993	20
Hypothalamus	ENSG00000171160.13	10	MORN4	99383827	rs7915721	10	99410790	C	T	0.330688	0.057	0.028	0.04615	-0.408168	0.0656655	5.10435e-10	-0.139648	0.0721844	0.0530388	0.352018	8
Hypothalamus	ENSG00000164106.3	4	SCRG1	174316691	rs13140041	4	174352369	A	G	0.646577	-0.057	0.028	0.04591	-0.450804	0.0727106	5.64722e-10	0.126441	0.0653736	0.0530978	0.293287	18
Pituitary	ENSG00000137310.7	6	TCF19	31129155	rs17197101	6	31126409	T	G	0.0390916	0.127	0.064	0.04759	1.24756	0.14659	1.73086e-17	0.101799	0.0526762	0.0532932	0.137875	20
Ovary	ENSG00000263063.1	17	RP11-388C12.1	80672957	rs2451206	17	80673464	G	A	0.94403	-0.151	0.075	0.04315	-0.894253	0.129976	5.98043e-12	0.168856	0.0873861	0.0533227	0.302933	18
Ovary	ENSG00000230563.2	20	RP5-828H9.1	5453840	rs2423103	20	5483406	T	A	0.15873	-0.085	0.043	0.04618	0.988157	0.113612	3.38765e-18	-0.0860187	0.0446251	0.0539064	0.893485	9
Pituitary	ENSG00000243678.7	17	NME1-NME2	49245952	rs1062386	17	49243804	T	A	0.392302	-0.055	0.027	0.04074	-0.297603	0.0505967	4.05676e-09	0.18481	0.0960117	0.0542457	0.301245	20
Pituitary	ENSG00000225171.2	1	DUTP6	166838215	rs6675153	1	166826773	T	C	0.283026	-0.055	0.027	0.04383	0.492776	0.083836	4.15608e-09	-0.111613	0.0579887	0.0542632	0.506373	20
Pituitary	ENSG00000253741.1	8	CTD-2292P10.4	143797468	rs2585138	8	143808951	T	C	0.451849	0.056	0.028	0.04205	-0.588558	0.0831023	1.41748e-12	-0.0951478	0.0494344	0.0542635	0.681908	20
Hypothalamus	ENSG00000266489.1	18	RP11-178F10.3	22097408	rs1945168	18	22124418	C	T	0.0773002	0.145	0.071	0.04057	0.622134	0.108621	1.01884e-08	0.233069	0.121161	0.0544014	0.226723	4
Hypothalamus	ENSG00000259877.1	16	RP11-46C24.7	89282849	rs12920028	16	89289624	A	G	0.12145	-0.1	0.05	0.04598	-1.02325	0.149923	8.78277e-12	0.0977278	0.0509187	0.0549472	0.566853	16
Hypothalamus	ENSG00000235109.3	6	ZSCAN31	28308259	rs213238	6	28321993	C	T	0.59932	0.056	0.028	0.04347	0.766123	0.112688	1.05604e-11	0.0730953	0.0380963	0.0550222	0.0129412	20
Ovary	ENSG00000260776.1	15	RP11-114H24.2	78212873	rs11854044	15	78235765	T	C	0.128162	0.072	0.037	0.05548	1.04084	0.0997762	1.77585e-25	0.0691749	0.0361614	0.0557547	0.808876	20
Pituitary	ENSG00000108443.9	17	RPS6KB1	57999186	rs9789060	17	58018570	G	A	0.365699	-0.053	0.026	0.04205	0.32544	0.0590748	3.6098e-08	-0.162856	0.0851858	0.0559046	0.405913	11
Ovary	ENSG00000065457.6	16	ADAT1	75644038	rs3863448	16	75640362	C	T	0.876488	0.074	0.038	0.05118	0.853982	0.0868951	8.55167e-23	0.0866529	0.0453626	0.0561038	0.36474	20
Pituitary	ENSG00000101425.8	20	BPI	36927229	rs1341024	20	36932676	C	G	0.539435	0.054	0.027	0.048	0.526568	0.0823431	1.60751e-10	0.102551	0.0537247	0.0562851	0.622077	7
Pituitary	ENSG00000173714.7	17	WFIKKN2	48915860	rs9807072	17	48875123	G	T	0.306115	-0.058	0.029	0.04623	0.834496	0.131001	1.88853e-10	-0.069503	0.0364241	0.0563702	0.784519	3
Pituitary	ENSG00000164122.4	4	ASB5	177166773	rs6827550	4	177145890	C	T	0.251868	-0.061	0.031	0.05017	0.633858	0.0824534	1.5007e-14	-0.0962361	0.0504836	0.0566134	0.817512	13
Ovary	ENSG00000105928.9	7	DFNA5	24773608	rs2237324	7	24781792	G	A	0.748085	0.06	0.03	0.05052	-0.920087	0.146595	3.46498e-10	-0.0652112	0.034221	0.0567032	0.749656	20
Pituitary	ENSG00000262714.1	16	RP11-44F14.8	53421926	rs2908776	16	53407506	G	C	0.918909	0.1	0.05	0.04604	-0.749057	0.11992	4.20338e-10	-0.133501	0.0700888	0.0568135	0.655503	8
Ovary	ENSG00000272750.1	1	RP11-378J18.8	222833531	rs17163345	1	222806218	G	A	0.602584	-0.052	0.026	0.04719	-0.575161	0.0938494	8.86807e-10	0.0904095	0.047551	0.0572605	0.196932	20
Pituitary	ENSG00000255198.3	16	SNHG9	2015235	rs2302176	16	2014954	T	C	0.528941	0.053	0.027	0.05176	0.528618	0.0695448	2.9359e-14	0.100261	0.0527523	0.0573533	0.91882	8
Hypothalamus	ENSG00000260776.1	15	RP11-114H24.2	78212873	rs11854044	15	78235765	T	C	0.128162	0.072	0.037	0.05548	1.08079	0.122559	1.15959e-18	0.0666179	0.0350578	0.0574027	0.589101	15
Ovary	ENSG00000255198.3	16	SNHG9	2015235	rs2302177	16	2014979	T	G	0.529322	0.054	0.027	0.05007	0.560464	0.0926171	1.43585e-09	0.0963487	0.0507373	0.0575679	0.389181	8
Pituitary	ENSG00000223393.1	1	RP5-858B6.3	231012676	rs1202588	1	231006126	A	C	0.0641711	0.085	0.042	0.04356	0.591531	0.108103	4.45172e-08	0.143695	0.0757028	0.0576771	0.801381	7
Hypothalamus	ENSG00000137310.7	6	TCF19	31129155	rs17197101	6	31126409	T	G	0.0390916	0.127	0.064	0.04759	1.27758	0.198448	1.21165e-10	0.0994067	0.0524204	0.0579158	0.496361	20
Ovary	ENSG00000165055.11	7	METTL2B	128131719	rs2732389	7	128151684	G	A	0.0825019	0.089	0.045	0.04732	-0.731848	0.110329	3.28275e-11	-0.12161	0.0641631	0.0580493	0.0717438	12
Ovary	ENSG00000259877.1	16	RP11-46C24.7	89282849	rs9925542	16	89283864	T	G	0.121076	-0.1	0.05	0.04545	-0.781353	0.134616	6.46252e-09	0.127983	0.0676839	0.0586383	0.620715	15
Ovary	ENSG00000228695.5	16	CES1P1	55811265	rs3815585	16	55794718	A	G	0.262649	0.073	0.037	0.049	0.953936	0.14418	3.68328e-11	0.0765251	0.0404745	0.0586644	0.012756	6
Hypothalamus	ENSG00000230563.2	20	RP5-828H9.1	5453840	rs2423103	20	5483406	T	A	0.15873	-0.085	0.043	0.04618	1.00371	0.156096	1.27533e-10	-0.0846858	0.0448198	0.0588283	0.849227	8
Hypothalamus	ENSG00000106133.13	7	NSUN5P2	72422084	rs34014814	7	72725885	C	T	0.275335	0.08	0.04	0.04649	0.766184	0.133191	8.7923e-09	0.104414	0.0552721	0.0588807	0.00176719	8
Pituitary	ENSG00000255389.1	6	C6orf3	111922288	rs9481169	6	111929862	T	G	0.0406226	-0.109	0.056	0.04874	-0.867265	0.111323	6.67463e-15	0.125682	0.0665557	0.0589748	0.274402	8
Pituitary	ENSG00000128829.7	15	EIF2AK4	40277072	rs8041057	15	40330629	T	C	0.248512	-0.055	0.028	0.04997	0.391616	0.0573999	8.94121e-12	-0.140444	0.0744029	0.0590784	0.485832	11
Pituitary	ENSG00000248508.2	15	SRP14-AS1	40345501	rs8041057	15	40330629	T	C	0.248512	-0.055	0.028	0.04997	0.435149	0.064036	1.08028e-11	-0.126393	0.0669801	0.0591563	0.557398	6
Pituitary	ENSG00000167513.4	16	CDT1	88872643	rs15829	16	88874778	T	C	0.655188	-0.058	0.03	0.05711	-0.643533	0.0748686	8.29021e-18	0.0901275	0.0477823	0.0592667	0.519644	20
Pituitary	ENSG00000225330.1	21	AF064860.5	41050105	rs76544097	21	41078907	A	G	0.0075643	0.223	0.113	0.04845	1.6669	0.260144	1.47824e-10	0.133781	0.0709328	0.0592912	0.275122	3
Hypothalamus	ENSG00000255389.1	6	C6orf3	111922288	rs9481169	6	111929862	T	G	0.0406226	-0.109	0.056	0.04874	-1.01269	0.132866	2.50015e-14	0.107634	0.057073	0.0593079	0.206166	7
Pituitary	ENSG00000106976.14	9	DNM1	130991592	rs10115483	9	130957137	T	C	0.407814	0.058	0.029	0.04544	0.291513	0.0514643	1.4756e-08	0.198962	0.1055	0.0593089	0.881286	19
Pituitary	ENSG00000142156.10	21	COL6A1	47413307	rs7671	21	47401760	G	C	0.77898	0.06	0.03	0.04468	-0.317578	0.0561552	1.55518e-08	-0.18893	0.100198	0.0593539	0.208457	20
Ovary	ENSG00000272361.1	7	GS1-166A23.2	16633551	rs1044984	7	16640201	C	G	0.232156	0.06	0.03	0.04838	-0.560885	0.0998047	1.91152e-08	-0.106974	0.0567731	0.0595333	0.0515447	15
Pituitary	ENSG00000142459.4	19	EVI5L	7912490	rs11667611	19	7930445	A	G	0.452434	0.053	0.027	0.04605	0.376366	0.0565486	2.82111e-11	0.14082	0.0747937	0.0597298	0.106893	18
Hypothalamus	ENSG00000253741.1	8	CTD-2292P10.4	143797468	rs10094888	8	143843834	T	C	0.320122	0.067	0.034	0.04635	-0.540089	0.0862052	3.7246e-10	-0.124054	0.0659931	0.0601358	0.703251	20
Ovary	ENSG00000227603.1	9	RP11-165J3.6	96198508	rs7025805	9	96243745	G	A	0.160075	-0.078	0.04	0.04929	1.13309	0.160632	1.73891e-12	-0.0688383	0.0366257	0.0601753	0.0654076	20
Ovary	ENSG00000213512.1	1	GBP7	89619578	rs1142890	1	89652087	T	C	0.056231	0.052	0.027	0.05655	0.901313	0.104708	7.44229e-18	0.0576936	0.0306969	0.060182	0.391717	12
Pituitary	ENSG00000153406.9	16	NMRAL1	4528722	rs2270363	16	4526292	G	A	0.602383	-0.054	0.028	0.05459	-0.611102	0.076053	9.34137e-16	0.088365	0.0471201	0.0607498	0.193082	20
Pituitary	ENSG00000108666.5	17	C17orf75	30664361	rs1019152	17	30659006	A	T	0.68006	-0.067	0.035	0.05552	0.674145	0.0745032	1.44897e-19	-0.0993851	0.0530667	0.0610914	0.106231	4
Ovary	ENSG00000235641.3	9	LINC00484	93924856	rs16907201	9	93927913	G	A	0.0293899	0.102	0.052	0.04748	-0.976273	0.157283	5.39663e-10	-0.104479	0.0558601	0.0614327	0.230097	10
Hypothalamus	ENSG00000169689.10	17	STRA13	79978686	rs4969475	17	79975835	G	C	0.276786	-0.057	0.029	0.04571	0.45057	0.0751527	2.02989e-09	-0.126506	0.0677335	0.0618025	0.959629	8
Ovary	ENSG00000152268.8	11	SPON1	14136780	rs61884835	11	14052348	C	T	0.687405	-0.053	0.027	0.05535	-0.397013	0.0656342	1.45861e-09	0.133497	0.0714992	0.0618863	0.413931	15
Ovary	ENSG00000267769.1	19	CTB-50L17.9	4455004	rs62129353	19	4395763	A	G	0.0609118	0.134	0.07	0.05726	-0.909583	0.107878	3.40919e-17	-0.14732	0.0789169	0.0619326	0.0460991	10
Pituitary	ENSG00000127838.9	2	PNKD	219173315	rs10203039	2	219187367	C	T	0.613924	0.052	0.027	0.05848	0.473999	0.062827	4.53996e-14	0.109705	0.0587888	0.0620297	0.647358	20
Pituitary	ENSG00000231713.2	21	AF064860.7	41101144	rs76544097	21	41078907	A	G	0.0075643	0.223	0.113	0.04845	1.38912	0.242848	1.06452e-08	0.160533	0.0860516	0.0621047	NA	NA
Pituitary	ENSG00000213246.2	17	SUPT4H1	56425780	rs2877877	17	56431530	G	A	0.256654	-0.059	0.03	0.0483	-0.362382	0.0616679	4.19426e-09	0.162812	0.0872988	0.0621826	0.359461	19
Pituitary	ENSG00000272750.1	1	RP11-378J18.8	222833531	rs12043288	1	222906294	G	A	0.601443	-0.052	0.027	0.05368	-0.591559	0.0800032	1.4227e-13	0.0879033	0.0471649	0.0623578	0.19837	20
Ovary	ENSG00000053524.7	3	MCF2L2	183021198	rs6777106	3	183146433	G	C	0.273431	-0.06	0.031	0.05706	-0.579924	0.0863888	1.90726e-11	0.103462	0.0556328	0.062924	0.179728	20
Pituitary	ENSG00000111666.6	12	CHPT1	102114321	rs11110967	12	102092268	C	T	0.766504	-0.06	0.031	0.05503	0.49147	0.0732969	2.01142e-11	-0.122083	0.0656513	0.0629474	0.194864	8
Ovary	ENSG00000125207.3	12	PIWIL1	130839807	rs79528159	12	130822446	T	G	0.0584615	-0.09	0.047	0.0568	1.74136	0.223758	7.11892e-15	-0.0516837	0.0277954	0.0629659	0.0267558	19
Hypothalamus	ENSG00000261924.1	17	CTD-2561B21.5	78942592	rs873445	17	78945566	C	T	0.6892	0.061	0.032	0.05643	-1.04699	0.124276	3.61645e-17	-0.0582623	0.0313364	0.0629918	0.754537	20
Pituitary	ENSG00000130193.7	8	THEM6	143813483	rs2585136	8	143812141	G	A	0.328998	0.065	0.033	0.05281	-0.2841	0.0509228	2.41858e-08	-0.228793	0.123183	0.0632628	0.724617	20
Pituitary	ENSG00000234147.1	6	RP3-460G2.2	141170578	rs645537	6	141172935	T	C	0.823661	-0.055	0.029	0.05868	-0.724641	0.0841891	7.48027e-18	0.0758996	0.0409798	0.0640081	0.925281	20
Ovary	ENSG00000118579.7	4	MED28	17625991	rs3933453	4	17636319	C	A	0.883756	0.095	0.049	0.05545	0.449266	0.0745716	1.69502e-09	0.211456	0.114575	0.0649553	0.317509	20
Hypothalamus	ENSG00000136108.10	13	CKAP2	53040163	rs11148252	13	53009048	T	C	0.631441	-0.054	0.028	0.05042	-0.400721	0.0633256	2.48452e-10	0.134757	0.0730471	0.0650672	0.158263	20
Ovary	ENSG00000255389.1	6	C6orf3	111922288	rs9481169	6	111929862	T	G	0.0406226	-0.109	0.056	0.04874	-0.701298	0.122141	9.37324e-09	0.155426	0.0843155	0.0652725	0.0650508	6
Pituitary	ENSG00000271553.1	7	RP11-274B21.10	128307653	rs56249749	7	128188195	T	C	0.450833	0.057	0.03	0.05633	-0.629972	0.0841107	6.89801e-14	-0.0904802	0.0491296	0.0655241	0.282992	20
Ovary	ENSG00000263874.1	17	LINC00672	37082865	rs573556	17	37082081	C	A	0.905354	0.087	0.046	0.06007	1.13117	0.141407	1.25049e-15	0.0769115	0.041787	0.065686	0.386241	8
Ovary	ENSG00000167720.8	17	SRR	2217810	rs77530532	17	2208874	A	G	0.082397	0.079	0.041	0.05537	-0.465579	0.0753642	6.50333e-10	-0.169681	0.0922464	0.0658514	0.721044	19
Pituitary	ENSG00000141127.10	17	PRPSAP2	18797096	rs111514880	17	18688664	A	G	0.213381	-0.062	0.032	0.05004	0.404583	0.0701018	7.86326e-09	-0.153244	0.0834318	0.0662453	0.0685321	13
Pituitary	ENSG00000253893.2	8	FAM85B	8054738	rs2945232	8	8098038	C	T	0.81627	-0.079	0.042	0.05835	-0.861279	0.101787	2.63861e-17	0.0917241	0.049955	0.0663379	0.117819	20
Pituitary	ENSG00000118579.7	4	MED28	17625991	rs1006723	4	17618524	A	G	0.884587	0.094	0.049	0.05697	0.399205	0.0631907	2.65882e-10	0.235468	0.128278	0.0664164	0.440814	20
Pituitary	ENSG00000259820.1	8	AC083843.1	135807389	rs10216630	8	135799322	C	T	0.0553881	-0.082	0.043	0.0568	-0.388829	0.0580106	2.04563e-11	0.21089	0.114977	0.0666262	0.442074	10
Pituitary	ENSG00000196458.6	12	ZNF605	133515455	rs74916896	12	133496141	G	A	0.216981	0.067	0.035	0.05624	0.466866	0.0729663	1.57038e-10	0.14351	0.0782513	0.0666592	0.063595	20
Pituitary	ENSG00000196859.3	17	KRT39	39118906	rs9908709	17	39133549	C	G	0.200893	-0.075	0.04	0.06085	0.932918	0.110541	3.18439e-17	-0.0803929	0.0439216	0.0671943	0.51715	14
Pituitary	ENSG00000189280.3	1	GJB5	35222380	rs1998177	1	35226256	C	T	0.5266	0.052	0.028	0.06058	0.955621	0.0907173	6.01844e-26	0.0544149	0.0297522	0.067409	0.325251	8
Pituitary	ENSG00000230069.3	4	LRRC37A15P	103650154	rs11946020	4	103944742	C	T	0.36519	0.052	0.027	0.0556	-0.579511	0.0998757	6.54027e-09	-0.0897308	0.0490905	0.0675697	0.74172	20
Hypothalamus	ENSG00000253893.2	8	FAM85B	8054738	rs2945232	8	8098038	C	T	0.81627	-0.079	0.042	0.05835	-0.810757	0.104774	1.00876e-14	0.0974398	0.0533119	0.0675899	0.278457	20
Ovary	ENSG00000184206.7	15	GOLGA6L4	84909322	rs12901468	15	84832932	A	G	0.0479452	-0.212	0.112	0.05708	-0.885477	0.126332	2.39794e-12	0.239419	0.131017	0.0676406	0.285216	20
Pituitary	ENSG00000265139.1	17	RP11-227G15.2	30655937	rs1019152	17	30659006	A	T	0.68006	-0.067	0.035	0.05552	-0.622345	0.101723	9.4745e-10	0.107657	0.0589276	0.0677084	0.503522	3
Ovary	ENSG00000271553.1	7	RP11-274B21.10	128307653	rs56249749	7	128188195	T	C	0.450833	0.057	0.03	0.05633	-0.654166	0.0984412	3.02713e-11	-0.0871338	0.0476976	0.0677303	0.385567	11
Ovary	ENSG00000218510.3	1	LINC00339	22354698	rs11586488	1	22348556	C	T	0.0820896	0.076	0.041	0.06049	1.09979	0.10327	1.74959e-26	0.0691041	0.0378403	0.0678199	0.0282078	12
Ovary	ENSG00000108666.5	17	C17orf75	30664361	rs1019152	17	30659006	A	T	0.68006	-0.067	0.035	0.05552	0.663944	0.109414	1.29352e-09	-0.100912	0.0552761	0.0679103	0.514506	3
Pituitary	ENSG00000080854.10	11	IGSF9B	133802669	rs73034263	11	133808038	G	C	0.0510836	-0.124	0.065	0.05669	0.528832	0.084506	3.90134e-10	-0.234479	0.128497	0.0680332	0.266428	15
Pituitary	ENSG00000244026.2	3	FAM86DP	75477482	rs4677001	3	75396818	A	T	0.997364	0.287	0.15	0.05537	0.880065	0.146974	2.12585e-09	0.326112	0.178932	0.0683714	NA	NA
Pituitary	ENSG00000218510.3	1	LINC00339	22354698	rs11586488	1	22348556	C	T	0.0820896	0.076	0.041	0.06049	0.814431	0.0818579	2.53887e-23	0.0933167	0.0512082	0.0684093	0.0945618	14
Hypothalamus	ENSG00000225234.1	2	TRAPPC12-AS1	3485596	rs12993215	2	3473727	C	T	0.385836	0.05	0.026	0.05638	-0.543398	0.0967266	1.93322e-08	-0.0920136	0.0505728	0.0688459	0.948621	20
Hypothalamus	ENSG00000259820.1	8	AC083843.1	135807389	rs10216630	8	135799322	C	T	0.0553881	-0.082	0.043	0.0568	-0.503577	0.0829179	1.25385e-09	0.162835	0.0894997	0.0688515	0.660705	11
Pituitary	ENSG00000160336.10	19	ZNF761	53948371	rs2617763	19	53935160	A	G	0.629505	0.057	0.03	0.05445	-0.373952	0.0602393	5.37393e-10	-0.152426	0.0838977	0.0692466	0.539108	14
Ovary	ENSG00000165502.6	14	RPL36AL	50086320	rs2985686	14	50100683	G	C	0.167785	-0.083	0.045	0.06826	0.776333	0.0737412	6.43208e-26	-0.106913	0.0588477	0.0692519	0.896126	18
Pituitary	ENSG00000228695.5	16	CES1P1	55811265	rs3785161	16	55793695	C	A	0.25686	0.07	0.037	0.05623	0.880233	0.135435	8.06854e-11	0.0795244	0.043779	0.0692941	0.590639	12
Ovary	ENSG00000164574.11	5	GALNT10	153685417	rs17553077	5	153665854	C	T	0.839704	-0.076	0.04	0.05713	0.403002	0.0653822	7.10251e-10	-0.188585	0.103864	0.0694173	0.145366	20
Pituitary	ENSG00000271275.1	22	AC007326.9	18984879	rs6518508	22	19004772	C	G	0.229911	0.068	0.036	0.0569	0.687712	0.104418	4.51381e-11	0.0988786	0.0544578	0.0694177	0.381673	20
Hypothalamus	ENSG00000224525.2	1	RP11-561I11.3	242370493	rs1595121	1	242310432	G	T	0.337092	-0.05	0.027	0.06727	1.11597	0.121326	3.64418e-20	-0.0448041	0.0246797	0.0694587	0.851905	20
Pituitary	ENSG00000263874.1	17	LINC00672	37082865	rs573556	17	37082081	C	A	0.905354	0.087	0.046	0.06007	0.858038	0.134853	1.98147e-10	0.101394	0.0559289	0.0698458	0.48025	6
Ovary	ENSG00000204540.6	6	PSORS1C1	31095198	rs9263637	6	31082843	C	T	0.228018	-0.063	0.034	0.06071	0.865424	0.0992987	2.89826e-18	-0.0727967	0.0401652	0.0699195	0.00716166	20
Hypothalamus	ENSG00000164122.4	4	ASB5	177166773	rs2046262	4	177150925	G	A	0.711321	-0.053	0.028	0.05349	0.749781	0.119867	3.97221e-10	-0.0706873	0.0390166	0.0700292	0.704679	20
Hypothalamus	ENSG00000272865.1	1	RP11-561I11.4	242341623	rs1595121	1	242310432	G	T	0.337092	-0.05	0.027	0.06727	1.03747	0.119345	3.53001e-18	-0.0481942	0.0266088	0.0701083	0.699037	20
Pituitary	ENSG00000198785.4	9	GRIN3A	104416248	rs62577429	9	104399564	T	A	0.260547	0.069	0.036	0.054	0.679624	0.123636	3.86365e-08	0.101527	0.0560981	0.0703257	0.470781	20
Pituitary	ENSG00000177406.4	12	RP11-218M22.1	756275	rs55800929	12	752360	A	G	0.0976172	0.085	0.046	0.06085	0.833951	0.0943834	9.9404e-19	0.101924	0.0563524	0.070498	0.944211	19
Pituitary	ENSG00000171928.9	17	TVP23B	18697167	rs9908821	17	18679404	G	A	0.243071	-0.054	0.029	0.06606	-0.423047	0.0556546	2.93196e-14	0.127645	0.0705772	0.0705142	0.0273103	20
Ovary	ENSG00000169592.10	16	INO80E	30011722	rs11150577	16	29986525	A	G	0.431176	-0.053	0.028	0.05433	-0.467113	0.0762306	8.91982e-10	0.113463	0.0627375	0.0705232	0.619686	14
Hypothalamus	ENSG00000108666.5	17	C17orf75	30664361	rs1019152	17	30659006	A	T	0.68006	-0.067	0.035	0.05552	0.328063	0.0597125	3.9283e-08	-0.204229	0.112977	0.0706535	0.811168	4
Hypothalamus	ENSG00000156253.2	21	RWDD2B	30384202	rs9980192	21	30386936	G	A	0.493238	0.048	0.026	0.06745	-0.738687	0.0830047	5.61825e-19	-0.0649802	0.035947	0.0706583	0.744204	20
Ovary	ENSG00000168952.11	14	STXBP6	25399182	rs2754133	14	25829118	G	A	0.240891	-0.062	0.033	0.05727	0.634033	0.0971111	6.62341e-11	-0.0977867	0.0541599	0.0709935	0.113619	20
Ovary	ENSG00000164880.11	7	INTS1	1527701	rs10235180	7	1523559	C	T	0.662528	-0.061	0.033	0.06358	-0.763559	0.0908212	4.19654e-17	0.079889	0.044251	0.0710179	0.174147	19
Pituitary	ENSG00000204889.6	17	KRT40	39138677	rs8067385	17	39135505	C	G	0.199478	-0.075	0.04	0.06116	-0.486683	0.0731607	2.8865e-11	0.154104	0.0853914	0.0711242	0.468395	20
Ovary	ENSG00000270000.1	14	RP3-449M8.9	74938848	rs11621693	14	74939334	A	G	0.170896	-0.063	0.033	0.05509	0.544637	0.0991619	3.96509e-08	-0.115673	0.0641467	0.0713468	0.571143	12
Pituitary	ENSG00000268433.1	19	RP11-420K14.2	21860687	rs12327638	19	21753035	G	C	0.386984	0.05	0.027	0.0609	-0.80359	0.101718	2.78558e-15	-0.0622208	0.03451	0.0713913	0.795205	20
Hypothalamus	ENSG00000218510.3	1	LINC00339	22354698	rs2865198	1	22348104	T	C	0.0833333	0.077	0.041	0.05864	0.772569	0.120221	1.30791e-10	0.0996675	0.0552896	0.0714439	0.17207	8
Pituitary	ENSG00000110435.7	11	PDHX	34989757	rs10836322	11	34949866	C	T	0.757871	-0.055	0.029	0.05963	-0.337842	0.0586155	8.22899e-09	0.162798	0.0903666	0.0716197	0.869471	20
Ovary	ENSG00000106633.11	7	GCK	44210821	rs2284775	7	44217361	G	A	0.235976	-0.061	0.032	0.05806	-0.762964	0.138663	3.74892e-08	0.0799513	0.0443874	0.0716688	0.291865	14
Ovary	ENSG00000139899.6	14	CBLN3	24897949	rs1956905	14	24900209	G	C	0.695011	-0.055	0.03	0.06803	0.855277	0.089653	1.43021e-21	-0.0643067	0.0357182	0.0717992	0.126686	13
Hypothalamus	ENSG00000177406.4	12	RP11-218M22.1	756275	rs55800929	12	752360	A	G	0.0976172	0.085	0.046	0.06085	0.998232	0.125735	2.03505e-15	0.0851505	0.0473132	0.0719045	0.70716	20
Hypothalamus	ENSG00000167720.8	17	SRR	2217810	rs12450028	17	2207425	T	C	0.0837054	0.077	0.041	0.06017	-0.749633	0.119141	3.13462e-10	-0.102717	0.0570778	0.0719248	0.587756	19
Ovary	ENSG00000204538.3	6	PSORS1C2	31106220	rs9263637	6	31082843	C	T	0.228018	-0.063	0.034	0.06071	0.97121	0.12933	5.93421e-14	-0.0648675	0.0360578	0.0720209	0.00215745	20
Pituitary	ENSG00000102606.13	13	ARHGEF7	111862675	rs2296353	13	111933098	G	C	0.763765	0.054	0.029	0.0605	0.386775	0.0555148	3.23618e-12	0.139616	0.0776108	0.0720303	0.295464	20
Ovary	ENSG00000231365.1	1	RP11-418J17.1	119750839	rs12096448	1	119683390	A	G	0.0530246	-0.124	0.067	0.06381	-0.752125	0.0985124	2.26132e-14	0.164866	0.0916609	0.0720734	0.0325202	17
Pituitary	ENSG00000189007.11	6	ADAT2	143757889	rs9496638	6	143767557	G	A	0.025169	-0.111	0.06	0.06471	0.588527	0.0766647	1.63317e-14	-0.188606	0.104868	0.072096	NA	NA
Pituitary	ENSG00000106133.13	7	NSUN5P2	72422084	rs7808087	7	72773427	G	C	0.397746	0.069	0.037	0.06101	0.830821	0.122996	1.42967e-11	0.0830504	0.0462003	0.0722378	0.0313834	12
Pituitary	ENSG00000213512.1	1	GBP7	89619578	rs4233337	1	89636947	T	C	0.424107	0.052	0.028	0.0582	0.749754	0.104815	8.48081e-13	0.0693561	0.0385837	0.0722486	0.32892	20
Hypothalamus	ENSG00000167670.11	19	CHAF1A	4423827	rs62129355	19	4397034	C	T	0.0613772	0.132	0.07	0.0603	-0.508613	0.0857997	3.06816e-09	-0.259529	0.144425	0.0723381	0.0560669	10
Ovary	ENSG00000065268.6	19	WDR18	988871	rs112699113	19	988018	T	C	0.0882573	-0.095	0.052	0.06805	1.2484	0.138514	2.00853e-19	-0.0760974	0.0425004	0.0733722	0.520453	16
Ovary	ENSG00000228775.3	7	WEE2-AS1	141421129	rs57641758	7	141479730	G	A	0.740699	-0.057	0.031	0.07001	0.576614	0.0741541	7.49206e-15	-0.098853	0.0552447	0.0735562	0.101261	20
Hypothalamus	ENSG00000203797.5	6	DDO	110724869	rs9372255	6	110742504	A	G	0.585736	0.049	0.026	0.0658	0.365264	0.0643051	1.34558e-08	0.13415	0.0749971	0.0736582	0.146916	12
Ovary	ENSG00000170175.6	17	CHRNB1	7354703	rs12600863	17	7355629	G	A	0.224242	-0.054	0.029	0.06767	0.468755	0.0731212	1.44889e-10	-0.115199	0.064423	0.0737497	0.703092	16
Ovary	ENSG00000212283.1	2	SNORD89	101889455	rs12612035	2	101897295	G	A	0.528422	0.048	0.026	0.06488	0.644928	0.0902418	8.89132e-13	0.0744269	0.041638	0.0738605	0.596032	11
Pituitary	ENSG00000158525.11	7	CPA5	129996600	rs2241273	7	130007913	G	T	0.386268	-0.048	0.026	0.06781	0.618599	0.0881454	2.25165e-12	-0.0775947	0.0434604	0.0741948	0.325242	10
Ovary	ENSG00000162777.12	1	DENND2D	111738476	rs630505	1	111737916	C	T	0.0721726	-0.078	0.042	0.0647	0.649145	0.101496	1.59758e-10	-0.120158	0.0673729	0.0745087	0.0637428	7
Ovary	ENSG00000106133.13	7	NSUN5P2	72422084	rs7808087	7	72773427	G	C	0.397746	0.069	0.037	0.06101	0.798457	0.131275	1.18437e-09	0.0864167	0.0484685	0.0745955	0.0109647	3
Ovary	ENSG00000140527.10	15	WDR93	90260448	rs2119602	15	90237765	T	C	0.455451	-0.06	0.032	0.05849	-0.608322	0.10587	9.14174e-09	0.098632	0.0553336	0.0746682	0.517939	15
Pituitary	ENSG00000216901.1	6	AL022393.7	28144209	rs1233696	6	28143010	C	T	0.568978	0.049	0.027	0.06891	0.910434	0.0985611	2.52905e-20	0.0538205	0.0302231	0.0749497	0.00836949	20
Pituitary	ENSG00000197013.5	19	ZNF429	21713719	rs67876192	19	21753089	C	A	0.387539	0.05	0.027	0.0608	-0.463493	0.0714658	8.84232e-11	-0.107876	0.0605815	0.0749641	0.710005	20
Hypothalamus	ENSG00000216901.1	6	AL022393.7	28144209	rs1233696	6	28143010	C	T	0.568978	0.049	0.027	0.06891	1.13841	0.124102	4.59273e-20	0.0430425	0.024177	0.0750255	0.00478651	20
Pituitary	ENSG00000197062.7	6	RP5-874C20.3	28240381	rs1150679	6	28151056	C	T	0.568927	0.049	0.027	0.07177	-0.505474	0.0574803	1.44496e-18	-0.0969387	0.0545408	0.0755089	0.00934186	20
Pituitary	ENSG00000228775.3	7	WEE2-AS1	141421129	rs765007	7	141463914	C	T	0.739762	-0.056	0.031	0.07321	0.752682	0.0782209	6.42414e-22	-0.0744006	0.0419055	0.0758259	0.334802	20
Hypothalamus	ENSG00000212283.1	2	SNORD89	101889455	rs12712094	2	101901049	A	C	0.528401	0.048	0.026	0.06654	0.790159	0.12208	9.6429e-11	0.0607473	0.0342171	0.0758406	0.91588	17
Ovary	ENSG00000270055.1	15	CTD-3092A11.2	30781341	rs67634762	15	31748055	T	G	0.132287	-0.085	0.046	0.0639	-0.971484	0.152051	1.66762e-10	0.087495	0.0492907	0.0758847	0.174761	20
Pituitary	ENSG00000248278.1	17	RP11-463M16.4	46969283	rs2546494	17	46959525	A	G	0.687452	-0.056	0.03	0.05932	0.576776	0.101211	1.20694e-08	-0.0970914	0.0547325	0.0760755	0.680248	4
Pituitary	ENSG00000140575.8	15	IQGAP1	90988462	rs16944424	15	90983465	G	A	0.197755	-0.059	0.033	0.07002	1.00691	0.0780536	4.487e-38	-0.0585951	0.0330868	0.0765688	0.893556	20
Pituitary	ENSG00000226180.2	16	AC010536.1	87728448	rs12447906	16	87756858	C	T	0.439045	0.05	0.027	0.06193	0.542113	0.0905822	2.16708e-09	0.0922317	0.0521349	0.0768779	0.685662	19
Pituitary	ENSG00000165233.13	9	C9orf89	95867032	rs7020130	9	95862541	A	G	0.376488	-0.049	0.027	0.071	-0.520675	0.0671072	8.57034e-15	0.0941086	0.0532554	0.0772084	0.912493	10
Hypothalamus	ENSG00000249664.1	5	CTD-2227C6.2	82308516	rs10061690	5	82359045	A	G	0.125574	-0.081	0.044	0.06743	0.735628	0.116788	2.99885e-10	-0.11011	0.062315	0.0772299	0.14554	20
Pituitary	ENSG00000247572.3	5	CKMT2-AS1	80548641	rs11953113	5	80582099	T	C	0.0460674	-0.137	0.076	0.07103	-1.33745	0.15188	1.29716e-18	0.102434	0.0580029	0.0773942	0.00772613	3
Ovary	ENSG00000233081.1	9	RP11-440G5.2	94188973	rs7021746	9	94176261	A	G	0.276692	-0.052	0.028	0.05828	0.642054	0.112823	1.26451e-08	-0.0809901	0.0458735	0.0774783	0.751173	8
Ovary	ENSG00000111879.14	6	FAM184A	119375740	rs9374779	6	119417418	A	T	0.679825	-0.05	0.027	0.06755	0.500116	0.0859509	5.93342e-09	-0.0999768	0.0566558	0.0776249	0.891861	16
Hypothalamus	ENSG00000182919.10	11	C11orf54	93486522	rs602665	11	93490307	T	C	0.651866	0.061	0.033	0.06441	-0.629055	0.107677	5.15558e-09	-0.0969708	0.055023	0.0780069	0.33541	9
Pituitary	ENSG00000261051.1	3	RP11-274H2.5	145778419	rs1170390	3	145863779	T	C	0.839046	-0.057	0.031	0.06422	0.591573	0.0969147	1.03408e-09	-0.0963533	0.0547285	0.0783115	0.532228	19
Pituitary	ENSG00000140382.10	15	HMG20A	77745351	rs71407208	15	77641632	T	C	0.0923994	0.071	0.039	0.06812	0.627592	0.0907671	4.70146e-12	0.113131	0.0642602	0.0783211	0.995073	20
Pituitary	ENSG00000176956.8	8	LY6H	144240729	rs62523400	8	144265964	A	G	0.656223	0.052	0.028	0.05946	0.3656	0.066366	3.612e-08	0.142232	0.0808214	0.0784365	0.346173	10
Ovary	ENSG00000177406.4	12	RP11-218M22.1	756275	rs79984117	12	727335	A	G	0.229985	0.061	0.033	0.06357	0.828508	0.14613	1.4307e-08	0.0736263	0.0418941	0.078843	0.562	17
Pituitary	ENSG00000197226.8	5	TBC1D9B	179311962	rs13164817	5	179365949	T	C	0.0778534	-0.096	0.052	0.06557	-0.651155	0.115548	1.74697e-08	0.14743	0.0840342	0.0793605	0.0332519	4
Ovary	ENSG00000156253.2	21	RWDD2B	30384202	rs2150403	21	30376145	C	T	0.492852	0.048	0.026	0.06857	-0.457475	0.0813998	1.9085e-08	-0.104924	0.0598215	0.0794397	0.813728	17
Ovary	ENSG00000272316.1	6	XXbac-BPGBPG55C20.2	58237513	rs1810426	6	58263952	G	A	0.596125	-0.065	0.036	0.07033	0.388447	0.053653	4.48736e-13	-0.167333	0.0955152	0.0797912	0.76863	20
Pituitary	ENSG00000109063.10	17	MYH3	10546234	rs28507276	17	10576424	A	G	0.396872	0.055	0.03	0.0632	0.384829	0.0648663	2.98092e-09	0.142921	0.0815941	0.0798419	0.669224	17
Hypothalamus	ENSG00000037042.8	17	TUBG2	40815173	rs4793098	17	40833187	G	C	0.448096	0.048	0.026	0.06522	-0.344284	0.0624739	3.57109e-08	-0.13942	0.079644	0.0800258	0.386884	16
Pituitary	ENSG00000096872.11	9	IFT74	27009649	rs10967630	9	26967785	A	G	0.632935	0.05	0.028	0.07429	1.94319	0.221186	1.5593e-18	0.0257309	0.0147039	0.0801303	0.0821663	20
Pituitary	ENSG00000106404.9	7	CLDN15	100878737	rs10487887	7	100862209	G	C	0.0778109	-0.099	0.055	0.07377	0.847649	0.117706	5.96055e-13	-0.116794	0.0668815	0.080763	0.762718	10
Pituitary	ENSG00000188372.10	7	ZP3	76062806	rs4728775	7	76131695	G	A	0.812872	-0.084	0.047	0.07328	-0.937165	0.114564	2.8315e-16	0.089632	0.0513343	0.0808028	0.120624	4
Pituitary	ENSG00000132507.13	17	EIF5A	7213046	rs7503161	17	7207964	C	A	0.661206	-0.053	0.029	0.06953	-0.242717	0.0416847	5.79093e-09	0.218361	0.125228	0.0812095	0.285291	9
Pituitary	ENSG00000165502.6	14	RPL36AL	50086320	rs3007042	14	50095335	G	A	0.167783	-0.08	0.045	0.07776	0.477653	0.054392	1.61065e-18	-0.167486	0.0961218	0.081433	0.846439	18
Pituitary	ENSG00000142188.12	21	TMEM50B	34828555	rs4481072	21	34825466	G	A	0.845086	-0.058	0.033	0.08449	-0.865488	0.0663105	6.18673e-39	0.0670142	0.0384729	0.081534	0.100657	20
Ovary	ENSG00000196950.9	2	SLC39A10	196521563	rs10931706	2	196547405	G	A	0.382947	0.047	0.026	0.07162	0.528974	0.0812233	7.38672e-11	0.0888512	0.0510101	0.0815368	0.632511	20
Pituitary	ENSG00000173517.6	15	PEAK1	77556478	rs10519164	15	77625703	G	C	0.0941921	0.069	0.038	0.0735	0.32944	0.0534775	7.25865e-10	0.209446	0.120254	0.08156	0.994824	20
Ovary	ENSG00000183092.11	14	BEGAIN	101028618	rs6575787	14	100998848	G	A	0.683242	-0.054	0.03	0.06727	-0.539886	0.0795024	1.115e-11	0.100021	0.0574862	0.0818739	0.701018	20
Ovary	ENSG00000217702.1	2	MGC10955	74362060	rs12619982	2	74356022	A	G	0.412891	0.046	0.026	0.0803	1.3572	0.146933	2.53896e-20	0.0338933	0.0195053	0.0822738	0.17733	12
Ovary	ENSG00000215190.4	6	LINC00680	58280065	rs4928688	6	58205893	C	T	0.596642	-0.065	0.037	0.08101	-1.0283	0.0885883	3.76933e-31	0.0632111	0.0363915	0.0823913	0.147553	20
Hypothalamus	ENSG00000128944.9	15	KNSTRN	40680684	rs8033938	15	40703114	G	A	0.030878	0.185	0.105	0.07914	1.4618	0.14442	4.41816e-24	0.126556	0.0729093	0.0825986	0.159762	16
Hypothalamus	ENSG00000271662.1	3	RP11-141C7.3	195377680	rs9834322	3	195682975	A	T	0.695141	-0.054	0.03	0.07498	-0.987046	0.151636	7.54911e-11	0.0547087	0.0315344	0.0827601	0.445381	9
Hypothalamus	ENSG00000128699.9	2	ORMDL1	190642073	rs920427	2	190553957	A	T	0.424542	0.061	0.034	0.07501	-0.627483	0.0942464	2.77763e-11	-0.0972138	0.0561176	0.083216	0.0965895	19
Pituitary	ENSG00000234745.5	6	HLA-B	31322934	rs2853950	6	31236175	T	C	0.496909	-0.047	0.026	0.07548	0.445253	0.0743589	2.12584e-09	-0.105558	0.0609967	0.0835318	0.0680641	20
Hypothalamus	ENSG00000188372.10	7	ZP3	76062806	rs4728775	7	76131695	G	A	0.812872	-0.084	0.047	0.07328	-0.935086	0.139272	1.89211e-11	0.0898313	0.052013	0.0841511	0.0633081	3
Pituitary	ENSG00000170634.8	2	ACYP2	54365207	rs7560947	2	54314610	C	G	0.733979	-0.049	0.027	0.07675	-0.30521	0.0542907	1.89006e-08	0.160545	0.092959	0.0841579	0.757427	20
Ovary	ENSG00000198468.3	1	FLVCR1-AS1	213028440	rs10779589	1	213038588	G	A	0.522405	-0.046	0.026	0.07772	0.854278	0.107655	2.09983e-15	-0.0538466	0.0311823	0.084198	0.114335	20
Ovary	ENSG00000214253.4	7	FIS1	100889168	rs10215699	7	100862768	T	C	0.0774963	-0.099	0.055	0.07298	-0.578541	0.0961084	1.74773e-09	0.17112	0.0992258	0.0846083	NA	NA
Hypothalamus	ENSG00000272221.1	6	XXbac-BPG181B23.7	31362669	rs11757660	6	31364035	C	T	0.427021	0.05	0.028	0.07433	-0.724837	0.110605	5.62411e-11	-0.068981	0.0400378	0.084907	0.134832	20
Pituitary	ENSG00000163918.6	3	RFC4	186516268	rs62294444	3	186494986	G	A	0.381326	-0.046	0.026	0.08008	-0.649691	0.0871187	8.81552e-14	0.0708029	0.0411298	0.0851693	0.480488	11
Pituitary	ENSG00000110811.15	12	LEPREL2	6943295	rs4963518	12	6946493	C	T	0.955303	0.168	0.095	0.07555	-0.385771	0.0518244	9.78197e-14	-0.435492	0.253114	0.0853353	0.0806699	7
Hypothalamus	ENSG00000095485.12	10	CWF19L1	102009746	rs11591741	10	101976501	C	G	0.0673864	0.116	0.066	0.0795	0.865812	0.103852	7.62209e-17	0.133978	0.0779046	0.0854735	0.370439	20
Ovary	ENSG00000128944.9	15	KNSTRN	40680684	rs8033938	15	40703114	G	A	0.030878	0.185	0.105	0.07914	1.24377	0.158834	4.85361e-15	0.148741	0.0865313	0.0856269	0.759295	5
Hypothalamus	ENSG00000196381.6	19	ZNF781	38164163	rs62108351	19	38215896	C	T	0.231943	-0.056	0.031	0.0743	-0.46952	0.0849766	3.28954e-08	0.119271	0.0694641	0.0859767	0.119641	20
Hypothalamus	ENSG00000215146.4	10	RP11-313J2.1	42845368	rs2505825	10	42838175	G	A	0.800224	-0.063	0.036	0.08018	0.80887	0.091597	1.03979e-18	-0.0778864	0.045372	0.0860491	0.896428	20
Hypothalamus	ENSG00000205485.9	7	AC004980.7	76217988	rs4728775	7	76131695	G	A	0.812872	-0.084	0.047	0.07328	-0.737076	0.120452	9.40053e-10	0.113964	0.0664295	0.0862426	0.0903679	17
Pituitary	ENSG00000260776.1	15	RP11-114H24.2	78212873	rs28722697	15	78237071	A	C	0.142367	0.066	0.038	0.08646	1.09396	0.100132	8.73806e-28	0.0603313	0.0351724	0.08629	0.910688	16
Pituitary	ENSG00000095485.12	10	CWF19L1	102009746	rs11596950	10	101996360	T	C	0.0658482	0.115	0.066	0.08325	0.693646	0.0732983	2.98293e-21	0.165791	0.0967488	0.0865987	0.323806	20
Ovary	ENSG00000177839.4	5	PCDHB9	140569002	rs7735365	5	140570472	C	G	0.532738	-0.048	0.027	0.07123	-0.56621	0.0885331	1.60065e-10	0.0847742	0.0494935	0.0867432	0.178534	18
Hypothalamus	ENSG00000164880.11	7	INTS1	1527701	rs6950990	7	1536566	C	T	0.661544	-0.055	0.031	0.0756	-0.513645	0.0782956	5.36895e-11	0.107078	0.0625211	0.0867738	0.260275	18
Ovary	ENSG00000272950.1	7	RP11-307C18.1	97952453	rs6951479	7	97888121	A	G	0.305235	0.054	0.03	0.07315	0.498336	0.0898638	2.9318e-08	0.108361	0.0632923	0.0868842	0.328219	20
Pituitary	ENSG00000137877.8	15	SPTBN5	42161374	rs1648818	15	42207268	C	T	0.0732075	-0.068	0.039	0.0765	-0.663297	0.0739239	2.89342e-19	0.102518	0.059897	0.0869752	0.423143	20
Hypothalamus	ENSG00000251417.1	16	RP11-1348G14.4	28821623	rs151301	16	28497059	A	T	0.0857036	0.07	0.039	0.07003	-0.802752	0.143289	2.115e-08	-0.0872	0.0510153	0.0873971	0.406625	20
Ovary	ENSG00000087076.4	19	HSD17B14	49328104	rs4802514	19	49357676	C	T	0.0235741	-0.152	0.086	0.07593	-0.790847	0.11778	1.88597e-11	0.192199	0.112448	0.0874102	0.863687	8
Pituitary	ENSG00000205485.9	7	AC004980.7	76217988	rs4728775	7	76131695	G	A	0.812872	-0.084	0.047	0.07328	-0.695644	0.120227	7.20441e-09	0.120751	0.070713	0.0877055	0.0433847	10
Pituitary	ENSG00000065268.6	19	WDR18	988871	rs2365709	19	990736	T	C	0.0888723	-0.09	0.052	0.08204	1.18205	0.114972	8.56285e-25	-0.0761389	0.0446104	0.0878678	0.582923	20
Ovary	ENSG00000231464.1	3	AC024937.4	195724356	rs6785037	3	195661089	A	C	0.297308	0.051	0.029	0.07442	0.824763	0.116979	1.78217e-12	0.0618359	0.0362389	0.0879446	0.419681	20
Ovary	ENSG00000142188.12	21	TMEM50B	34828555	rs9305529	21	34826700	C	T	0.845489	-0.059	0.034	0.08096	-0.68905	0.0758672	1.06288e-19	0.0856251	0.0502359	0.0882948	0.387256	20
Pituitary	ENSG00000168395.10	2	ING5	242655174	rs6414220	2	242646524	G	A	0.639013	-0.059	0.034	0.07683	0.495318	0.0549322	1.93493e-19	-0.119115	0.0699024	0.0883764	0.96256	20
Pituitary	ENSG00000186908.10	12	ZDHHC17	77202422	rs4761446	12	77196964	C	T	0.636789	-0.052	0.029	0.07873	-0.3538	0.064755	4.66387e-08	0.146976	0.0862686	0.0884372	0.178916	6
Ovary	ENSG00000197479.4	5	PCDHB11	140580900	rs12654953	5	140570973	T	C	0.531622	-0.048	0.027	0.07131	0.467199	0.0785125	2.67103e-09	-0.10274	0.0603152	0.088496	0.703285	13
Hypothalamus	ENSG00000140575.8	15	IQGAP1	90988462	rs2283441	15	90970781	A	G	0.197287	-0.058	0.033	0.07705	0.429682	0.0638836	1.74374e-11	-0.134984	0.0793798	0.0890411	0.82315	20
Ovary	ENSG00000259031.1	14	CTD-2062F14.3	101006606	rs34076421	14	101014418	C	G	0.645498	-0.048	0.027	0.08123	-0.526841	0.0910325	7.14875e-09	0.0911091	0.0536123	0.0892426	0.739653	20
Pituitary	ENSG00000103199.9	16	ZNF500	4807932	rs12599765	16	4812209	A	G	0.449898	0.057	0.033	0.08408	-0.647991	0.0700269	2.17331e-20	-0.0879642	0.0518062	0.0895181	0.566467	20
Pituitary	ENSG00000273456.1	2	RP11-686O6.2	203239991	rs148802328	2	203347284	T	C	0.132498	-0.096	0.054	0.07753	0.618699	0.108169	1.06678e-08	-0.155164	0.0913986	0.0895708	0.683997	12
Pituitary	ENSG00000130023.11	6	ERMARD	170166699	rs4716409	6	170234376	A	T	0.962547	0.094	0.053	0.07514	0.304596	0.0523907	6.10201e-09	0.308605	0.181917	0.0898089	0.437051	20
Hypothalamus	ENSG00000228252.4	3	COL6A4P2	129962157	rs56279301	3	129848747	T	C	0.426051	-0.049	0.028	0.0807	-0.789393	0.115009	6.70751e-12	0.062073	0.036605	0.0899331	0.713924	20
Hypothalamus	ENSG00000272316.1	6	XXbac-BPGBPG55C20.2	58237513	rs4928688	6	58205893	C	T	0.596642	-0.065	0.037	0.08101	0.494214	0.0765165	1.05455e-10	-0.131522	0.0775862	0.0900427	0.0430332	14
Hypothalamus	ENSG00000230606.6	2	AC159540.1	98090095	rs873886	2	98277804	T	C	0.45288	0.045	0.026	0.08832	-0.801373	0.0960282	7.11055e-17	-0.0561536	0.0331347	0.0901314	0.708741	20
Hypothalamus	ENSG00000272541.1	6	XXbac-BPGBPG55C20.1	58182457	rs6918757	6	58206146	C	T	0.596413	-0.065	0.037	0.08104	-0.79243	0.123876	1.58519e-10	0.0820262	0.0484205	0.0902583	0.0752914	20
Ovary	ENSG00000140575.8	15	IQGAP1	90988462	rs55978751	15	90964205	T	C	0.196817	-0.057	0.033	0.08311	0.743784	0.08602	5.30371e-18	-0.0766352	0.0452443	0.0903018	0.778736	20
Ovary	ENSG00000112139.10	6	MDGA1	37633683	rs9349050	6	37663624	C	T	0.59021	0.047	0.027	0.08147	-0.600122	0.0834495	6.41135e-13	-0.0783174	0.0462901	0.0906687	0.73102	7
Pituitary	ENSG00000205047.3	16	FLJ00104	87736523	rs9934565	16	87764267	T	A	0.43328	0.049	0.028	0.07468	0.455644	0.0688809	3.71674e-11	0.10754	0.0635655	0.0906844	0.411336	20
Pituitary	ENSG00000215190.4	6	LINC00680	58280065	rs4928430	6	58303520	A	T	0.597826	-0.06	0.035	0.08512	-0.858937	0.0822292	1.53401e-25	0.0698538	0.0412931	0.0907116	0.179617	20
Pituitary	ENSG00000184434.7	9	LRRC19	26999412	rs10812504	9	26966443	A	G	0.668909	0.052	0.03	0.08468	1.04333	0.135202	1.19268e-14	0.0498404	0.0294705	0.0907995	0.262049	20
Pituitary	ENSG00000137513.5	11	NARS2	78216463	rs4367973	11	78284545	A	C	0.573958	-0.047	0.027	0.08207	0.701882	0.0990095	1.35049e-12	-0.0669628	0.0396108	0.0909285	0.150083	14
Pituitary	ENSG00000163013.7	2	FBXO41	73496684	rs526106	2	73492614	T	A	0.476744	0.055	0.031	0.07745	-0.351927	0.0637099	3.31564e-08	-0.156282	0.0925184	0.0911806	0.595887	4
Pituitary	ENSG00000166033.7	10	HTRA1	124247732	rs2014307	10	124217632	G	T	0.674107	0.049	0.028	0.07981	0.525779	0.0819227	1.38085e-10	0.093195	0.0551985	0.091342	0.443468	8
Pituitary	ENSG00000248971.2	4	KRT8P46	103650615	rs223489	4	103680984	G	A	0.366795	0.047	0.027	0.0867	-0.705269	0.102246	5.28163e-12	-0.0666412	0.0394835	0.0914449	0.762356	20
Hypothalamus	ENSG00000242086.4	3	LINC00969	195420677	rs6785037	3	195661089	A	C	0.297308	0.051	0.029	0.07442	0.676047	0.112519	1.87513e-09	0.0754385	0.0446962	0.0914484	0.422028	19
Pituitary	ENSG00000251474.2	3	RPL32P3	129110131	rs9827034	3	129097409	T	C	0.421595	0.047	0.027	0.08473	-0.7751	0.112572	5.76371e-12	-0.0606373	0.0359302	0.09148	0.290683	17
Pituitary	ENSG00000198468.3	1	FLVCR1-AS1	213028440	rs12140831	1	213020721	C	T	0.522881	-0.046	0.027	0.08307	0.786503	0.0646402	4.63647e-34	-0.0584867	0.0346641	0.0915565	0.204354	20
Pituitary	ENSG00000087076.4	19	HSD17B14	49328104	rs4802514	19	49357676	C	T	0.0235741	-0.152	0.086	0.07593	-0.490601	0.087355	1.95229e-08	0.309824	0.183771	0.0918101	0.829225	8
Pituitary	ENSG00000044090.4	6	CUL7	43013519	rs2273918	6	43013662	C	T	0.191718	0.058	0.033	0.08214	-0.517676	0.0867839	2.44464e-09	-0.112039	0.0664559	0.0918116	0.0315593	15
Ovary	ENSG00000152348.11	5	ATG10	81420260	rs4703879	5	81553815	G	A	0.98994	0.221	0.129	0.08772	-0.977662	0.104103	5.92444e-21	-0.226049	0.134125	0.0919181	0.135309	17
Ovary	ENSG00000100441.5	14	KHNYN	24904840	rs4982912	14	24903284	G	A	0.72247	-0.056	0.032	0.08269	-0.515402	0.0826211	4.428e-10	0.108653	0.0644843	0.0919974	0.14651	9
Pituitary	ENSG00000112031.11	6	MTRF1L	153316158	rs9384062	6	153313148	T	C	0.529211	0.046	0.027	0.09266	-0.899321	0.0790421	5.39728e-30	-0.0511497	0.0303574	0.0920042	0.947874	20
Pituitary	ENSG00000148700.9	10	ADD3	111825724	rs12571549	10	111770013	A	G	0.42623	0.045	0.026	0.09066	0.632644	0.0861087	2.02644e-13	0.0711301	0.0422223	0.0920551	0.032043	20
Pituitary	ENSG00000204922.4	11	C11orf83	62440200	rs11231176	11	62426978	G	A	0.0726592	-0.109	0.062	0.07827	-0.514845	0.0885456	6.08299e-09	0.211714	0.125809	0.0924094	0.265517	10
Pituitary	ENSG00000127366.4	7	TAS2R5	141490591	rs12674391	7	141492217	C	A	0.748317	-0.054	0.031	0.08613	-0.43339	0.0672994	1.19686e-10	0.124599	0.0740998	0.092665	0.152759	20
Hypothalamus	ENSG00000231464.1	3	AC024937.4	195724356	rs6785037	3	195661089	A	C	0.297308	0.051	0.029	0.07442	0.718943	0.125629	1.04803e-08	0.0709375	0.0421986	0.0927558	0.226231	20
Hypothalamus	ENSG00000122218.10	1	COPA	160286062	rs2038780	1	160317619	T	C	0.334312	-0.049	0.028	0.0783	0.397697	0.0677873	4.44188e-09	-0.123209	0.0734708	0.0935455	0.402243	20
Ovary	ENSG00000260265.1	4	RP11-44F21.5	76008419	rs1497222	4	76068527	G	A	0.32599	-0.046	0.027	0.09356	1.11123	0.122161	9.33345e-20	-0.0413956	0.0247199	0.0940156	0.366668	5
Ovary	ENSG00000240399.1	12	RP1-228P16.1	48448985	rs7485355	12	48548342	A	G	0.260495	-0.056	0.032	0.08396	-0.811277	0.142471	1.23848e-08	0.069027	0.0412647	0.0943692	0.423643	9
Pituitary	ENSG00000251288.2	4	RP11-10L12.2	103673178	rs6533039	4	103859538	G	A	0.374344	0.049	0.028	0.07755	-0.694754	0.123316	1.76141e-08	-0.0705286	0.0422015	0.0946756	0.832106	20
Pituitary	ENSG00000162482.4	1	AKR7A3	19612398	rs10799594	1	20255450	G	A	0.135206	-0.093	0.053	0.07619	1.3919	0.25448	4.51078e-08	-0.0668151	0.039989	0.0947533	0.477365	4
Hypothalamus	ENSG00000198453.8	19	ZNF568	37448032	rs12975869	19	37735328	T	G	0.0483508	0.092	0.053	0.08423	0.919398	0.149907	8.61676e-10	0.100065	0.0599108	0.0948718	0.0287933	17
Pituitary	ENSG00000164048.9	3	ZNF589	48311666	rs13094727	3	48323489	A	G	0.104911	-0.069	0.041	0.09676	0.903259	0.0669159	1.59754e-41	-0.0763901	0.0457426	0.0949198	0.796584	20
Hypothalamus	ENSG00000137877.8	15	SPTBN5	42161374	rs28547280	15	42202647	C	T	0.0731523	-0.068	0.039	0.07692	-0.660418	0.11419	7.31716e-09	0.102965	0.0616788	0.095043	0.482346	20
Pituitary	ENSG00000203872.6	6	C6orf163	88064874	rs55766318	6	88090910	A	G	0.10717	-0.075	0.043	0.0829	-0.494304	0.0860136	9.09406e-09	0.151728	0.0909094	0.0951157	0.216047	15
Pituitary	ENSG00000262539.1	17	RP11-259G18.3	44337444	rs417968	17	43728376	A	G	0.90811	-0.071	0.042	0.08876	-1.10932	0.106056	1.32132e-25	0.0640032	0.0383523	0.0951527	0.199247	8
Pituitary	ENSG00000264070.1	17	DND1P1	43663766	rs417968	17	43728376	A	G	0.90811	-0.071	0.042	0.08876	-1.07966	0.105016	8.58813e-25	0.0657614	0.0394235	0.0953004	0.166857	10
Pituitary	ENSG00000185829.11	17	ARL17A	44625578	rs417968	17	43728376	A	G	0.90811	-0.071	0.042	0.08876	-1.09546	0.106986	1.32251e-24	0.064813	0.0388591	0.095336	NA	NA
Pituitary	ENSG00000256969.1	12	RP11-320N7.2	4132983	rs12581830	12	4128181	C	G	0.453636	0.05	0.029	0.08016	-0.646155	0.0990722	6.93478e-11	-0.0773808	0.0464226	0.0955387	0.482519	20
Pituitary	ENSG00000259937.1	12	RP11-438D14.2	33558320	rs1905431	12	33558720	G	A	0.902979	-0.071	0.041	0.08399	-0.471647	0.0768069	8.21645e-10	0.150536	0.0903199	0.0955739	0.136972	20
Pituitary	ENSG00000262500.1	17	RP11-259G18.2	44321691	rs417968	17	43728376	A	G	0.90811	-0.071	0.042	0.08876	-1.05584	0.10698	5.64496e-23	0.067245	0.040358	0.0956713	0.155704	9
Pituitary	ENSG00000228252.4	3	COL6A4P2	129962157	rs112987689	3	129824001	T	C	0.421032	-0.049	0.029	0.08791	-1.03607	0.105102	6.34219e-23	0.0472941	0.0283986	0.0958392	0.377931	20
Pituitary	ENSG00000182534.9	17	MXRA7	74688419	rs8067445	17	74687777	T	G	0.356027	0.046	0.027	0.09657	-0.521397	0.0665398	4.65601e-15	-0.0882245	0.0529938	0.0959511	0.0604107	20
Pituitary	ENSG00000267265.1	19	CTC-550B14.7	55538487	rs775841	19	55473831	G	A	0.432029	0.055	0.032	0.08957	0.592067	0.0884164	2.13693e-11	0.0928949	0.0557999	0.0959553	0.781205	15
Ovary	ENSG00000167136.6	9	ENDOG	131581108	rs7858732	9	131563540	G	A	0.275057	0.054	0.031	0.08032	-0.526041	0.0931346	1.62155e-08	-0.102654	0.0616697	0.0959984	0.106013	17
Ovary	ENSG00000272541.1	6	XXbac-BPGBPG55C20.1	58182457	rs2012049	6	58294828	T	C	0.605183	-0.059	0.035	0.09296	-0.905509	0.0860799	7.03214e-26	0.0651567	0.0391454	0.0960169	0.0645509	20
Pituitary	ENSG00000116199.7	1	FAM20B	179020318	rs12725164	1	178984086	T	C	0.313416	0.048	0.028	0.08584	0.395617	0.057646	6.74903e-12	0.121329	0.0729502	0.0962758	0.399373	20
Pituitary	ENSG00000128944.9	15	KNSTRN	40680684	rs76994419	15	40714150	T	C	0.0309471	0.178	0.106	0.09126	1.47925	0.125006	2.62196e-32	0.120331	0.0723758	0.0963948	0.368258	14
Pituitary	ENSG00000228412.2	6	RP4-625H18.2	19803689	rs6456267	6	19792830	G	A	0.417549	0.044	0.026	0.08833	0.948729	0.106705	6.04976e-19	0.0463778	0.0278971	0.0964202	0.487258	20
Pituitary	ENSG00000126005.11	20	MMP24-AS1	33835099	rs2275275	20	33872311	C	G	0.239568	0.06	0.035	0.0808	-0.4108	0.0605089	1.12849e-11	-0.146056	0.0878738	0.0964894	0.244015	8
Hypothalamus	ENSG00000267368.1	7	UPK3BL	102280355	rs4729851	7	102351847	T	A	0.583709	0.061	0.035	0.07977	-0.733313	0.133399	3.86015e-08	-0.0831841	0.05007	0.0966418	0.584978	10
Pituitary	ENSG00000230606.6	2	AC159540.1	98090095	rs7577439	2	98185321	T	C	0.450038	0.047	0.028	0.08984	-1.05153	0.0908729	5.75152e-31	-0.0446968	0.0269066	0.0966764	0.189591	20
Ovary	ENSG00000256436.1	12	TAS2R31	11183496	rs35470561	12	11334860	T	G	0.550378	-0.052	0.03	0.07954	-0.55013	0.0947365	6.36225e-09	0.0945231	0.0569101	0.0967296	0.0305725	9
Hypothalamus	ENSG00000230373.4	15	GOLGA6L5	85055580	rs3897130	15	84917327	T	C	0.054878	-0.133	0.077	0.08647	0.639407	0.105822	1.51936e-09	-0.208005	0.125248	0.096764	0.872754	20
Pituitary	ENSG00000272541.1	6	XXbac-BPGBPG55C20.1	58182457	rs2012049	6	58294828	T	C	0.605183	-0.059	0.035	0.09296	-1.04899	0.110622	2.47839e-21	0.0562446	0.0338885	0.096976	0.279168	19
Pituitary	ENSG00000166436.11	11	TRIM66	8663498	rs36092927	11	8692339	A	G	0.643692	0.048	0.028	0.08777	-0.404099	0.0609583	3.37739e-11	-0.118783	0.0715693	0.0969771	0.497724	20
Pituitary	ENSG00000146085.7	6	MUT	49414488	rs10223447	6	49487217	C	T	0.0455247	0.13	0.075	0.0814	1.21937	0.21232	9.29664e-09	0.106612	0.0642475	0.0970348	0.810843	13
Pituitary	ENSG00000229759.1	3	MRPS18AP1	48297958	rs11709691	3	48303669	G	A	0.105361	-0.069	0.041	0.09651	0.940603	0.0945934	2.68812e-23	-0.0733572	0.0442089	0.0970494	0.788568	20
Pituitary	ENSG00000205643.6	22	CDPF1	46643242	rs5767743	22	46621994	C	T	0.144366	-0.073	0.042	0.08627	0.425717	0.0766738	2.81908e-08	-0.171475	0.103378	0.0971718	NA	NA
Pituitary	ENSG00000065457.6	16	ADAT1	75644038	rs12449192	16	75615970	G	C	0.883808	0.067	0.039	0.08477	0.587791	0.0924876	2.07956e-10	0.113986	0.0687315	0.0972315	0.746416	20
Pituitary	ENSG00000127364.2	7	TAS2R4	141478738	rs6976500	7	141437264	C	G	0.740075	-0.054	0.032	0.08597	0.756552	0.0848011	4.60046e-19	-0.0713765	0.0430472	0.0972974	0.311244	20
Pituitary	ENSG00000256885.1	11	AP001877.1	95557008	rs564480	11	95561741	T	C	0.298735	-0.046	0.027	0.08464	0.527874	0.0739967	9.76688e-13	-0.087142	0.052587	0.097499	0.622833	20
Pituitary	ENSG00000272864.1	1	RP11-17E13.2	75164735	rs6666150	1	75170352	C	T	0.119687	0.074	0.044	0.08825	-0.786734	0.08294	2.41039e-21	-0.0940597	0.0567997	0.0977237	0.698932	11
Pituitary	ENSG00000249846.2	3	RP11-77P16.4	129835407	rs6795939	3	129842885	T	C	0.426339	-0.047	0.028	0.08826	-0.79149	0.078228	4.60994e-24	0.0593817	0.0358599	0.0977346	0.297278	20
Pituitary	ENSG00000206341.6	6	HLA-H	29857251	rs2975031	6	29832919	G	A	0.819434	0.05	0.029	0.07864	0.638562	0.107432	2.78397e-09	0.0783009	0.0472866	0.0977459	0.522093	20
Pituitary	ENSG00000237669.1	6	HCG4P3	29974395	rs9261186	6	29999278	A	G	0.183917	-0.049	0.029	0.09053	-0.900529	0.11039	3.41403e-16	0.0544125	0.0328868	0.0980183	0.131281	20
Ovary	ENSG00000237669.1	6	HCG4P3	29974395	rs9261188	6	30000201	A	G	0.183917	-0.049	0.029	0.09032	-0.788296	0.0982132	1.00397e-15	0.0621594	0.0375945	0.0982462	0.0420204	20
Hypothalamus	ENSG00000112031.11	6	MTRF1L	153316158	rs506219	6	153333883	T	C	0.530924	0.046	0.027	0.08984	-0.446924	0.0654143	8.3619e-12	-0.102926	0.0622629	0.0983141	0.850225	14
Pituitary	ENSG00000169914.5	1	OTUD3	20224222	rs12117495	1	20183445	G	A	0.047397	-0.126	0.074	0.08973	0.959613	0.14209	1.44277e-11	-0.131303	0.0795275	0.0987309	0.622401	10
Pituitary	ENSG00000231106.2	21	AP000688.8	37378886	rs61738607	21	37377631	A	G	0.340094	0.051	0.03	0.08925	0.718961	0.104998	7.52324e-12	0.0709357	0.0429936	0.0989611	0.234428	18
Pituitary	ENSG00000164045.7	3	CDC25A	48214264	rs13087929	3	48240289	A	G	0.105067	-0.07	0.042	0.09546	0.919687	0.0797697	9.39222e-31	-0.0761129	0.0461424	0.0990411	0.753762	20
Ovary	ENSG00000143434.11	1	SEMA6C	151111632	rs12039522	1	151050503	G	T	0.884873	0.077	0.045	0.08416	-0.562245	0.0916888	8.67265e-10	-0.136951	0.0830939	0.0993223	0.4233	9
Pituitary	ENSG00000273100.1	6	RP11-302L19.3	170494394	rs3012409	6	170482241	A	G	0.496609	0.046	0.027	0.09356	0.491869	0.0759712	9.51786e-11	0.0935208	0.0567614	0.0994319	0.99597	20
Pituitary	ENSG00000272420.1	1	RP4-740C4.7	2294783	rs3795272	1	2284195	C	T	0.42131	0.044	0.026	0.0954	0.594991	0.0827671	6.53939e-13	0.0739507	0.0448927	0.0995008	0.271423	20
Pituitary	ENSG00000136448.7	17	NMT1	43157682	rs2239917	17	43165887	C	T	0.222842	0.051	0.03	0.08527	-0.342216	0.0514992	3.03068e-11	-0.149029	0.0904872	0.0995665	0.773021	20
Pituitary	ENSG00000128039.6	4	SRD5A3	56225769	rs11935857	4	56204865	A	C	0.32481	0.056	0.033	0.09281	0.770974	0.114189	1.46079e-11	0.0726354	0.0441342	0.0998085	0.27914	12
Pituitary	ENSG00000160539.4	9	PPAPDC3	134174865	rs7029366	9	134165368	C	G	0.535131	-0.044	0.026	0.08888	-0.446921	0.063724	2.32618e-12	0.0984514	0.0598455	0.0999506	0.291197	14
Pituitary	ENSG00000104093.9	15	DMXL2	51827469	rs1869930	15	51933907	C	G	0.569444	-0.044	0.026	0.09324	0.468253	0.0676378	4.42326e-12	-0.0939663	0.0571604	0.100196	0.623996	20
Pituitary	ENSG00000144214.5	2	LYG1	99910953	rs7589365	2	99990324	T	C	0.334077	-0.048	0.028	0.08462	0.495083	0.0862607	9.5023e-09	-0.0969534	0.0590251	0.10047	0.60406	20
Hypothalamus	ENSG00000071967.7	2	CYBRD1	172396700	rs7581904	2	172426997	C	T	0.631897	-0.048	0.028	0.08637	-0.447695	0.078642	1.24958e-08	0.107216	0.0653167	0.100699	0.337816	19
Pituitary	ENSG00000126464.9	19	PRR12	50112240	rs880986	19	50088174	G	C	0.0547997	0.146	0.088	0.09561	1.11189	0.101174	4.27719e-28	0.131308	0.0800413	0.100901	0.231346	7
Hypothalamus	ENSG00000127364.2	7	TAS2R4	141478738	rs1859646	7	141495604	A	G	0.748317	-0.055	0.032	0.08386	0.589808	0.108125	4.90036e-08	-0.0932507	0.0568844	0.10115	0.403946	20
Pituitary	ENSG00000152348.11	5	ATG10	81420260	rs4703870	5	81492643	A	G	0.99032	0.21	0.126	0.09449	-0.910193	0.104857	3.94701e-18	-0.23072	0.140961	0.101679	0.0402018	13
Pituitary	ENSG00000166268.6	12	MYRFL	70285980	rs4332561	12	70157582	T	C	0.394318	0.045	0.027	0.08821	1.53419	0.179473	1.24887e-17	0.0293314	0.0179302	0.101868	0.250793	20
Pituitary	ENSG00000147439.7	8	BIN3	22502844	rs876714	8	22482799	G	A	0.378132	0.046	0.027	0.0861	0.444327	0.0760132	5.05373e-09	0.103527	0.0632945	0.101914	0.956363	20
Hypothalamus	ENSG00000221923.4	19	ZNF880	52881109	rs3170100	19	52888620	G	T	0.343028	0.048	0.029	0.09707	1.02981	0.0976727	5.44469e-26	0.0466105	0.0285054	0.102018	0.259838	15
Ovary	ENSG00000271335.1	10	RP11-324I22.4	35614404	rs3013368	10	35730889	A	G	0.433757	-0.045	0.027	0.09527	0.687361	0.0814234	3.12457e-17	-0.0654678	0.0400389	0.102027	0.0578828	20
Ovary	ENSG00000225492.2	1	GBP1P1	89882520	rs6669722	1	89867118	G	C	0.739001	-0.054	0.032	0.08642	0.914746	0.141601	1.04698e-10	-0.0590328	0.0361562	0.102529	0.805149	4
Ovary	ENSG00000109472.9	4	CPE	166350909	rs1438110	4	166314972	T	C	0.590244	-0.044	0.026	0.09092	-0.606508	0.0981377	6.40315e-10	0.0725464	0.0444465	0.102633	0.775029	19
Ovary	ENSG00000151806.9	4	GUF1	44691758	rs73183301	4	44811529	C	G	0.125934	-0.063	0.037	0.08645	0.900703	0.157269	1.02133e-08	-0.0699454	0.0428561	0.102658	0.672063	12
Pituitary	ENSG00000168827.10	3	GFM1	158386215	rs9875043	3	158404679	A	G	0.158921	0.061	0.036	0.09056	-0.363547	0.0603229	1.67359e-09	-0.167791	0.102864	0.102848	0.517892	10
Pituitary	ENSG00000230445.4	10	LRRC37A6P	27541831	rs12217860	10	27503818	T	C	0.461393	-0.045	0.027	0.09548	0.695592	0.0883642	3.49352e-15	-0.0646931	0.0396763	0.102991	0.816791	20
Hypothalamus	ENSG00000105928.9	7	DFNA5	24773608	rs2521772	7	24799496	T	A	0.854045	0.059	0.035	0.09025	0.732663	0.115863	2.5566e-10	0.0805282	0.0494392	0.103349	0.0838974	16
Pituitary	ENSG00000251532.1	5	CTD-2245E15.3	1548023	rs62329877	5	1584602	A	G	0.396006	-0.051	0.03	0.09331	-0.672599	0.118243	1.28315e-08	0.0758253	0.0465524	0.103352	0.305943	12
Ovary	ENSG00000103550.9	16	KNOP1	19721959	rs3829539	16	19722366	C	T	0.225543	-0.051	0.031	0.1058	1.06341	0.108218	8.65555e-23	-0.0479589	0.0295572	0.10468	0.443211	14
Hypothalamus	ENSG00000270055.1	15	CTD-3092A11.2	30781341	rs66501706	15	31629058	A	G	0.125744	-0.081	0.048	0.09145	-1.51643	0.259165	4.8797e-09	0.0534149	0.0329434	0.104928	0.192519	18
Pituitary	ENSG00000249717.1	4	RP11-44F21.3	75888378	rs28861517	4	76018205	A	T	0.330954	-0.045	0.027	0.093	0.928476	0.132898	2.82093e-12	-0.0484665	0.0298959	0.10498	0.396932	9
Hypothalamus	ENSG00000103550.9	16	KNOP1	19721959	rs3829539	16	19722366	C	T	0.225543	-0.051	0.031	0.1058	0.885636	0.099061	3.88096e-19	-0.0575857	0.0355908	0.105664	0.321251	16
Ovary	ENSG00000101639.14	18	CEP192	13058206	rs490853	18	13106337	C	T	0.76545	0.067	0.041	0.09846	-1.02403	0.0898361	4.23583e-30	-0.0654278	0.0404472	0.105747	0.0220531	20
Pituitary	ENSG00000101639.14	18	CEP192	13058206	rs692964	18	13094132	A	G	0.766243	0.067	0.041	0.09791	-0.818622	0.0743753	3.55002e-28	-0.0818449	0.0506332	0.106002	0.0283959	20
Ovary	ENSG00000079101.12	18	CLUL1	623608	rs2015412	18	590969	T	C	0.0837379	-0.092	0.055	0.09221	0.678673	0.108833	4.49111e-10	-0.135559	0.0839054	0.106178	0.457706	6
Hypothalamus	ENSG00000185187.8	11	SIGIRR	411556	rs35828848	11	403545	T	C	0.632843	0.06	0.036	0.08961	-0.719971	0.109665	5.1975e-11	-0.0833367	0.0515881	0.106219	0.779617	6
Pituitary	ENSG00000235772.1	21	AP001625.6	43981264	rs55833159	21	43989704	G	C	0.0198473	-0.192	0.116	0.0998	-0.69209	0.094623	2.58952e-13	0.277421	0.171846	0.106451	0.126633	20
Pituitary	ENSG00000189266.7	1	PNRC2	24287775	rs17184588	1	24365512	C	T	0.349921	-0.044	0.027	0.09904	-0.89825	0.0778386	8.30123e-31	0.0489841	0.0303567	0.10661	0.894849	15
Ovary	ENSG00000272864.1	1	RP11-17E13.2	75164735	rs7527057	1	75172001	A	T	0.119792	0.073	0.044	0.09789	-0.56286	0.0818195	6.01521e-12	-0.129695	0.0804135	0.106777	0.646188	9
Ovary	ENSG00000258695.2	14	RP3-414A15.2	73997085	rs11624916	14	74026618	T	C	0.264498	0.052	0.031	0.09247	-1.05471	0.182891	8.07524e-09	-0.0493027	0.0306101	0.107252	0.00388008	13
Ovary	ENSG00000189266.7	1	PNRC2	24287775	rs17184588	1	24365512	C	T	0.349921	-0.044	0.027	0.09904	-1.06031	0.100503	5.0765e-26	0.0414973	0.0257662	0.107282	0.932478	15
Hypothalamus	ENSG00000170074.15	5	FAM153A	177172690	rs729459	5	177035964	C	T	0.761038	-0.058	0.035	0.09862	-0.707857	0.103516	8.02204e-12	0.0819375	0.0508762	0.107283	0.6414	18
Pituitary	ENSG00000271959.1	8	CTD-3064M3.7	142446349	rs28521532	8	142446624	T	C	0.319286	-0.045	0.027	0.08899	0.376777	0.0604019	4.43676e-10	-0.119434	0.0741742	0.107358	0.863455	20
Pituitary	ENSG00000267069.1	18	RP11-64C12.8	12289897	rs56291705	18	12288181	A	T	0.422401	0.045	0.027	0.09413	-0.696349	0.113654	8.95965e-10	-0.0646228	0.0401826	0.107786	0.587176	11
Ovary	ENSG00000104324.11	8	CPQ	97909668	rs10086925	8	98075765	T	A	0.0746269	0.067	0.04	0.09032	0.880682	0.153558	9.74038e-09	0.0760774	0.0473168	0.107872	0.497765	5
Pituitary	ENSG00000072778.15	17	ACADVL	7124813	rs390200	17	7109995	G	A	0.475788	-0.043	0.026	0.1024	-0.352514	0.0513736	6.80138e-12	0.121981	0.075868	0.107878	0.0137961	17
Ovary	ENSG00000266456.1	18	RP11-806L2.2	651589	rs2015412	18	590969	T	C	0.0837379	-0.092	0.055	0.09221	0.693239	0.120131	7.89515e-09	-0.13271	0.0826036	0.108144	0.659044	6
Pituitary	ENSG00000231007.4	9	CDC20P1	89627316	rs58161991	9	89604273	C	T	0.0521772	-0.089	0.054	0.09655	0.815376	0.113797	7.76776e-13	-0.109152	0.0679566	0.108229	0.743497	13
Hypothalamus	ENSG00000189266.7	1	PNRC2	24287775	rs6424145	1	24375689	C	G	0.35113	-0.044	0.027	0.1057	-1.01722	0.109207	1.22446e-20	0.0432551	0.0269461	0.108439	0.74884	7
Hypothalamus	ENSG00000166268.6	12	MYRFL	70285980	rs4332561	12	70157582	T	C	0.394318	0.045	0.027	0.08821	1.38032	0.234265	3.81271e-09	0.0326011	0.0203282	0.108771	0.287398	11
Hypothalamus	ENSG00000176593.3	19	CTD-2368P22.1	58518014	rs4801247	19	58522561	G	C	0.568992	0.045	0.027	0.09731	-0.603577	0.103324	5.17046e-09	-0.0745555	0.0465184	0.108998	0.113625	15
Pituitary	ENSG00000184381.14	22	PLA2G6	38554599	rs2076118	22	38529500	G	T	0.119066	0.058	0.035	0.09568	0.396651	0.0638666	5.27762e-10	0.146224	0.0913259	0.109349	0.661394	20
Pituitary	ENSG00000271335.1	10	RP11-324I22.4	35614404	rs4145205	10	35783500	G	A	0.430399	-0.044	0.027	0.1078	0.642933	0.0748251	8.51124e-18	-0.0684364	0.0427437	0.109357	0.0750414	17
Ovary	ENSG00000129484.9	14	PARP2	20818954	rs3093939	14	20825362	A	G	0.271963	-0.05	0.03	0.09312	0.392271	0.0685866	1.06928e-08	-0.127463	0.0796588	0.109574	0.409173	20
Pituitary	ENSG00000254004.2	19	ZNF260	37010579	rs111814388	19	37232768	A	G	0.00448096	0.114	0.069	0.09778	0.514172	0.0813946	2.66642e-10	0.221716	0.13871	0.109952	0.814005	10
Hypothalamus	ENSG00000271847.1	1	RP4-740C4.8	2309274	rs2843128	1	2315680	G	A	0.728423	-0.055	0.033	0.094	-0.56445	0.100384	1.87763e-08	0.09744	0.0609782	0.110054	0.0535638	11
Hypothalamus	ENSG00000169914.5	1	OTUD3	20224222	rs10492999	1	20237760	G	A	0.023455	-0.136	0.082	0.09525	1.09933	0.184388	2.49091e-09	-0.123712	0.0774232	0.110074	0.460657	8
Pituitary	ENSG00000108591.5	17	DRG2	18001242	rs2975001	17	18018356	C	T	0.820015	-0.054	0.033	0.1027	0.664232	0.0902694	1.86221e-13	-0.0812969	0.0508951	0.110189	0.64009	4
Hypothalamus	ENSG00000204264.4	6	PSMB8	32810159	rs115775530	6	33538534	A	T	0.0482655	0.105	0.063	0.09783	1.23992	0.222441	2.48736e-08	0.0846829	0.0530323	0.110307	0.400785	8
Hypothalamus	ENSG00000261195.1	16	CTD-2380F24.1	19774991	rs4780823	16	19735900	G	C	0.230827	-0.053	0.032	0.09426	-0.519087	0.0871941	2.62896e-09	0.102102	0.063988	0.110567	0.638053	12
Pituitary	ENSG00000103550.9	16	KNOP1	19721959	rs720175	16	19721731	G	A	0.225215	-0.05	0.031	0.1089	1.07329	0.100629	1.47088e-26	-0.0465857	0.0292115	0.110763	0.386955	20
Pituitary	ENSG00000240137.1	3	RP11-103G8.2	150429881	rs13079755	3	150435403	T	G	0.369729	0.046	0.028	0.09902	-0.508833	0.0779992	6.86544e-11	-0.0904029	0.056746	0.111134	0.916196	7
Hypothalamus	ENSG00000160695.10	11	VPS11	118945549	rs1614264	11	118942638	C	A	0.215356	0.059	0.036	0.1056	-0.571414	0.084254	1.18494e-11	-0.103253	0.064815	0.111152	0.000992418	14
Hypothalamus	ENSG00000126005.11	20	MMP24-AS1	33835099	rs2297789	20	33867248	T	A	0.23262	0.058	0.035	0.09396	-0.627532	0.10886	8.18538e-09	-0.0924256	0.0580328	0.111241	0.133862	5
Ovary	ENSG00000261783.1	16	RP11-252K23.2	75414437	rs11149831	16	75451461	A	G	0.535741	-0.044	0.027	0.09791	-0.835838	0.111225	5.69738e-14	0.0526418	0.0330537	0.111247	0.814079	20
Hypothalamus	ENSG00000233232.2	16	NPIPB7	28474780	rs151174	16	28508069	T	C	0.0628272	0.066	0.04	0.1003	-0.718353	0.119279	1.7176e-09	-0.0918768	0.0577349	0.11153	0.371242	20
Ovary	ENSG00000183066.10	22	WBP2NL	42424543	rs9623490	22	42398266	C	G	0.0521148	0.109	0.066	0.09796	-0.53865	0.0911798	3.47222e-09	-0.202358	0.127227	0.111715	0.772388	4
Pituitary	ENSG00000123297.12	12	TSFM	58189113	rs2069506	12	58142854	A	C	0.632629	-0.051	0.031	0.09665	-0.417982	0.0671934	4.95313e-10	0.122015	0.0767158	0.111727	0.631501	20
Hypothalamus	ENSG00000260992.1	13	DOCK9-AS2	99740476	rs2390187	13	99739129	T	C	0.506343	0.053	0.032	0.09072	-0.564927	0.102862	3.97253e-08	-0.0938174	0.0591642	0.112805	0.723351	11
Ovary	ENSG00000240291.1	10	RP11-499P20.2	18818266	rs10741091	10	18802307	G	C	0.702617	-0.046	0.028	0.09364	0.537478	0.088772	1.40776e-09	-0.0855849	0.0539789	0.112847	0.3117	20
Pituitary	ENSG00000116151.9	1	MORN1	2287919	rs7546224	1	2299912	C	T	0.407884	0.046	0.028	0.1008	-0.3738	0.0619416	1.59241e-09	-0.12306	0.0776325	0.112928	0.265889	20
Pituitary	ENSG00000254636.1	10	ARMS2	124215518	rs2672601	10	124220023	A	G	0.16367	0.05	0.031	0.1121	1.18188	0.139648	2.60002e-17	0.0423055	0.0267015	0.113105	0.241214	12
Pituitary	ENSG00000070476.10	3	ZXDC	126175603	rs1799398	3	126200403	C	A	0.498849	0.042	0.026	0.1121	0.537105	0.0669952	1.08298e-15	0.078197	0.0493806	0.113294	0.507621	20
Hypothalamus	ENSG00000185627.13	11	PSMD13	244763	rs12574034	11	212262	C	T	0.624533	0.042	0.026	0.1119	0.488296	0.0618804	2.99875e-15	0.0860134	0.0543507	0.113521	0.659704	11
Hypothalamus	ENSG00000230795.2	6	HLA-K	29895982	rs2904758	6	29923351	A	G	0.815632	0.055	0.034	0.1079	-1.03003	0.140355	2.15567e-13	-0.0533965	0.0338011	0.11417	0.238407	20
Hypothalamus	ENSG00000070476.10	3	ZXDC	126175603	rs1799398	3	126200403	C	A	0.498849	0.042	0.026	0.1121	0.690852	0.0925229	8.21549e-14	0.0607945	0.0385053	0.114368	0.75464	20
Ovary	ENSG00000179979.7	4	CRIPAK	1387560	rs74692412	4	1412785	G	A	0.267258	0.066	0.041	0.1047	1.30148	0.166748	5.94741e-15	0.0507115	0.0321656	0.114894	0.119156	20
Hypothalamus	ENSG00000271892.1	5	CTD-2228A4.1	17107683	rs632754	5	17145142	A	G	0.280046	-0.047	0.029	0.1072	0.724659	0.107199	1.38061e-11	-0.0648581	0.0411529	0.115019	0.333465	17
Pituitary	ENSG00000196950.9	2	SLC39A10	196521563	rs12996251	2	196513007	G	A	0.302528	0.044	0.027	0.1013	0.351094	0.0568399	6.53766e-10	0.125323	0.0795338	0.115092	0.484627	20
Pituitary	ENSG00000254521.2	19	SIGLEC12	51999827	rs4801874	19	52027676	A	C	0.548485	0.042	0.026	0.1155	-0.71981	0.101943	1.6545e-12	-0.0583487	0.0370539	0.115326	0.58396	19
Pituitary	ENSG00000244607.1	3	CCDC13	42782228	rs13090185	3	42812947	T	C	0.114296	0.06	0.037	0.1089	0.658509	0.100217	5.00433e-11	0.0911149	0.0578733	0.115398	0.340375	14
Pituitary	ENSG00000065609.10	6	SNAP91	84341004	rs522115	6	84412693	C	T	0.126755	0.064	0.039	0.09934	0.69256	0.125586	3.49496e-08	0.0924108	0.0587532	0.115751	0.0582321	10
Hypothalamus	ENSG00000223534.1	6	HLA-DQB1-AS1	32628319	rs3129726	6	32678206	A	G	0.915979	0.062	0.038	0.108	-0.85626	0.149082	9.27184e-09	-0.0724079	0.0461349	0.116536	0.0182377	20
Ovary	ENSG00000185619.13	4	PCGF3	731982	rs34434107	4	727153	T	C	0.295015	-0.048	0.03	0.1067	-0.734219	0.0916471	1.13434e-15	0.0653756	0.0416667	0.116644	0.367201	20
Ovary	ENSG00000070476.10	3	ZXDC	126175603	rs1799398	3	126200403	C	A	0.498849	0.042	0.026	0.1121	0.529543	0.0804151	4.54514e-11	0.0793137	0.0505547	0.116678	0.765393	20
Pituitary	ENSG00000159247.8	9	TUBBP5	141058193	rs10867113	9	141046464	G	C	0.306697	-0.06	0.038	0.1141	-1.00887	0.0745339	9.62371e-42	0.0594725	0.0379213	0.116808	0.0883365	20
Ovary	ENSG00000165623.5	10	UCMA	13270050	rs7093374	10	13306427	A	T	0.0151976	0.083	0.052	0.1122	1.08611	0.129399	4.71946e-17	0.0764195	0.0487353	0.116869	0.303451	5
Pituitary	ENSG00000226237.1	9	RP11-276H19.1	89590281	rs11141645	9	89607145	A	G	0.944155	0.085	0.052	0.1064	0.447672	0.0815262	3.99349e-08	0.189871	0.121194	0.117191	0.709016	7
Pituitary	ENSG00000103202.8	16	NME4	448742	rs6600215	16	445021	T	C	0.383091	0.043	0.027	0.104	-0.582683	0.0668863	2.99767e-18	-0.0737966	0.0471053	0.117202	0.348599	20
Ovary	ENSG00000260992.1	13	DOCK9-AS2	99740476	rs927977	13	99744534	G	A	0.689283	0.042	0.026	0.1099	-0.477052	0.0750625	2.07894e-10	-0.0880407	0.0562344	0.117442	0.498011	20
Pituitary	ENSG00000108639.3	17	SYNGR2	76167123	rs9908003	17	76165048	C	G	0.658879	-0.048	0.03	0.1123	-0.531278	0.0717638	1.3299e-13	0.0903482	0.0577714	0.117843	0.238406	20
Pituitary	ENSG00000100246.8	22	DNAL4	39182358	rs2294180	22	39190096	T	G	0.0623399	0.092	0.057	0.1075	-0.617522	0.0985617	3.7203e-10	-0.148983	0.0953181	0.118052	NA	NA
Hypothalamus	ENSG00000250786.1	5	SNHG18	9548516	rs59758866	5	9546372	G	C	0.47469	0.044	0.027	0.1066	-0.484387	0.0877956	3.44417e-08	-0.0908365	0.0581212	0.118081	0.960824	9
Pituitary	ENSG00000262412.1	10	RP11-85G18.6	27532186	rs2780669	10	27520174	G	A	0.660448	-0.045	0.028	0.1155	0.776788	0.116724	2.83465e-11	-0.0579309	0.0370821	0.118233	0.93582	20
Ovary	ENSG00000187624.7	17	C17orf97	266814	rs7502594	17	260182	C	T	0.291698	0.044	0.028	0.112	1.07503	0.0773378	6.29439e-44	0.0409291	0.0262117	0.11841	0.810693	12
Pituitary	ENSG00000100097.7	22	LGALS1	38073714	rs12483958	22	38059138	C	T	0.275579	0.047	0.029	0.1077	-0.321176	0.0551115	5.61784e-09	-0.146337	0.0937197	0.118421	0.0395237	10
Pituitary	ENSG00000197599.8	16	CCDC154	1489470	rs35404335	16	1526650	G	A	0.143985	-0.073	0.045	0.1043	0.42444	0.0741654	1.04729e-08	-0.171991	0.110199	0.118587	0.579545	20
Pituitary	ENSG00000130653.11	9	PNPLA7	140399695	rs2254149	9	140441177	G	A	0.0995501	-0.074	0.046	0.106	0.349978	0.0551025	2.13366e-10	-0.211442	0.135587	0.118889	0.649306	14
Ovary	ENSG00000138472.6	3	GUCA1C	108649690	rs921174	3	108693851	C	T	0.077753	-0.059	0.037	0.1093	0.908163	0.122679	1.33355e-13	-0.0649663	0.0416761	0.119034	0.96671	8
Ovary	ENSG00000254636.1	10	ARMS2	124215518	rs2736912	10	124215594	T	C	0.163787	0.051	0.032	0.1104	1.08193	0.145202	9.24921e-14	0.047138	0.0302458	0.119115	0.461797	12
Pituitary	ENSG00000217702.1	2	MGC10955	74362060	rs4563249	2	74354016	T	G	0.415564	0.041	0.026	0.1164	1.3057	0.128545	3.06784e-24	0.0314008	0.0201512	0.119172	0.328608	13
Pituitary	ENSG00000230177.1	6	RP5-1112D6.4	111599540	rs9487605	6	111582885	G	A	0.457317	-0.043	0.027	0.1134	-0.535292	0.0709645	4.58943e-14	0.08033	0.0515517	0.119176	0.0759385	20
Pituitary	ENSG00000173214.5	6	KIAA1919	111586460	rs9487605	6	111582885	G	A	0.457317	-0.043	0.027	0.1134	-0.581803	0.0775748	6.38688e-14	0.0739082	0.0474422	0.119267	0.703695	20
Pituitary	ENSG00000269834.1	19	CTD-3018O17.3	52896645	rs11084154	19	52885421	G	T	0.342772	0.047	0.029	0.1079	-0.532622	0.0945346	1.75926e-08	-0.0882427	0.0566555	0.119345	0.148203	10
Ovary	ENSG00000171806.7	1	METTL18	169762888	rs12130372	1	169757316	G	A	0.0128109	0.107	0.067	0.1115	-0.897528	0.127816	2.18675e-12	-0.119216	0.0765557	0.119411	0.836376	19
Ovary	ENSG00000196072.7	10	BLOC1S2	102040091	rs144534303	10	102011330	A	G	0.047247	0.081	0.051	0.1108	-1.39409	0.177773	4.43607e-15	-0.0581024	0.0373258	0.119558	0.29709	9
Hypothalamus	ENSG00000239556.2	7	AC004951.5	44027199	rs4724284	7	44127371	G	A	0.810268	0.05	0.031	0.1081	0.672827	0.113355	2.92793e-09	0.0743133	0.047745	0.119598	0.0670286	10
Pituitary	ENSG00000225213.2	10	RP11-197M22.2	16776863	rs10732931	10	16763882	G	A	0.629727	0.042	0.026	0.1103	0.578754	0.0996142	6.24902e-09	0.0725697	0.0466282	0.119625	0.214149	20
Pituitary	ENSG00000187624.7	17	C17orf97	266814	rs7502594	17	260182	C	T	0.291698	0.044	0.028	0.112	0.845078	0.0758615	8.03502e-29	0.0520662	0.0334611	0.119703	0.881439	19
Pituitary	ENSG00000134020.6	8	PEBP4	22684809	rs17685420	8	22785401	T	C	0.192133	-0.056	0.035	0.1081	-0.663515	0.100085	3.3674e-11	0.084399	0.0542639	0.119864	0.229932	10
Pituitary	ENSG00000141994.11	19	DUS3L	5788046	rs2446195	19	5793704	G	C	0.539208	-0.041	0.026	0.1144	-0.688161	0.0742016	1.78949e-20	0.0595791	0.0383241	0.120039	0.352981	11
Hypothalamus	ENSG00000259363.1	15	CTD-2054N24.2	100382290	rs12904160	15	100409676	T	A	0.347644	0.043	0.027	0.1111	-0.768488	0.107429	8.46051e-13	-0.055954	0.0359941	0.120057	0.828132	20
Pituitary	ENSG00000196072.7	10	BLOC1S2	102040091	rs1318711	10	101995895	A	G	0.047247	0.081	0.051	0.1084	-0.784832	0.104211	5.02821e-14	-0.103207	0.0664113	0.120172	0.413564	13
Ovary	ENSG00000256269.2	11	HMBS	118959917	rs1799993	11	118958127	A	C	0.196003	0.059	0.037	0.1069	0.412778	0.0595462	4.14741e-12	0.142934	0.0919775	0.120182	0.00168709	17
Pituitary	ENSG00000162399.6	1	BSND	55470581	rs2500341	1	55464790	G	C	0.302562	-0.041	0.026	0.1228	-0.747374	0.0817331	6.01373e-20	0.0548587	0.035302	0.120188	0.455925	18
Pituitary	ENSG00000261783.1	16	RP11-252K23.2	75414437	rs9922008	16	75335406	C	T	0.536622	-0.041	0.026	0.1196	-0.894244	0.101326	1.09043e-18	0.0458488	0.0295353	0.120581	0.512867	20
Hypothalamus	ENSG00000134020.6	8	PEBP4	22684809	rs17685420	8	22785401	T	C	0.192133	-0.056	0.035	0.1081	-0.772429	0.121779	2.255e-10	0.0724986	0.046731	0.120805	0.124137	9
Hypothalamus	ENSG00000227191.2	7	TRGC2	38284177	rs2109364	7	38280817	A	G	0.471484	-0.041	0.026	0.1195	-0.75221	0.0879059	1.15847e-17	0.0545061	0.0351468	0.120947	0.578446	20
Hypothalamus	ENSG00000196072.7	10	BLOC1S2	102040091	rs1318711	10	101995895	A	G	0.047247	0.081	0.051	0.1084	-0.816924	0.114365	9.12454e-13	-0.0991524	0.0639539	0.121052	0.541514	10
Ovary	ENSG00000212670.1	1	AL161915.1	54570859	rs7524477	1	54562444	G	A	0.243832	-0.053	0.033	0.1026	0.902809	0.152328	3.09033e-09	-0.0587057	0.0378709	0.121105	0.0747933	7
Pituitary	ENSG00000008838.13	17	MED24	38196409	rs7502912	17	38215948	G	A	0.540429	0.041	0.026	0.1164	0.394667	0.047139	5.64504e-17	0.103885	0.0670366	0.121219	0.920892	17
Pituitary	ENSG00000250342.1	4	RP11-747H12.6	9053672	rs12509371	4	9384846	G	C	0.792331	-0.067	0.042	0.116	-0.826926	0.126706	6.74034e-11	0.081023	0.0522858	0.121233	0.938048	16
Pituitary	ENSG00000203778.3	6	FAM229B	112416397	rs66508239	6	112402683	A	T	0.353249	0.046	0.029	0.1151	0.423541	0.058591	4.87361e-13	0.108608	0.0700994	0.121299	0.209302	19
Pituitary	ENSG00000177830.13	11	CHID1	891207	rs12420667	11	888533	T	G	0.760789	0.046	0.029	0.1162	0.395526	0.0549325	6.01135e-13	0.116301	0.0750782	0.121367	0.668879	20
Pituitary	ENSG00000258408.1	14	NT5CP2	74006205	rs58231493	14	74032122	T	C	0.596052	0.054	0.034	0.1126	-0.724854	0.103896	3.022e-12	-0.0744978	0.0481061	0.121474	0.125314	15
Hypothalamus	ENSG00000217702.1	2	MGC10955	74362060	rs4852329	2	74354544	G	A	0.41105	0.041	0.026	0.1197	1.432	0.174662	2.43046e-16	0.0286313	0.0184892	0.121492	0.175821	13
Ovary	ENSG00000234155.1	6	RP11-30P6.6	86098420	rs9344529	6	86165542	T	C	0.0703649	0.108	0.067	0.1072	0.554869	0.100164	3.03201e-08	0.194641	0.125757	0.121684	0.135682	10
Pituitary	ENSG00000169689.10	17	STRA13	79978686	rs3934983	17	79980756	A	C	0.247191	-0.047	0.03	0.1145	0.61795	0.0622846	3.36054e-23	-0.0760579	0.0491492	0.121745	0.893115	20
Hypothalamus	ENSG00000176268.5	13	CYCSP34	41437886	rs9532664	13	41501254	T	G	0.167919	0.054	0.034	0.1144	0.935078	0.141384	3.74677e-11	0.0577492	0.0373943	0.122508	0.158575	20
Ovary	ENSG00000144035.3	2	NAT8	73868739	rs113599503	2	73790633	T	A	0.193088	0.048	0.03	0.1083	-0.885976	0.150924	4.3485e-09	-0.0541775	0.0350961	0.122664	0.0636376	19
Pituitary	ENSG00000204542.2	6	C6orf15	31079668	rs2239522	6	31089389	A	G	0.511533	-0.041	0.026	0.1157	0.604283	0.081482	1.20571e-13	-0.067849	0.0439881	0.122967	0.0603602	20
Ovary	ENSG00000255974.2	19	CYP2A6	41352897	rs4803391	19	41385434	G	T	0.451529	-0.048	0.03	0.1089	0.554822	0.0961597	7.93676e-09	-0.0865142	0.0561119	0.123118	0.59118	14
Hypothalamus	ENSG00000119673.10	14	ACOT2	74038340	rs11626972	14	74033594	G	A	0.597506	0.054	0.034	0.1122	-0.53962	0.0870505	5.6847e-10	-0.10007	0.0650425	0.123917	0.110363	5
Hypothalamus	ENSG00000205959.3	4	RP11-689P11.2	8499167	rs4696828	4	8455604	A	G	0.355175	-0.044	0.028	0.1119	0.579598	0.076864	4.67953e-14	-0.0759147	0.0493472	0.123956	0.00719958	20
Hypothalamus	ENSG00000159247.8	9	TUBBP5	141058193	rs10867113	9	141046464	G	C	0.306697	-0.06	0.038	0.1141	-0.663422	0.0988735	1.94888e-11	0.0904402	0.0588433	0.124302	0.0562978	20
Pituitary	ENSG00000261924.1	17	CTD-2561B21.5	78942592	rs9899212	17	78943114	C	T	0.709402	0.051	0.032	0.1107	-0.574551	0.0991613	6.86873e-09	-0.088765	0.0577642	0.124372	0.723662	19
Pituitary	ENSG00000269514.1	12	DKFZP779L1853	48593992	rs11168450	12	48588936	G	A	0.279148	-0.051	0.032	0.1138	0.397604	0.0689493	8.08797e-09	-0.128268	0.0834993	0.124499	0.873695	14
Pituitary	ENSG00000226029.1	1	RP4-798A10.2	16788612	rs192459	1	16797122	G	T	0.2785	-0.048	0.03	0.117	0.497888	0.0908866	4.29866e-08	-0.0964072	0.0627719	0.124579	0.403912	14
Ovary	ENSG00000198077.6	19	CYP2A7	41385000	rs3797218	19	41388707	C	T	0.450893	-0.046	0.029	0.1175	0.60218	0.0987156	1.0597e-09	-0.0763891	0.0497598	0.124745	0.737928	16
Pituitary	ENSG00000126231.9	13	PROZ	113819831	rs559054	13	113800622	C	T	0.48013	-0.044	0.028	0.1181	-0.572193	0.0821078	3.19654e-12	0.0768971	0.0501632	0.125291	0.694507	4
Hypothalamus	ENSG00000268340.1	20	RP3-477O4.16	34106895	rs6060435	20	34069370	G	A	0.283582	0.049	0.031	0.1167	0.669515	0.107595	4.89119e-10	0.0731873	0.0477727	0.125525	0.925901	20
Pituitary	ENSG00000236474.1	20	GCNT1P1	18401451	rs16979132	20	18412208	C	T	0.107768	0.053	0.034	0.1169	1.35885	0.165037	1.81639e-16	0.0390036	0.0254656	0.125617	0.238552	20
Hypothalamus	ENSG00000258408.1	14	NT5CP2	74006205	rs11626972	14	74033594	G	A	0.597506	0.054	0.034	0.1122	-0.58797	0.101797	7.65517e-09	-0.0918414	0.0599724	0.125672	0.317298	14
Ovary	ENSG00000244515.1	3	KRT18P34	156881086	rs2047648	3	157033438	T	A	0.383359	-0.043	0.027	0.1035	-0.877556	0.157365	2.4532e-08	0.0489997	0.0319974	0.125679	0.580393	20
Ovary	ENSG00000206503.7	6	HLA-A	29911349	rs3823342	6	29913067	C	T	0.402866	-0.041	0.026	0.1165	-0.600302	0.0937689	1.53427e-10	0.068299	0.0446061	0.125731	0.0513295	20
Hypothalamus	ENSG00000007047.10	19	MARK4	45781528	rs432979	19	45821691	G	C	0.251442	-0.051	0.032	0.1074	0.416886	0.0755708	3.45832e-08	-0.122336	0.0798988	0.125737	0.530413	5
Pituitary	ENSG00000151208.12	10	DLG5	79619840	rs11002310	10	79596030	G	T	0.172797	0.048	0.031	0.1156	0.625404	0.0608142	8.33262e-25	0.0767504	0.0501267	0.125738	0.585891	19
Hypothalamus	ENSG00000211688.1	7	TRGJP2	38295967	rs2109364	7	38280817	A	G	0.471484	-0.041	0.026	0.1195	-0.668187	0.104732	1.77154e-10	0.0613601	0.0400822	0.125805	0.894849	20
Pituitary	ENSG00000120253.9	6	NUP43	150058014	rs12201033	6	149954968	T	C	0.835709	0.046	0.029	0.1109	0.326727	0.0568045	8.83068e-09	0.14079	0.0920725	0.126233	0.863863	18
Hypothalamus	ENSG00000184227.3	14	ACOT1	74007158	rs11626972	14	74033594	G	A	0.597506	0.054	0.034	0.1122	-0.568008	0.100457	1.56559e-08	-0.0950691	0.0621749	0.12625	0.124586	10
Pituitary	ENSG00000160695.10	11	VPS11	118945549	rs7925100	11	118941596	A	G	0.19291	0.062	0.04	0.1209	-0.559361	0.0605004	2.33976e-20	-0.110841	0.0725081	0.126347	0.000532637	14
Ovary	ENSG00000183431.7	1	SF3A3	38439620	rs12138115	1	38452581	G	A	0.686756	0.041	0.026	0.1204	0.362811	0.0582931	4.84925e-10	0.113006	0.073927	0.126358	0.863273	18
Pituitary	ENSG00000176268.5	13	CYCSP34	41437886	rs7327018	13	41430512	T	C	0.175242	0.052	0.033	0.1152	0.600161	0.0957429	3.64632e-10	0.0866434	0.0566959	0.12646	0.135459	17
Pituitary	ENSG00000108759.3	17	KRT32	39619872	rs2071565	17	39618720	C	T	0.638952	-0.045	0.029	0.1213	-0.810954	0.0951078	1.50606e-17	0.0554902	0.0363477	0.126848	0.904584	20
Pituitary	ENSG00000227603.1	9	RP11-165J3.6	96198508	rs7036984	9	96200540	A	G	0.165045	-0.062	0.04	0.1206	1.11591	0.127171	1.71135e-18	-0.05556	0.0364001	0.126918	0.0300628	20
Ovary	ENSG00000177666.11	11	PNPLA2	822237	rs12574605	11	885330	A	C	0.238628	-0.046	0.029	0.1127	-0.473199	0.0851817	2.77333e-08	0.0972107	0.0637344	0.127197	0.640556	20
Ovary	ENSG00000151208.12	10	DLG5	79619840	rs55854323	10	79589904	T	C	0.172018	0.048	0.031	0.119	0.766367	0.0868835	1.13815e-18	0.0626332	0.0410691	0.127242	0.639085	19
Hypothalamus	ENSG00000198468.3	1	FLVCR1-AS1	213028440	rs12136117	1	213050679	T	C	0.530947	-0.04	0.026	0.1256	1.1377	0.10222	8.97237e-29	-0.0351587	0.0230704	0.127516	0.202281	20
Ovary	ENSG00000008838.13	17	MED24	38196409	rs11078934	17	38189793	C	T	0.549767	0.041	0.026	0.1206	0.457888	0.0780128	4.37395e-09	0.0895415	0.0587961	0.12778	0.90194	11
Pituitary	ENSG00000120539.10	10	MASTL	27460024	rs10764683	10	27457971	G	A	0.443452	-0.04	0.026	0.1319	0.869235	0.0818866	2.5352e-26	-0.0460175	0.0302239	0.12787	0.594583	20
Pituitary	ENSG00000235351.1	2	AC114730.11	242664216	rs62191961	2	242667893	G	T	0.337853	0.053	0.034	0.1112	-0.425969	0.0601203	1.38769e-12	-0.124422	0.0817269	0.127906	0.995679	20
Pituitary	ENSG00000178623.7	2	GPR35	241557762	rs4676411	2	241561088	T	G	0.442708	-0.051	0.033	0.1278	-0.685575	0.0784174	2.27732e-18	0.0743901	0.0488811	0.128044	0.440045	3
Ovary	ENSG00000225234.1	2	TRAPPC12-AS1	3485596	rs9309711	2	3472138	C	T	0.460081	0.041	0.026	0.1224	-0.428092	0.0737833	6.55226e-09	-0.0957738	0.0629379	0.128079	0.987564	20
Pituitary	ENSG00000146013.6	5	GFRA3	137599214	rs4835674	5	137616269	G	A	0.276662	0.042	0.027	0.1179	-0.72332	0.0990243	2.78368e-13	-0.0580656	0.0381649	0.12815	0.903412	15
Ovary	ENSG00000137764.15	15	MAP2K5	67967254	rs12441823	15	67912977	T	C	0.51859	0.041	0.026	0.121	-0.527664	0.092	9.72383e-09	-0.077701	0.0511022	0.128385	0.626679	20
Pituitary	ENSG00000230439.2	1	RP11-488P3.1	94229740	rs3747965	1	94342564	A	C	0.550967	0.04	0.026	0.1282	1.07055	0.10848	5.69506e-23	0.037364	0.0245799	0.128486	0.718847	20
Pituitary	ENSG00000164111.10	4	ANXA5	122603689	rs36067198	4	122601474	A	G	0.117823	-0.066	0.043	0.1226	-0.747168	0.0710241	6.99286e-26	0.0883335	0.05816	0.128812	0.549366	13
Pituitary	ENSG00000198035.9	10	AGAP9	48213560	rs57740066	10	48313059	C	T	0.569539	0.042	0.027	0.1224	-0.886007	0.126559	2.54599e-12	-0.0474037	0.031217	0.128883	0.999319	6
Ovary	ENSG00000230439.2	1	RP11-488P3.1	94229740	rs4141737	1	94344110	A	G	0.550746	0.04	0.026	0.1232	0.901949	0.0965312	9.31129e-21	0.0443484	0.0292146	0.129009	0.89672	20
Ovary	ENSG00000123179.9	13	EBPL	50250235	rs3809325	13	50266109	C	T	0.324777	0.044	0.028	0.1245	-0.496822	0.0849055	4.87254e-09	-0.0885629	0.0583551	0.129102	0.0216542	16
Ovary	ENSG00000259363.1	15	CTD-2054N24.2	100382290	rs12101368	15	100412680	T	C	0.345952	0.042	0.027	0.1168	-0.869454	0.127061	7.76473e-12	-0.0483062	0.0318463	0.129303	0.853232	20
Pituitary	ENSG00000269486.1	19	CTC-360G5.9	39427624	rs12462710	19	39413383	G	A	0.965994	0.151	0.097	0.1194	-0.692708	0.10284	1.63053e-11	-0.217985	0.143721	0.129337	0.313406	15
Pituitary	ENSG00000168275.10	1	COA6	234514567	rs3754317	1	234528006	G	A	0.539313	-0.041	0.026	0.1168	0.315834	0.0572442	3.44233e-08	-0.129815	0.0856181	0.129466	0.794366	11
Pituitary	ENSG00000089091.12	20	DZANK1	18405890	rs16979132	20	18412208	C	T	0.107768	0.053	0.034	0.1169	0.899804	0.138652	8.60412e-11	0.0589017	0.0388608	0.129592	0.135355	20
Pituitary	ENSG00000164941.9	8	INTS8	95857128	rs28399580	8	95896271	A	G	0.0160688	-0.168	0.107	0.1153	0.732563	0.126594	7.17744e-09	-0.229332	0.151343	0.129695	NA	NA
Hypothalamus	ENSG00000084628.5	1	NKAIN1	31682496	rs12033154	1	31686085	G	A	0.492902	-0.042	0.027	0.1256	0.79402	0.118954	2.4722e-11	-0.0528954	0.0349153	0.129782	0.763161	20
Pituitary	ENSG00000273372.1	10	RP11-479O17.10	81730469	rs1923537	10	81695208	G	A	0.490033	-0.042	0.027	0.1122	0.543194	0.081512	2.66516e-11	-0.0773204	0.0510422	0.129815	0.329912	19
Ovary	ENSG00000198035.9	10	AGAP9	48213560	rs4342964	10	48318619	T	C	0.573142	0.042	0.027	0.1151	-1.01077	0.151874	2.82695e-11	-0.0415525	0.0274323	0.129841	0.915296	4
Ovary	ENSG00000251623.1	5	RP11-826N14.4	175573450	rs62389922	5	175578135	G	A	0.338794	0.047	0.03	0.1113	-0.534461	0.0902846	3.22454e-09	-0.0879391	0.0580638	0.129893	0.760838	6
Ovary	ENSG00000107854.5	10	TNKS2	93591551	rs2261035	10	93598931	G	A	0.250751	0.053	0.034	0.1141	0.503393	0.079306	2.18879e-10	0.105286	0.0695486	0.130066	0.116771	12
Hypothalamus	ENSG00000234147.1	6	RP3-460G2.2	141170578	rs11756619	6	141199815	G	A	0.153473	0.047	0.03	0.1162	0.609122	0.10429	5.19976e-09	0.0771602	0.0509923	0.130235	0.4872	18
Pituitary	ENSG00000227671.3	1	MIR3916	247362974	rs12130823	1	247363038	G	T	0.253022	-0.044	0.028	0.1222	-0.387915	0.0692422	2.11535e-08	0.113427	0.0749666	0.130271	0.383457	13
Pituitary	ENSG00000231464.1	3	AC024937.4	195724356	rs10881563	3	195750225	G	A	0.765474	-0.046	0.03	0.1339	0.956435	0.106193	2.1255e-19	-0.0480953	0.0318178	0.13064	0.331114	20
Pituitary	ENSG00000171806.7	1	METTL18	169762888	rs12119386	1	169790401	A	T	0.0145197	0.112	0.072	0.117	-0.942262	0.147771	1.81175e-10	-0.118863	0.0786527	0.130728	0.65886	17
Pituitary	ENSG00000152942.14	5	RAD17	68688234	rs73113064	5	68680977	T	C	0.0994725	-0.073	0.047	0.117	0.87518	0.135123	9.36155e-11	-0.0834114	0.0552258	0.130949	NA	NA
Pituitary	ENSG00000100162.10	22	CENPM	42338946	rs112045239	22	42329284	A	G	0.0540238	0.105	0.067	0.1149	0.885341	0.158094	2.14256e-08	0.118598	0.0785845	0.131252	0.330907	20
Pituitary	ENSG00000176998.3	6	HCG4	29759514	rs1737010	6	29757000	C	A	0.185268	-0.044	0.029	0.1273	-0.984823	0.0713326	2.34274e-43	0.0446781	0.0296242	0.131513	0.0748586	20
Pituitary	ENSG00000198168.4	11	SVIP	22843595	rs10833823	11	22832056	C	T	0.485992	-0.045	0.029	0.1146	-0.348259	0.0563587	6.4376e-10	0.129214	0.0858567	0.132325	0.176027	15
Pituitary	ENSG00000186567.8	19	CEACAM19	45178929	rs2919845	19	45181228	G	A	0.926715	-0.075	0.048	0.1205	-0.511565	0.0913719	2.1595e-08	0.146609	0.0974153	0.132327	0.44702	6
Hypothalamus	ENSG00000178623.7	2	GPR35	241557762	rs4676411	2	241561088	T	G	0.442708	-0.051	0.033	0.1278	-0.533264	0.0805703	3.62567e-11	0.0956374	0.0635477	0.132331	NA	NA
Ovary	ENSG00000127364.2	7	TAS2R4	141478738	rs12537498	7	141446915	G	A	0.686895	-0.042	0.027	0.1223	0.487277	0.0819518	2.74948e-09	-0.0861933	0.0572748	0.132348	0.44345	15
Pituitary	ENSG00000138346.10	10	DNA2	70202850	rs76111109	10	70244356	C	T	0.126955	-0.061	0.04	0.1338	-1.03523	0.114145	1.19665e-19	0.0589241	0.0391812	0.13261	0.211297	20
Pituitary	ENSG00000215452.3	20	ZNF663P	45065391	rs2780231	20	45136444	T	C	0.366071	-0.045	0.029	0.1256	0.468344	0.0767601	1.05145e-09	-0.0960832	0.0638914	0.13262	0.580481	8
Ovary	ENSG00000258181.1	12	RP11-493L12.4	47646614	rs1101796	12	47647013	T	G	0.155107	-0.058	0.038	0.1289	0.872499	0.100525	3.97863e-18	-0.0664757	0.0442214	0.132775	0.116793	20
Pituitary	ENSG00000079337.11	12	RAPGEF3	48146639	rs12817548	12	48150536	A	G	0.0225394	0.105	0.068	0.1225	0.776797	0.11863	5.82854e-11	0.13517	0.0899399	0.132866	0.343633	16
Ovary	ENSG00000239272.1	14	RPL21P10	78149938	rs61990714	14	78263782	T	A	0.181784	0.064	0.041	0.124	1.03026	0.185272	2.68556e-08	0.0621202	0.041334	0.132869	0.212914	12
Ovary	ENSG00000226856.1	2	AC093901.1	118916833	rs6729320	2	118944975	T	C	0.867188	0.064	0.041	0.1203	0.646788	0.116393	2.74593e-08	0.0989505	0.0658437	0.132888	0.169696	6
Hypothalamus	ENSG00000267336.1	18	RP11-773H22.2	12913374	rs4797717	18	12911423	C	T	0.88701	0.061	0.04	0.131	-1.15174	0.131429	1.89794e-18	-0.0529633	0.035252	0.132989	0.726389	11
Pituitary	ENSG00000141519.10	17	CCDC40	78042423	rs9903780	17	78011368	C	T	0.165015	0.05	0.033	0.1315	1.12147	0.0991009	1.08796e-29	0.0445843	0.0296882	0.133161	0.69656	9
Ovary	ENSG00000137601.11	4	NEK1	170424103	rs7677603	4	170330085	C	G	0.807692	-0.057	0.037	0.1265	-1.07722	0.162905	3.77768e-11	0.052914	0.0352675	0.133521	0.895738	12
Ovary	ENSG00000196963.2	5	PCDHB16	140563386	rs17844666	5	140564263	T	C	0.494788	-0.041	0.027	0.1338	-0.919883	0.0949215	3.29318e-22	0.0445709	0.0297097	0.133559	0.353455	20
Ovary	ENSG00000178623.7	2	GPR35	241557762	rs4676411	2	241561088	T	G	0.442708	-0.051	0.033	0.1278	-0.495757	0.0796259	4.78259e-10	0.102873	0.0685849	0.133631	NA	NA
Ovary	ENSG00000130035.2	12	GALNT8	4855699	rs2267552	12	4793464	A	G	0.378589	-0.042	0.027	0.118	-0.716983	0.127933	2.09021e-08	0.0585788	0.0390815	0.133902	0.365642	12
Hypothalamus	ENSG00000176998.3	6	HCG4	29759514	rs1737021	6	29745321	A	G	0.185268	-0.044	0.029	0.1227	-1.1579	0.120014	5.00922e-22	0.0379998	0.0253531	0.13392	0.103198	20
Ovary	ENSG00000171045.10	8	TSNARE1	143389021	rs68023786	8	143392371	A	G	0.309363	0.043	0.028	0.1208	0.528604	0.077115	7.14375e-12	0.0813463	0.0542828	0.133986	0.993521	20
Ovary	ENSG00000225706.1	9	RP11-75C9.1	8860192	rs77301379	9	8858303	G	C	0.0295276	-0.164	0.108	0.1284	1.14208	0.125215	7.44911e-20	-0.143598	0.0958659	0.134159	0.209229	20
Pituitary	ENSG00000145476.11	4	CYP4V2	187123642	rs7687961	4	187122009	A	C	0.584333	-0.041	0.027	0.1287	-0.841292	0.0926346	1.06757e-19	0.0487346	0.032539	0.134204	0.637498	12
Ovary	ENSG00000138346.10	10	DNA2	70202850	rs12767790	10	70240115	A	G	0.127794	-0.062	0.04	0.1262	-0.667302	0.11739	1.31188e-08	0.0929115	0.0621313	0.134809	0.883294	14
Pituitary	ENSG00000184206.7	15	GOLGA6L4	84909322	rs150968	15	85075866	T	G	0.948263	0.174	0.114	0.1278	0.878323	0.118756	1.40291e-13	0.198105	0.132528	0.134962	0.74447	20
Pituitary	ENSG00000231613.1	1	RP5-943J3.1	90255262	rs475636	1	90237804	T	C	0.0809488	0.064	0.042	0.1268	-0.860421	0.112262	1.79633e-14	-0.0743822	0.0497687	0.13503	0.754706	11
Pituitary	ENSG00000241058.1	10	NSUN6	18887566	rs10764603	10	18883867	C	T	0.730052	-0.044	0.029	0.1275	0.45728	0.0555577	1.86091e-16	-0.0962211	0.064487	0.135673	0.0945922	20
Ovary	ENSG00000230445.4	10	LRRC37A6P	27541831	rs1144511	10	27536232	G	A	0.413308	-0.041	0.027	0.1266	0.90202	0.113373	1.77364e-15	-0.0454535	0.0304731	0.135806	0.851996	20
Pituitary	ENSG00000230373.4	15	GOLGA6L5	85055580	rs609515	15	85086988	T	C	0.950529	0.174	0.115	0.1299	-0.745684	0.0846402	1.25099e-18	-0.233343	0.156479	0.135906	0.702591	13
Hypothalamus	ENSG00000171045.10	8	TSNARE1	143389021	rs12717833	8	143390560	C	T	0.309023	0.043	0.028	0.1222	0.938294	0.152745	8.10473e-10	0.0458279	0.0307598	0.136261	0.993301	17
Ovary	ENSG00000225091.3	20	SNORA71A	37056018	rs3748852	20	37074895	G	C	0.0733333	-0.072	0.047	0.1245	1.24704	0.195139	1.65312e-10	-0.0577367	0.038757	0.1363	0.796361	6
Pituitary	ENSG00000264247.1	18	LINC00909	72262377	rs7243213	18	72458324	G	A	0.0333081	-0.195	0.127	0.1248	-0.701754	0.115502	1.23451e-09	0.277875	0.186665	0.136584	0.0542392	11
Pituitary	ENSG00000178602.3	2	OTOS	241081212	rs2291767	2	241080132	C	T	0.0743958	0.097	0.063	0.123	-0.77933	0.13527	8.34711e-09	-0.124466	0.0836757	0.136888	0.149599	7
Ovary	ENSG00000181126.9	6	HLA-V	29762159	rs1736976	6	29773999	G	A	0.18378	-0.044	0.029	0.1258	0.788816	0.105068	6.0187e-14	-0.0557798	0.0375072	0.136968	0.275776	20
Pituitary	ENSG00000136824.14	9	SMC2	106880119	rs10761015	9	107007200	T	C	0.195976	-0.061	0.04	0.1298	-0.419757	0.06353	3.91582e-11	0.145322	0.0977985	0.137297	0.564104	20
Pituitary	ENSG00000268340.1	20	RP3-477O4.16	34106895	rs11167267	20	34109273	T	G	0.275809	0.047	0.031	0.1342	0.809122	0.108182	7.4729e-14	0.0580877	0.0390924	0.137304	0.961939	20
Pituitary	ENSG00000171045.10	8	TSNARE1	143389021	rs12717833	8	143390560	C	T	0.309023	0.043	0.028	0.1222	0.549602	0.0942093	5.41658e-09	0.0782384	0.0526816	0.137512	0.980383	20
Pituitary	ENSG00000066185.8	1	ZMYND12	42908893	rs112521459	1	43056224	A	C	0.18936	-0.057	0.037	0.1221	-0.51338	0.0920209	2.41973e-08	0.111029	0.0747686	0.137553	0.0205115	16
Pituitary	ENSG00000101407.8	20	TTI1	36636639	rs1884430	20	36636298	G	C	0.79628	0.06	0.039	0.1238	-0.59813	0.105547	1.45357e-08	-0.100313	0.0675633	0.137618	0.481062	18
Hypothalamus	ENSG00000141519.10	17	CCDC40	78042423	rs73437682	17	78010946	T	C	0.169318	0.05	0.033	0.129	0.515344	0.0700104	1.82591e-13	0.0970226	0.0653774	0.137798	0.899336	6
Pituitary	ENSG00000146453.8	6	PNLDC1	160231517	rs9346795	6	160211697	T	C	0.405781	-0.041	0.027	0.1312	0.806031	0.116958	5.5162e-12	-0.0508665	0.034301	0.138089	0.464005	6
Pituitary	ENSG00000253649.1	8	PRSS51	10372741	rs11785184	8	10433396	C	A	0.621162	0.043	0.028	0.1219	0.503379	0.0884853	1.27903e-08	0.0854227	0.0576152	0.13817	0.831436	10
Hypothalamus	ENSG00000186301.7	1	MST1P2	16974491	rs76074825	1	17284498	C	T	0.00878594	-0.049	0.032	0.1212	0.567096	0.0957913	3.21711e-09	-0.0864051	0.0582848	0.138217	NA	NA
Pituitary	ENSG00000205037.2	16	RP11-863P13.4	88128119	rs142278621	16	88079797	T	C	0.203125	0.053	0.035	0.1359	0.824615	0.115316	8.6192e-13	0.0642724	0.0433853	0.138491	0.837016	20
Hypothalamus	ENSG00000114331.8	3	ACAP2	195079636	rs6437374	3	195076877	G	C	0.322004	-0.053	0.035	0.1337	-0.585386	0.0827736	1.52572e-12	0.0905386	0.0611449	0.138681	0.0269825	8
Pituitary	ENSG00000158023.5	12	WDR66	122399018	rs77295720	12	122462356	C	T	0.0409226	0.084	0.055	0.129	-0.76138	0.126245	1.62962e-09	-0.110326	0.0745175	0.13873	0.843515	15
Pituitary	ENSG00000143194.8	1	MAEL	166974898	rs10918585	1	166822183	A	G	0.879923	-0.055	0.036	0.1281	0.48283	0.0813929	2.99109e-09	-0.113912	0.0769935	0.139007	0.924511	18
Pituitary	ENSG00000172986.8	3	GXYLT2	72981650	rs4677209	3	72978053	T	A	0.576198	-0.041	0.027	0.1304	0.403952	0.0632915	1.74333e-10	-0.101497	0.0687054	0.1396	0.322256	20
Pituitary	ENSG00000225706.1	9	RP11-75C9.1	8860192	rs77301379	9	8858303	G	C	0.0295276	-0.164	0.108	0.1284	0.892046	0.140172	1.96631e-10	-0.183847	0.124469	0.139662	0.225739	14
Pituitary	ENSG00000247271.2	11	ZBED5-AS1	10904346	rs61525806	11	10882591	G	A	0.024024	0.165	0.108	0.1264	-0.564451	0.0982172	9.08573e-09	-0.292319	0.197982	0.139811	0.155128	5
Pituitary	ENSG00000186301.7	1	MST1P2	16974491	rs76074825	1	17284498	C	T	0.00878594	-0.049	0.032	0.1212	0.427458	0.0771371	2.99833e-08	-0.114631	0.0776666	0.13996	NA	NA
Pituitary	ENSG00000166435.11	11	XRRA1	74589514	rs10793107	11	74695175	G	T	0.51209	-0.04	0.027	0.1368	1.39983	0.0849954	6.07877e-61	-0.0285749	0.0193659	0.140072	0.493148	20
Hypothalamus	ENSG00000228775.3	7	WEE2-AS1	141421129	rs17462840	7	141444414	C	G	0.687359	-0.042	0.028	0.124	0.612576	0.0772477	2.19108e-15	-0.0685629	0.0465191	0.140518	0.365465	20
Hypothalamus	ENSG00000182698.7	2	RESP18	220195015	rs4674377	2	220201272	G	T	0.697486	-0.05	0.033	0.1313	-0.764377	0.121665	3.32884e-10	0.0654127	0.0444101	0.140772	0.95039	13
Ovary	ENSG00000241058.1	10	NSUN6	18887566	rs10829140	10	18945606	A	G	0.974235	0.133	0.087	0.1241	0.345311	0.0627804	3.79146e-08	0.38516	0.261497	0.140777	0.889614	10
Ovary	ENSG00000253893.2	8	FAM85B	8054738	rs2948286	8	8130160	G	A	0.809731	-0.054	0.036	0.1407	-0.871883	0.113013	1.21114e-14	0.0619349	0.0420631	0.140906	0.33034	20
Pituitary	ENSG00000180979.5	15	LRRC57	42837860	rs1139100	15	42708005	G	A	0.174196	-0.056	0.037	0.1277	0.725724	0.114343	2.19716e-10	-0.0771643	0.0524131	0.140958	0.242984	20
Pituitary	ENSG00000122512.10	7	PMS2	6030813	rs2302335	7	6049209	T	C	0.171687	0.053	0.035	0.1285	-0.6875	0.110089	4.23906e-10	-0.0770909	0.0523844	0.141118	0.620268	20
Hypothalamus	ENSG00000183346.6	10	C10orf107	63474621	rs2054165	10	63422266	G	C	0.160954	-0.059	0.039	0.1245	0.876129	0.141752	6.38178e-10	-0.0673417	0.045828	0.141712	0.843188	12
Ovary	ENSG00000187151.3	11	ANGPTL5	101774329	rs10895220	11	101781634	A	G	0.452184	0.039	0.026	0.1347	0.666152	0.0912127	2.80838e-13	0.0585452	0.0398448	0.141743	0.247389	10
Pituitary	ENSG00000138472.6	3	GUCA1C	108649690	rs2075766	3	108672787	G	C	0.077753	-0.056	0.037	0.1372	0.682175	0.111367	9.04294e-10	-0.0820904	0.0558694	0.141744	0.976157	6
Ovary	ENSG00000232710.1	22	RP4-669P10.16	42535780	rs1080983	22	42528568	C	T	0.848958	0.058	0.039	0.139	0.832548	0.0878554	2.63353e-21	0.0696657	0.0474175	0.141779	0.189027	20
Hypothalamus	ENSG00000225706.1	9	RP11-75C9.1	8860192	rs77301379	9	8858303	G	C	0.0295276	-0.164	0.108	0.1284	0.869008	0.149743	6.50062e-09	-0.188721	0.128464	0.141817	0.275779	11
Pituitary	ENSG00000261015.1	6	RP1-90J20.11	3026342	rs62392497	6	3017861	C	A	0.132737	-0.07	0.047	0.1354	-0.772142	0.0866319	4.97132e-19	0.0906569	0.0617136	0.141835	0.446336	20
Hypothalamus	ENSG00000232629.4	6	HLA-DQB2	32727593	rs9274550	6	32634795	A	G	0.588134	0.055	0.037	0.1361	1.04396	0.10959	1.63348e-21	0.052684	0.0358709	0.141911	0.0182357	20
Hypothalamus	ENSG00000231613.1	1	RP5-943J3.1	90255262	rs7549625	1	90251996	A	G	0.918298	-0.064	0.042	0.1261	0.693027	0.126278	4.06247e-08	-0.0923485	0.0628964	0.142033	0.529977	7
Pituitary	ENSG00000241170.2	11	RP11-147I3.1	74609199	rs10793107	11	74695175	G	T	0.51209	-0.04	0.027	0.1368	-0.948314	0.0880361	4.67379e-27	0.0421801	0.0287396	0.142195	0.451825	20
Pituitary	ENSG00000136108.10	13	CKAP2	53040163	rs9526927	13	53051627	T	C	0.569715	-0.04	0.027	0.1435	-0.6695	0.0640238	1.36018e-25	0.0597461	0.0407313	0.142421	0.122523	20
Ovary	ENSG00000231760.2	6	RP11-350J20.5	150118509	rs7753812	6	150011286	T	C	0.850596	0.043	0.029	0.144	1.12136	0.113534	5.24536e-23	0.0383463	0.0261513	0.142559	0.305349	20
Hypothalamus	ENSG00000180902.12	2	D2HGDH	242691110	rs7582582	2	242710079	T	C	0.56583	0.042	0.028	0.1378	-0.653867	0.0943784	4.26395e-12	-0.0642332	0.0438143	0.142639	0.421652	20
Pituitary	ENSG00000231760.2	6	RP11-350J20.5	150118509	rs9322224	6	150153901	C	T	0.85045	0.045	0.03	0.1349	0.716435	0.105745	1.24301e-11	0.062811	0.042888	0.143048	0.567207	20
Pituitary	ENSG00000164675.6	7	IQUB	123133586	rs10270705	7	123152035	C	T	0.315848	-0.041	0.027	0.1339	-0.500439	0.090359	3.05348e-08	0.0819281	0.0559439	0.143066	0.803514	12
Pituitary	ENSG00000272010.1	8	CTD-3025N20.3	66504396	rs57419568	8	66510868	A	G	0.451265	-0.039	0.026	0.131	-0.5231	0.0777063	1.67626e-11	0.0745555	0.0509227	0.143168	0.314925	14
Hypothalamus	ENSG00000112339.10	6	HBS1L	135352855	rs9389248	6	135282656	C	T	0.52939	0.039	0.026	0.1361	-0.40623	0.0604651	1.83711e-11	-0.0960047	0.065579	0.143206	0.807261	20
Pituitary	ENSG00000127377.4	7	CRYGN	151131910	rs9655606	7	151114040	C	T	0.595554	0.041	0.027	0.1252	0.363252	0.0659738	3.67064e-08	0.112869	0.0771035	0.14323	0.774609	14
Ovary	ENSG00000120675.4	13	DNAJC15	43640192	rs11618553	13	43607650	G	A	0.0503817	0.149	0.099	0.1304	-0.730033	0.117081	4.50958e-10	-0.2041	0.139505	0.143458	0.0939414	20
Ovary	ENSG00000141519.10	17	CCDC40	78042423	rs78971848	17	78015868	A	G	0.168657	0.049	0.033	0.1367	1.14699	0.135405	2.43644e-17	0.0427205	0.0292096	0.143591	0.679	16
Pituitary	ENSG00000221923.4	19	ZNF880	52881109	rs10445586	19	52883123	C	T	0.342517	0.043	0.029	0.143	0.899156	0.101326	7.06333e-19	0.0478226	0.0326996	0.143609	0.306456	14
Pituitary	ENSG00000112619.6	6	PRPH2	42677326	rs13214506	6	42672574	A	G	0.503356	0.04	0.027	0.1311	0.786184	0.0863573	8.71844e-20	0.0508787	0.0347949	0.143674	0.294198	20
Ovary	ENSG00000221923.4	19	ZNF880	52881109	rs10445586	19	52883123	C	T	0.342517	0.043	0.029	0.143	0.772866	0.0880797	1.71479e-18	0.0556371	0.0380546	0.143733	0.317731	12
Ovary	ENSG00000120071.8	17	KANSL1	44205007	rs6503453	17	44062603	G	A	0.696809	0.044	0.029	0.1322	-0.59613	0.109346	4.98638e-08	-0.0738094	0.0504959	0.143826	0.464549	10
Pituitary	ENSG00000251623.1	5	RP11-826N14.4	175573450	rs7443800	5	175559839	A	G	0.326656	0.049	0.033	0.1345	-0.746813	0.0909776	2.23485e-16	-0.0656121	0.0449049	0.143978	0.811464	12
Pituitary	ENSG00000153898.8	1	MCOLN2	85427032	rs1439130	1	85458118	C	A	0.332422	0.04	0.027	0.136	0.817212	0.0927422	1.23311e-18	0.0489469	0.0335029	0.144022	0.418112	20
Ovary	ENSG00000168993.10	4	CPLX1	799365	rs13149773	4	783425	T	C	0.178598	-0.055	0.037	0.143	-0.844266	0.107161	3.31468e-15	0.0651453	0.0445983	0.144094	0.135997	20
Pituitary	ENSG00000112852.4	5	PCDHB2	140475594	rs3822339	5	140504432	C	A	0.0722802	0.066	0.044	0.129	-1.20417	0.187672	1.39563e-10	-0.0548095	0.0375249	0.14412	0.772854	6
Pituitary	ENSG00000231500.2	6	RPS18	33242056	rs112199989	6	33308380	A	G	0.0501508	-0.095	0.064	0.1373	-0.920701	0.112884	3.45859e-16	0.103182	0.0706541	0.144184	0.0996837	16
Pituitary	ENSG00000154252.11	2	GAL3ST2	242729931	rs7582582	2	242710079	T	C	0.56583	0.042	0.028	0.1378	0.753914	0.118602	2.06137e-10	0.0557093	0.0381595	0.144316	0.512221	14
Ovary	ENSG00000233200.1	10	RP11-324I22.2	35514174	rs2504352	10	35671151	T	C	0.438206	-0.04	0.027	0.134	0.851361	0.101115	3.77448e-17	-0.0469836	0.0322011	0.144547	0.135237	20
Ovary	ENSG00000124116.14	20	WFDC3	44398577	rs6032548	20	44425837	G	C	0.596255	-0.043	0.029	0.141	0.895204	0.110026	4.07649e-16	-0.0480337	0.0329284	0.144639	0.280475	20
Pituitary	ENSG00000117280.8	1	RAB7L1	205740851	rs823114	1	205719532	A	G	0.554892	0.039	0.026	0.1379	0.263877	0.0423934	4.83145e-10	0.147796	0.101351	0.14477	0.852169	9
Ovary	ENSG00000180902.12	2	D2HGDH	242691110	rs7582582	2	242710079	T	C	0.56583	0.042	0.028	0.1378	-0.502843	0.0809134	5.14601e-10	-0.0835251	0.0572824	0.144806	0.214169	16
Ovary	ENSG00000179344.12	6	HLA-DQB1	32631702	rs9274550	6	32634795	A	G	0.588134	0.055	0.037	0.1361	-0.708995	0.0961906	1.69695e-13	-0.0775746	0.0532372	0.145075	0.026206	20
Pituitary	ENSG00000154803.8	17	FLCN	17128011	rs1708618	17	17131869	C	T	0.612003	0.04	0.027	0.1376	0.545534	0.0675866	6.93665e-16	0.0733227	0.0503195	0.145077	0.416409	20
Pituitary	ENSG00000249572.1	5	CTD-2203K17.1	33432428	rs78347783	5	33454328	A	G	0.109829	0.05	0.034	0.1459	-1.1326	0.105902	1.07603e-26	-0.0441462	0.0303019	0.14515	0.860998	17
Pituitary	ENSG00000177483.7	2	RBM44	238729419	rs2117364	2	238688305	T	C	0.400979	-0.042	0.028	0.1335	0.609048	0.0997103	1.00775e-09	-0.0689601	0.0473393	0.145194	0.0652251	20
Ovary	ENSG00000227370.1	22	RP4-669P10.19	42528807	rs1080983	22	42528568	C	T	0.848958	0.058	0.039	0.139	0.739147	0.103607	9.73737e-13	0.0784688	0.0538978	0.145425	0.28823	20
Pituitary	ENSG00000263280.1	16	LA16c-325D7.2	2916984	rs9925432	16	2917327	T	C	0.622537	0.042	0.028	0.1348	-0.582522	0.0968358	1.79263e-09	-0.0721003	0.0495387	0.145549	0.10186	17
Pituitary	ENSG00000231770.1	3	TMEM44-AS1	194307864	rs6779853	3	194308983	G	A	0.196891	-0.049	0.033	0.1343	0.623629	0.0848788	2.02269e-13	-0.0785724	0.0539859	0.145552	0.461512	17
Hypothalamus	ENSG00000257335.4	7	MGAM	141707080	rs11769672	7	141504298	A	G	0.695312	-0.042	0.028	0.1306	-0.635462	0.106054	2.07407e-09	0.0660936	0.0454221	0.145642	0.379538	20
Ovary	ENSG00000154803.8	17	FLCN	17128011	rs1708618	17	17131869	C	T	0.612003	0.04	0.027	0.1376	0.564773	0.0734468	1.47654e-14	0.0708249	0.048686	0.145744	0.176013	18
Pituitary	ENSG00000215023.2	2	AC114730.5	242740763	rs7582582	2	242710079	T	C	0.56583	0.042	0.028	0.1378	0.758618	0.127666	2.81233e-09	0.0553638	0.038067	0.145842	0.242473	15
Hypothalamus	ENSG00000112619.6	6	PRPH2	42677326	rs12333110	6	42673107	A	G	0.497017	0.04	0.027	0.1326	0.527018	0.0693056	2.86526e-14	0.0758987	0.0521949	0.145907	0.380233	20
Pituitary	ENSG00000167920.4	17	TMEM99	38983968	rs2469816	17	39005954	T	C	0.458675	0.04	0.027	0.1401	-0.469898	0.0624696	5.39324e-14	-0.0851249	0.0585631	0.146069	0.646691	17
Ovary	ENSG00000249572.1	5	CTD-2203K17.1	33432428	rs78347783	5	33454328	A	G	0.109829	0.05	0.034	0.1459	-1.11746	0.117342	1.68142e-21	-0.0447443	0.0307868	0.146123	0.910783	14
Pituitary	ENSG00000033178.8	4	UBA6	68522633	rs10010078	4	68490593	C	A	0.331811	-0.043	0.029	0.1398	-0.330879	0.0460656	6.83077e-13	0.129957	0.0894933	0.146463	0.519106	11
Ovary	ENSG00000091428.13	2	RAPGEF4	173758811	rs3769232	2	173875458	G	A	0.205391	0.048	0.032	0.1341	-0.648884	0.112339	7.64424e-09	-0.0739732	0.0509512	0.146545	0.43718	6
Ovary	ENSG00000089335.16	19	ZNF302	35172927	rs2198904	19	35144126	C	A	0.237184	0.042	0.028	0.1301	-0.425171	0.0737055	7.99759e-09	-0.0987838	0.0680459	0.146579	0.36978	15
Pituitary	ENSG00000196151.6	2	WDSUB1	160117807	rs714156	2	160141068	C	T	0.369155	-0.04	0.027	0.1393	-0.467272	0.065349	8.65228e-13	0.0856032	0.0590094	0.146871	0.288363	18
Pituitary	ENSG00000246448.2	4	RP13-578N3.3	144723176	rs1466801	4	144485870	C	T	0.865644	-0.057	0.038	0.1296	-0.743686	0.130872	1.32691e-08	0.0766452	0.052847	0.146968	0.964655	14
Pituitary	ENSG00000140538.12	15	NTRK3	88609114	rs2059588	15	88678680	C	T	0.574033	-0.039	0.026	0.1404	-0.394571	0.0695862	1.42593e-08	0.0988415	0.068161	0.147026	0.0847189	20
Ovary	ENSG00000269483.1	19	AC006272.1	52344877	rs8102206	19	52358269	A	G	0.298134	-0.041	0.028	0.1522	1.08627	0.106106	1.34483e-24	-0.0377438	0.0260386	0.147188	0.418265	20
Pituitary	ENSG00000272950.1	7	RP11-307C18.1	97952453	rs4729431	7	97937981	A	T	0.6772	-0.046	0.031	0.1363	-0.569021	0.0849503	2.10886e-11	0.0808406	0.0558003	0.147408	0.213616	20
Ovary	ENSG00000237037.5	22	NDUFA6-AS1	42511123	rs1080983	22	42528568	C	T	0.848958	0.058	0.039	0.139	0.63562	0.0991357	1.43987e-10	0.0912495	0.0629863	0.147416	0.453488	20
Ovary	ENSG00000153898.8	1	MCOLN2	85427032	rs7516625	1	85459258	T	G	0.650385	-0.039	0.026	0.1441	-0.620296	0.113262	4.33489e-08	0.0628732	0.0434592	0.147976	0.927714	12
Pituitary	ENSG00000129003.11	15	VPS13C	62248630	rs2216999	15	62133731	T	A	0.534469	0.039	0.026	0.1317	-0.351813	0.0643412	4.55336e-08	-0.110854	0.0766333	0.148021	0.697086	20
Hypothalamus	ENSG00000122512.10	7	PMS2	6030813	rs12702467	7	6050390	G	A	0.173439	0.052	0.035	0.1378	-0.37372	0.0596517	3.72745e-10	-0.139142	0.0962504	0.148283	0.30267	14
Pituitary	ENSG00000124508.12	6	BTN2A2	26389213	rs9467751	6	26398976	C	T	0.102307	0.076	0.051	0.1407	0.626033	0.10597	3.47071e-09	0.121399	0.0840172	0.148476	0.253792	7
Hypothalamus	ENSG00000249572.1	5	CTD-2203K17.1	33432428	rs78347783	5	33454328	A	G	0.109829	0.05	0.034	0.1459	-0.943287	0.122424	1.30769e-14	-0.0530061	0.0366948	0.148595	0.802647	20
Ovary	ENSG00000269332.1	19	CTC-457E21.3	22782705	rs1807159	19	22778183	G	C	0.11165	0.059	0.04	0.1329	1.18751	0.168827	2.00836e-12	0.0496838	0.0344166	0.148851	0.908749	19
Pituitary	ENSG00000249109.1	5	RP11-1026M7.2	177215297	rs12518640	5	177430041	G	A	0.328729	0.049	0.033	0.136	-0.535471	0.0876919	1.01981e-09	-0.0915082	0.0634239	0.149076	0.132124	20
Pituitary	ENSG00000259915.1	2	RP11-410E4.1	187220399	rs4130801	2	187148555	T	C	0.535661	-0.04	0.027	0.1312	0.490677	0.0789753	5.19669e-10	-0.08152	0.0565687	0.149562	0.521484	18
Ovary	ENSG00000271361.1	6	HTATSF1P2	3023691	rs12524129	6	3018811	A	T	0.132737	-0.07	0.047	0.1352	-0.735152	0.131276	2.14317e-08	0.0952184	0.0661548	0.150058	0.589421	8
Pituitary	ENSG00000068781.16	2	STON1-GTF2A1L	48905672	rs2140551	2	48822381	A	G	0.539435	-0.038	0.026	0.1416	0.633089	0.0771571	2.30212e-16	-0.0600232	0.0417149	0.150182	0.856777	20
Pituitary	ENSG00000205853.6	22	RFPL3S	32766966	rs5754000	22	32746024	T	C	0.471648	-0.038	0.026	0.1524	-1.28304	0.15657	2.51295e-16	0.0296172	0.0205841	0.150198	0.155373	20
Ovary	ENSG00000182919.10	11	C11orf54	93486522	rs11020510	11	93482403	A	T	0.290142	-0.049	0.033	0.1456	0.591932	0.102003	6.50954e-09	-0.0827798	0.0575457	0.150291	0.74428	9
Ovary	ENSG00000259915.1	2	RP11-410E4.1	187220399	rs4667101	2	187361056	C	T	0.458801	0.04	0.027	0.1326	-0.556853	0.0928072	1.97188e-09	-0.0718322	0.0499429	0.150352	0.837296	10
Hypothalamus	ENSG00000178187.3	5	ZNF454	178380813	rs59955497	5	178398631	T	C	0.122479	0.071	0.048	0.1353	0.646158	0.105055	7.71499e-10	0.10988	0.0764032	0.150388	0.0549682	20
Hypothalamus	ENSG00000247699.2	5	CTB-127C13.1	159627292	rs10077980	5	159614339	T	C	0.0614167	-0.061	0.041	0.136	0.464909	0.0831132	2.22298e-08	-0.131208	0.0912555	0.150487	0.711521	20
Ovary	ENSG00000166435.11	11	XRRA1	74589514	rs10793108	11	74695212	G	A	0.512044	-0.039	0.027	0.1391	1.12809	0.0770271	1.44238e-48	-0.0345717	0.0240504	0.150585	0.305885	20
Pituitary	ENSG00000237416.2	1	RP11-465K1.2	95311643	rs859104	1	95321026	C	G	0.635044	0.043	0.029	0.1399	-0.533953	0.0916629	5.70514e-09	-0.0805314	0.0560438	0.150736	0.512152	12
Pituitary	ENSG00000214087.4	17	ARL16	79649579	rs12945187	17	79642556	C	T	0.19291	0.042	0.029	0.1398	-1.07283	0.0960113	5.46637e-29	-0.0391488	0.0272574	0.150928	0.686532	20
Hypothalamus	ENSG00000166435.11	11	XRRA1	74589514	rs10793108	11	74695212	G	A	0.512044	-0.039	0.027	0.1391	1.30892	0.100365	7.09436e-39	-0.0297956	0.0207538	0.151097	0.450435	20
Pituitary	ENSG00000071967.7	2	CYBRD1	172396700	rs4668390	2	172376424	A	G	0.213129	-0.04	0.027	0.144	-0.261349	0.0453324	8.1578e-09	0.153052	0.106667	0.151326	0.904837	7
Pituitary	ENSG00000167702.7	8	KIFC2	145695110	rs2721160	8	145778347	C	T	0.816038	-0.046	0.031	0.1358	0.38346	0.0687069	2.39004e-08	-0.11996	0.0836514	0.151558	0.248764	12
Ovary	ENSG00000134265.8	18	NAPG	10539329	rs544553	18	10524453	T	A	0.68209	0.041	0.028	0.1522	-0.506022	0.0719428	2.01165e-12	-0.0810241	0.0565199	0.151701	0.219393	20
Ovary	ENSG00000068781.16	2	STON1-GTF2A1L	48905672	rs2140551	2	48822381	A	G	0.539435	-0.038	0.026	0.1416	0.829961	0.113594	2.74422e-13	-0.0457853	0.0319474	0.151816	0.542534	15
Ovary	ENSG00000231500.2	6	RPS18	33242056	rs112199989	6	33308380	A	G	0.0501508	-0.095	0.064	0.1373	-0.69707	0.127373	4.43314e-08	0.136285	0.0951302	0.151969	0.476928	15
Pituitary	ENSG00000124116.14	20	WFDC3	44398577	rs6065893	20	44417877	G	A	0.598586	-0.042	0.029	0.1458	0.842358	0.0868416	3.01686e-22	-0.04986	0.0348088	0.15203	0.511215	20
Pituitary	ENSG00000244515.1	3	KRT18P34	156881086	rs12495519	3	157017674	C	T	0.386015	-0.04	0.027	0.1319	-0.589974	0.105623	2.32838e-08	0.0677996	0.0473471	0.152152	0.534428	20
Ovary	ENSG00000037474.10	5	NSUN2	6616378	rs10462820	5	6626673	G	C	0.647465	0.039	0.027	0.1494	-0.927928	0.0864229	6.81766e-27	-0.0420291	0.0293592	0.152273	0.979208	20
Pituitary	ENSG00000141391.9	18	SLMO1	12420066	rs35872229	18	12473120	A	C	0.00931446	-0.172	0.118	0.1453	0.710498	0.0938233	3.65469e-14	-0.242084	0.169129	0.152329	0.14448	3
Hypothalamus	ENSG00000124116.14	20	WFDC3	44398577	rs3746493	20	44418564	G	A	0.598586	-0.042	0.029	0.1451	0.80717	0.086163	7.3964e-21	-0.0520337	0.0363548	0.152352	0.43681	20
Ovary	ENSG00000141391.9	18	SLMO1	12420066	rs35872229	18	12473120	A	C	0.00931446	-0.172	0.118	0.1453	0.847903	0.112799	5.60793e-14	-0.202853	0.141759	0.152438	0.104754	3
Ovary	ENSG00000242441.3	2	GTF2A1L	48902612	rs2140551	2	48822381	A	G	0.539435	-0.038	0.026	0.1416	0.807401	0.119225	1.26931e-11	-0.0470646	0.0329435	0.153106	0.732263	9
Hypothalamus	ENSG00000224272.2	2	AC114730.3	242751259	rs34232095	2	242759777	T	C	0.495512	0.042	0.029	0.1514	-1.07861	0.123928	3.21773e-18	-0.038939	0.0272562	0.15311	0.103482	20
Ovary	ENSG00000214087.4	17	ARL16	79649579	rs12945187	17	79642556	C	T	0.19291	0.042	0.029	0.1398	-0.749449	0.0877113	1.29096e-17	-0.0560412	0.039247	0.153318	0.813604	12
Pituitary	ENSG00000204531.11	6	POU5F1	31140313	rs115737821	6	31154138	G	C	0.0502232	-0.098	0.067	0.1444	-0.856578	0.132391	9.79491e-11	0.114409	0.0801921	0.153671	0.00363965	20
Pituitary	ENSG00000233927.4	19	RPS28	8387291	rs732217	19	8389107	A	T	0.484258	-0.039	0.027	0.1489	-0.57222	0.0679868	3.87449e-17	0.0681556	0.0478745	0.154553	0.366841	20
Pituitary	ENSG00000248150.1	5	RP1-167G20.1	16406830	rs17650129	5	16487330	T	G	0.306318	0.041	0.028	0.146	0.824675	0.137018	1.75801e-09	0.0497166	0.0349431	0.154799	0.996326	9
Pituitary	ENSG00000165076.9	7	PRSS37	141538686	rs1986761	7	141442811	T	C	0.711587	-0.047	0.032	0.1393	-0.589088	0.102983	1.06372e-08	0.0797843	0.0560833	0.154851	0.57581	20
Pituitary	ENSG00000261455.1	7	LINC01003	152161752	rs3087586	7	152162209	C	A	0.182663	-0.057	0.039	0.1476	-0.418203	0.0695488	1.8202e-09	0.136297	0.0959713	0.155553	0.690177	17
Pituitary	ENSG00000267108.1	18	RP11-861E21.1	12435265	rs35872229	18	12473120	A	C	0.00931446	-0.172	0.118	0.1453	0.862831	0.137069	3.07668e-10	-0.199344	0.140378	0.155592	0.12266	3
Pituitary	ENSG00000120332.11	1	TNN	175077098	rs6703193	1	175045216	T	A	0.0476727	0.074	0.051	0.1478	-0.514544	0.0746707	5.54621e-12	-0.143817	0.10129	0.155653	0.288077	10
Ovary	ENSG00000267108.1	18	RP11-861E21.1	12435265	rs35872229	18	12473120	A	C	0.00931446	-0.172	0.118	0.1453	1.02686	0.163662	3.51308e-10	-0.167501	0.117974	0.155661	0.103897	3
Ovary	ENSG00000198912.6	1	C1orf174	3811269	rs35583447	1	3829614	G	A	0.594302	0.049	0.034	0.1471	0.845254	0.105392	1.05637e-15	0.0579707	0.0408689	0.156057	0.832765	8
Pituitary	ENSG00000102858.8	16	MGRN1	4703734	rs841225	16	4736316	T	C	0.622024	0.04	0.028	0.156	0.722512	0.0605087	7.26625e-33	0.0553624	0.03903	0.156058	0.636575	20
Hypothalamus	ENSG00000233927.4	19	RPS28	8387291	rs2972572	19	8390313	G	A	0.482615	-0.039	0.027	0.1429	-0.404574	0.0545831	1.24341e-13	0.0963977	0.0679923	0.156257	0.519165	16
Pituitary	ENSG00000037042.8	17	TUBG2	40815173	rs12452131	17	40772503	G	C	0.53915	-0.038	0.026	0.1441	0.315587	0.0549495	9.28947e-09	-0.120411	0.085012	0.15666	0.461383	20
Hypothalamus	ENSG00000267108.1	18	RP11-861E21.1	12435265	rs35872229	18	12473120	A	C	0.00931446	-0.172	0.118	0.1453	1.06932	0.178655	2.15868e-09	-0.16085	0.113576	0.156707	0.148261	3
Hypothalamus	ENSG00000102858.8	16	MGRN1	4703734	rs841225	16	4736316	T	C	0.622024	0.04	0.028	0.156	0.851237	0.0791819	5.901e-27	0.0469904	0.0331825	0.15674	0.469122	20
Ovary	ENSG00000120539.10	10	MASTL	27460024	rs10741130	10	27475444	C	T	0.441773	-0.038	0.026	0.1475	0.435517	0.0764402	1.21585e-08	-0.0872526	0.0616321	0.156863	0.751541	20
Ovary	ENSG00000268555.1	19	RP11-678G14.3	21761874	rs2139530	19	21790341	A	G	0.587054	-0.039	0.027	0.1465	0.686682	0.0969015	1.37657e-12	-0.0567948	0.040128	0.156969	0.530659	20
Pituitary	ENSG00000269483.1	19	AC006272.1	52344877	rs11665778	19	52360813	A	T	0.298134	-0.041	0.028	0.1522	0.632229	0.114915	3.76155e-08	-0.0648499	0.0458295	0.157061	NA	NA
Pituitary	ENSG00000250988.3	15	RP11-752G15.6	83421552	rs1124911	15	83419244	C	T	0.356106	-0.038	0.026	0.1485	0.489003	0.086831	1.7848e-08	-0.0777091	0.0549308	0.157164	0.943519	20
Pituitary	ENSG00000022556.11	19	NLRP2	55488504	rs514148	19	55474502	G	A	0.384363	0.045	0.031	0.1483	0.630084	0.100216	3.23125e-10	0.0714191	0.0504941	0.157243	0.832959	9
Hypothalamus	ENSG00000196151.6	2	WDSUB1	160117807	rs10490002	2	160109258	G	C	0.367146	-0.039	0.027	0.1496	-0.732042	0.107017	7.89477e-12	0.0532756	0.0376965	0.157574	0.211623	20
Pituitary	ENSG00000139998.10	14	RAB15	65426013	rs34677431	14	65458925	T	A	0.128539	-0.055	0.038	0.1553	0.392981	0.0612673	1.41561e-10	-0.139956	0.099128	0.157988	0.402754	20
Ovary	ENSG00000130731.11	16	C16orf13	685393	rs59985111	16	615326	C	T	0.608225	0.045	0.031	0.1384	0.447587	0.073855	1.35826e-09	0.100539	0.0712194	0.158044	0.799159	20
Ovary	ENSG00000170315.9	17	UBB	16285085	rs6502501	17	16297707	C	T	0.0779026	-0.102	0.07	0.1451	-0.67542	0.121107	2.4462e-08	0.151017	0.107118	0.158594	0.519161	18
Hypothalamus	ENSG00000022556.11	19	NLRP2	55488504	rs514148	19	55474502	G	A	0.384363	0.045	0.031	0.1483	0.604006	0.102259	3.49237e-09	0.0745026	0.0528512	0.158638	0.843545	8
Ovary	ENSG00000261015.1	6	RP1-90J20.11	3026342	rs4959753	6	3021235	A	G	0.119029	-0.067	0.047	0.1611	-0.991549	0.105349	4.86551e-21	0.067571	0.0479412	0.1587	0.38459	20
Pituitary	ENSG00000241973.6	22	PI4KA	21137842	rs1061063	22	21213380	T	C	0.421642	-0.037	0.026	0.1568	0.421978	0.0415014	2.76058e-24	-0.0876823	0.0622151	0.158735	0.879405	20
Pituitary	ENSG00000130177.10	13	CDC16	115019280	rs9590503	13	115032728	C	T	0.480549	-0.042	0.029	0.1426	0.412217	0.0695332	3.05998e-09	-0.101888	0.0724202	0.159457	0.940483	20
Pituitary	ENSG00000268555.1	19	RP11-678G14.3	21761874	rs12972148	19	21785029	G	A	0.392405	0.04	0.028	0.1503	-0.797101	0.0996511	1.25513e-15	-0.0501818	0.0356831	0.159629	0.733118	20
Ovary	ENSG00000196151.6	2	WDSUB1	160117807	rs6746645	2	160114000	T	C	0.365632	-0.039	0.027	0.1552	-0.535605	0.0898411	2.49635e-09	0.0728149	0.0518688	0.16037	0.372055	14
Ovary	ENSG00000255050.1	8	RP11-661A12.9	144657549	rs896955	8	144658370	T	C	0.35324	-0.04	0.028	0.1534	-0.88398	0.119005	1.1019e-13	0.0452499	0.0322554	0.160658	0.808679	20
Pituitary	ENSG00000152223.8	18	EPG5	43487407	rs3744998	18	43497710	G	A	0.578125	-0.037	0.026	0.1566	-0.645185	0.0780376	1.36667e-16	0.0573479	0.0408911	0.16078	0.259876	20
Pituitary	ENSG00000075826.12	10	SEC31B	102263055	rs10509744	10	102271579	T	C	0.13105	-0.046	0.032	0.1505	-0.500189	0.0785555	1.92347e-10	0.0919652	0.0655859	0.160853	0.38032	8
Pituitary	ENSG00000154719.9	21	MRPL39	26968898	rs13051559	21	26963316	G	T	0.731811	0.04	0.028	0.153	0.669246	0.0916426	2.8187e-13	0.0597688	0.0426311	0.160916	0.497875	20
Ovary	ENSG00000239713.3	22	APOBEC3G	39478379	rs2011869	22	39480697	G	A	0.769345	-0.046	0.032	0.1444	-0.475425	0.0767118	5.73495e-10	0.0967555	0.069095	0.161416	0.0735367	20
Ovary	ENSG00000233927.4	19	RPS28	8387291	rs2972572	19	8390313	G	A	0.482615	-0.039	0.027	0.1429	-0.393633	0.0692373	1.30602e-08	0.0990771	0.070771	0.161523	0.361621	10
Pituitary	ENSG00000182952.4	6	HMGN4	26542557	rs12207992	6	26799118	C	T	0.665517	-0.039	0.027	0.1508	0.277252	0.0490695	1.60273e-08	-0.140666	0.100516	0.161682	0.285963	20
Ovary	ENSG00000141934.5	19	PPAP2C	286216	rs8111051	19	290947	A	C	0.148246	-0.046	0.032	0.1522	-0.688117	0.116344	3.32854e-09	0.0668491	0.0478575	0.162463	0.954512	8
Pituitary	ENSG00000254851.1	11	RP11-109L13.1	117007771	rs236910	11	117081974	G	A	0.637115	-0.038	0.027	0.1577	1.19282	0.106707	5.19822e-29	-0.0318573	0.0228141	0.162599	0.200526	20
Ovary	ENSG00000152492.9	3	CCDC50	191081662	rs9841435	3	191111160	G	A	0.19274	0.044	0.031	0.159	-0.632138	0.0829423	2.50895e-14	-0.0696051	0.0498831	0.162906	0.822953	12
Pituitary	ENSG00000177108.5	14	ZDHHC22	77602319	rs754119	14	77609319	G	A	0.796102	0.048	0.034	0.1564	-0.727119	0.080557	1.77837e-19	-0.066014	0.0473284	0.163074	0.545404	14
Ovary	ENSG00000254851.1	11	RP11-109L13.1	117007771	rs171052	11	117081763	G	C	0.637012	-0.038	0.027	0.1564	1.11418	0.107107	2.41438e-25	-0.0341058	0.0244539	0.163106	0.0331085	20
Pituitary	ENSG00000174145.7	4	KIAA1239	37348464	rs28497415	4	36510591	T	A	0.253247	0.044	0.031	0.1577	0.776205	0.105411	1.79023e-13	0.0566861	0.0406731	0.163408	0.979566	19
Ovary	ENSG00000167984.12	16	NLRC3	3608225	rs13332500	16	3575270	G	T	0.364641	0.04	0.028	0.1579	-0.648131	0.102145	2.22131e-10	-0.0617159	0.0442825	0.163412	0.495159	20
Pituitary	ENSG00000263335.1	16	AF001548.5	15823690	rs12596141	16	15821246	T	C	0.278566	0.038	0.027	0.1683	0.930058	0.0932802	2.05012e-23	0.0408577	0.0293182	0.163441	0.149828	20
Ovary	ENSG00000178301.3	11	AQP11	77310918	rs72945566	11	77311259	T	C	0.177827	-0.047	0.033	0.1552	-0.897827	0.134252	2.26833e-11	0.0523486	0.0375797	0.163619	0.0905382	8
Pituitary	ENSG00000169085.7	8	C8orf46	67401498	rs1426913	8	67263222	T	C	0.396887	-0.037	0.026	0.155	-0.556709	0.0820347	1.15075e-11	0.066462	0.0477188	0.163685	0.712481	20
Ovary	ENSG00000125388.15	4	GRK4	3003904	rs28666534	4	2971064	A	G	0.0774963	0.065	0.046	0.1627	-0.774645	0.0951884	4.01791e-16	-0.0839094	0.0602706	0.163858	0.0728177	20
Pituitary	ENSG00000269883.1	14	AC007375.1	77608213	rs754119	14	77609319	G	A	0.796102	0.048	0.034	0.1564	-0.849218	0.101171	4.70326e-17	-0.0565226	0.0405992	0.163859	0.483901	12
Ovary	ENSG00000135773.8	1	CAPN9	230910439	rs2493145	1	230891248	T	C	0.124051	-0.045	0.032	0.157	1.07452	0.109694	1.17609e-22	-0.0418792	0.0300861	0.163929	0.242153	20
Ovary	ENSG00000152223.8	18	EPG5	43487407	rs1115698	18	43474923	T	C	0.578065	-0.037	0.026	0.1628	-0.437011	0.0654795	2.48905e-11	0.0846661	0.0608325	0.163986	0.149011	20
Pituitary	ENSG00000135773.8	1	CAPN9	230910439	rs2493145	1	230891248	T	C	0.124051	-0.045	0.032	0.157	0.943098	0.105446	3.75715e-19	-0.0477151	0.0343476	0.164777	0.284856	20
Ovary	ENSG00000204138.8	1	PHACTR4	28761497	rs12144013	1	28675583	G	A	0.164552	-0.051	0.036	0.1555	-0.537511	0.0770002	2.93826e-12	0.0948818	0.0683407	0.165026	0.0907266	20
Hypothalamus	ENSG00000254851.1	11	RP11-109L13.1	117007771	rs171052	11	117081763	G	C	0.637012	-0.038	0.027	0.1564	1.06756	0.128033	7.54624e-17	-0.0355952	0.0256491	0.165205	0.25684	20
Ovary	ENSG00000263335.1	16	AF001548.5	15823690	rs12596141	16	15821246	T	C	0.278566	0.038	0.027	0.1683	0.883137	0.105923	7.58561e-17	0.0430284	0.0310054	0.165206	0.157915	20
Pituitary	ENSG00000013810.14	4	TACC3	1735062	rs1794002	4	1727603	G	A	0.174191	-0.055	0.039	0.1525	-0.652895	0.0882997	1.42388e-13	0.0842402	0.0608107	0.165965	0.432561	6
Hypothalamus	ENSG00000263335.1	16	AF001548.5	15823690	rs12596141	16	15821246	T	C	0.278566	0.038	0.027	0.1683	0.664025	0.0861532	1.28316e-14	0.0572268	0.0413335	0.166201	0.156292	20
Hypothalamus	ENSG00000185904.7	10	LINC00839	42980887	rs2335061	10	42433583	A	G	0.497766	-0.05	0.035	0.1477	0.710748	0.127835	2.69926e-08	-0.0703484	0.0508434	0.166472	0.988903	20
Pituitary	ENSG00000196968.6	10	FUT11	75536194	rs11000767	10	75516626	T	G	0.0807175	0.07	0.049	0.1546	0.451887	0.081365	2.7948e-08	0.154906	0.111964	0.166501	0.688329	20
Ovary	ENSG00000259905.1	15	PWRN1	24817780	rs72707836	15	24777977	T	C	0.350718	0.051	0.036	0.1473	0.477569	0.0742715	1.2757e-10	0.106791	0.0771896	0.166516	0.378893	20
Pituitary	ENSG00000253210.1	8	RP11-809O17.1	142138101	rs3739231	8	142139187	T	C	0.253906	0.039	0.028	0.1663	-1.00403	0.0896728	4.23694e-29	-0.0388435	0.0281026	0.166909	0.329211	12
Pituitary	ENSG00000253678.1	8	RP11-981G7.3	10335943	rs4128260	8	10335262	C	T	0.760045	0.04	0.028	0.1638	-0.608298	0.11136	4.69609e-08	-0.0657572	0.0475782	0.166944	0.335535	20
Ovary	ENSG00000204528.3	6	PSORS1C3	31143594	rs9380220	6	31146584	T	G	0.377604	-0.037	0.026	0.1582	0.828817	0.145678	1.27494e-08	-0.0446419	0.0323364	0.167419	0.343104	20
Pituitary	ENSG00000101255.6	20	TRIB3	369732	rs62191440	20	360225	C	A	0.297447	-0.041	0.029	0.1646	0.572226	0.089774	1.84076e-10	-0.07165	0.0519109	0.16751	0.886621	12
Pituitary	ENSG00000075413.13	14	MARK3	103910948	rs3783395	14	103895020	C	T	0.148659	-0.045	0.032	0.1655	0.494281	0.0697861	1.41272e-12	-0.0910413	0.0660042	0.167794	0.359915	20
Hypothalamus	ENSG00000140836.10	16	ZFHX3	72955190	rs79456123	16	74006085	G	C	0.0502232	-0.177	0.125	0.157	-5.14313	0.854067	1.72354e-09	0.0344148	0.0249671	0.168078	NA	NA
Hypothalamus	ENSG00000145777.10	5	TSLP	110409741	rs10073816	5	110413489	A	G	0.346947	0.041	0.029	0.1533	-0.711538	0.116326	9.54966e-10	-0.0576217	0.0418313	0.168365	0.765437	16
Hypothalamus	ENSG00000136824.14	9	SMC2	106880119	rs10512325	9	106861191	T	C	0.186523	-0.056	0.04	0.1575	-0.546257	0.0711842	1.66903e-14	0.102516	0.0744342	0.16843	0.445092	20
Pituitary	ENSG00000242086.4	3	LINC00969	195420677	rs3827561	3	195674257	G	C	0.433078	0.042	0.03	0.1714	0.928872	0.121498	2.08687e-14	0.0452161	0.0328343	0.168481	0.439826	16
Pituitary	ENSG00000167775.6	19	CD320	8370125	rs148523270	19	8369730	T	C	0.0970982	-0.08	0.057	0.1599	-1.01745	0.1439	1.54316e-12	0.0786279	0.0571155	0.168621	0.36791	10
Pituitary	ENSG00000100288.15	22	CHKB	51028631	rs86337	22	51020668	A	C	0.969776	0.087	0.062	0.1587	0.298196	0.0431292	4.71128e-12	0.291754	0.212156	0.169073	0.569316	19
Hypothalamus	ENSG00000184674.8	22	GSTT1	24380446	rs4822466	22	24312204	A	G	0.476209	-0.046	0.033	0.1661	0.944526	0.114941	2.07837e-16	-0.0487017	0.0354373	0.169346	0.139657	20
Hypothalamus	ENSG00000101255.6	20	TRIB3	369732	rs62191440	20	360225	C	A	0.297447	-0.041	0.029	0.1646	0.455582	0.0790979	8.42536e-09	-0.0899948	0.0655445	0.169742	0.889738	13
Pituitary	ENSG00000259905.1	15	PWRN1	24817780	rs12903200	15	24791894	G	A	0.353795	0.043	0.031	0.1707	0.713784	0.0780051	5.66814e-20	0.0602423	0.0439267	0.170241	0.492084	20
Pituitary	ENSG00000134815.14	19	DHX34	47869249	rs2694551	19	47888698	T	C	0.110491	0.073	0.052	0.1576	0.875866	0.137101	1.67526e-10	0.0833461	0.0607863	0.170334	0.2778	16
Pituitary	ENSG00000114021.7	3	NIT2	100064627	rs756103	3	100131976	G	C	0.22549	0.041	0.029	0.16	-0.372557	0.0665385	2.15443e-08	-0.11005	0.0802836	0.170447	0.882154	14
Pituitary	ENSG00000182230.7	5	FAM153B	175523476	rs13169355	5	175558320	C	T	0.671682	-0.046	0.033	0.1701	0.543565	0.0725368	6.69881e-14	-0.0846265	0.0617517	0.170552	0.628304	12
Pituitary	ENSG00000141294.5	17	LRRC46	45912025	rs8077844	17	45896637	G	A	0.0182563	-0.167	0.12	0.1636	-0.527637	0.0674418	5.13359e-15	0.316505	0.230999	0.170637	0.157653	15
Pituitary	ENSG00000184635.9	19	ZNF93	20029053	rs2335368	19	20049141	G	C	0.673881	0.039	0.028	0.1538	0.830584	0.10973	3.75173e-14	0.0469549	0.0342772	0.170731	0.054382	20
Pituitary	ENSG00000254872.2	11	RP13-870H17.3	1052582	rs11821188	11	955094	A	G	0.438253	0.041	0.029	0.1666	0.669941	0.121254	3.29308e-08	0.0611994	0.0446821	0.170792	0.454267	19
Pituitary	ENSG00000218422.2	4	AC016773.1	1742454	rs28420470	4	1745770	G	A	0.175223	-0.055	0.039	0.1583	-0.428367	0.0749599	1.09952e-08	0.128395	0.0937748	0.170943	0.517338	5
Pituitary	ENSG00000227825.3	12	SLC9A7P1	98849268	rs1096147	12	98850992	A	G	0.342322	-0.038	0.027	0.1584	0.464844	0.0787788	3.6213e-09	-0.0817479	0.0597134	0.170998	0.210044	7
Ovary	ENSG00000248713.1	4	RP11-766F14.2	100566745	rs13130949	4	100578035	A	G	0.641808	0.041	0.029	0.1599	-0.647259	0.118357	4.53348e-08	-0.063344	0.0462774	0.171065	0.028844	20
Pituitary	ENSG00000260051.1	16	LA16c-390E6.4	1502207	rs35280276	16	1510538	G	A	0.00894188	0.114	0.081	0.161	-0.626646	0.107259	5.14618e-09	-0.181921	0.132957	0.171229	NA	NA
Ovary	ENSG00000231770.1	3	TMEM44-AS1	194307864	rs7636054	3	194306240	C	T	0.460674	-0.039	0.028	0.1593	0.69336	0.0948237	2.63015e-13	-0.0562478	0.0411092	0.171232	0.968576	12
Hypothalamus	ENSG00000031691.6	6	CENPQ	49445955	rs1471539	6	49460152	G	A	0.56064	0.038	0.027	0.1603	0.424809	0.0728985	5.6297e-09	0.089452	0.0653854	0.171289	0.289231	20
Ovary	ENSG00000184465.11	6	WDR27	169979733	rs6459652	6	170065894	C	T	0.331321	-0.038	0.027	0.1643	-0.344662	0.0593113	6.20751e-09	0.110253	0.0806024	0.171356	0.316278	7
Pituitary	ENSG00000240399.1	12	RP1-228P16.1	48448985	rs10875728	12	48426392	G	T	0.40717	-0.04	0.029	0.1657	-1.00595	0.100742	1.76507e-23	0.0397634	0.0291022	0.171833	0.464184	20
Pituitary	ENSG00000103351.8	16	CLUAP1	3569978	rs3751837	16	3583173	T	C	0.255851	0.043	0.031	0.1573	0.620456	0.0783182	2.33251e-15	0.0693039	0.0507233	0.171841	0.628996	20
Ovary	ENSG00000144320.9	2	KIAA1715	176828093	rs17394318	2	176798161	A	T	0.252389	0.038	0.027	0.1629	0.499067	0.0906876	3.7307e-08	0.0761421	0.0558422	0.172718	0.4272	19
Pituitary	ENSG00000225851.1	6	HLA-S	31349958	rs2524096	6	31236467	T	G	0.491412	0.036	0.026	0.168	0.744956	0.0965664	1.21513e-14	0.048325	0.0354591	0.172934	0.0205224	20
Ovary	ENSG00000131634.9	16	TMEM204	1592135	rs8048206	16	1583634	C	T	0.236563	0.049	0.035	0.1618	0.661002	0.112574	4.31275e-09	0.0741299	0.0544342	0.173253	0.0532577	15
Ovary	ENSG00000272606.1	2	RP11-554J4.1	55845157	rs10173150	2	55881329	A	T	0.0453869	-0.098	0.07	0.1588	1.2725	0.217261	4.71237e-09	-0.0770138	0.0565595	0.173311	0.00624812	14
Ovary	ENSG00000135968.15	2	GCC2	109095435	rs2577599	2	109108460	C	T	0.986969	0.057	0.041	0.1603	0.403063	0.0601389	2.05311e-11	0.141417	0.103886	0.17343	0.803764	14
Pituitary	ENSG00000233806.3	2	AC131097.3	242922193	rs34334574	2	242916567	C	T	0.790272	-0.054	0.039	0.1698	-0.503165	0.0739273	1.00203e-11	0.107321	0.079097	0.174837	0.51356	20
Hypothalamus	ENSG00000178209.10	8	PLEC	145020111	rs6983908	8	145009593	C	A	0.152174	-0.046	0.033	0.1663	-0.495028	0.0864933	1.04467e-08	0.092924	0.0686116	0.175625	0.910861	20
Pituitary	ENSG00000242268.2	3	RP11-368I23.2	168630469	rs575080	3	168551286	G	A	0.893601	0.05	0.036	0.1604	0.403567	0.0660469	9.94366e-10	0.123895	0.0914799	0.175627	0.447639	17
Pituitary	ENSG00000214106.3	7	PAXIP1-AS2	154730913	rs1916828	7	154722753	G	A	0.575301	0.037	0.027	0.1749	0.633982	0.0754162	4.22647e-17	0.0583613	0.0431501	0.17621	0.560087	20
Pituitary	ENSG00000179406.6	7	LINC00174	65853678	rs4276561	7	66120952	C	T	0.0826508	-0.052	0.038	0.1682	0.990859	0.112178	1.01981e-18	-0.0524797	0.0388081	0.176283	0.595208	11
Pituitary	ENSG00000271751.1	11	RP11-110I1.14	118936181	rs1006195	11	118958869	T	G	0.179238	0.057	0.041	0.1606	-0.685913	0.117803	5.79599e-09	-0.0831009	0.0614546	0.176301	0.0133525	12
Hypothalamus	ENSG00000108272.9	17	DHRS11	34952731	rs12939690	17	34937572	C	G	0.313158	0.036	0.026	0.1782	-0.419377	0.0667147	3.25488e-10	-0.0858416	0.0634829	0.176311	0.990236	17
Pituitary	ENSG00000180902.12	2	D2HGDH	242691110	rs6756901	2	242707101	G	A	0.584186	0.041	0.03	0.1691	-0.685574	0.0740634	2.1107e-20	-0.0598039	0.0442333	0.176372	0.344438	20
Hypothalamus	ENSG00000125804.9	20	FAM182A	26054487	rs845778	20	26167547	A	G	0.844336	-0.05	0.036	0.1694	-0.812313	0.138603	4.60846e-09	0.0615526	0.0455454	0.176549	0.8566	13
Pituitary	ENSG00000112139.10	6	MDGA1	37633683	rs6938061	6	37674339	G	A	0.560751	0.036	0.026	0.1682	-0.304278	0.0498008	9.96962e-10	-0.118313	0.0876148	0.176896	0.717375	10
Pituitary	ENSG00000268081.1	19	RP11-678G14.2	21744740	rs8110814	19	21704845	A	G	0.630952	0.037	0.027	0.1734	-0.830453	0.106768	7.36016e-15	-0.044554	0.0330131	0.177149	0.863974	20
Pituitary	ENSG00000272760.1	7	RP11-5C23.1	154743417	rs1916828	7	154722753	G	A	0.575301	0.037	0.027	0.1749	0.537524	0.0715277	5.69528e-14	0.0688341	0.0510586	0.177614	0.826453	20
Ovary	ENSG00000184908.13	1	CLCNKB	16377037	rs6604905	1	16368778	A	C	0.66325	-0.043	0.031	0.156	0.628926	0.110266	1.17213e-08	-0.0683705	0.050727	0.177719	0.631261	8
Ovary	ENSG00000267594.5	19	CYP4F24P	15880885	rs11669449	19	15890517	C	A	0.216967	-0.042	0.031	0.1767	-1.19225	0.090363	9.49941e-40	0.0352275	0.026138	0.177738	0.37279	17
Ovary	ENSG00000070061.10	9	IKBKAP	111663096	rs10435833	9	111640595	G	A	0.291823	-0.037	0.027	0.1798	0.663913	0.0901941	1.82629e-13	-0.0557302	0.0413667	0.177908	0.160874	20
Hypothalamus	ENSG00000243244.1	2	STON1	48791667	rs3792236	2	48809873	C	T	0.405365	0.036	0.026	0.1761	0.444602	0.0776233	1.0181e-08	0.0809713	0.0601637	0.178351	0.69067	20
Hypothalamus	ENSG00000156990.10	3	RPUSD3	9882909	rs17050606	3	9888685	G	A	0.051645	0.089	0.065	0.1733	-0.697299	0.0957398	3.25828e-13	-0.127635	0.0948498	0.178413	0.206086	4
Hypothalamus	ENSG00000214087.4	17	ARL16	79649579	rs7215601	17	79637565	G	T	0.190848	0.04	0.029	0.1689	-0.670609	0.109984	1.07864e-09	-0.0596473	0.044337	0.178523	0.900454	10
Hypothalamus	ENSG00000012223.8	3	LTF	46501930	rs11706090	3	46519345	T	A	0.505686	0.036	0.026	0.1684	0.691941	0.122853	1.77869e-08	0.0520276	0.0386943	0.178761	0.222862	8
Ovary	ENSG00000215375.2	4	MYL5	671270	rs77052907	4	733630	A	G	0.0487351	-0.119	0.086	0.1679	1.51408	0.267716	1.55349e-08	-0.0785956	0.0584755	0.178924	NA	NA
Ovary	ENSG00000102858.8	16	MGRN1	4703734	rs841227	16	4734513	T	C	0.619573	0.038	0.028	0.1749	0.930242	0.0965755	5.84222e-22	0.0408496	0.030397	0.178991	0.292754	20
Hypothalamus	ENSG00000146530.7	7	VWDE	12407039	rs6966459	7	12390687	A	G	0.577853	-0.037	0.027	0.1789	-0.804826	0.117435	7.21401e-12	0.0459727	0.0342117	0.179023	0.498329	20
Pituitary	ENSG00000188163.6	9	FAM166A	140140191	rs9802915	9	140164689	T	C	0.469731	0.037	0.027	0.1744	-0.603965	0.0887811	1.02564e-11	-0.0612618	0.0456026	0.179147	0.864113	7
Pituitary	ENSG00000058453.12	1	CROCC	17183121	rs2295047	1	17408405	T	C	0.404637	-0.037	0.027	0.1635	-0.33039	0.0497078	2.9986e-11	0.111989	0.0834404	0.17955	0.890611	20
Pituitary	ENSG00000256269.2	11	HMBS	118959917	rs1799991	11	118957091	A	G	0.181958	0.055	0.04	0.1745	0.450637	0.0732685	7.72439e-10	0.122049	0.0909543	0.179636	0.0449291	7
Pituitary	ENSG00000223534.1	6	HLA-DQB1-AS1	32628319	rs1049055	6	32634387	T	C	0.917975	0.071	0.052	0.1673	-0.802976	0.112352	8.87049e-13	-0.0884211	0.0659303	0.179878	0.099151	20
Ovary	ENSG00000123191.9	13	ATP7B	52546219	rs111611842	13	52697181	G	A	0.0721726	-0.096	0.07	0.1727	-0.987137	0.155903	2.42384e-10	0.0972509	0.0725564	0.180132	0.354336	4
Pituitary	ENSG00000260372.2	18	AQP4-AS1	24503184	rs232346	18	24510922	T	A	0.706727	-0.042	0.031	0.1793	-0.674315	0.0756425	4.90034e-19	0.0622854	0.0465005	0.180422	0.367022	15
Ovary	ENSG00000089063.10	20	TMEM230	5087117	rs2715	20	5081049	C	T	0.824088	0.052	0.038	0.1732	0.521456	0.0796779	5.96758e-11	0.0997208	0.0744488	0.180423	0.903296	11
Ovary	ENSG00000147439.7	8	BIN3	22502844	rs4242434	8	22501830	A	C	0.172282	0.045	0.033	0.1645	0.667461	0.0949177	2.03594e-12	0.0674197	0.0503621	0.180669	0.930734	20
Pituitary	ENSG00000115275.7	2	MOGS	74690360	rs2240443	2	74732415	G	T	0.831587	-0.049	0.036	0.1758	0.46473	0.0631551	1.85917e-13	-0.105438	0.0787784	0.180764	0.244642	20
Ovary	ENSG00000253210.1	8	RP11-809O17.1	142138101	rs7814272	8	142139682	G	T	0.233908	0.038	0.028	0.1815	-0.740561	0.0969391	2.18157e-14	-0.0513125	0.0384012	0.181477	0.517983	6
Hypothalamus	ENSG00000244291.1	7	C7orf13	156432202	rs9638048	7	156431052	A	C	0.758436	0.046	0.034	0.177	-0.77846	0.0946552	1.96553e-16	-0.059091	0.044263	0.181877	0.134704	18
Pituitary	ENSG00000273164.1	22	DGCR10	19010816	rs28731205	22	19009311	T	A	0.270724	0.042	0.031	0.179	-0.662539	0.0861867	1.50329e-14	-0.0633925	0.0475108	0.182114	0.309163	20
Pituitary	ENSG00000198945.3	6	L3MBTL3	130398719	rs7740107	6	130374461	A	T	0.952795	0.113	0.084	0.18	-0.851914	0.0825609	5.80548e-25	-0.132642	0.0994359	0.18222	0.127057	20
Hypothalamus	ENSG00000122912.10	10	SLC25A16	70262493	rs142458817	10	70285448	A	G	0.116629	-0.06	0.044	0.1744	0.813777	0.126927	1.44202e-10	-0.0737303	0.0552783	0.182269	0.561819	16
Hypothalamus	ENSG00000259905.1	15	PWRN1	24817780	rs12915381	15	24790748	A	G	0.353795	0.042	0.031	0.1701	0.782854	0.106467	1.93736e-13	0.0536498	0.0402653	0.182726	0.66795	20
Pituitary	ENSG00000174788.5	19	PCP2	7697956	rs11672067	19	7699532	G	A	0.186238	-0.045	0.033	0.1682	-0.493425	0.0789513	4.11133e-10	0.0911993	0.0684529	0.182764	0.617549	11
Pituitary	ENSG00000229089.2	2	ANKRD20A8P	95501438	rs1976771	2	95521701	A	T	0.529588	-0.043	0.032	0.1813	0.914594	0.0949434	5.79849e-22	-0.0470154	0.035327	0.183234	0.755875	20
Pituitary	ENSG00000162779.16	1	AXDND1	179429362	rs2184575	1	179325506	G	A	0.45773	0.035	0.026	0.1751	0.710247	0.0802483	8.70363e-19	0.0492786	0.037028	0.183239	0.34014	20
Hypothalamus	ENSG00000104980.3	19	TIMM44	8000227	rs12973284	19	8074806	C	A	0.0405506	0.096	0.07	0.1723	0.880873	0.1601	3.7548e-08	0.108983	0.0818981	0.183284	0.198459	4
Pituitary	ENSG00000090238.7	16	YPEL3	30105600	rs7201518	16	30082508	T	G	0.397321	-0.039	0.029	0.1765	0.501858	0.0548672	5.866e-20	-0.0777112	0.0584065	0.183346	0.669003	16
Pituitary	ENSG00000272758.1	3	RP11-299J3.8	122148540	rs28434553	3	122229515	A	C	0.325261	-0.038	0.028	0.1801	-0.757736	0.115431	5.22462e-11	0.0501494	0.0377336	0.183836	0.0577513	20
Pituitary	ENSG00000230189.2	7	GS1-124K5.2	65905778	rs62466087	7	66123561	T	G	0.0826508	-0.052	0.038	0.1683	0.803208	0.144698	2.84171e-08	-0.0647404	0.0487267	0.183966	0.62401	20
Pituitary	ENSG00000157219.3	7	HTR5A	154869811	rs2581851	7	154844123	T	C	0.132787	-0.046	0.034	0.1842	-0.719211	0.102332	2.0921e-12	0.063959	0.048142	0.183997	0.225908	17
Hypothalamus	ENSG00000161618.5	19	ALDH16A1	49965365	rs2335183	19	49957010	T	C	0.421875	0.038	0.028	0.1784	-0.639813	0.0984503	8.09399e-11	-0.0593924	0.0447068	0.184018	0.888599	5
Ovary	ENSG00000186468.8	5	RPS23	81571786	rs226203	5	81570394	A	G	0.903758	0.088	0.065	0.1727	0.39082	0.0569963	7.03515e-12	0.225168	0.169528	0.184111	0.42211	12
Pituitary	ENSG00000225234.1	2	TRAPPC12-AS1	3485596	rs11127430	2	3485242	C	G	0.481161	0.035	0.026	0.1757	-0.527874	0.0679981	8.29016e-15	-0.0663037	0.0499892	0.18472	0.795677	20
Ovary	ENSG00000167543.11	17	TP53I13	27896622	rs497993	17	27895528	C	T	0.750938	0.041	0.03	0.1749	0.460899	0.0844686	4.85735e-08	0.0889566	0.0671008	0.184934	0.425651	4
Pituitary	ENSG00000226051.2	10	ZNF503-AS1	77081417	rs1700974	10	77032639	C	A	0.0327068	0.097	0.071	0.1713	0.414815	0.0756112	4.10772e-08	0.233839	0.176388	0.184936	0.760171	9
Pituitary	ENSG00000212694.4	12	AC084018.1	122237492	rs1168663	12	122234089	A	T	0.960615	-0.087	0.064	0.1761	0.389844	0.0652603	2.3196e-09	-0.223166	0.168365	0.185009	0.924261	13
Hypothalamus	ENSG00000273164.1	22	DGCR10	19010816	rs12160443	22	19008510	G	T	0.269722	0.042	0.031	0.1761	-0.716179	0.112053	1.64368e-10	-0.0586446	0.0442471	0.185042	0.656272	20
Hypothalamus	ENSG00000161551.8	19	ZNF577	52375144	rs1055408	19	52375424	T	C	0.298958	-0.038	0.028	0.178	-0.477126	0.0778977	9.06642e-10	0.0796435	0.060108	0.185169	0.124717	9
Pituitary	ENSG00000272606.1	2	RP11-554J4.1	55845157	rs9309268	2	55858187	G	T	0.0447427	-0.094	0.07	0.1777	1.66902	0.207087	7.65976e-16	-0.0563205	0.042519	0.185305	0.00111823	17
Ovary	ENSG00000230373.4	15	GOLGA6L5	85055580	rs8023310	15	85129486	T	G	0.948612	0.14	0.104	0.1788	-0.749511	0.101819	1.82275e-13	-0.186788	0.141058	0.185439	0.561227	20
Pituitary	ENSG00000254675.1	11	RP11-7I15.4	77734373	rs7358299	11	77735846	T	C	0.326909	-0.042	0.031	0.1817	-0.630586	0.100711	3.81635e-10	0.0666047	0.0502983	0.185439	0.677611	20
Hypothalamus	ENSG00000272010.1	8	CTD-3025N20.3	66504396	rs111973009	8	66475490	C	T	0.402685	-0.035	0.026	0.1798	-0.569718	0.0774627	1.91302e-13	0.0614339	0.0463947	0.185451	0.102688	17
Hypothalamus	ENSG00000241170.2	11	RP11-147I3.1	74609199	rs10160410	11	74582131	C	T	0.520119	-0.035	0.026	0.1887	-0.719089	0.0986189	3.06306e-13	0.0486727	0.0367679	0.185575	0.44978	20
Ovary	ENSG00000217455.4	7	AC091801.1	3197077	rs10252183	7	3220287	C	G	0.476033	0.035	0.026	0.1817	0.725169	0.100238	4.67267e-13	0.0482646	0.0364691	0.18569	0.327824	20
Ovary	ENSG00000198286.5	7	CARD11	3014677	rs4534049	7	3220990	G	A	0.477444	0.035	0.026	0.1776	0.735937	0.102315	6.34546e-13	0.0475584	0.0359425	0.185775	0.32534	20
Hypothalamus	ENSG00000174194.11	10	AGAP8	51238814	rs10761576	10	51566879	A	G	0.466518	0.035	0.026	0.1852	0.892369	0.124407	7.33937e-13	0.0392214	0.0296446	0.185817	0.955	4
Hypothalamus	ENSG00000037474.10	5	NSUN2	6616378	rs2303711	5	6602544	C	T	0.634512	0.036	0.027	0.1857	-0.907669	0.0875493	3.48471e-25	-0.039662	0.0299915	0.186021	0.992621	20
Pituitary	ENSG00000229124.2	10	VIM-AS1	17262567	rs3758410	10	17271400	C	G	0.297275	-0.042	0.031	0.1792	0.454872	0.0749897	1.31304e-09	-0.0923337	0.0698303	0.186082	0.584291	18
Pituitary	ENSG00000071794.11	3	HLTF	148776127	rs4974393	3	148821005	A	G	0.302479	-0.038	0.028	0.1772	0.331169	0.0565145	4.63166e-09	-0.114745	0.0867869	0.186119	0.603681	20
Hypothalamus	ENSG00000271133.1	7	CTA-293F17.1	20368663	rs143921107	7	20379467	G	A	0.154878	-0.043	0.032	0.1812	-1.26306	0.171503	1.77595e-13	0.0340443	0.0257536	0.186193	0.982753	20
Pituitary	ENSG00000259134.1	15	LINC00924	96013700	rs8039277	15	96049277	C	A	0.394717	-0.039	0.029	0.1728	0.432904	0.0605046	8.37378e-13	-0.0900893	0.0681625	0.186274	0.793368	9
Ovary	ENSG00000174194.11	10	AGAP8	51238814	rs4463801	10	51585752	T	C	0.465738	0.036	0.027	0.1786	0.987859	0.0988838	1.68415e-23	0.0364424	0.0275742	0.186297	0.96252	5
Pituitary	ENSG00000215146.4	10	RP11-313J2.1	42845368	rs12412635	10	42810976	C	A	0.563643	-0.048	0.036	0.1774	0.926792	0.0929853	2.12379e-23	-0.0517916	0.0391897	0.186314	0.965071	20
Pituitary	ENSG00000037474.10	5	NSUN2	6616378	rs2303711	5	6602544	C	T	0.634512	0.036	0.027	0.1857	-0.674114	0.0678564	2.9489e-23	-0.0534034	0.0404117	0.18634	0.857846	20
Ovary	ENSG00000162779.16	1	AXDND1	179429362	rs67545145	1	179336329	T	C	0.453426	0.035	0.026	0.1732	0.746893	0.108204	5.10379e-12	0.0468608	0.0354667	0.186414	0.686597	20
Pituitary	ENSG00000128833.8	15	MYO5C	52536257	rs149336329	15	52587740	T	G	0.0344688	-0.082	0.061	0.179	1.39641	0.198213	1.8547e-12	-0.058722	0.0444716	0.186688	0.170813	8
Hypothalamus	ENSG00000272512.1	1	RP11-54O7.17	932388	rs2799060	1	931362	A	G	0.169847	-0.05	0.037	0.1768	-0.626034	0.104557	2.13139e-09	0.0798679	0.0605888	0.187439	0.0790653	20
Ovary	ENSG00000251226.1	11	RP11-469N6.1	134619597	rs7121326	11	134645637	G	A	0.230194	0.043	0.032	0.1828	0.697305	0.103371	1.52339e-11	0.061666	0.0467926	0.187552	0.170501	15
Ovary	ENSG00000237742.2	6	RP11-624M8.1	125985020	rs1343115	6	126069817	G	C	0.769747	0.046	0.034	0.1697	-0.542591	0.0933674	6.19704e-09	-0.0847784	0.0643381	0.187603	0.670012	19
Pituitary	ENSG00000103485.13	16	QPRT	29700174	rs12596940	16	29692240	T	C	0.520567	-0.038	0.028	0.1745	0.40403	0.0737503	4.29305e-08	-0.0940524	0.0713966	0.18773	0.614112	8
Pituitary	ENSG00000027847.9	5	B4GALT7	177032224	rs28473516	5	177032050	G	C	0.403274	-0.042	0.031	0.1824	-0.277277	0.0494084	2.00065e-08	0.151473	0.115014	0.187838	0.299846	14
Hypothalamus	ENSG00000140104.9	14	C14orf79	105458988	rs2819460	14	105448809	G	A	0.290227	-0.039	0.029	0.1736	0.423543	0.0652866	8.73074e-11	-0.0920804	0.0699257	0.187895	0.370231	13
Pituitary	ENSG00000267594.5	19	CYP4F24P	15880885	rs56180406	19	15890800	G	A	0.216754	-0.041	0.031	0.1825	-1.25403	0.0914649	8.78493e-43	0.0326946	0.0248351	0.188017	0.312718	12
Ovary	ENSG00000235241.1	1	RP11-108M9.5	17215816	rs6691985	1	17289911	T	C	0.652158	0.043	0.032	0.1833	0.839486	0.128425	6.28535e-11	0.0512218	0.0389156	0.188098	0.993193	19
Pituitary	ENSG00000183309.7	8	ZNF623	144727041	rs74458330	8	144747918	A	G	0.239379	-0.044	0.033	0.1787	0.776899	0.0963676	7.51628e-16	-0.0566354	0.0430536	0.188354	0.761844	17
Ovary	ENSG00000112110.5	6	MRPL18	160215156	rs4709368	6	160204127	C	T	0.578731	-0.035	0.026	0.1753	-0.431978	0.0698288	6.1615e-10	0.0810226	0.0615968	0.188385	0.98422	5
Ovary	ENSG00000107679.10	10	PLEKHA1	124163039	rs2280141	10	124193181	G	T	0.599468	-0.035	0.026	0.1855	-0.527579	0.0858517	7.98441e-10	0.0663408	0.0504503	0.188519	0.746394	18
Ovary	ENSG00000215146.4	10	RP11-313J2.1	42845368	rs2505815	10	42848748	T	C	0.563805	-0.04	0.03	0.1797	0.855457	0.108951	4.10279e-15	-0.0467586	0.035571	0.188673	0.855604	20
Ovary	ENSG00000185100.6	14	ADSSL1	105202085	rs6644	14	105213343	G	A	0.673252	0.035	0.026	0.1838	-0.512026	0.0840577	1.11954e-09	-0.0683559	0.0520039	0.188698	0.925277	13
Hypothalamus	ENSG00000267594.5	19	CYP4F24P	15880885	rs56180406	19	15890800	G	A	0.216754	-0.041	0.031	0.1825	-1.0734	0.0954871	2.55575e-29	0.0381964	0.0290794	0.189007	0.398208	8
Pituitary	ENSG00000174194.11	10	AGAP8	51238814	rs4463801	10	51585752	T	C	0.465738	0.036	0.027	0.1786	0.842299	0.114751	2.13249e-13	0.0427402	0.0325797	0.189565	0.845957	3
Pituitary	ENSG00000204351.7	6	SKIV2L	31932210	rs391165	6	31947086	A	G	0.0833333	-0.057	0.043	0.1834	0.685263	0.0752204	8.233e-20	-0.0831797	0.0634104	0.189599	0.00699315	20
Hypothalamus	ENSG00000273290.1	17	CTC-297N7.8	10577557	rs11078857	17	10586023	C	T	0.568939	0.035	0.026	0.1904	0.601413	0.104362	8.27446e-09	0.0581963	0.0443954	0.189904	0.466797	10
Pituitary	ENSG00000249693.2	4	THEGL	57433224	rs28541354	4	57406566	A	G	0.181854	-0.055	0.041	0.1728	0.688319	0.112228	8.61077e-10	-0.0799048	0.0609735	0.190032	0.700283	10
Pituitary	ENSG00000237742.2	6	RP11-624M8.1	125985020	rs7748729	6	126077381	T	C	0.769895	0.045	0.034	0.1829	-0.659246	0.0753975	2.25796e-18	-0.0682598	0.0521616	0.190662	0.483798	20
Pituitary	ENSG00000167766.14	19	ZNF83	53145531	rs7256557	19	53119166	A	G	0.145088	0.041	0.031	0.1915	0.657033	0.0733526	3.33082e-19	0.0624017	0.0476934	0.19074	0.642846	19
Pituitary	ENSG00000100347.10	22	SAMM50	44378856	rs6006595	22	44368039	C	T	0.0786517	0.074	0.055	0.1762	-0.439528	0.0786318	2.27461e-08	-0.168362	0.128708	0.190841	0.382586	8
Pituitary	ENSG00000251350.1	4	RP11-328N19.1	44021479	rs75688707	4	44018200	A	G	0.186646	0.044	0.033	0.1891	0.750009	0.111203	1.5354e-11	0.058666	0.044851	0.190867	0.41328	14
Pituitary	ENSG00000269001.1	19	ZNF818P	53716445	rs4239496	19	53696027	C	G	0.393052	-0.039	0.029	0.1722	0.552717	0.0983178	1.89042e-08	-0.0705605	0.0539485	0.190899	0.0944664	5
Hypothalamus	ENSG00000272947.1	3	RP11-71H17.9	124467771	rs1803825	3	124515308	G	A	0.267857	-0.035	0.026	0.1804	0.793907	0.144047	3.55928e-08	-0.0440858	0.0337121	0.190971	0.151792	18
Ovary	ENSG00000122085.12	2	MTERFD2	242026665	rs57117519	2	242033696	C	T	0.124721	-0.053	0.04	0.191	-0.979809	0.126263	8.48677e-15	0.0540922	0.0414151	0.191519	0.394678	17
Ovary	ENSG00000213853.5	16	EMP2	10648417	rs7195286	16	10617281	T	C	0.625957	-0.036	0.027	0.1858	0.637425	0.100016	1.85123e-10	-0.0564772	0.043275	0.191866	0.41421	20
Pituitary	ENSG00000266933.1	19	AC005775.2	495835	rs1574520	19	488607	A	G	0.748973	-0.05	0.038	0.1887	-0.916779	0.0909921	7.09945e-24	0.0545388	0.0418014	0.191991	0.774567	11
Ovary	ENSG00000271980.1	5	CTD-2256P15.4	10265983	rs6895670	5	10280912	T	G	0.0974608	0.058	0.044	0.1834	0.864518	0.0985846	1.79779e-18	0.0670894	0.0514672	0.192391	0.298163	20
Hypothalamus	ENSG00000269540.1	19	CTD-2126E3.5	50562814	rs3786675	19	50506366	T	C	0.145122	0.051	0.038	0.1806	2.86988	0.525204	4.64705e-08	0.0177708	0.0136345	0.192449	NA	NA
Pituitary	ENSG00000223564.1	2	CYP4F32P	95425514	rs11164112	2	95537622	G	A	0.533768	-0.038	0.029	0.1957	1.07529	0.0889884	1.29134e-33	-0.0353393	0.0271276	0.192675	0.582371	20
Pituitary	ENSG00000270195.1	4	RP11-572O17.1	1714948	rs798722	4	1699864	A	G	0.172504	-0.052	0.039	0.1869	-0.576121	0.0976942	3.69748e-09	0.0902588	0.0694028	0.193427	0.838342	9
Ovary	ENSG00000106178.2	7	CCL24	75446828	rs6971988	7	75470227	G	A	0.700156	-0.036	0.027	0.1816	0.852051	0.144722	3.92044e-09	-0.042251	0.0324907	0.193463	0.251932	13
Ovary	ENSG00000136810.8	9	TXN	113012505	rs4135183	9	113015602	T	C	0.0108048	0.075	0.057	0.188	-0.821794	0.0968627	2.17377e-17	-0.0912638	0.0701896	0.193517	0.870473	5
Ovary	ENSG00000198707.10	12	CEP290	88490062	rs76376809	12	88516482	A	G	0.0189732	0.095	0.071	0.1815	0.687203	0.124949	3.80052e-08	0.138242	0.106331	0.193564	0.494794	9
Hypothalamus	ENSG00000138095.14	2	LRPPRC	44168395	rs9309112	2	44169889	A	C	0.961977	0.056	0.042	0.1876	0.296705	0.051946	1.11793e-08	0.18874	0.14536	0.194141	0.924608	20
Ovary	ENSG00000241170.2	11	RP11-147I3.1	74609199	rs12419929	11	74611435	T	C	0.512323	-0.036	0.027	0.1712	-0.731688	0.128138	1.12872e-08	0.0492013	0.0378936	0.194148	0.336577	12
Pituitary	ENSG00000118514.9	6	ALDH8A1	135254894	rs9389254	6	135330709	T	C	0.528646	0.034	0.026	0.195	-0.768225	0.0722331	2.04036e-26	-0.0442579	0.0340991	0.194316	0.631427	20
Hypothalamus	ENSG00000266933.1	19	AC005775.2	495835	rs1574520	19	488607	A	G	0.748973	-0.05	0.038	0.1887	-0.877186	0.112609	6.72042e-15	0.0570005	0.043934	0.19449	0.541812	7
Ovary	ENSG00000272512.1	1	RP11-54O7.17	932388	rs3128111	1	930751	G	C	0.168196	-0.049	0.037	0.1868	-0.463946	0.0730502	2.13841e-10	0.105616	0.081466	0.194824	0.180721	20
Hypothalamus	ENSG00000253210.1	8	RP11-809O17.1	142138101	rs7816501	8	142136964	T	C	0.251947	0.037	0.028	0.1812	-0.703355	0.107622	6.34332e-11	-0.052605	0.0406148	0.195245	0.469418	9
Pituitary	ENSG00000261428.1	2	RP11-16P6.1	223433031	rs3768973	2	223436402	T	C	0.39283	0.037	0.028	0.1761	0.418528	0.0685212	1.00882e-09	0.0884051	0.0684489	0.196513	0.677114	7
Ovary	ENSG00000171714.10	11	ANO5	22259812	rs6416032	11	22227418	T	C	0.585041	0.034	0.026	0.1844	-1.01929	0.124462	2.62206e-16	-0.0333566	0.0258311	0.196588	0.424984	20
Pituitary	ENSG00000164880.11	7	INTS1	1527701	rs10224038	7	1522175	G	A	0.742566	-0.052	0.04	0.1856	-0.804318	0.0719113	4.83639e-29	0.064651	0.0500664	0.196597	0.471564	20
Hypothalamus	ENSG00000223768.1	21	LINC00205	46715234	rs2838867	21	46713092	T	C	0.446565	-0.039	0.03	0.1914	-0.969628	0.0884671	5.9288e-28	0.0402216	0.0311566	0.196721	0.0824643	20
Ovary	ENSG00000271715.1	5	CTD-2256P15.5	10269815	rs10076725	5	10279942	A	G	0.0966292	0.058	0.044	0.1885	0.677808	0.108184	3.7205e-10	0.08557	0.0663363	0.197071	0.357589	20
Ovary	ENSG00000119969.10	10	HELLS	96339604	rs1854035	10	96363857	A	G	0.761509	0.041	0.031	0.1908	0.442913	0.0759384	5.4594e-09	0.092569	0.0717681	0.197108	0.743773	20
Pituitary	ENSG00000232876.1	6	CTA-212D2.2	135378929	rs9389255	6	135330873	A	G	0.528667	0.034	0.026	0.1949	-0.69053	0.0893516	1.09053e-14	-0.0492375	0.0381875	0.197271	0.639666	20
Pituitary	ENSG00000260265.1	4	RP11-44F21.5	76008419	rs12644263	4	76040427	G	A	0.325225	-0.035	0.027	0.1815	1.35325	0.11033	1.38839e-34	-0.0258637	0.0200631	0.197357	0.246995	6
Hypothalamus	ENSG00000157379.9	14	DHRS1	24764421	rs7401804	14	24755872	T	C	0.133716	0.054	0.041	0.1807	-0.705391	0.112703	3.8787e-10	-0.0765533	0.0593968	0.197452	0.847884	16
Hypothalamus	ENSG00000118514.9	6	ALDH8A1	135254894	rs9389255	6	135330873	A	G	0.528667	0.034	0.026	0.1949	-0.772494	0.106796	4.71205e-13	-0.0440133	0.0342028	0.198153	0.664463	20
Ovary	ENSG00000261428.1	2	RP11-16P6.1	223433031	rs3768973	2	223436402	T	C	0.39283	0.037	0.028	0.1761	0.333648	0.0593246	1.8647e-08	0.110895	0.0862061	0.198304	0.991849	6
Ovary	ENSG00000272501.1	6	XXbac-BPG299F13.17	31164395	rs2524094	6	31240041	T	C	0.75149	-0.046	0.035	0.1848	-0.460321	0.073885	4.65729e-10	0.0999303	0.0777073	0.198449	0.00349593	20
Hypothalamus	ENSG00000223564.1	2	CYP4F32P	95425514	rs11164112	2	95537622	G	A	0.533768	-0.038	0.029	0.1957	0.701859	0.106944	5.27935e-11	-0.0541419	0.0421344	0.198798	0.79187	20
Hypothalamus	ENSG00000260787.1	15	RP11-797A18.4	77334855	rs11636648	15	77335891	T	C	0.273532	0.034	0.026	0.1958	0.874219	0.127496	7.03932e-12	0.0388919	0.0302769	0.198953	0.290729	20
Hypothalamus	ENSG00000126870.11	7	WDR60	158699353	rs2657381	7	158651087	A	G	0.0829596	0.054	0.041	0.1882	-0.496589	0.08549	6.29468e-09	-0.108742	0.084659	0.198978	0.165274	20
Pituitary	ENSG00000229212.3	15	RP11-561C5.4	85762583	rs6496801	15	85728399	A	G	0.967562	-0.174	0.134	0.1929	-0.769888	0.0907337	2.15456e-17	0.226007	0.176078	0.199294	0.793024	20
Pituitary	ENSG00000165055.11	7	METTL2B	128131719	rs2288557	7	128117227	A	G	0.33524	0.042	0.032	0.1909	0.909153	0.149368	1.1528e-09	0.0461968	0.0360066	0.199489	0.254168	20
Ovary	ENSG00000125945.10	1	ZNF436	23690410	rs3795308	1	23689083	A	G	0.176604	-0.042	0.032	0.1872	1.333	0.219256	1.20446e-09	-0.0315079	0.024559	0.199512	0.40914	17
Ovary	ENSG00000149922.6	16	TBX6	30100161	rs3809627	16	30103160	A	C	0.542783	0.038	0.029	0.191	-0.466452	0.0751662	5.44847e-10	-0.081466	0.0635423	0.199816	0.77238	12
Ovary	ENSG00000104723.16	8	TUSC3	15449441	rs12550009	8	15397820	T	C	0.214395	-0.039	0.03	0.1937	-0.870214	0.112603	1.09106e-14	0.0448166	0.0349586	0.199847	0.848184	20
Hypothalamus	ENSG00000101198.10	20	NKAIN4	61888091	rs75829408	20	61883367	T	C	0.0112697	-0.129	0.098	0.1876	0.649825	0.116207	2.24521e-08	-0.198515	0.154932	0.200086	0.142424	5
Ovary	ENSG00000136848.12	9	DAB2IP	124438572	rs10985387	9	124559790	A	G	0.579241	-0.038	0.029	0.1808	0.457188	0.0753454	1.29598e-09	-0.0831168	0.0648934	0.200257	0.640564	16
Ovary	ENSG00000137996.8	1	RTCA	100745044	rs4511130	1	100748790	A	G	0.949216	-0.071	0.054	0.1919	-0.684582	0.120777	1.44364e-08	0.103713	0.0809747	0.200261	0.764634	5
Pituitary	ENSG00000132840.5	5	BHMT2	78375414	rs486580	5	78367424	C	T	0.838456	-0.038	0.029	0.1871	0.571954	0.0944579	1.40314e-09	-0.0664389	0.051877	0.200299	0.451498	9
Ovary	ENSG00000272379.1	6	RP1-257A7.5	13290486	rs202036	6	13288737	A	T	0.43205	0.034	0.026	0.1935	0.525816	0.0837761	3.46402e-10	0.0646614	0.0505088	0.200474	0.125738	20
Pituitary	ENSG00000111846.11	6	GCNT2	10561028	rs631299	6	10528434	G	A	0.574777	0.035	0.027	0.1964	-0.687851	0.0858425	1.11996e-15	-0.0508831	0.039763	0.200665	0.588069	10
Pituitary	ENSG00000232237.2	1	ASCL5	201089696	rs3738263	1	201083506	G	A	0.776888	0.04	0.031	0.1953	-0.832005	0.0855515	2.35446e-22	-0.0480766	0.0375859	0.200857	0.290112	20
Pituitary	ENSG00000176700.15	15	SCAND2P	85180188	rs2121452	15	85175102	A	G	0.936337	0.101	0.077	0.1902	-0.643993	0.111759	8.29509e-09	-0.156834	0.122625	0.200907	0.423297	15
Hypothalamus	ENSG00000119888.6	2	EPCAM	47593518	rs77131614	2	47584622	G	A	0.240741	-0.038	0.029	0.1929	0.722384	0.123588	5.06269e-09	-0.0526036	0.0411412	0.201035	0.347382	8
Pituitary	ENSG00000239713.3	22	APOBEC3G	39478379	rs6519166	22	39472177	A	C	0.771648	-0.043	0.033	0.1899	-0.399372	0.0602517	3.39364e-11	0.107669	0.0842112	0.201052	0.125458	19
Hypothalamus	ENSG00000215447.3	21	BX322557.10	46709810	rs2838867	21	46713092	T	C	0.446565	-0.039	0.03	0.1914	-0.483263	0.0685287	1.76388e-12	0.0807014	0.063124	0.201088	0.172786	20
Pituitary	ENSG00000232224.1	10	LINC00202-1	27225532	rs12359444	10	27253167	C	T	0.577897	0.035	0.027	0.1915	-0.624907	0.0825322	3.68443e-14	-0.0560083	0.0438351	0.201353	0.92609	14
Hypothalamus	ENSG00000188986.4	9	NELFB	140158811	rs9330194	9	140159682	A	G	0.4858	0.035	0.027	0.1954	0.522796	0.0694381	5.11516e-14	0.0669477	0.0524053	0.201426	0.918973	18
Ovary	ENSG00000178665.10	7	ZNF713	55982561	rs11974040	7	56066079	A	G	0.366716	-0.038	0.029	0.1815	-0.402771	0.0707767	1.26498e-08	0.0943464	0.0738853	0.201627	0.62793	20
Hypothalamus	ENSG00000149922.6	16	TBX6	30100161	rs3809627	16	30103160	A	C	0.542783	0.038	0.029	0.191	-0.37656	0.0666451	1.60237e-08	-0.100914	0.0790568	0.20179	0.688988	13
Ovary	ENSG00000232237.2	1	ASCL5	201089696	rs7516023	1	201085521	T	C	0.770461	0.04	0.031	0.1969	-0.699543	0.0833001	4.54683e-17	-0.0571802	0.0448347	0.202183	0.298895	20
Hypothalamus	ENSG00000235280.2	13	MCF2L-AS1	113622468	rs2993271	13	113621815	C	T	0.751349	-0.043	0.033	0.1986	-1.93099	0.311273	5.52092e-10	0.0222684	0.0174626	0.202237	0.486548	7
Pituitary	ENSG00000112339.10	6	HBS1L	135352855	rs10872427	6	135353452	C	T	0.530134	0.034	0.026	0.1978	-0.306273	0.0535084	1.04149e-08	-0.111012	0.0870789	0.202364	0.549527	18
Pituitary	ENSG00000104731.9	16	KLHDC4	87764844	rs13338010	16	87754920	A	G	0.247951	0.048	0.037	0.1925	0.624151	0.0920002	1.16704e-11	0.0769045	0.0603546	0.202589	0.0852242	20
Ovary	ENSG00000104731.9	16	KLHDC4	87764844	rs2290019	16	87741662	A	C	0.110717	0.052	0.04	0.1949	-0.594593	0.0938833	2.39939e-10	-0.0874548	0.0686755	0.202859	0.452871	20
Pituitary	ENSG00000163964.9	3	PIGX	196451053	rs1568603	3	196453467	C	A	0.0498466	-0.056	0.043	0.1938	-0.349479	0.0588333	2.84743e-09	0.160239	0.125963	0.203334	0.399246	5
Hypothalamus	ENSG00000243806.1	5	CTC-484P3.1	94162032	rs255208	5	94163288	C	A	0.975262	0.086	0.066	0.1941	-1.07955	0.18489	5.2549e-09	-0.0796628	0.0626405	0.203463	0.893122	17
Pituitary	ENSG00000214870.4	7	AC004540.5	26488403	rs976347	7	26440708	G	T	0.416736	-0.036	0.028	0.1994	-0.477437	0.0560131	1.54576e-17	0.0754026	0.0593099	0.20361	0.641376	15
Ovary	ENSG00000100300.13	22	TSPO	43553384	rs5759197	22	43550149	C	T	0.98694	0.105	0.081	0.1956	0.515469	0.0810889	2.05954e-10	0.203698	0.160372	0.204029	0.89511	8
Hypothalamus	ENSG00000149582.11	11	TMEM25	118409954	rs73559193	11	118897472	G	A	0.0729167	-0.115	0.089	0.1952	2.40701	0.350836	6.84856e-12	-0.0477771	0.0376254	0.204152	NA	NA
Pituitary	ENSG00000159210.5	17	SNF8	47014578	rs12939844	17	47025559	A	T	0.172517	0.044	0.034	0.1953	-0.420526	0.0656562	1.50402e-10	-0.104631	0.0824849	0.204625	0.728256	16
Ovary	ENSG00000230295.1	7	RP11-458F8.2	66346831	rs6957031	7	66457335	C	T	0.138146	0.039	0.03	0.1932	-0.664402	0.115634	9.15253e-09	-0.0586994	0.0462947	0.204815	0.116788	14
Ovary	ENSG00000229212.3	15	RP11-561C5.4	85762583	rs6496801	15	85728399	A	G	0.967562	-0.174	0.134	0.1929	-0.629268	0.107267	4.45393e-09	0.276512	0.2181	0.204862	0.417594	20
Pituitary	ENSG00000259577.1	15	RP11-430B1.2	52485151	rs4776013	15	52473716	A	G	0.103795	-0.072	0.056	0.2008	-0.757269	0.100135	3.95479e-14	0.0950785	0.0750111	0.204967	0.128696	17
Ovary	ENSG00000258017.1	12	RP11-386G11.10	49533303	rs2163904	12	49533892	G	A	0.870285	-0.039	0.03	0.1952	-0.684324	0.121687	1.86995e-08	0.0569905	0.044995	0.205299	0.218644	12
Ovary	ENSG00000197768.6	9	C9orf173	140146823	rs28637219	9	140149248	G	T	0.485075	0.035	0.027	0.1976	-0.596863	0.100316	2.68426e-09	-0.0586399	0.0462977	0.205304	0.869817	5
Pituitary	ENSG00000185619.13	4	PCGF3	731982	rs7376288	4	741742	C	T	0.706571	0.039	0.03	0.1909	0.454263	0.0811506	2.17116e-08	0.0858533	0.0677986	0.205405	0.500496	11
Pituitary	ENSG00000216775.2	6	RP1-152L7.5	52530874	rs2670124	6	52529773	G	C	0.746269	-0.041	0.032	0.1936	-1.01026	0.122095	1.29161e-16	0.0405836	0.0320525	0.205456	0.318573	15
Ovary	ENSG00000167766.14	19	ZNF83	53145531	rs73582288	19	53121736	T	C	0.144267	0.041	0.032	0.1949	0.433906	0.0537016	6.47981e-16	0.0944905	0.0746701	0.205714	0.663149	20
Ovary	ENSG00000272871.1	9	RP11-408A13.4	14589429	rs10961617	9	14609567	A	G	0.267002	-0.036	0.028	0.1946	0.671188	0.0966028	3.70733e-12	-0.0536362	0.0424253	0.20614	0.770795	20
Hypothalamus	ENSG00000229212.3	15	RP11-561C5.4	85762583	rs6496801	15	85728399	A	G	0.967562	-0.174	0.134	0.1929	-0.699105	0.126891	3.59862e-08	0.24889	0.196925	0.206273	0.918231	14
Hypothalamus	ENSG00000159210.5	17	SNF8	47014578	rs61632152	17	47025654	T	C	0.172517	0.044	0.034	0.1951	-0.428879	0.0759629	1.6432e-08	-0.102593	0.0813323	0.207163	0.889404	7
Ovary	ENSG00000249087.3	1	C1orf213	23696911	rs4649024	1	23701583	T	C	0.175635	-0.041	0.032	0.1977	1.38919	0.193762	7.52369e-13	-0.0295136	0.0233999	0.207212	0.354397	17
Ovary	ENSG00000238005.2	1	RP11-443B7.1	235099458	rs7412124	1	235126144	A	G	0.0991025	0.073	0.057	0.199	0.769518	0.108453	1.28952e-12	0.0948646	0.0752693	0.207548	0.882676	5
Pituitary	ENSG00000089335.16	19	ZNF302	35172927	rs28628519	19	35180035	G	A	0.093006	0.101	0.079	0.2007	-0.819703	0.109584	7.42532e-14	-0.123215	0.0977739	0.207595	0.275815	7
Pituitary	ENSG00000043039.5	11	BARX2	129284003	rs3019794	11	129314293	C	G	0.2226	-0.04	0.031	0.1953	0.514368	0.0883498	5.81659e-09	-0.0777653	0.0617306	0.207758	0.319246	17
Hypothalamus	ENSG00000214870.4	7	AC004540.5	26488403	rs976347	7	26440708	G	T	0.416736	-0.036	0.028	0.1994	-0.607571	0.0973995	4.43404e-10	0.0592523	0.0470539	0.207942	0.52261	10
Pituitary	ENSG00000248174.1	4	RP11-148L24.1	175078680	rs1992020	4	175033838	C	T	0.191288	-0.047	0.037	0.2066	1.37605	0.146985	7.83516e-21	-0.0341557	0.0271349	0.208126	0.0413206	12
Pituitary	ENSG00000136104.14	13	RNASEH2B	51514203	rs9535526	13	51484445	T	C	0.434896	-0.033	0.026	0.2125	0.726888	0.0746229	2.01926e-22	-0.045399	0.0360713	0.208178	0.294939	20
Hypothalamus	ENSG00000205702.6	22	CYP2D7P1	42538395	rs5758699	22	42688034	G	C	0.344931	0.04	0.031	0.1977	0.519242	0.0923682	1.89378e-08	0.0770354	0.061255	0.20853	0.965027	17
Hypothalamus	ENSG00000120322.2	5	PCDHB8	140558726	rs55634432	5	140524864	T	C	0.353886	-0.036	0.028	0.2012	0.8905	0.151624	4.27741e-09	-0.0404267	0.0321876	0.209127	0.801168	6
Pituitary	ENSG00000229358.3	7	DPY19L1P1	32710980	rs12540756	7	32668998	T	C	0.81064	-0.04	0.031	0.2034	0.352067	0.0642984	4.36234e-08	-0.113615	0.0904632	0.209144	0.36625	16
Hypothalamus	ENSG00000136104.14	13	RNASEH2B	51514203	rs9535526	13	51484445	T	C	0.434896	-0.033	0.026	0.2125	0.807251	0.0930466	4.1075e-18	-0.0408795	0.0325509	0.209166	0.225397	20
Ovary	ENSG00000232445.1	7	RP11-132A1.4	100952946	rs61003282	7	100937120	C	A	0.413749	0.036	0.028	0.2031	-0.676696	0.117022	7.3533e-09	-0.0531997	0.0423879	0.209455	0.502181	15
Pituitary	ENSG00000263082.1	16	CTD-2034I21.2	50916066	rs2357933	16	50914785	C	A	0.467232	-0.033	0.026	0.2135	0.718533	0.0855299	4.42856e-17	-0.0459269	0.0365955	0.209483	0.192693	20
Pituitary	ENSG00000105447.8	19	GRWD1	48954654	rs11083937	19	48953048	A	G	0.591592	-0.033	0.026	0.2	0.612838	0.0747221	2.37275e-16	-0.0538478	0.0429306	0.209733	0.607356	19
Pituitary	ENSG00000249087.3	1	C1orf213	23696911	rs4649024	1	23701583	T	C	0.175635	-0.041	0.032	0.1977	1.00072	0.162804	7.90653e-10	-0.0409705	0.0326643	0.209736	0.515749	6
Pituitary	ENSG00000134265.8	18	NAPG	10539329	rs11080430	18	10522092	G	A	0.233208	0.043	0.034	0.2043	0.939063	0.099869	5.30549e-21	0.0457903	0.0365323	0.210053	0.134026	20
Ovary	ENSG00000232876.1	6	CTA-212D2.2	135378929	rs4142299	6	135377186	T	G	0.52871	0.033	0.026	0.21	-0.805731	0.101435	1.9682e-15	-0.0409566	0.0326782	0.210085	0.402406	20
Pituitary	ENSG00000244291.1	7	C7orf13	156432202	rs7806832	7	156436865	A	G	0.756839	0.043	0.034	0.2018	-0.617615	0.06744	5.28686e-20	-0.0696227	0.0555729	0.210273	0.137693	18
Pituitary	ENSG00000250075.1	4	RP11-584P21.2	68308496	rs4860839	4	68271692	T	C	0.92554	0.059	0.046	0.1969	-0.800997	0.138018	6.49232e-09	-0.0736582	0.0588142	0.210428	0.512444	9
Pituitary	ENSG00000272911.1	17	RP11-74E22.6	2592010	rs2240730	17	2594218	A	G	0.435185	-0.033	0.026	0.2061	0.637476	0.084239	3.80562e-14	-0.0517667	0.0413555	0.210662	0.936209	19
Pituitary	ENSG00000261003.1	6	RP1-140C12.2	170725820	rs17860747	6	170716211	T	G	0.0646971	0.081	0.063	0.197	1.00896	0.184696	4.68623e-08	0.0802807	0.0641466	0.210745	0.401341	7
Hypothalamus	ENSG00000232876.1	6	CTA-212D2.2	135378929	rs9376087	6	135372231	G	A	0.529412	0.033	0.026	0.2047	-0.88421	0.119192	1.18583e-13	-0.0373215	0.0298321	0.210916	0.721054	20
Pituitary	ENSG00000122376.7	10	FAM35A	88902571	rs3127702	10	88935498	C	T	0.353249	0.042	0.033	0.199	-0.570356	0.0858991	3.14024e-11	-0.0736382	0.0589119	0.21131	0.630433	12
Ovary	ENSG00000136104.14	13	RNASEH2B	51514203	rs9535526	13	51484445	T	C	0.434896	-0.033	0.026	0.2125	0.583794	0.0841532	3.99728e-12	-0.0565268	0.0452755	0.211845	0.264718	14
Pituitary	ENSG00000196542.4	3	SPTSSB	161076624	rs13062740	3	161024208	A	G	0.548835	-0.033	0.026	0.2003	0.609201	0.0891402	8.24719e-12	-0.0541693	0.0434086	0.21207	0.579486	20
Pituitary	ENSG00000124613.4	6	ZNF391	27357038	rs4713090	6	27350847	T	C	0.569196	-0.034	0.027	0.2075	0.560322	0.070212	1.45828e-15	-0.0606794	0.0487828	0.213548	0.955467	20
Pituitary	ENSG00000170074.15	5	FAM153A	177172690	rs4976699	5	177009995	A	G	0.0274295	0.107	0.084	0.1997	0.76742	0.133087	8.10229e-09	0.139428	0.112097	0.213565	0.351171	4
Pituitary	ENSG00000197020.6	19	ZNF100	21927999	rs7252798	19	21908053	T	C	0.342262	-0.035	0.028	0.2046	0.917976	0.0744701	6.49943e-35	-0.0381274	0.0306583	0.213639	0.493264	20
Ovary	ENSG00000186496.6	18	ZNF396	32951981	rs4291985	18	32957283	T	C	0.172247	-0.043	0.034	0.2073	-0.644353	0.0942467	8.09383e-12	0.0667336	0.0536613	0.213644	0.733259	9
Pituitary	ENSG00000131459.8	5	GFPT2	179754038	rs55901738	5	179741374	A	C	0.554688	-0.033	0.026	0.2134	0.373065	0.0605589	7.25754e-10	-0.0884564	0.0711568	0.213823	0.449921	20
Pituitary	ENSG00000151640.8	10	DPYSL4	134009842	rs871883	10	134013856	T	G	0.700521	-0.034	0.027	0.2064	-0.738932	0.095571	1.06067e-14	0.0460124	0.0370207	0.213911	0.517339	20
Hypothalamus	ENSG00000270081.1	2	RP5-935K16.1	128602194	rs11692058	2	128630772	A	G	0.177567	0.042	0.033	0.1949	-0.552185	0.098632	2.16296e-08	-0.0760615	0.0612874	0.214583	0.948619	20
Pituitary	ENSG00000086102.14	9	NFX1	33330832	rs830575	9	33291520	C	T	0.845522	0.04	0.032	0.208	-0.766936	0.0797114	6.49359e-22	-0.0521556	0.0420751	0.21513	0.73945	13
Ovary	ENSG00000197020.6	19	ZNF100	21927999	rs7252798	19	21908053	T	C	0.342262	-0.035	0.028	0.2046	0.914184	0.0950849	6.95143e-22	-0.0382855	0.0308862	0.215135	0.700783	20
Hypothalamus	ENSG00000247828.3	5	TMEM161B-AS1	87648695	rs6452782	5	87672704	G	A	0.387538	0.034	0.027	0.2085	0.815321	0.116716	2.83862e-12	0.0417014	0.0336496	0.21524	0.494314	10
Hypothalamus	ENSG00000136932.9	9	C9orf156	100675811	rs7870125	9	100650737	C	G	0.892502	-0.054	0.043	0.209	0.784039	0.106421	1.74115e-13	-0.0688741	0.0556353	0.215732	0.141981	14
Pituitary	ENSG00000179097.4	3	HTR1F	88041382	rs3897735	3	87371968	A	G	0.493405	-0.033	0.026	0.2134	0.383266	0.0691171	2.93665e-08	-0.0861021	0.0695923	0.216	0.825357	16
Hypothalamus	ENSG00000268535.1	19	RP11-420K14.3	21892658	rs6511291	19	21950402	C	T	0.666803	0.035	0.028	0.2054	-0.92736	0.110185	3.88257e-17	-0.0377415	0.0305244	0.216296	0.35755	20
Hypothalamus	ENSG00000120451.6	11	SNX19	130765867	rs3751033	11	130786345	A	C	0.544003	0.035	0.028	0.2	-0.738588	0.0893374	1.36915e-16	-0.0473877	0.038341	0.216476	0.00462603	20
Pituitary	ENSG00000255050.1	8	RP11-661A12.9	144657549	rs1809148	8	144663075	A	G	0.357197	-0.035	0.028	0.2141	-0.814463	0.100795	6.45487e-16	0.0429731	0.0347874	0.216716	0.594563	20
Hypothalamus	ENSG00000231760.2	6	RP11-350J20.5	150118509	rs4039600	6	149897455	G	A	0.857573	0.039	0.031	0.2072	0.844556	0.132198	1.67471e-10	0.0461781	0.0374106	0.217069	0.342502	20
Hypothalamus	ENSG00000134160.9	15	TRPM1	31373370	rs3809579	15	31394322	T	C	0.956884	-0.071	0.057	0.2155	-0.88513	0.0963276	3.9743e-20	0.0802142	0.0649863	0.217082	0.634657	12
Pituitary	ENSG00000142634.8	1	EFHD2	15746615	rs2549316	1	15768733	G	A	0.301123	0.034	0.027	0.2057	0.402314	0.0651422	6.57729e-10	0.0845111	0.0684926	0.217251	0.301615	14
Ovary	ENSG00000167525.9	17	PROCA1	27034543	rs9900500	17	27035953	A	G	0.125744	-0.043	0.034	0.2113	-0.645771	0.114928	1.92175e-08	0.0665871	0.0539674	0.217263	0.959955	13
Pituitary	ENSG00000150076.18	10	C10orf68	33021882	rs2095555	10	33089200	T	A	0.319568	-0.035	0.028	0.2216	-0.701108	0.0919346	2.41855e-14	0.049921	0.0404697	0.217375	0.974088	20
Pituitary	ENSG00000022277.8	20	RTFDC1	55068795	rs6024927	20	55099470	C	T	0.63861	-0.04	0.032	0.2133	0.599752	0.0790952	3.38534e-14	-0.0666942	0.0540755	0.217444	0.178249	4
Ovary	ENSG00000160323.14	9	ADAMTS13	136301993	rs2285488	9	136277854	A	G	0.0152757	0.101	0.08	0.2103	0.760452	0.13222	8.84987e-09	0.132816	0.107705	0.217524	0.918914	6
Hypothalamus	ENSG00000007171.12	17	NOS2	26105658	rs3751972	17	26206414	A	C	0.561475	0.034	0.027	0.1975	-0.788127	0.131682	2.16316e-09	-0.0431403	0.0350085	0.217845	0.426921	18
Pituitary	ENSG00000179979.7	4	CRIPAK	1387560	rs11729037	4	1387298	G	A	0.0363428	0.058	0.046	0.2128	-0.503177	0.0866755	6.42515e-09	-0.115268	0.0935505	0.217896	0.820852	20
Pituitary	ENSG00000146205.9	2	ANO7	242146357	rs4675810	2	242442510	G	A	0.939163	0.088	0.07	0.2057	0.723569	0.117538	7.4596e-10	0.121619	0.0987393	0.218053	0.395774	15
Ovary	ENSG00000147813.11	8	NAPRT1	144658874	rs1809148	8	144663075	A	G	0.357197	-0.035	0.028	0.2141	-0.918174	0.127175	5.20685e-13	0.0381191	0.030949	0.21807	0.586666	20
Ovary	ENSG00000169299.9	4	PGM2	37846406	rs4832957	4	37825940	G	C	0.24886	-0.039	0.031	0.2015	-0.490202	0.0816799	1.95506e-09	0.079559	0.0646137	0.21821	0.797315	20
Ovary	ENSG00000268758.1	19	EMR4P	6971684	rs11669654	19	7001010	A	G	0.506696	-0.034	0.027	0.2092	-0.541875	0.0926312	4.92124e-09	0.0627451	0.0509684	0.218301	0.710007	13
Pituitary	ENSG00000231646.1	2	AC008174.3	186650677	rs6725306	2	186499617	G	A	0.446777	-0.034	0.027	0.2054	-0.508586	0.0874499	6.03651e-09	0.066852	0.0543186	0.21842	0.144936	20
Pituitary	ENSG00000272871.1	9	RP11-408A13.4	14589429	rs12236525	9	14616590	C	T	0.2793	-0.035	0.028	0.2075	0.53584	0.0764193	2.35202e-12	-0.065318	0.0530782	0.218473	0.823414	20
Pituitary	ENSG00000233266.1	2	HMGB1P31	54278684	rs1477258	2	54227168	A	T	0.46145	-0.035	0.028	0.2068	0.795894	0.114064	3.00198e-12	-0.0439757	0.0357406	0.218543	0.937949	20
Ovary	ENSG00000255524.3	16	NPIPB8	28659489	rs8048560	16	29638641	T	C	0.754939	0.053	0.042	0.2093	0.661483	0.120086	3.62064e-08	0.080123	0.0651385	0.218682	NA	NA
Pituitary	ENSG00000257698.1	12	RP11-620J15.3	58327634	rs10783859	12	58332794	A	C	0.73554	-0.045	0.036	0.2077	-0.357372	0.0520412	6.55206e-12	0.125919	0.102391	0.218775	0.157839	20
Pituitary	ENSG00000120675.4	13	DNAJC15	43640192	rs17553284	13	43597706	T	C	0.0951835	0.063	0.051	0.2135	-0.977494	0.0781543	6.81571e-36	-0.0644505	0.0524281	0.218954	0.215253	20
Pituitary	ENSG00000163016.5	2	ALMS1P	73892374	rs6546837	2	73677898	C	G	0.00669643	-0.131	0.106	0.2162	1.03037	0.099373	3.44143e-25	-0.127139	0.103604	0.219761	0.903529	6
Hypothalamus	ENSG00000120675.4	13	DNAJC15	43640192	rs17553284	13	43597706	T	C	0.0951835	0.063	0.051	0.2135	-0.853097	0.0884025	4.90879e-22	-0.0738486	0.06027	0.220464	0.220477	20
Ovary	ENSG00000166961.10	11	MS4A15	60534315	rs10897110	11	60527294	C	T	0.636782	-0.042	0.034	0.2255	0.90392	0.0985261	4.54018e-20	-0.0464643	0.0379534	0.220859	0.180073	7
Pituitary	ENSG00000235109.3	6	ZSCAN31	28308259	rs200956	6	27839746	C	T	0.116443	-0.045	0.036	0.2054	0.554584	0.0919532	1.62795e-09	-0.0811419	0.0662931	0.220957	0.0405054	20
Pituitary	ENSG00000106733.16	9	NMRK1	77689311	rs11144225	9	77707300	T	A	0.502242	-0.032	0.026	0.2163	-0.814092	0.0697256	1.69764e-31	0.0393076	0.0321144	0.220957	0.0471476	20
Pituitary	ENSG00000254415.3	19	SIGLEC14	52147930	rs872629	19	52130638	A	C	0.0636161	0.104	0.084	0.2148	-0.865359	0.110049	3.73834e-15	-0.120181	0.0982654	0.221319	0.395709	8
Ovary	ENSG00000233621.1	1	RP11-422J8.1	37930246	rs11264060	1	37944506	A	G	0.729354	0.037	0.03	0.2153	-0.912325	0.101212	1.98674e-19	-0.0405557	0.0331894	0.221727	0.383733	18
Hypothalamus	ENSG00000204622.6	6	HLA-J	29976453	rs7767668	6	29923023	T	C	0.590693	-0.041	0.033	0.2129	0.821786	0.122297	1.82237e-11	-0.0498913	0.0408371	0.221815	0.0741515	20
Hypothalamus	ENSG00000106733.16	9	NMRK1	77689311	rs11144225	9	77707300	T	A	0.502242	-0.032	0.026	0.2163	-1.11693	0.115011	2.69374e-22	0.02865	0.0234643	0.222085	0.132149	20
Hypothalamus	ENSG00000261338.1	2	RP11-378A13.1	219121064	rs10932766	2	219122090	A	G	0.598002	0.032	0.026	0.2164	0.898575	0.0927928	3.53772e-22	0.0356119	0.0291675	0.222106	0.612508	20
Hypothalamus	ENSG00000258741.2	15	RP11-386M24.4	93268207	rs62020769	15	93280491	T	C	0.396947	-0.036	0.029	0.2136	0.802432	0.119497	1.87979e-11	-0.0448636	0.0367525	0.222201	0.0991889	20
Ovary	ENSG00000187097.8	14	ENTPD5	74455384	rs56120998	14	74310714	T	C	0.34933	-0.035	0.028	0.2168	0.779603	0.138352	1.75117e-08	-0.0448946	0.0367888	0.222338	0.168169	15
Hypothalamus	ENSG00000100330.11	22	MTMR3	30352999	rs9614075	22	30240778	T	C	0.130781	-0.062	0.05	0.212	0.721309	0.106195	1.10348e-11	-0.0859548	0.0704641	0.222526	0.877701	20
Ovary	ENSG00000163576.13	3	EFHB	19954740	rs11128927	3	19988437	C	G	0.149163	-0.049	0.04	0.2201	1.06502	0.0915281	2.70444e-31	-0.0460085	0.0377655	0.223122	0.734221	15
Pituitary	ENSG00000206120.7	3	EGFEM1P	168257848	rs571733	3	168512424	T	C	0.818387	0.038	0.031	0.2086	-0.775901	0.0720252	4.63516e-27	-0.0489753	0.0402114	0.223244	0.805037	20
Hypothalamus	ENSG00000260426.1	7	RP5-912I13.1	155193547	rs4716545	7	155195759	T	G	0.566769	-0.032	0.026	0.2274	0.847341	0.103428	2.55682e-16	-0.0377652	0.0310285	0.223562	0.8916	20
Pituitary	ENSG00000260179.1	1	RP5-902P8.12	1185935	rs12036216	1	1153113	A	G	0.244344	0.036	0.029	0.2098	0.864013	0.139798	6.39257e-10	0.041666	0.0342347	0.223577	0.965069	17
Hypothalamus	ENSG00000267454.1	19	ZNF582-AS1	56907783	rs12610115	19	56915855	A	C	0.817336	-0.046	0.037	0.2078	-0.560482	0.0940115	2.49401e-09	0.0820722	0.0674347	0.223581	0.339358	15
Hypothalamus	ENSG00000218672.1	7	AC008060.7	155181911	rs4716545	7	155195759	T	G	0.566769	-0.032	0.026	0.2274	0.789876	0.0980787	8.04628e-16	-0.0405127	0.0332987	0.22374	0.940535	20
Hypothalamus	ENSG00000134809.4	11	TIMM10	57297106	rs2848626	11	57283988	T	C	0.916602	0.046	0.037	0.2138	-0.545071	0.0925947	3.94136e-09	-0.0843927	0.0693784	0.223829	0.737388	15
Ovary	ENSG00000144230.12	2	GPR17	128406826	rs10208840	2	128449813	G	T	0.982609	0.098	0.079	0.219	-0.635163	0.103375	8.03489e-10	-0.154291	0.126887	0.223996	0.840965	4
Hypothalamus	ENSG00000254415.3	19	SIGLEC14	52147930	rs872629	19	52130638	A	C	0.0636161	0.104	0.084	0.2148	-0.79759	0.123506	1.06152e-10	-0.130393	0.107235	0.224004	0.381451	6
Pituitary	ENSG00000233621.1	1	RP11-422J8.1	37930246	rs11264060	1	37944506	A	G	0.729354	0.037	0.03	0.2153	-0.505399	0.0708372	9.70323e-13	-0.0732095	0.0602394	0.224248	0.431902	18
Ovary	ENSG00000106733.16	9	NMRK1	77689311	rs11144225	9	77707300	T	A	0.502242	-0.032	0.026	0.2163	-0.575266	0.0752819	2.14718e-14	0.0556264	0.045779	0.224324	0.211978	17
Ovary	ENSG00000249767.1	4	ENPP7P10	9112041	rs7686755	4	9379592	G	T	0.683612	-0.046	0.037	0.2196	0.563182	0.0994668	1.4961e-08	-0.0816787	0.0672633	0.224628	0.589609	7
Pituitary	ENSG00000183431.7	1	SF3A3	38439620	rs473279	1	38275802	C	T	0.72901	-0.036	0.029	0.2111	-0.342592	0.0593708	7.90917e-09	0.105081	0.0865854	0.224895	0.856646	19
Hypothalamus	ENSG00000104731.9	16	KLHDC4	87764844	rs12448121	16	87773918	T	C	0.192397	0.046	0.037	0.2141	0.556776	0.100075	2.64322e-08	0.0826185	0.068093	0.225008	0.387117	9
Pituitary	ENSG00000272277.1	6	RP1-40E16.12	3068703	rs12663589	6	3069057	T	C	0.370658	0.033	0.027	0.2214	-0.848537	0.0871235	2.04613e-22	-0.0388905	0.032069	0.225241	0.887603	20
Pituitary	ENSG00000015676.13	7	NUDCD3	44474599	rs11762603	7	44412735	T	C	0.00298063	-0.127	0.103	0.2194	0.633624	0.0946709	2.18776e-11	-0.200434	0.165292	0.225281	0.120757	3
Ovary	ENSG00000124613.4	6	ZNF391	27357038	rs980961	6	27361019	G	A	0.569017	-0.033	0.027	0.2125	0.590242	0.0617505	1.19482e-21	-0.0559093	0.0461164	0.225378	0.748455	20
Hypothalamus	ENSG00000251350.1	4	RP11-328N19.1	44021479	rs7434768	4	44027844	G	C	0.187405	0.042	0.034	0.2129	1.02659	0.16248	2.64563e-10	0.0409121	0.0337464	0.225382	0.410408	13
Hypothalamus	ENSG00000163576.13	3	EFHB	19954740	rs11128927	3	19988437	C	G	0.149163	-0.049	0.04	0.2201	0.62981	0.0769051	2.62428e-16	-0.0778012	0.0642178	0.225696	0.564311	20
Pituitary	ENSG00000204623.4	6	ZNRD1-AS1	29998909	rs3134879	6	30015905	C	T	0.294643	-0.032	0.026	0.2215	-0.419005	0.0619343	1.33019e-11	0.0763714	0.0630702	0.225936	0.166581	20
Hypothalamus	ENSG00000206120.7	3	EGFEM1P	168257848	rs513492	3	168524100	A	G	0.81958	0.038	0.031	0.2106	-0.752323	0.0976981	1.35547e-14	-0.0505102	0.0417245	0.226062	0.848241	20
Pituitary	ENSG00000121413.8	19	ZSCAN18	58612499	rs2014592	19	58593174	G	A	0.583942	0.038	0.031	0.2196	0.632496	0.0821399	1.35825e-14	0.0600794	0.0496293	0.226063	0.485713	13
Pituitary	ENSG00000103245.9	16	NARFL	785541	rs2071951	16	783004	C	T	0.811756	0.039	0.032	0.2239	0.905374	0.0873139	3.42428e-25	0.0430761	0.0355878	0.226119	0.694982	17
Pituitary	ENSG00000163701.14	3	IL17RE	9951194	rs279571	3	9952788	C	T	0.0838346	-0.059	0.048	0.2176	0.515625	0.074225	3.73711e-12	-0.114424	0.0945369	0.226139	0.922119	14
Hypothalamus	ENSG00000230453.5	9	ANKRD18B	33548699	rs62546519	9	33481745	A	G	0.586824	0.032	0.026	0.2232	-0.79647	0.119542	2.68913e-11	-0.0401773	0.0331963	0.226167	0.17601	20
Pituitary	ENSG00000171160.13	10	MORN4	99383827	rs10882979	10	99425495	G	A	0.517656	0.032	0.026	0.2117	-0.408281	0.0613511	2.83628e-11	-0.0783774	0.0647616	0.226185	0.120639	9
Pituitary	ENSG00000116874.7	1	WARS2	119628428	rs2247883	1	119577837	T	A	0.580417	-0.033	0.027	0.2247	-0.75455	0.0884418	1.44337e-17	0.0437347	0.0361482	0.226329	0.824383	20
Ovary	ENSG00000103245.9	16	NARFL	785541	rs2071951	16	783004	C	T	0.811756	0.039	0.032	0.2239	0.833829	0.0858363	2.62365e-22	0.0467722	0.038678	0.226559	0.726835	20
Hypothalamus	ENSG00000124613.4	6	ZNF391	27357038	rs3734574	6	27371193	A	G	0.56808	-0.033	0.027	0.2198	0.743218	0.0898234	1.29305e-16	-0.0444015	0.0367227	0.226624	0.908469	16
Pituitary	ENSG00000250786.1	5	SNHG18	9548516	rs7714356	5	9550703	T	G	0.15068	-0.042	0.034	0.2171	-0.486827	0.0826809	3.90837e-09	0.0862729	0.0713605	0.226673	0.385925	4
Pituitary	ENSG00000163702.14	3	IL17RC	9967031	rs279571	3	9952788	C	T	0.0838346	-0.059	0.048	0.2176	0.304362	0.0462546	4.69967e-11	-0.193848	0.160435	0.226945	0.982347	14
Ovary	ENSG00000166959.3	11	MS4A8	60475165	rs10897110	11	60527294	C	T	0.636782	-0.042	0.034	0.2255	0.67099	0.115716	6.68752e-09	-0.0625941	0.0518085	0.226977	0.0646246	4
Ovary	ENSG00000228451.3	8	SDAD1P1	26238594	rs147506820	8	26266345	A	G	0.375916	-0.032	0.026	0.2214	-0.704386	0.113127	4.76962e-10	0.0454296	0.0376258	0.227275	0.285173	10
Pituitary	ENSG00000104953.14	19	TLE6	2986310	rs522982	19	2984460	T	C	0.985692	0.097	0.079	0.2192	-0.413767	0.0623838	3.29816e-11	-0.234431	0.194173	0.227303	0.305495	10
Ovary	ENSG00000198363.11	8	ASPH	62520680	rs2882454	8	62660823	A	G	0.452936	0.032	0.026	0.2273	-0.362517	0.059269	9.56717e-10	-0.0882717	0.0731584	0.227592	0.0265135	12
Pituitary	ENSG00000155256.13	10	ZFYVE27	99508771	rs10882995	10	99516955	A	G	0.433256	-0.032	0.026	0.2273	-0.283842	0.046559	1.08487e-09	0.112739	0.0934483	0.227652	0.366562	20
Pituitary	ENSG00000165271.12	9	NOL6	33467683	rs2275228	9	33467577	C	T	0.161172	0.045	0.037	0.2259	0.657917	0.0712437	2.58925e-20	0.0683977	0.0567237	0.227893	0.496683	16
Ovary	ENSG00000007171.12	17	NOS2	26105658	rs4796222	17	26216786	G	A	0.57784	0.033	0.027	0.2183	-0.919035	0.12595	2.94652e-13	-0.0359072	0.0297879	0.228038	0.688012	18
Ovary	ENSG00000165171.6	7	WBSCR27	73252892	rs7804928	7	73264227	C	G	0.623867	0.034	0.028	0.215	-0.823851	0.0835264	6.00096e-23	-0.0412696	0.0342433	0.228131	0.10121	20
Pituitary	ENSG00000268119.1	19	CTD-2561J22.5	21636876	rs12609768	19	21677321	A	G	0.631148	0.033	0.027	0.2257	-0.699529	0.0974005	6.87048e-13	-0.0471746	0.0391523	0.228242	0.778417	20
Ovary	ENSG00000205464.7	5	ATP6AP1L	81629038	rs6870335	5	81590070	T	A	0.089541	-0.086	0.071	0.2276	0.833366	0.0727208	2.09987e-30	-0.103196	0.0856712	0.228374	0.225032	20
Hypothalamus	ENSG00000149743.9	11	TRPT1	63992348	rs4980506	11	63878350	G	C	0.053104	-0.086	0.07	0.2176	-0.805502	0.131913	1.01973e-09	0.106766	0.0886438	0.228421	0.658511	11
Pituitary	ENSG00000180398.7	2	MCFD2	47149001	rs35433380	2	47136950	T	G	0.0781016	0.045	0.037	0.2227	-0.523404	0.0618874	2.73496e-17	-0.0859757	0.0714183	0.228654	0.558045	7
Pituitary	ENSG00000160588.5	11	MPZL3	118110237	rs1715456	11	118123517	G	A	0.548983	-0.033	0.027	0.2137	0.452251	0.0650058	3.47384e-12	-0.0729683	0.0606157	0.228672	0.878473	20
Ovary	ENSG00000107554.11	10	DNMBP	101702505	rs1962581	10	101734954	C	T	0.25	0.039	0.032	0.222	0.820344	0.108086	3.20541e-14	0.047541	0.0395077	0.228847	0.583776	20
Hypothalamus	ENSG00000247796.2	5	CTD-2366F13.1	52408314	rs62359378	5	52414791	A	G	0.0872483	0.054	0.044	0.2237	0.593454	0.0981518	1.48219e-09	0.0909927	0.0756542	0.229075	0.35667	13
Hypothalamus	ENSG00000226496.1	21	LINC00323	42516743	rs2150425	21	42531759	T	A	0.943136	0.048	0.039	0.2248	0.509941	0.0902567	1.60545e-08	0.0941285	0.078273	0.229144	0.381613	14
Ovary	ENSG00000261744.1	16	RP11-21B21.4	88588414	rs55893441	16	88596848	T	A	0.316149	-0.033	0.027	0.2238	-1.0909	0.164927	3.72976e-11	0.0302503	0.0251692	0.229412	0.708716	16
Pituitary	ENSG00000162461.7	1	SLC25A34	16065395	rs11577746	1	16061586	G	A	0.0753998	0.061	0.05	0.223	-0.696875	0.101117	5.51008e-12	-0.0875336	0.0728644	0.229626	0.58108	19
Hypothalamus	ENSG00000165271.12	9	NOL6	33467683	rs2275228	9	33467577	C	T	0.161172	0.045	0.037	0.2259	0.751574	0.101389	1.23712e-13	0.0598743	0.0498882	0.230073	0.63146	18
Pituitary	ENSG00000261744.1	16	RP11-21B21.4	88588414	rs55893441	16	88596848	T	A	0.316149	-0.033	0.027	0.2238	-1.0746	0.174283	7.01071e-10	0.0307091	0.0256145	0.230569	0.561069	13
Ovary	ENSG00000272277.1	6	RP1-40E16.12	3068703	rs12663589	6	3069057	T	C	0.370658	0.033	0.027	0.2214	-0.590838	0.0972107	1.2176e-09	-0.0558529	0.0466126	0.230825	0.451711	12
Pituitary	ENSG00000187535.9	16	IFT140	1611285	rs2235639	16	1574252	G	A	0.667208	-0.034	0.028	0.2282	0.401011	0.0551182	3.45218e-13	-0.0847857	0.0707893	0.231027	0.842552	20
Hypothalamus	ENSG00000135778.7	1	NTPCR	233102765	rs12725558	1	233091463	A	T	0.127976	0.046	0.038	0.224	0.938668	0.115711	4.97193e-16	0.0490056	0.0409311	0.231202	0.413449	6
Hypothalamus	ENSG00000162461.7	1	SLC25A34	16065395	rs11577746	1	16061586	G	A	0.0753998	0.061	0.05	0.223	-0.659408	0.105981	4.90946e-10	-0.0925072	0.0772695	0.231228	0.856041	10
Pituitary	ENSG00000125450.6	17	NUP85	73216803	rs1478785	17	73222865	A	G	0.856399	0.053	0.044	0.2269	-0.883972	0.0829221	1.5615e-26	-0.0599567	0.0500921	0.231334	0.322174	20
Pituitary	ENSG00000196963.2	5	PCDHB16	140563386	rs597196	5	140586991	A	T	0.492075	-0.034	0.028	0.2361	-0.751205	0.106173	1.49161e-12	0.0452606	0.0378184	0.231389	0.378167	16
Ovary	ENSG00000187134.8	10	AKR1C1	4980135	rs11252860	10	5024356	C	A	0.888418	-0.06	0.049	0.2215	-0.490743	0.0871189	1.77077e-08	0.122264	0.10218	0.231484	NA	NA
Pituitary	ENSG00000164627.13	6	KIF6	39495473	rs2466407	6	39587009	T	C	0.423237	-0.034	0.028	0.2228	0.56419	0.0808553	2.99899e-12	-0.0602634	0.0503745	0.231577	0.963895	16
Pituitary	ENSG00000184293.3	12	CLECL1	9877175	rs7973638	12	9880441	C	T	0.412072	-0.033	0.027	0.2243	-0.553419	0.0977823	1.51633e-08	0.0596293	0.0499123	0.232211	0.633371	15
Hypothalamus	ENSG00000205464.7	5	ATP6AP1L	81629038	rs6870335	5	81590070	T	A	0.089541	-0.086	0.071	0.2276	0.712528	0.100638	1.44039e-12	-0.120697	0.101093	0.232509	0.875952	11
Pituitary	ENSG00000116830.7	1	TTF2	117626500	rs3820494	1	117605336	A	G	0.100598	-0.041	0.034	0.229	1.50317	0.184224	3.36476e-16	-0.0272757	0.0228645	0.232899	0.0187452	7
Ovary	ENSG00000250342.1	4	RP11-747H12.6	9053672	rs6834525	4	9385855	T	G	0.676239	-0.045	0.037	0.2207	-0.739495	0.121067	1.00806e-09	0.0608523	0.0510163	0.232947	0.858872	12
Hypothalamus	ENSG00000268758.1	19	EMR4P	6971684	rs7252712	19	7003499	T	G	0.506933	-0.034	0.028	0.2196	-0.670441	0.105446	2.04241e-10	0.0507129	0.0425184	0.232976	0.934555	10
Pituitary	ENSG00000253348.1	5	MIR4454	170194814	rs11745599	5	170207363	A	C	0.835832	0.045	0.037	0.2304	0.664095	0.112894	4.04218e-09	0.0677614	0.0568933	0.233643	0.890636	6
Pituitary	ENSG00000188779.6	15	SKOR1	68119344	rs4238411	15	68079424	T	A	0.697901	0.035	0.029	0.2368	-0.572424	0.0782231	2.51999e-13	-0.0611435	0.0513461	0.233728	0.3637	20
Hypothalamus	ENSG00000184293.3	12	CLECL1	9877175	rs10492165	12	9885961	G	A	0.412644	-0.034	0.028	0.2149	-0.642683	0.107792	2.48755e-09	0.0529032	0.0444617	0.234101	0.845433	18
Pituitary	ENSG00000010030.9	6	ETV7	36339291	rs1998266	6	36358289	C	T	0.843527	0.041	0.034	0.2302	0.649821	0.0893783	3.58266e-13	0.0630943	0.0530369	0.234192	0.941721	13
Pituitary	ENSG00000245975.2	15	RP11-30K9.6	59061722	rs11071391	15	58886709	A	C	0.317131	-0.034	0.028	0.2343	0.585791	0.0987572	2.99949e-09	-0.0580412	0.0487899	0.234198	0.237195	20
Hypothalamus	ENSG00000125450.6	17	NUP85	73216803	rs1478785	17	73222865	A	G	0.856399	0.053	0.044	0.2269	-0.725342	0.0958661	3.84309e-14	-0.073069	0.061425	0.234217	0.524014	10
Hypothalamus	ENSG00000180398.7	2	MCFD2	47149001	rs7601491	2	47150626	G	A	0.0762585	0.045	0.037	0.2231	-0.349031	0.0611006	1.11397e-08	-0.128928	0.108384	0.234222	0.851371	5
Ovary	ENSG00000250673.1	4	RP11-6L6.2	147147958	rs6820462	4	147097424	C	T	0.0941921	0.054	0.045	0.2334	0.860032	0.103549	9.93853e-17	0.0627884	0.0528669	0.234964	0.656884	17
Pituitary	ENSG00000123201.10	13	GUCY1B2	51611822	rs1475447	13	51631607	C	T	0.968174	-0.086	0.071	0.2233	-0.660884	0.110833	2.47854e-09	0.130129	0.109626	0.235218	0.434119	11
Pituitary	ENSG00000108264.12	17	TADA2A	35803400	rs864083	17	35823995	T	C	0.976935	-0.064	0.053	0.225	-0.422886	0.069853	1.41345e-09	0.151341	0.127798	0.236326	0.676454	10
Pituitary	ENSG00000013306.11	17	SLC25A39	42399615	rs10852959	17	42378198	G	C	0.926903	0.048	0.04	0.2332	-0.458583	0.0633856	4.66177e-13	-0.10467	0.0884169	0.236482	0.915283	12
Ovary	ENSG00000180113.11	6	TDRD6	46663774	rs7739815	6	46624656	T	A	0.195149	-0.037	0.031	0.2425	-1.05667	0.123886	1.47162e-17	0.0350157	0.0296233	0.237193	0.909783	20
Ovary	ENSG00000261105.1	13	RP11-173B14.5	76194547	rs9593109	13	76228781	A	G	0.524345	-0.031	0.026	0.2333	-0.884961	0.0986026	2.83275e-19	0.0350298	0.0296379	0.237236	0.157251	20
Pituitary	ENSG00000153832.7	2	FBXO36	230832421	rs4972914	2	230662791	G	A	0.330775	-0.035	0.029	0.2233	0.366499	0.0631511	6.49344e-09	-0.0954982	0.08082	0.237358	0.33559	10
Hypothalamus	ENSG00000260372.2	18	AQP4-AS1	24503184	rs232319	18	24500151	C	T	0.706278	-0.037	0.031	0.237	-0.683019	0.0844751	6.19367e-16	0.0541713	0.0458786	0.237701	0.268783	8
Pituitary	ENSG00000125945.10	1	ZNF436	23690410	rs10917375	1	23708989	C	T	0.171144	-0.037	0.031	0.2432	1.09734	0.141507	8.85751e-15	-0.0337179	0.0285828	0.238137	0.456528	20
Hypothalamus	ENSG00000226686.3	19	AC012309.5	37749625	rs73025481	19	37837339	A	G	0.375744	0.032	0.027	0.2397	1.39983	0.131797	2.37754e-26	0.0228599	0.0194078	0.238847	0.259907	20
Hypothalamus	ENSG00000241106.2	6	HLA-DOB	32782682	rs4148876	6	32796793	A	G	0.0610119	-0.043	0.036	0.2333	1.84521	0.260552	1.42154e-12	-0.0233036	0.0197855	0.238872	0.269718	20
Pituitary	ENSG00000113520.6	5	IL4	132014023	rs6879672	5	132025947	G	A	0.133105	-0.043	0.036	0.2305	0.689788	0.0975367	1.52624e-12	-0.062338	0.0529291	0.238891	0.57284	20
Pituitary	ENSG00000188493.10	19	C19orf54	41252112	rs7255821	19	41252772	C	T	0.421887	0.031	0.026	0.2332	-0.531812	0.0709575	6.64008e-14	-0.0582913	0.0495042	0.238996	0.412632	20
Hypothalamus	ENSG00000148824.14	10	MTG1	135220883	rs7083614	10	135226236	A	G	0.300967	0.031	0.026	0.2334	0.725235	0.0972553	8.85016e-14	0.0427448	0.0363058	0.239055	0.703023	12
Pituitary	ENSG00000241106.2	6	HLA-DOB	32782682	rs4148876	6	32796793	A	G	0.0610119	-0.043	0.036	0.2333	0.942425	0.136074	4.33487e-12	-0.045627	0.0387633	0.239169	0.0970259	20
Pituitary	ENSG00000179299.12	4	NSUN7	40781958	rs2953325	4	40788544	G	A	0.516517	-0.031	0.026	0.2381	-0.708358	0.0966074	2.26173e-13	0.0437632	0.0371867	0.239255	0.534442	14
Hypothalamus	ENSG00000116874.7	1	WARS2	119628428	rs2645303	1	119555146	T	G	0.51936	-0.031	0.026	0.239	-0.68913	0.0957376	6.1051e-13	0.0449843	0.0382428	0.239483	0.910323	17
Ovary	ENSG00000163918.6	3	RFC4	186516268	rs3917109	3	186518806	A	C	0.387937	-0.031	0.026	0.2402	-0.71709	0.103021	3.38782e-12	0.0432303	0.0367857	0.239918	0.474488	15
Ovary	ENSG00000068654.11	2	POLR1A	86290308	rs4618054	2	86352785	A	G	0.653646	-0.032	0.027	0.2364	0.597862	0.0692593	6.01703e-18	-0.0535241	0.0455846	0.240327	0.992453	20
Hypothalamus	ENSG00000165171.6	7	WBSCR27	73252892	rs10225983	7	73258750	A	G	0.597589	0.032	0.027	0.2368	-0.915693	0.106248	6.78841e-18	-0.0349462	0.0297634	0.240341	0.197043	20
Pituitary	ENSG00000148384.11	9	INPP5E	139328672	rs10735662	9	139327869	T	A	0.182833	0.037	0.031	0.2252	-0.359643	0.0556419	1.02286e-10	-0.10288	0.0876539	0.240513	0.997111	20
Pituitary	ENSG00000068654.11	2	POLR1A	86290308	rs1019592	2	86354704	C	T	0.65439	-0.032	0.027	0.2363	0.613899	0.0752398	3.3715e-16	-0.0521258	0.0444427	0.240845	0.998546	17
Pituitary	ENSG00000159199.9	17	ATP5G1	46971680	rs1973407	17	47040613	A	G	0.167312	0.042	0.035	0.2237	-0.263918	0.0477842	3.33024e-08	-0.15914	0.135711	0.24094	0.994136	12
Ovary	ENSG00000163870.10	3	TPRA1	127304488	rs62264113	3	127292333	A	G	0.264683	0.037	0.031	0.2324	-0.594254	0.0944848	3.18669e-10	-0.0622629	0.0530973	0.240948	0.0857881	20
Ovary	ENSG00000242086.4	3	LINC00969	195420677	rs9871344	3	195750016	A	T	0.062267	0.056	0.047	0.2331	0.675451	0.104997	1.25067e-10	0.0829076	0.0707666	0.241372	0.52956	20
Ovary	ENSG00000112031.11	6	MTRF1L	153316158	rs9322407	6	153316775	A	C	0.57406	0.033	0.028	0.2395	-1.05124	0.0998579	6.46191e-26	-0.0313915	0.0268016	0.241497	0.859696	20
Pituitary	ENSG00000166415.10	15	WDR72	53930506	rs2470064	15	54051994	C	G	0.566718	-0.032	0.027	0.2356	-0.620723	0.0813157	2.28476e-14	0.0515528	0.0440188	0.241537	0.0465916	20
Ovary	ENSG00000161912.13	6	ADCY10P1	41088666	rs62396353	6	41121097	A	G	0.00488722	-0.181	0.153	0.2368	0.904502	0.117195	1.18242e-14	-0.20011	0.171129	0.242263	0.195527	3
Pituitary	ENSG00000161912.13	6	ADCY10P1	41088666	rs62396353	6	41121097	A	G	0.00488722	-0.181	0.153	0.2368	0.930473	0.12234	2.83506e-14	-0.194525	0.16641	0.242424	NA	NA
Hypothalamus	ENSG00000161912.13	6	ADCY10P1	41088666	rs62396342	6	41106855	G	A	0.00523169	-0.183	0.153	0.233	0.586883	0.106939	4.06446e-08	-0.311817	0.266819	0.242546	0.563789	3
Pituitary	ENSG00000230438.5	6	RP11-420G6.4	2868268	rs318429	6	2876535	A	G	0.589914	0.033	0.028	0.2484	-0.785713	0.0873035	2.26151e-19	-0.0420001	0.0359407	0.242567	0.922055	13
Ovary	ENSG00000230438.5	6	RP11-420G6.4	2868268	rs318429	6	2876535	A	G	0.589914	0.033	0.028	0.2484	-0.783447	0.0885147	8.67115e-19	-0.0421215	0.0360549	0.242702	0.921689	11
Pituitary	ENSG00000180257.8	19	ZNF816	53459398	rs9304742	19	53451291	C	T	0.323824	0.033	0.028	0.2415	0.811386	0.0933979	3.70803e-18	0.0406711	0.034825	0.242858	0.882321	18
Pituitary	ENSG00000205702.6	22	CYP2D7P1	42538395	rs742086	22	42552253	G	T	0.523828	0.032	0.027	0.2461	0.622353	0.0912728	9.19278e-12	0.0514178	0.0440342	0.242937	0.948108	20
Pituitary	ENSG00000169592.10	16	INO80E	30011722	rs8054556	16	29958216	A	G	0.434932	-0.033	0.028	0.2404	-0.494381	0.0589108	4.77844e-17	0.0667501	0.0571923	0.243163	0.0754336	20
Pituitary	ENSG00000173209.18	2	AHSA2	61411445	rs2600667	2	61404931	T	A	0.329425	0.034	0.029	0.2393	-0.969059	0.0836214	4.70514e-31	-0.0350856	0.0300787	0.243429	0.0797452	20
Hypothalamus	ENSG00000130363.7	6	RSPH3	159407561	rs10455837	6	159399666	G	A	0.380597	0.031	0.026	0.2343	0.457353	0.0813723	1.90403e-08	0.0677813	0.0581139	0.243472	0.560435	7
Hypothalamus	ENSG00000268433.1	19	RP11-420K14.2	21860687	rs35998933	19	21772288	T	C	0.387755	0.032	0.027	0.2277	-0.804832	0.123395	6.91933e-11	-0.0397599	0.0340967	0.243578	0.542991	20
Pituitary	ENSG00000129103.13	7	SUMF2	56140029	rs2242509	7	56151526	A	G	0.396051	-0.032	0.027	0.2363	0.502494	0.077595	9.42743e-11	-0.0636824	0.0546244	0.243687	0.103441	19
Ovary	ENSG00000232063.1	9	RP11-307E17.8	97108994	rs113383525	9	97190526	C	A	0.0346498	0.057	0.048	0.2311	-0.935563	0.153001	9.67023e-10	-0.0609259	0.0522645	0.243727	0.781032	15
Ovary	ENSG00000228037.1	1	RP3-395M20.9	2514485	rs10910092	1	2501516	G	A	0.548077	0.031	0.026	0.2311	0.503252	0.0911335	3.34896e-08	0.0615994	0.0528545	0.243836	0.896677	14
Pituitary	ENSG00000120370.8	1	GORAB	170511928	rs12755330	1	170492616	T	C	0.107881	0.056	0.047	0.2311	-0.511794	0.09172	2.40571e-08	-0.109419	0.0939041	0.243929	0.638066	9
Pituitary	ENSG00000105849.5	7	TWISTNB	19741897	rs2072185	7	19748700	A	G	0.610817	0.031	0.026	0.2414	0.449557	0.0820507	4.27705e-08	0.0689568	0.0591883	0.244002	0.480816	3
Ovary	ENSG00000173209.18	2	AHSA2	61411445	rs2600667	2	61404931	T	A	0.329425	0.034	0.029	0.2393	-0.777771	0.077192	7.0682e-24	-0.0437147	0.0375376	0.244199	0.135801	20
Hypothalamus	ENSG00000254521.2	19	SIGLEC12	51999827	rs1973095	19	52003864	T	C	0.339925	0.032	0.027	0.2261	-0.928678	0.150324	6.49856e-10	-0.0344576	0.0296038	0.244441	0.320809	20
Pituitary	ENSG00000182141.5	19	ZNF708	21493094	rs627522	19	21495804	C	T	0.709449	0.033	0.028	0.2294	-0.735795	0.10208	5.67761e-13	-0.0448494	0.0385594	0.244778	0.857855	20
Pituitary	ENSG00000267251.1	18	AC139100.3	77951219	rs1050919	18	77906500	T	C	0.023988	0.079	0.067	0.2348	0.869906	0.123206	1.65829e-12	0.0908144	0.0780864	0.24483	0.790818	20
Hypothalamus	ENSG00000146707.10	7	POMZP3	76247151	rs10239706	7	76185877	T	G	0.233508	-0.047	0.04	0.2431	-1.16309	0.144498	8.33454e-16	0.0404096	0.0347556	0.24496	0.269212	20
Hypothalamus	ENSG00000230438.5	6	RP11-420G6.4	2868268	rs318429	6	2876535	A	G	0.589914	0.033	0.028	0.2484	-0.81166	0.118742	8.1712e-12	-0.0406574	0.0350062	0.245465	0.863718	16
Pituitary	ENSG00000168071.17	11	CCDC88B	64116350	rs1199045	11	64117878	T	C	0.179575	-0.038	0.032	0.2261	-0.331407	0.06059	4.50879e-08	0.114663	0.0988074	0.245859	0.758223	20
Pituitary	ENSG00000064115.6	12	TM7SF3	27146747	rs79716120	12	27103588	G	A	0.15559	0.045	0.038	0.238	0.654537	0.112732	6.39368e-09	0.0687509	0.0592515	0.245918	0.0442442	8
Pituitary	ENSG00000086232.8	7	EIF2AK1	6080371	rs686680	7	6092365	A	G	0.383098	-0.032	0.027	0.2321	0.38151	0.0670112	1.24659e-08	-0.0838772	0.0722886	0.245923	0.243739	16
Hypothalamus	ENSG00000215237.5	9	RP11-54D18.2	15006518	rs10810321	9	15015294	C	G	0.357569	0.035	0.03	0.2461	1.1943	0.108461	3.36815e-28	0.0293059	0.0252599	0.245978	0.989986	20
Pituitary	ENSG00000146707.10	7	POMZP3	76247151	rs10239706	7	76185877	T	G	0.233508	-0.047	0.04	0.2431	-0.769695	0.106066	3.9651e-13	0.0610631	0.0526455	0.246092	0.251194	20
Hypothalamus	ENSG00000173209.18	2	AHSA2	61411445	rs2600667	2	61404931	T	A	0.329425	0.034	0.029	0.2393	-0.630844	0.0796099	2.29638e-15	-0.0538961	0.0464706	0.246135	0.0993665	20
Pituitary	ENSG00000143450.10	1	OAZ3	151739715	rs2298294	1	151701345	G	A	0.218006	0.034	0.029	0.2333	0.725211	0.0943031	1.46889e-14	0.0468829	0.0404504	0.246447	0.28487	20
Pituitary	ENSG00000269621.1	1	RP11-98D18.15	151730067	rs2298294	1	151701345	G	A	0.218006	0.034	0.029	0.2333	0.533575	0.0706225	4.1787e-14	0.0637211	0.0550009	0.246641	0.21437	16
Ovary	ENSG00000148824.14	10	MTG1	135220883	rs2814206	10	135213263	C	T	0.664523	-0.032	0.027	0.2265	-0.447239	0.0815987	4.23024e-08	0.0715501	0.0617657	0.246696	0.662607	6
Pituitary	ENSG00000256053.3	14	APOPT1	104051579	rs942863	14	104021268	T	C	0.0765732	-0.045	0.038	0.2319	0.444629	0.0799612	2.68911e-08	-0.101208	0.0873811	0.246768	0.951296	20
Pituitary	ENSG00000183346.6	10	C10orf107	63474621	rs11812557	10	63427441	A	G	0.210507	-0.043	0.037	0.2413	1.32089	0.10791	1.88581e-34	-0.0325538	0.0281374	0.247289	0.607415	20
Ovary	ENSG00000215237.5	9	RP11-54D18.2	15006518	rs17224379	9	15032733	G	A	0.3685	0.035	0.03	0.2454	0.941427	0.107712	2.32574e-18	0.0371776	0.0321492	0.247513	0.996085	20
Hypothalamus	ENSG00000272733.1	22	KB-208E9.1	23924556	rs16994633	22	23980868	A	C	0.267421	0.034	0.029	0.2319	-0.97729	0.148471	4.62987e-11	-0.0347901	0.0301409	0.248399	0.901616	16
Pituitary	ENSG00000206535.3	3	LNP1	100147703	rs1036769	3	100122081	T	C	0.941505	0.049	0.042	0.2459	-0.474168	0.0602891	3.69388e-15	-0.103339	0.0895454	0.248484	0.45134	14
Pituitary	ENSG00000120322.2	5	PCDHB8	140558726	rs2907304	5	140617666	T	A	0.12528	0.042	0.036	0.2499	-0.751225	0.0980649	1.85223e-14	-0.0559087	0.0484743	0.248759	0.167526	12
Pituitary	ENSG00000204839.4	8	MROH6	144651749	rs896949	8	144660575	G	C	0.74751	-0.034	0.029	0.2479	-0.455744	0.0710416	1.40662e-10	0.0746033	0.0646861	0.248782	0.290647	20
Pituitary	ENSG00000180113.11	6	TDRD6	46663774	rs2270450	6	46644875	T	C	0.194196	-0.036	0.031	0.245	-0.809262	0.0879721	3.61034e-20	0.044485	0.0386105	0.249261	0.820274	20
Hypothalamus	ENSG00000133661.11	10	SFTPD	81719933	rs2493723	10	81657122	G	A	0.824779	-0.034	0.029	0.2343	0.604443	0.100358	1.71361e-09	-0.0562501	0.0488786	0.249809	0.968365	11
Ovary	ENSG00000204839.4	8	MROH6	144651749	rs896949	8	144660575	G	C	0.74751	-0.034	0.029	0.2479	-0.563952	0.0937899	1.82204e-09	0.0602888	0.0523912	0.249838	0.40499	19
Pituitary	ENSG00000273402.1	8	RP5-855D21.2	187357	rs10106337	8	199919	G	A	0.11657	0.05	0.043	0.2483	0.777363	0.0973296	1.38364e-15	0.06432	0.0558984	0.249872	0.113739	20
Hypothalamus	ENSG00000230439.2	1	RP11-488P3.1	94229740	rs4847256	1	94207592	C	T	0.722498	0.034	0.029	0.2469	0.835435	0.139334	2.02348e-09	0.0406974	0.0353698	0.249887	0.805253	19
Pituitary	ENSG00000153291.11	6	SLC25A27	46633304	rs2270450	6	46644875	T	C	0.194196	-0.036	0.031	0.245	0.542374	0.0638657	2.02396e-17	-0.0663749	0.057688	0.249904	0.839452	20
Hypothalamus	ENSG00000180113.11	6	TDRD6	46663774	rs2270450	6	46644875	T	C	0.194196	-0.036	0.031	0.245	-0.854543	0.102213	6.24959e-17	0.0421278	0.036625	0.250042	0.946843	20
Pituitary	ENSG00000140043.7	14	PTGR2	74335933	rs59334504	14	74496320	G	A	0.911302	0.048	0.041	0.2438	-0.483214	0.0792504	1.07869e-09	-0.0993349	0.0863984	0.250255	0.0130599	20
Pituitary	ENSG00000053900.6	4	ANAPC4	25399477	rs2168972	4	25417651	T	C	0.175325	-0.036	0.031	0.2466	-0.452016	0.0569225	2.00712e-15	0.0796432	0.0693111	0.250528	0.901715	20
Hypothalamus	ENSG00000153291.11	6	SLC25A27	46633304	rs2270450	6	46644875	T	C	0.194196	-0.036	0.031	0.245	0.7061	0.0904919	6.04974e-15	-0.0509843	0.0443867	0.250705	0.923581	19
Hypothalamus	ENSG00000254941.1	11	RP11-677M14.5	124677941	rs7129296	11	124679630	G	A	0.350792	0.035	0.03	0.2421	0.733519	0.11338	9.82701e-11	0.0477152	0.0415584	0.250908	0.617054	13
Hypothalamus	ENSG00000182600.5	2	C2orf82	233738559	rs2675957	2	233754364	T	C	0.666667	-0.034	0.029	0.2447	0.569175	0.101286	1.91519e-08	-0.0597356	0.052048	0.251092	0.517555	20
Pituitary	ENSG00000271057.1	4	RP11-747H12.7	9022735	rs4324541	4	9397374	T	C	0.681992	-0.042	0.036	0.2437	-0.637707	0.10461	1.08742e-09	0.065861	0.0574768	0.251849	0.70292	9
Pituitary	ENSG00000100614.13	14	PPM1A	60739137	rs6573296	14	60683087	G	C	0.0565428	0.078	0.067	0.2463	0.485678	0.0775834	3.84783e-10	0.1606	0.140317	0.252393	0.309079	11
Hypothalamus	ENSG00000245498.2	11	RP11-677M14.7	124687476	rs7129296	11	124679630	G	A	0.350792	0.035	0.03	0.2421	0.502121	0.0864617	6.3436e-09	0.0697043	0.0609402	0.252701	0.628321	14
Hypothalamus	ENSG00000226752.3	9	PSMD5-AS1	123601878	rs13299616	9	123594803	C	T	0.49739	0.031	0.027	0.2525	-1.16594	0.0890758	3.791e-39	-0.026588	0.0232462	0.252725	0.218223	20
Pituitary	ENSG00000141076.13	16	CIRH1A	69215113	rs79141311	16	69417047	T	C	0.0105422	0.111	0.096	0.248	-0.92655	0.120874	1.7823e-14	-0.119799	0.104782	0.252907	0.498283	10
Ovary	ENSG00000152527.9	2	PLEKHH2	43929769	rs17414174	2	43937500	C	T	0.0293899	-0.087	0.075	0.2434	-0.69903	0.104487	2.22983e-11	0.124458	0.108892	0.253061	0.956244	7
Pituitary	ENSG00000214279.8	10	RP11-108K14.4	135302282	rs2297031	10	135232654	T	C	0.298735	0.03	0.026	0.2495	-0.679143	0.0823094	1.56941e-16	-0.0441733	0.0386561	0.253152	0.62842	14
Pituitary	ENSG00000215914.3	1	MMP23A	1632309	rs28736713	1	1617586	G	T	0.510326	0.037	0.032	0.2399	-0.624442	0.0848912	1.89794e-13	-0.0592529	0.051875	0.253361	0.743809	20
Pituitary	ENSG00000160294.6	21	MCM3AP	47681477	rs2839183	21	47687144	A	G	0.148343	0.049	0.042	0.2493	-0.316836	0.0571504	2.95816e-08	-0.154654	0.135464	0.253595	0.980718	14
Pituitary	ENSG00000138798.7	4	EGF	110883731	rs2298978	4	110837667	A	G	0.440181	0.03	0.026	0.2567	0.688651	0.0875928	3.78178e-15	0.0435634	0.0381594	0.253613	0.48864	20
Pituitary	ENSG00000160323.14	9	ADAMTS13	136301993	rs17150319	9	136184598	T	C	0.157068	-0.043	0.037	0.2448	-0.561791	0.0923384	1.17188e-09	0.0765409	0.0670516	0.253652	0.842937	20
Pituitary	ENSG00000148824.14	10	MTG1	135220883	rs2297031	10	135232654	T	C	0.298735	0.03	0.026	0.2495	0.66794	0.0869537	1.57163e-14	0.0449142	0.0393623	0.253851	0.532231	11
Ovary	ENSG00000241015.2	19	TPM3P9	53946486	rs2708789	19	53933127	T	G	0.731531	0.036	0.031	0.2487	-0.518292	0.084862	1.01223e-09	-0.0694589	0.0608835	0.253932	0.520173	16
Pituitary	ENSG00000255353.1	11	RP11-382M14.1	107047634	rs10890703	11	107181129	G	T	0.271772	0.037	0.032	0.2407	-0.65879	0.0943877	2.95979e-12	-0.0561636	0.0492359	0.253993	0.181356	20
Pituitary	ENSG00000130649.5	10	CYP2E1	135343268	rs2297031	10	135232654	T	C	0.298735	0.03	0.026	0.2495	-0.714848	0.0979427	2.90709e-13	-0.041967	0.0368231	0.254415	0.661684	14
Ovary	ENSG00000110455.9	11	ACCS	44096619	rs6485495	11	44113563	A	G	0.920575	0.046	0.04	0.2585	0.802222	0.0977923	2.33831e-16	0.0573407	0.0503491	0.25476	0.555094	20
Pituitary	ENSG00000226686.3	19	AC012309.5	37749625	rs320881	19	37737850	G	A	0.377232	0.032	0.028	0.2673	1.31971	0.10062	2.67389e-39	0.0242478	0.0212972	0.254894	0.0716066	20
Hypothalamus	ENSG00000186468.8	5	RPS23	81571786	rs6894520	5	81594748	T	C	0.0887218	-0.083	0.072	0.2459	-0.644425	0.0893833	5.6082e-13	0.128797	0.113147	0.254987	0.329012	16
Hypothalamus	ENSG00000168356.7	3	SCN11A	38939656	rs9809104	3	39146429	C	T	0.312406	-0.036	0.031	0.2411	0.69377	0.121151	1.02541e-08	-0.0518904	0.0455929	0.255069	0.0396081	5
Pituitary	ENSG00000258695.2	14	RP3-414A15.2	73997085	rs12879822	14	74039062	G	C	0.503745	0.036	0.031	0.2564	-0.827045	0.144734	1.102e-08	-0.0435285	0.0382491	0.255109	0.243164	12
Pituitary	ENSG00000165171.6	7	WBSCR27	73252892	rs4301345	7	73259935	C	T	0.620287	0.032	0.028	0.2467	-1.0396	0.0878072	2.43668e-32	-0.0307811	0.0270586	0.2553	0.166873	20
Ovary	ENSG00000118514.9	6	ALDH8A1	135254894	rs9402677	6	135370708	T	A	0.528667	0.031	0.027	0.2472	-0.843756	0.101315	8.22051e-17	-0.0367405	0.0323024	0.255375	0.248627	20
Hypothalamus	ENSG00000164111.10	4	ANXA5	122603689	rs7655436	4	122620565	C	T	0.151492	-0.044	0.038	0.2484	-0.394483	0.0649913	1.28082e-09	0.111538	0.0980657	0.255378	0.192451	5
Ovary	ENSG00000153291.11	6	SLC25A27	46633304	rs2270450	6	46644875	T	C	0.194196	-0.036	0.031	0.245	0.303244	0.0547556	3.05712e-08	-0.118716	0.104451	0.255717	0.926033	18
Pituitary	ENSG00000143155.8	1	TIPRL	168159060	rs2072776	1	168169452	A	G	0.421503	-0.031	0.027	0.2552	-0.455003	0.0573455	2.1149e-15	0.0681314	0.0599583	0.255826	0.348949	20
Ovary	ENSG00000254859.1	8	RP11-661A12.5	144628021	rs57993781	8	144629402	A	T	0.700707	0.032	0.028	0.2651	-0.843541	0.0874695	5.22014e-22	-0.0379353	0.0334257	0.256411	0.718722	20
Ovary	ENSG00000141076.13	16	CIRH1A	69215113	rs79141311	16	69417047	T	C	0.0105422	0.111	0.096	0.248	-1.12394	0.193222	5.99691e-09	-0.0987597	0.0870849	0.256768	0.687936	8
Ovary	ENSG00000176155.14	17	CCDC57	80115021	rs62078307	17	80090053	T	G	0.0796131	0.072	0.063	0.2503	0.674079	0.075848	6.26498e-19	0.106812	0.0942305	0.256995	0.306188	20
Hypothalamus	ENSG00000188690.8	10	UROS	127494481	rs11244664	10	127504389	A	G	0.270628	0.032	0.028	0.2508	-0.575848	0.0656944	1.85853e-18	-0.0555702	0.0490355	0.257103	0.0644199	20
Pituitary	ENSG00000205464.7	5	ATP6AP1L	81629038	rs111772743	5	81569088	T	C	0.0906367	-0.082	0.072	0.2542	0.863614	0.0756381	3.41115e-30	-0.0949498	0.0837843	0.257103	0.423866	20
Pituitary	ENSG00000137601.11	4	NEK1	170424103	rs10520157	4	170533736	T	G	0.179026	0.045	0.039	0.2442	0.662776	0.111193	2.51292e-09	0.0678962	0.0599358	0.257291	0.162406	13
Hypothalamus	ENSG00000110455.9	11	ACCS	44096619	rs10769015	11	44114236	A	G	0.920257	0.046	0.04	0.2546	0.639561	0.0973553	5.05355e-11	0.0719243	0.063494	0.257309	0.511581	20
Pituitary	ENSG00000223508.5	8	RPL23AP53	172661	rs17206913	8	228992	A	T	0.398227	0.031	0.027	0.2452	-0.692819	0.0998585	3.97661e-12	-0.0447447	0.0395012	0.257323	0.166682	20
Pituitary	ENSG00000171714.10	11	ANO5	22259812	rs11026488	11	22297770	C	G	0.403072	-0.03	0.026	0.2516	0.507413	0.0853566	2.7709e-09	-0.0591234	0.0521966	0.257338	0.470293	20
Ovary	ENSG00000122417.11	1	ODF2L	86838183	rs7415758	1	86895953	G	A	0.399459	-0.031	0.027	0.2525	-0.534451	0.0777648	6.30141e-12	0.0580034	0.0512193	0.257444	0.721552	20
Ovary	ENSG00000146205.9	2	ANO7	242146357	rs10196307	2	242252558	A	T	0.935917	0.077	0.067	0.2516	0.684647	0.103309	3.42145e-11	0.112467	0.0993212	0.257486	0.408819	20
Pituitary	ENSG00000250535.1	6	STK19P	31981305	rs7746553	6	31895973	G	C	0.168527	-0.053	0.046	0.2496	0.936642	0.152971	9.18372e-10	-0.0565851	0.0499735	0.257508	0.00307133	20
Pituitary	ENSG00000118473.17	1	SGIP1	67106524	rs1998716	1	67117106	A	T	0.910459	0.054	0.047	0.2525	0.39724	0.0595285	2.50452e-11	0.135938	0.120057	0.257518	0.199544	20
Ovary	ENSG00000197417.7	17	SHPK	3525586	rs161369	17	3527071	C	T	0.936859	-0.059	0.051	0.2544	-0.583753	0.10685	4.67412e-08	0.10107	0.0893029	0.257732	0.468945	6
Ovary	ENSG00000106392.6	7	C1GALT1	7242423	rs2108788	7	7258901	C	T	0.379337	0.031	0.027	0.2384	0.882311	0.131692	2.08693e-11	0.035135	0.0310476	0.257781	0.734291	20
Hypothalamus	ENSG00000139197.6	12	PEX5	7356225	rs12228393	12	7368182	T	C	0.370556	-0.031	0.027	0.245	0.520587	0.0787848	3.90313e-11	-0.0595482	0.0526417	0.257972	0.472981	13
Pituitary	ENSG00000155254.8	10	MARVELD1	99475418	rs6584149	10	99478081	C	T	0.694745	0.031	0.027	0.2597	0.643311	0.0984577	6.40866e-11	0.0481882	0.0426134	0.25813	0.271682	20
Ovary	ENSG00000169609.9	15	C15orf40	83668793	rs11259960	15	83588703	A	G	0.570325	-0.031	0.027	0.2525	0.581993	0.0894135	7.56499e-11	-0.0532652	0.0471085	0.258185	0.276426	20
Hypothalamus	ENSG00000253444.1	8	AC133633.2	2360342	rs58911548	8	2368035	A	C	0.513514	-0.031	0.027	0.2526	-0.689986	0.107517	1.38583e-10	0.0449284	0.0397526	0.258391	0.984036	11
Ovary	ENSG00000261126.3	18	RBFADN	77830131	rs612913	18	77845882	G	A	0.920268	0.049	0.043	0.2587	-0.800222	0.0999491	1.18213e-15	-0.061233	0.0542766	0.25925	0.667449	20
Ovary	ENSG00000157379.9	14	DHRS1	24764421	rs2295306	14	24765684	A	G	0.131982	0.046	0.04	0.2476	-0.496391	0.0863792	9.10307e-09	-0.0926689	0.0821793	0.259471	0.937174	10
Pituitary	ENSG00000168546.6	8	GFRA2	21608892	rs36118525	8	21718819	A	G	0.656741	0.031	0.027	0.2592	-0.516635	0.0868282	2.68005e-09	-0.0600037	0.0532253	0.259594	0.366829	19
Ovary	ENSG00000226686.3	19	AC012309.5	37749625	rs256744	19	37855488	G	A	0.616443	-0.031	0.027	0.2419	-0.609426	0.102831	3.09469e-09	0.0508675	0.0451277	0.259662	0.168353	20
Pituitary	ENSG00000271943.1	3	RP11-222K16.1	27680036	rs9861189	3	27673788	A	G	0.409443	0.033	0.029	0.2574	0.744163	0.0923025	7.49242e-16	0.0443451	0.0393562	0.259843	0.303795	12
Hypothalamus	ENSG00000261126.3	18	RBFADN	77830131	rs612913	18	77845882	G	A	0.920268	0.049	0.043	0.2587	-0.938541	0.128106	2.36594e-13	-0.0522087	0.0463667	0.260167	0.648183	20
Pituitary	ENSG00000245468.3	4	RP11-367J11.3	7100705	rs10026946	4	7087857	C	T	0.362455	-0.032	0.028	0.2505	-0.642051	0.0983846	6.75811e-11	0.0498403	0.0442739	0.260282	0.899096	20
Pituitary	ENSG00000162976.8	2	PQLC3	11307162	rs56211149	2	11485231	G	A	0.424414	0.031	0.027	0.2491	-0.308407	0.0540441	1.1527e-08	-0.100517	0.089301	0.260338	0.939269	20
Pituitary	ENSG00000139687.9	13	RB1	48967016	rs9535053	13	49180787	T	G	0.476976	-0.031	0.027	0.239	-0.270792	0.0482104	1.94432e-08	0.114479	0.101769	0.260637	0.980913	20
Hypothalamus	ENSG00000140873.11	16	ADAMTS18	77375360	rs2650905	16	77396431	C	T	0.352213	0.033	0.029	0.2687	-0.802928	0.11155	6.11435e-13	-0.0410996	0.0365664	0.261025	0.918965	20
Pituitary	ENSG00000258395.1	2	RP11-65I12.1	113998695	rs3762497	2	113995934	A	G	0.35044	-0.032	0.028	0.2476	-0.702085	0.113998	7.33156e-10	0.0455785	0.040562	0.261151	0.0518353	20
Hypothalamus	ENSG00000130312.2	19	MRPL34	17410646	rs34139410	19	17414786	G	T	0.135789	0.055	0.048	0.2525	0.399895	0.0716972	2.43929e-08	0.137536	0.122538	0.261695	NA	NA
Hypothalamus	ENSG00000197134.7	19	ZNF257	22254768	rs1634466	19	22103726	G	A	0.309946	0.033	0.029	0.2617	0.847756	0.124492	9.7802e-12	0.0389263	0.0346823	0.261706	0.0782136	20
Pituitary	ENSG00000153037.8	5	SRP19	112201202	rs818797	5	112219140	A	G	0.357701	0.033	0.029	0.2487	-0.292888	0.0433521	1.41825e-11	-0.112671	0.100409	0.261809	0.766641	20
Pituitary	ENSG00000099817.7	19	POLR2E	1091113	rs17554917	19	1095355	T	C	0.322679	0.034	0.03	0.2596	0.505589	0.0679097	9.69319e-14	0.0672483	0.0600203	0.262532	0.0993915	10
Pituitary	ENSG00000140471.12	15	LINS	101124158	rs2062816	15	101113748	T	C	0.211682	0.032	0.028	0.2511	-0.370018	0.0670186	3.36842e-08	-0.0864823	0.0772762	0.263084	0.927029	9
Pituitary	ENSG00000224848.1	9	RP11-535M15.1	99466370	rs10978594	9	99449290	T	C	0.203662	-0.035	0.031	0.2518	-1.02453	0.121625	3.64819e-17	0.034162	0.0305283	0.263129	0.987255	8
Ovary	ENSG00000231742.1	20	RP11-112L6.4	48791091	rs6012867	20	48789745	C	T	0.217742	0.036	0.032	0.2557	0.788477	0.0731454	4.29837e-27	0.0456576	0.040805	0.263173	0.0936453	20
Pituitary	ENSG00000186468.8	5	RPS23	81571786	rs3739	5	81569311	G	A	0.0906367	-0.081	0.072	0.2595	-0.592402	0.0552546	8.08431e-27	0.136731	0.122206	0.263201	0.246844	20
Ovary	ENSG00000248174.1	4	RP11-148L24.1	175078680	rs75632645	4	175040059	C	T	0.192043	-0.043	0.038	0.2608	1.16124	0.155773	9.00633e-14	-0.0370294	0.0330985	0.263241	0.0332868	11
Hypothalamus	ENSG00000248174.1	4	RP11-148L24.1	175078680	rs75632645	4	175040059	C	T	0.192043	-0.043	0.038	0.2608	1.29778	0.17458	1.05585e-13	-0.0331335	0.0296181	0.263271	0.105875	17
Pituitary	ENSG00000125731.8	19	SH2D3A	6759885	rs7246122	19	6761011	G	T	0.0688244	0.06	0.053	0.257	-0.554579	0.0771131	6.39594e-13	-0.10819	0.0967448	0.263437	0.516083	7
Pituitary	ENSG00000250673.1	4	RP11-6L6.2	147147958	rs17757522	4	147103739	C	T	0.0944528	0.051	0.045	0.254	0.690027	0.101038	8.52726e-12	0.0739102	0.0661067	0.263549	0.674978	17
Ovary	ENSG00000231259.3	2	AC125232.1	87280668	rs56092616	2	87302124	T	C	0.647869	-0.035	0.031	0.2566	-0.861744	0.110317	5.64869e-15	0.0406153	0.0363474	0.263814	NA	NA
Pituitary	ENSG00000240207.2	3	RP11-379F4.4	158477104	rs7646987	3	158453442	T	C	0.0171131	-0.183	0.162	0.2561	-0.657965	0.0894229	1.86818e-13	0.27813	0.249098	0.264188	0.090757	6
Ovary	ENSG00000103460.12	16	TOX3	52526815	rs2287144	16	52502318	G	A	0.807753	0.035	0.031	0.2661	0.637186	0.089653	1.1838e-12	0.054929	0.0492615	0.264829	0.428276	10
Hypothalamus	ENSG00000124299.9	19	PEPD	33945278	rs8100408	19	33877513	C	T	0.16628	-0.042	0.037	0.2581	0.672227	0.113158	2.83991e-09	-0.0624789	0.0560367	0.264866	0.758993	20
Pituitary	ENSG00000129946.6	19	SHC2	438789	rs11667579	19	455661	G	A	0.160342	0.041	0.036	0.2534	-0.421807	0.0772422	4.7389e-08	-0.0972009	0.0871834	0.264893	0.223057	6
Ovary	ENSG00000163468.10	1	CCT3	156308211	rs11264477	1	156321154	T	C	0.252232	0.036	0.032	0.2644	-0.589918	0.0719995	2.54039e-16	-0.0610254	0.0547538	0.265046	0.255219	8
Hypothalamus	ENSG00000161010.10	5	C5orf45	179273661	rs10277	5	179264731	C	T	0.776042	0.036	0.032	0.2535	-0.59126	0.0741959	1.60089e-15	-0.0608869	0.0546584	0.265299	0.628805	15
Pituitary	ENSG00000173406.11	1	DAB1	58134763	rs11590785	1	58991470	T	C	0.0480984	0.062	0.055	0.2607	-0.775594	0.115979	2.27229e-11	-0.0799387	0.0719138	0.266314	0.903907	14
Pituitary	ENSG00000127080.5	9	IPPK	95414607	rs12335553	9	95297871	C	A	0.116479	-0.034	0.03	0.2592	0.272994	0.0482395	1.52135e-08	-0.124545	0.112075	0.266453	0.831547	20
Ovary	ENSG00000226383.1	2	AC093375.1	156874627	rs11894325	2	157151553	T	C	0.640299	-0.037	0.033	0.2651	0.888545	0.108823	3.21273e-16	-0.0416411	0.0374879	0.266659	0.910195	20
Pituitary	ENSG00000135686.8	16	KLHL36	84689025	rs12445708	16	84692572	T	C	0.131016	-0.036	0.032	0.2673	-0.480717	0.0690543	3.36824e-12	0.0748881	0.0674309	0.266744	0.648145	18
Ovary	ENSG00000013306.11	17	SLC25A39	42399615	rs8066400	17	42402535	C	T	0.927013	0.043	0.038	0.2579	-0.320528	0.0565235	1.4221e-08	-0.134154	0.120892	0.267128	0.909787	10
Pituitary	ENSG00000158113.8	12	LRRC43	122670151	rs12424694	12	122671472	G	C	0.165508	0.037	0.033	0.2529	0.438183	0.0616253	1.15672e-12	0.0844396	0.0762415	0.268066	0.126759	20
Pituitary	ENSG00000260948.1	1	RP11-552M11.8	111974679	rs1264882	1	111962944	T	C	0.76284	0.036	0.032	0.2586	-0.539861	0.0861331	3.66301e-10	-0.0666838	0.0602218	0.268162	0.69226	13
Hypothalamus	ENSG00000162600.7	1	OMA1	58946765	rs6587820	1	58975410	T	C	0.0528274	0.062	0.055	0.2608	0.440801	0.0749315	4.03577e-09	0.140653	0.127043	0.268238	0.901518	8
Ovary	ENSG00000151773.8	13	CCDC122	44423554	rs12867890	13	44423088	G	A	0.0988806	-0.046	0.041	0.2613	0.582592	0.0858997	1.18332e-11	-0.0789575	0.0713316	0.268334	0.224051	20
Pituitary	ENSG00000137944.12	1	CCBL2	89427747	rs11579178	1	89417918	T	C	0.306572	0.029	0.026	0.2691	-0.545927	0.0617419	9.39501e-19	-0.0531207	0.0480028	0.26846	0.390554	20
Ovary	ENSG00000261098.1	11	RP11-819C21.1	107184927	rs11212160	11	107196918	A	G	0.27753	0.036	0.032	0.2585	-0.619528	0.101913	1.20949e-09	-0.0581088	0.0525293	0.268633	0.538611	20
Ovary	ENSG00000142494.9	17	SLC47A1	19440522	rs2252281	17	19437187	C	T	0.236111	0.044	0.039	0.2644	-0.552975	0.0987502	2.1468e-08	-0.0795696	0.0719448	0.268735	0.182812	6
Pituitary	ENSG00000130312.2	19	MRPL34	17410646	rs62126256	19	17413022	G	C	0.135417	0.054	0.048	0.2571	0.404168	0.0673966	2.01174e-09	0.133608	0.120834	0.268851	0.389781	3
Pituitary	ENSG00000180785.8	11	OR51E1	4670684	rs16924294	11	4666810	G	A	0.203871	-0.036	0.032	0.2613	-0.557626	0.0930341	2.05021e-09	0.0645594	0.0583882	0.26886	0.177736	9
Pituitary	ENSG00000165985.8	10	C1QL3	16559873	rs4748302	10	16555862	A	T	0.544271	0.029	0.026	0.2722	0.875026	0.105716	1.26141e-16	0.0331419	0.029982	0.268989	0.691677	15
Pituitary	ENSG00000162620.11	1	LRRIQ3	74577785	rs813192	1	74669258	T	G	0.734375	-0.03	0.027	0.2755	-0.84354	0.078919	1.14995e-26	0.0355644	0.0321804	0.269092	0.912162	20
Pituitary	ENSG00000205959.3	4	RP11-689P11.2	8499167	rs1543246	4	8504909	T	A	0.642322	0.029	0.026	0.269	-0.654694	0.0801218	3.05257e-16	-0.0442955	0.0400815	0.269101	0.0687678	20
Ovary	ENSG00000130312.2	19	MRPL34	17410646	rs35371421	19	17412947	C	T	0.135417	0.054	0.048	0.2582	0.405705	0.0699699	6.69982e-09	0.133102	0.120519	0.269418	0.320827	3
Pituitary	ENSG00000271980.1	5	CTD-2256P15.4	10265983	rs3843011	5	10275870	C	G	0.0882353	0.049	0.044	0.2683	0.850226	0.0990291	9.03473e-18	0.0576317	0.0521845	0.269426	0.660033	20
Ovary	ENSG00000188000.2	19	OR7D2	9297886	rs73494602	19	9264401	A	G	0.0851935	0.069	0.062	0.2699	1.88602	0.212125	6.05124e-19	0.036585	0.03313	0.269469	0.496071	10
Pituitary	ENSG00000188000.2	19	OR7D2	9297886	rs73494602	19	9264401	A	G	0.0851935	0.069	0.062	0.2699	1.5725	0.179991	2.40331e-18	0.0438792	0.0397463	0.269601	0.414133	7
Hypothalamus	ENSG00000162620.11	1	LRRIQ3	74577785	rs536355	1	74674176	G	A	0.734177	-0.03	0.027	0.2741	-0.937916	0.100552	1.0827e-20	0.0319858	0.0289907	0.269892	0.929569	20
Ovary	ENSG00000197599.8	16	CCDC154	1489470	rs12596752	16	1493759	T	C	0.777298	0.038	0.034	0.259	-0.510766	0.0741832	5.77053e-12	-0.0743981	0.067438	0.269937	0.495192	20
Pituitary	ENSG00000228668.1	7	TRGV5P	38384865	rs60306481	7	38387076	A	G	0.22807	-0.038	0.034	0.266	0.874075	0.129977	1.75762e-11	-0.0434745	0.0394318	0.270234	0.0766383	12
Pituitary	ENSG00000249628.2	12	LINC00942	1613087	rs10848494	12	1606954	G	A	0.33349	0.037	0.033	0.2716	-0.512865	0.0847301	1.42241e-09	-0.0721437	0.065439	0.270263	0.97574	10
Hypothalamus	ENSG00000188000.2	19	OR7D2	9297886	rs73494602	19	9264401	A	G	0.0851935	0.069	0.062	0.2699	1.7591	0.222894	2.9719e-15	0.0392246	0.035594	0.270462	0.474918	9
Ovary	ENSG00000162620.11	1	LRRIQ3	74577785	rs476350	1	74669307	T	C	0.734375	-0.03	0.027	0.2755	-0.895995	0.105961	2.76923e-17	0.0334823	0.0303931	0.270618	0.867983	20
Hypothalamus	ENSG00000138316.6	10	ADAMTS14	72477378	rs2184389	10	72415016	G	A	0.0489671	0.047	0.042	0.2642	0.449077	0.0719343	4.296e-10	0.104659	0.0950158	0.270683	0.970042	13
Ovary	ENSG00000137709.5	11	POU2F3	120149001	rs2465654	11	120099791	T	C	0.120573	-0.049	0.044	0.2669	1.68919	0.236335	8.84052e-13	-0.029008	0.0263623	0.271175	0.0238145	6
Ovary	ENSG00000165985.8	10	C1QL3	16559873	rs1055340	10	16555528	T	A	0.544162	0.029	0.026	0.2736	0.850786	0.126893	2.0178e-11	0.0340861	0.03098	0.271217	0.616631	11
Pituitary	ENSG00000099290.11	10	FAM21A	51860458	rs11003495	10	51806275	C	G	0.95604	-0.063	0.057	0.2683	1.12194	0.106099	3.91377e-26	-0.0561527	0.0510816	0.271648	0.866314	8
Pituitary	ENSG00000103148.11	16	NPRL3	162122	rs2562191	16	178543	A	G	0.474981	-0.03	0.027	0.272	-0.456902	0.0605664	4.56421e-14	0.0656596	0.0597312	0.271658	0.680328	15
Ovary	ENSG00000225282.1	22	AP000350.6	24270424	rs5751775	22	24266726	C	T	0.46861	-0.031	0.028	0.2569	0.957465	0.104357	4.52088e-20	-0.0323772	0.029456	0.271694	0.345034	20
Ovary	ENSG00000014164.6	8	ZC3H3	144571724	rs2980269	8	144585511	C	T	0.695961	0.03	0.027	0.2691	-0.573146	0.0773133	1.23207e-13	-0.0523427	0.0476346	0.271839	0.736246	15
Hypothalamus	ENSG00000103148.11	16	NPRL3	162122	rs2562191	16	178543	A	G	0.474981	-0.03	0.027	0.272	-0.570406	0.0788153	4.57859e-13	0.0525941	0.0478893	0.272098	0.955769	14
Pituitary	ENSG00000204969.5	5	PCDHA2	140179825	rs10060640	5	140211226	A	G	0.546852	-0.029	0.026	0.2714	0.458699	0.0732992	3.90205e-10	-0.0632223	0.0575754	0.27217	0.703338	20
Pituitary	ENSG00000155275.14	4	TRMT44	8467927	rs1543246	4	8504909	T	A	0.642322	0.029	0.026	0.269	-0.623399	0.100181	4.88542e-10	-0.0465192	0.0423715	0.272254	0.050911	20
Pituitary	ENSG00000127578.6	16	WFIKKN1	682524	rs2269556	16	675215	A	G	0.599849	0.032	0.029	0.2795	0.858733	0.0834198	7.4901e-25	0.0372642	0.0339641	0.27257	0.878704	20
Hypothalamus	ENSG00000079337.11	12	RAPGEF3	48146639	rs12422983	12	48142636	T	C	0.0353423	0.075	0.067	0.2634	0.511039	0.0930093	3.91838e-08	0.14676	0.133799	0.272698	0.261437	16
Hypothalamus	ENSG00000235772.1	21	AP001625.6	43981264	rs2138328	21	43976103	T	G	0.0331076	-0.1	0.09	0.2621	-0.903995	0.139689	9.70554e-11	0.11062	0.101015	0.273478	0.435694	19
Pituitary	ENSG00000270021.1	5	CTC-203F4.2	134736149	rs2652070	5	134737264	T	G	0.0898583	0.059	0.053	0.2645	-0.99195	0.165004	1.83636e-09	-0.0594788	0.0543384	0.273692	0.0395747	12
Pituitary	ENSG00000122417.11	1	ODF2L	86838183	rs67799288	1	86838885	A	G	0.408477	-0.03	0.027	0.265	-0.41204	0.065607	3.37641e-10	0.0728085	0.0665452	0.273902	0.648185	20
Hypothalamus	ENSG00000145506.9	5	NKD2	1024001	rs4975577	5	1032032	C	T	0.571055	0.03	0.027	0.2659	-0.546253	0.087618	4.5327e-10	-0.0549196	0.0502065	0.27401	0.500762	20
Pituitary	ENSG00000121350.11	12	PYROXD1	21606924	rs61926296	12	21613313	A	G	0.535342	0.03	0.027	0.2579	-0.418988	0.0674437	5.21788e-10	-0.0716011	0.0654636	0.274062	0.777951	20
Pituitary	ENSG00000173226.12	3	IQCB1	121521268	rs13087578	3	121369207	C	A	0.0855116	-0.052	0.047	0.2669	0.6547	0.0908337	5.69134e-13	-0.0794257	0.0726294	0.274142	0.244381	15
Hypothalamus	ENSG00000111581.5	12	NUP107	69108649	rs2439744	12	69032598	G	A	0.642191	-0.03	0.027	0.2723	0.49033	0.0793957	6.58385e-10	-0.0611833	0.0559491	0.274151	0.543345	15
Pituitary	ENSG00000197815.3	17	AC122129.1	17761939	rs9907287	17	17774118	T	C	0.139752	0.039	0.035	0.259	0.393948	0.0716758	3.8795e-08	0.0989978	0.0906517	0.274803	0.068762	20
Pituitary	ENSG00000272016.1	5	RP11-215G15.5	10656130	rs72643798	5	10625519	A	G	0.522222	-0.032	0.029	0.258	0.709365	0.093413	3.10526e-14	-0.0451108	0.041311	0.274842	0.465881	13
Hypothalamus	ENSG00000143194.8	1	MAEL	166974898	rs7551881	1	166955312	T	G	0.268621	0.031	0.028	0.27	-0.67974	0.102711	3.64166e-11	-0.0456057	0.0417647	0.274847	0.607449	17
Hypothalamus	ENSG00000121350.11	12	PYROXD1	21606924	rs61926296	12	21613313	A	G	0.535342	0.03	0.027	0.2579	-0.402474	0.0689105	5.20332e-09	-0.074539	0.0682883	0.275038	0.881379	18
Pituitary	ENSG00000171763.13	15	SPATA5L1	45704073	rs4627277	15	45652768	A	C	0.821801	0.042	0.038	0.2711	0.613599	0.0888409	4.96001e-12	0.0684486	0.0627177	0.275107	0.323743	20
Pituitary	ENSG00000141655.11	18	TNFRSF11A	60025518	rs520012	18	59776878	G	A	0.0732075	0.04	0.036	0.2644	-0.238248	0.0413322	8.20371e-09	-0.167892	0.153885	0.275261	0.113104	20
Pituitary	ENSG00000004142.7	17	POLDIP2	26679290	rs2071379	17	26695832	G	A	0.961653	0.053	0.048	0.2675	0.385251	0.0544383	1.47485e-12	0.137573	0.126102	0.275287	0.924153	17
Pituitary	ENSG00000113318.9	5	MSH3	80061625	rs1643651	5	79955924	T	G	0.0263554	-0.111	0.1	0.2644	-0.455502	0.0773231	3.84114e-09	0.243687	0.223401	0.275359	0.243376	11
Ovary	ENSG00000267454.1	19	ZNF582-AS1	56907783	rs12608966	19	56907816	T	C	0.82866	-0.041	0.037	0.2739	-0.38742	0.0631445	8.49169e-10	0.105828	0.0970487	0.275508	0.410696	11
Pituitary	ENSG00000189143.8	7	CLDN4	73230443	rs4304218	7	73252980	A	G	0.594262	0.03	0.027	0.2707	-0.443466	0.0810441	4.45206e-08	-0.0676489	0.0621265	0.276203	0.457814	20
Pituitary	ENSG00000267065.1	17	CTD-2246P4.1	74798580	rs62086057	17	74819228	G	A	0.0301757	0.068	0.062	0.2706	1.60715	0.180454	5.28369e-19	0.0423109	0.038869	0.276352	0.49997	13
Hypothalamus	ENSG00000234688.1	22	RP1-293L6.1	37108740	rs5750291	22	37108657	C	T	0.687883	-0.031	0.028	0.2727	0.690302	0.119174	6.9388e-09	-0.0449079	0.0412962	0.276835	0.0445138	9
Hypothalamus	ENSG00000099977.9	22	DDT	24318976	rs5751775	22	24266726	C	T	0.46861	-0.031	0.028	0.2569	0.412481	0.0715673	8.23666e-09	-0.075155	0.069123	0.27692	0.394462	20
Pituitary	ENSG00000196653.7	3	ZNF502	44759729	rs56084453	3	44762830	G	A	0.0412946	-0.065	0.059	0.2701	0.423821	0.0646527	5.55101e-11	-0.153367	0.141162	0.277276	0.11475	13
Pituitary	ENSG00000138363.10	2	ATIC	216195513	rs6757920	2	216205267	G	A	0.182972	0.031	0.028	0.2644	0.330172	0.0586453	1.80227e-08	0.0938905	0.0864285	0.27733	0.300002	11
Hypothalamus	ENSG00000127578.6	16	WFIKKN1	682524	rs2269556	16	675215	A	G	0.599849	0.032	0.029	0.2795	0.651135	0.105841	7.65021e-10	0.049145	0.0452484	0.277428	0.983522	20
Pituitary	ENSG00000231259.3	2	AC125232.1	87280668	rs10205992	2	87279109	T	C	0.645103	-0.036	0.033	0.2648	-0.931836	0.0830057	3.0336e-29	0.0386334	0.0355808	0.27757	NA	NA
Pituitary	ENSG00000164500.6	7	C7orf72	50167529	rs13231384	7	50237496	A	G	0.142688	-0.035	0.032	0.2718	0.752829	0.0887859	2.2685e-17	-0.0464913	0.0428585	0.278027	0.940494	20
Pituitary	ENSG00000144230.12	2	GPR17	128406826	rs67076363	2	128398892	A	G	0.0436349	-0.055	0.05	0.2728	0.744581	0.117084	2.02577e-10	-0.073867	0.068149	0.278407	0.938242	10
Pituitary	ENSG00000186446.7	3	ZNF501	44774831	rs56084453	3	44762830	G	A	0.0412946	-0.065	0.059	0.2701	0.472888	0.0785083	1.70775e-09	-0.137453	0.126835	0.27849	0.109731	19
Pituitary	ENSG00000139344.3	12	AMDHD1	96349720	rs7969945	12	96345950	G	A	0.952667	-0.057	0.052	0.274	0.576995	0.0805997	8.14036e-13	-0.0987877	0.0911725	0.278575	0.422032	14
Pituitary	ENSG00000230825.1	7	AC005532.5	7306097	rs11983597	7	7343717	T	C	0.254844	-0.032	0.029	0.2813	-0.56893	0.103068	3.39148e-08	0.0562459	0.0519814	0.279235	0.592367	15
Pituitary	ENSG00000115687.9	2	PASK	242067216	rs758072	2	242083872	T	G	0.244813	-0.032	0.029	0.2696	0.557701	0.101901	4.4254e-08	-0.0573784	0.0530455	0.279394	0.0428569	12
Pituitary	ENSG00000268707.1	9	RP11-247A12.7	131932966	rs2480452	9	131909736	T	C	0.189732	-0.037	0.034	0.2667	1.38432	0.145167	1.48357e-21	-0.0267279	0.0247202	0.2796	0.215929	20
Pituitary	ENSG00000120071.8	17	KANSL1	44205007	rs35937770	17	44808360	A	G	0.286357	-0.047	0.043	0.2763	-0.787051	0.107012	1.91187e-13	0.0597166	0.0552344	0.279631	0.691984	11
Hypothalamus	ENSG00000231259.3	2	AC125232.1	87280668	rs10205992	2	87279109	T	C	0.645103	-0.036	0.033	0.2648	-0.857174	0.108968	3.65269e-15	0.0419985	0.0388671	0.27989	NA	NA
Ovary	ENSG00000272782.1	7	RP4-607J23.2	97938505	rs6465679	7	98005617	T	A	0.48307	0.033	0.03	0.268	0.551528	0.0982907	2.00937e-08	0.0598338	0.0554297	0.280386	0.244816	19
Pituitary	ENSG00000119147.5	2	C2orf40	106687158	rs66989638	2	106689736	A	G	0.00420811	-0.152	0.14	0.2792	-0.97345	0.0980358	3.09693e-23	0.156146	0.144676	0.280462	0.938254	5
Hypothalamus	ENSG00000268707.1	9	RP11-247A12.7	131932966	rs2480452	9	131909736	T	C	0.189732	-0.037	0.034	0.2667	1.402	0.170883	2.31657e-16	-0.0263909	0.0244635	0.280683	0.231759	20
Pituitary	ENSG00000169203.12	16	RP11-231C14.4	29506165	rs7195216	16	30336030	T	A	0.0702765	-0.045	0.041	0.2712	0.619612	0.106468	5.89449e-09	-0.0726261	0.0673369	0.280789	0.999686	19
Pituitary	ENSG00000085465.11	1	OVGP1	111963667	rs1264890	1	111968487	A	G	0.744594	0.034	0.031	0.2689	-0.42088	0.0731008	8.53524e-09	-0.0807831	0.0749797	0.281302	0.530043	13
Hypothalamus	ENSG00000267065.1	17	CTD-2246P4.1	74798580	rs62086057	17	74819228	G	A	0.0301757	0.068	0.062	0.2706	1.45758	0.255918	1.23021e-08	0.0466527	0.0433178	0.281486	0.41203	10
Ovary	ENSG00000075826.12	10	SEC31B	102263055	rs4919470	10	102298920	T	C	0.128389	-0.035	0.032	0.2648	-0.588986	0.0979064	1.78992e-09	0.0594242	0.0552213	0.281879	0.217341	6
Pituitary	ENSG00000026950.12	6	BTN3A1	26408954	rs56139485	6	26417851	T	C	0.0377429	0.057	0.052	0.273	0.498642	0.0894489	2.48093e-08	0.11431	0.10628	0.282125	0.791226	11
Hypothalamus	ENSG00000099290.11	10	FAM21A	51860458	rs10762956	10	51806645	C	G	0.958909	-0.067	0.062	0.2773	1.02969	0.110216	9.41147e-21	-0.0650681	0.0606138	0.283052	0.895154	6
Pituitary	ENSG00000261338.1	2	RP11-378A13.1	219121064	rs11554825	2	219125809	T	C	0.59831	0.028	0.026	0.2774	0.920805	0.0733187	3.55066e-36	0.0304082	0.0283398	0.283278	0.458199	20
Pituitary	ENSG00000080345.13	2	RIF1	152315457	rs6433481	2	152387762	C	T	0.783435	0.037	0.034	0.2647	-0.404146	0.0649434	4.87569e-10	-0.0915511	0.0854046	0.283734	0.24967	20
Pituitary	ENSG00000226752.3	9	PSMD5-AS1	123601878	rs12343516	9	123603469	C	A	0.496629	0.029	0.027	0.2764	-1.10018	0.0739444	4.54803e-50	-0.0263593	0.0246053	0.284041	0.161929	20
Pituitary	ENSG00000241043.1	9	GVQW1	32567872	rs17218354	9	32553171	G	A	0.0865672	0.051	0.047	0.2795	-0.656938	0.0993565	3.79339e-11	-0.0776329	0.0725011	0.284267	0.926765	20
Ovary	ENSG00000226752.3	9	PSMD5-AS1	123601878	rs4837796	9	123610288	T	C	0.494729	0.029	0.027	0.2767	-1.14254	0.0879306	1.32933e-38	-0.025382	0.0237122	0.284429	0.325462	20
Ovary	ENSG00000268707.1	9	RP11-247A12.7	131932966	rs2480452	9	131909736	T	C	0.189732	-0.037	0.034	0.2667	1.0188	0.173786	4.56315e-09	-0.0363172	0.0339427	0.284639	0.350319	15
Pituitary	ENSG00000180287.12	1	PLD5	242467143	rs2810036	1	242610618	A	G	0.0174639	-0.142	0.132	0.2835	0.917221	0.0909276	6.28236e-24	-0.154815	0.144729	0.284758	0.728353	13
Pituitary	ENSG00000156219.12	4	ART3	76983146	rs10010920	4	76982733	A	C	0.947917	-0.055	0.051	0.2862	0.776485	0.0928595	6.16996e-17	-0.070832	0.0662246	0.284812	0.758908	10
Pituitary	ENSG00000273295.1	22	AP000350.5	24246437	rs5760119	22	24266831	C	G	0.467958	-0.03	0.028	0.272	1.19622	0.0902782	4.48913e-40	-0.025079	0.0234835	0.285546	0.302276	20
Pituitary	ENSG00000218537.1	22	AP000350.4	24238943	rs5760120	22	24266867	A	G	0.46791	-0.03	0.028	0.2711	1.17822	0.090337	7.01186e-39	-0.0254621	0.0238447	0.285596	0.343434	20
Pituitary	ENSG00000225282.1	22	AP000350.6	24270424	rs5760119	22	24266831	C	G	0.467958	-0.03	0.028	0.272	1.06829	0.0831063	8.11496e-38	-0.0280823	0.026301	0.285644	0.41929	20
Ovary	ENSG00000139192.7	12	TAPBPL	6568284	rs2244083	12	6570539	T	A	0.354742	0.029	0.027	0.2938	0.782581	0.0840269	1.23743e-20	0.0370569	0.0347299	0.285971	0.986699	20
Hypothalamus	ENSG00000273295.1	22	AP000350.5	24246437	rs5760120	22	24266867	A	G	0.46791	-0.03	0.028	0.2711	1.14266	0.102067	4.30571e-29	-0.0262545	0.0246162	0.286173	0.307753	20
Ovary	ENSG00000218537.1	22	AP000350.4	24238943	rs5760120	22	24266867	A	G	0.46791	-0.03	0.028	0.2711	1.00076	0.0895132	5.10766e-29	-0.0299772	0.0281069	0.286179	0.361538	20
Ovary	ENSG00000273295.1	22	AP000350.5	24246437	rs5760120	22	24266867	A	G	0.46791	-0.03	0.028	0.2711	0.983098	0.0882512	8.03262e-29	-0.0305158	0.0286128	0.286195	0.307013	20
Pituitary	ENSG00000133433.6	22	GSTT2B	24301487	rs5760120	22	24266867	A	G	0.46791	-0.03	0.028	0.2711	-0.992804	0.0912785	1.48949e-27	0.0302174	0.0283395	0.286303	0.241571	20
Pituitary	ENSG00000254859.1	8	RP11-661A12.5	144628021	rs1563152	8	144601299	G	A	0.695295	0.029	0.027	0.2814	-0.741739	0.084573	1.7804e-18	-0.0390973	0.0366729	0.286374	0.858692	19
Pituitary	ENSG00000138772.8	4	ANXA3	79502124	rs3805175	4	79499988	C	T	0.882947	0.043	0.04	0.2918	-0.650787	0.0804439	5.96888e-16	-0.0660738	0.0620043	0.28659	0.382617	20
Pituitary	ENSG00000182263.9	2	FIGN	164521214	rs17194412	2	164470977	G	T	0.0304826	0.124	0.115	0.281	0.534232	0.0799051	2.29612e-11	0.232109	0.218044	0.2871	NA	NA
Ovary	ENSG00000104899.4	19	AMH	2250690	rs10407022	19	2249477	T	G	0.652615	0.029	0.027	0.2856	1.03923	0.130117	1.38389e-15	0.0279053	0.0262147	0.287106	0.94093	8
Hypothalamus	ENSG00000099984.6	22	GSTT2	24324222	rs5760120	22	24266867	A	G	0.46791	-0.03	0.028	0.2711	-0.990688	0.10628	1.1472e-20	0.030282	0.0284493	0.287138	0.297217	20
Pituitary	ENSG00000125804.9	20	FAM182A	26054487	rs703763	20	26183162	A	G	0.859445	-0.041	0.038	0.2693	-0.820563	0.126974	1.03007e-10	0.0499657	0.0469507	0.28723	0.143133	11
Pituitary	ENSG00000226235.1	1	LEMD1-AS1	205349474	rs1028929	1	205342348	C	A	0.353144	0.029	0.027	0.2961	0.838527	0.106793	4.09708e-15	0.0345845	0.0324992	0.287254	0.299762	12
Pituitary	ENSG00000214491.4	22	SEC14L6	30930727	rs4820865	22	30936781	G	A	0.509321	-0.028	0.026	0.283	0.523333	0.0758248	5.13204e-12	-0.0535032	0.0502827	0.287307	0.389764	13
Pituitary	ENSG00000099330.4	19	OCEL1	17338520	rs4808605	19	17337413	T	G	0.517121	-0.029	0.027	0.2739	0.570739	0.0735075	8.20583e-15	-0.0508113	0.0477576	0.287355	0.341876	20
Pituitary	ENSG00000233006.2	5	AC034220.3	131676159	rs272881	5	131669264	A	G	0.341146	-0.03	0.028	0.2912	0.562031	0.064253	2.18801e-18	-0.0533778	0.0501917	0.287564	0.937556	20
Ovary	ENSG00000127578.6	16	WFIKKN1	682524	rs35915772	16	679274	A	G	0.594966	0.031	0.029	0.2899	0.965466	0.0928414	2.50321e-25	0.0321088	0.0301956	0.287618	0.702644	20
Pituitary	ENSG00000175322.7	18	ZNF519	14094972	rs9958799	18	14132402	C	G	0.0919938	0.062	0.058	0.2833	0.805606	0.0781528	6.47731e-25	0.0769607	0.0723816	0.287662	0.472249	12
Pituitary	ENSG00000240972.1	22	MIF	24236401	rs5760119	22	24266831	C	G	0.467958	-0.03	0.028	0.272	0.772833	0.0934956	1.38548e-16	-0.0388182	0.0365334	0.287991	0.298169	20
Pituitary	ENSG00000204775.4	8	KM-PA-2	145324078	rs7816361	8	145504690	C	A	0.33867	-0.031	0.029	0.295	0.961437	0.0991695	3.17005e-22	-0.0322434	0.030346	0.287997	0.921708	11
Ovary	ENSG00000240972.1	22	MIF	24236401	rs5760120	22	24266867	A	G	0.46791	-0.03	0.028	0.2711	0.867391	0.105764	2.37974e-16	-0.0345865	0.032555	0.288054	0.369128	20
Ovary	ENSG00000175322.7	18	ZNF519	14094972	rs9958799	18	14132402	C	G	0.0919938	0.062	0.058	0.2833	0.690086	0.0736296	7.09024e-21	0.0898439	0.0845924	0.288199	0.69606	10
Ovary	ENSG00000154975.9	17	CA10	49972525	rs11079987	17	50017470	A	T	0.501517	-0.028	0.026	0.2963	0.826284	0.130033	2.09249e-10	-0.0338867	0.0319149	0.288334	0.53789	7
Hypothalamus	ENSG00000233006.2	5	AC034220.3	131676159	rs441969	5	131702120	A	G	0.340655	-0.03	0.028	0.287	0.89136	0.113476	3.99574e-15	-0.0336564	0.0317035	0.288418	0.883865	20
Ovary	ENSG00000182612.6	17	TSPAN10	79609988	rs9902264	17	79613828	A	G	0.797247	-0.032	0.03	0.2749	0.769597	0.0743725	4.27926e-25	-0.0415802	0.039188	0.28867	0.855391	9
Ovary	ENSG00000132906.13	1	CASP9	15835178	rs4646029	1	15837938	A	G	0.667411	0.029	0.027	0.2889	0.347169	0.0508881	8.96565e-12	0.0835328	0.0787299	0.288688	0.715656	13
Hypothalamus	ENSG00000013306.11	17	SLC25A39	42399615	rs4042962	17	42418967	A	G	0.920387	0.041	0.038	0.2851	-0.373537	0.0642144	5.99017e-09	-0.109762	0.103465	0.288757	0.873155	13
Pituitary	ENSG00000196584.2	7	XRCC2	152357557	rs3218384	7	152373252	G	C	0.158033	-0.046	0.043	0.2928	0.983496	0.128938	2.39078e-14	-0.0467719	0.0441495	0.289418	0.0518672	17
Pituitary	ENSG00000101460.8	20	MAP1LC3A	33141403	rs6059956	20	33220070	C	T	0.411875	-0.029	0.027	0.2843	0.353986	0.0553389	1.58774e-10	-0.0819241	0.077342	0.289488	0.988136	20
Pituitary	ENSG00000235111.1	22	RP1-29C18.8	50007834	rs1107514	22	50042383	C	T	0.491181	-0.028	0.026	0.2914	-0.618832	0.106328	5.88351e-09	0.0452465	0.0427278	0.289624	0.631505	17
Hypothalamus	ENSG00000235111.1	22	RP1-29C18.8	50007834	rs9616329	22	50026314	A	G	0.483196	-0.028	0.026	0.2835	-0.709108	0.122278	6.66548e-09	0.0394862	0.0372927	0.289681	0.757315	15
Pituitary	ENSG00000267838.1	19	AC008746.12	54950104	rs10402502	19	54956415	A	C	0.216237	-0.031	0.029	0.2965	-0.608955	0.0801681	3.05484e-14	0.0509069	0.0480918	0.289812	0.73068	17
Hypothalamus	ENSG00000225764.1	3	LEPREL1-AS1	189850694	rs488930	3	189875392	G	T	0.418223	0.028	0.026	0.284	-0.571432	0.0996856	9.90541e-09	-0.0489997	0.0462957	0.28987	0.800322	20
Ovary	ENSG00000172986.8	3	GXYLT2	72981650	rs56105146	3	73022804	A	G	0.627547	-0.028	0.026	0.2896	0.469092	0.0831653	1.6958e-08	-0.0596898	0.0564274	0.29014	0.385457	14
Pituitary	ENSG00000261064.1	15	RP11-1000B6.3	32854031	rs150358989	15	32904302	T	C	0.216392	0.044	0.041	0.2844	-0.642325	0.102923	4.35289e-10	-0.0685011	0.0647675	0.290216	0.723186	13
Pituitary	ENSG00000182919.10	11	C11orf54	93486522	rs6483265	11	93488092	G	T	0.648596	0.032	0.03	0.2962	-0.58066	0.0753464	1.29274e-14	-0.0551097	0.0521579	0.290697	0.932851	17
Hypothalamus	ENSG00000244515.1	3	KRT18P34	156881086	rs56263456	3	156906214	A	G	0.353249	-0.029	0.027	0.2698	-0.785953	0.136854	9.30217e-09	0.0368979	0.0349488	0.291074	0.669098	15
Pituitary	ENSG00000179921.10	2	GPBAR1	219126400	rs1877712	2	219168432	A	G	0.617404	0.029	0.027	0.2827	0.489217	0.0855128	1.05911e-08	0.0592784	0.0561545	0.291137	0.45188	20
Ovary	ENSG00000204929.7	2	AC074391.1	65987809	rs4671666	2	65693513	G	A	0.649569	0.033	0.031	0.2788	0.843796	0.103701	4.05845e-16	0.039109	0.0370518	0.291187	0.0494394	20
Pituitary	ENSG00000188321.9	19	ZNF559	9448143	rs28384491	19	9434872	T	C	0.0896577	-0.054	0.051	0.2891	-1.63072	0.135187	1.6628e-33	0.0331142	0.0313948	0.291531	0.451961	16
Pituitary	ENSG00000241015.2	19	TPM3P9	53946486	rs4239498	19	53943312	G	A	0.676103	0.032	0.03	0.2801	-0.954077	0.137675	4.21017e-12	-0.0335403	0.0318143	0.291768	0.167352	20
Pituitary	ENSG00000188629.7	19	ZNF177	9483494	rs28384491	19	9434872	T	C	0.0896577	-0.054	0.051	0.2891	-1.10433	0.0995132	1.29258e-28	0.0488984	0.0463916	0.291866	0.337347	16
Pituitary	ENSG00000234719.4	16	RP11-166B2.1	12045865	rs393329	16	12070422	C	T	0.103972	0.037	0.035	0.2911	-1.19044	0.0882325	1.74113e-41	-0.0310809	0.029491	0.291923	0.614499	20
Ovary	ENSG00000234719.4	16	RP11-166B2.1	12045865	rs393329	16	12070422	C	T	0.103972	0.037	0.035	0.2911	-1.15925	0.0907337	2.221e-37	-0.0319172	0.0302951	0.292092	0.653199	20
Pituitary	ENSG00000166796.7	11	LDHC	18453729	rs11605386	11	18433720	G	C	0.04	-0.054	0.051	0.2929	1.45632	0.139006	1.10558e-25	-0.0370798	0.0351982	0.292131	0.987854	16
Pituitary	ENSG00000149089.8	11	APIP	34906343	rs2915228	11	34901878	C	G	0.848958	-0.035	0.033	0.291	-0.808035	0.0914808	1.02051e-18	0.043315	0.0411332	0.292322	0.144833	13
Hypothalamus	ENSG00000234719.4	16	RP11-166B2.1	12045865	rs393329	16	12070422	C	T	0.103972	0.037	0.035	0.2911	-1.14606	0.103123	1.07799e-28	-0.0322845	0.0306773	0.292619	0.580594	20
Hypothalamus	ENSG00000205106.2	11	CTD-2210P24.4	45793446	rs11038665	11	45830198	G	A	0.383197	0.03	0.028	0.2826	-0.587125	0.105153	2.3565e-08	-0.0510964	0.0485601	0.292693	0.799817	20
Ovary	ENSG00000197562.5	16	RAB40C	659314	rs35915772	16	679274	A	G	0.594966	0.031	0.029	0.2899	0.638501	0.110458	7.44944e-09	0.0485512	0.046189	0.293193	0.8739	15
Ovary	ENSG00000188321.9	19	ZNF559	9448143	rs28384491	19	9434872	T	C	0.0896577	-0.054	0.051	0.2891	-1.19372	0.146195	3.20802e-16	0.0452367	0.0430813	0.293703	0.640135	5
Hypothalamus	ENSG00000175322.7	18	ZNF519	14094972	rs9958799	18	14132402	C	G	0.0919938	0.062	0.058	0.2833	0.680328	0.12279	3.01491e-08	0.0911325	0.0868252	0.293898	0.431854	6
Ovary	ENSG00000166796.7	11	LDHC	18453729	rs11605386	11	18433720	G	C	0.04	-0.054	0.051	0.2929	1.43797	0.187391	1.67172e-14	-0.0375529	0.0358027	0.294231	0.997785	12
Pituitary	ENSG00000182612.6	17	TSPAN10	79609988	rs7406516	17	79615309	A	G	0.797247	-0.032	0.03	0.2724	0.413693	0.0719575	8.9702e-09	-0.077352	0.0737551	0.294285	0.895883	6
Hypothalamus	ENSG00000129347.15	19	KRI1	10670404	rs1465701	19	10678842	C	T	0.34561	0.032	0.03	0.2962	0.488086	0.0874604	2.39616e-08	0.0655622	0.0625773	0.294777	0.387146	20
Hypothalamus	ENSG00000188321.9	19	ZNF559	9448143	rs28384491	19	9434872	T	C	0.0896577	-0.054	0.051	0.2891	-1.1512	0.159204	4.7957e-13	0.0469076	0.044774	0.294799	0.332791	12
Pituitary	ENSG00000267454.1	19	ZNF582-AS1	56907783	rs7258010	19	56905912	A	G	0.830964	-0.039	0.037	0.2942	-0.651813	0.0733264	6.1548e-19	0.0598331	0.0571624	0.295228	0.564622	19
Hypothalamus	ENSG00000014824.9	4	SLC30A9	42042481	rs2880666	4	42120509	G	A	0.0500382	-0.052	0.049	0.2882	0.325531	0.0523683	5.09373e-10	-0.159739	0.152701	0.29552	0.757132	20
Pituitary	ENSG00000270614.1	19	CTC-325H20.7	9459080	rs28384491	19	9434872	T	C	0.0896577	-0.054	0.051	0.2891	-0.985118	0.15387	1.53078e-10	0.0548158	0.0524737	0.296192	0.35801	18
Pituitary	ENSG00000006611.11	11	USH1C	17540702	rs12270598	11	17563936	A	G	0.0269742	0.091	0.086	0.2906	0.772676	0.122205	2.56923e-10	0.117773	0.112849	0.296658	0.0416089	18
Ovary	ENSG00000250064.1	4	RP11-123O22.1	28519484	rs3907987	4	28440972	C	T	0.198178	0.036	0.034	0.2831	0.558683	0.0913973	9.79666e-10	0.0644373	0.0617637	0.296815	0.754494	18
Pituitary	ENSG00000224497.1	20	RPL36P4	34132333	rs12481365	20	34131396	T	C	0.140997	0.044	0.042	0.2948	1.29251	0.12022	5.8469e-27	0.0340423	0.0326488	0.297096	0.816886	20
Pituitary	ENSG00000155530.2	7	LRGUK	133880697	rs62462533	7	133770621	A	G	0.208041	0.037	0.035	0.2928	-0.749326	0.118594	2.64236e-10	-0.0493777	0.0473579	0.29711	0.547015	15
Pituitary	ENSG00000197417.7	17	SHPK	3525586	rs224509	17	3525275	C	A	0.945141	-0.055	0.052	0.2906	-0.60632	0.0979405	5.98984e-10	0.0907112	0.087006	0.29714	0.547824	6
Hypothalamus	ENSG00000120647.5	12	CCDC77	525216	rs7133796	12	502025	A	C	0.826347	-0.038	0.036	0.2973	0.76579	0.11938	1.41101e-10	-0.049622	0.0476425	0.297621	0.401463	20
Ovary	ENSG00000187688.10	17	TRPV2	16330596	rs3813769	17	16318932	C	T	0.217446	-0.039	0.037	0.2852	-0.463118	0.0685084	1.37977e-11	0.0842118	0.0808586	0.297658	0.610013	19
Pituitary	ENSG00000232022.2	1	RP5-1109J22.1	46904497	rs11590411	1	46804254	G	T	0.821233	0.035	0.033	0.2857	-0.393303	0.0719021	4.50086e-08	-0.0889899	0.0854674	0.297776	0.315105	12
Pituitary	ENSG00000197321.10	10	SVIL	29885988	rs61846871	10	30018678	A	G	0.160924	0.036	0.034	0.2976	-0.371577	0.0652824	1.25679e-08	-0.0968844	0.0930717	0.297892	0.0622728	16
Hypothalamus	ENSG00000187688.10	17	TRPV2	16330596	rs3813769	17	16318932	C	T	0.217446	-0.039	0.037	0.2852	-0.450971	0.0688771	5.85199e-11	0.0864801	0.0831016	0.298036	0.449094	20
Ovary	ENSG00000224497.1	20	RPL36P4	34132333	rs7261820	20	34160840	A	G	0.142085	0.045	0.043	0.2958	1.36161	0.139703	1.90984e-22	0.0330491	0.0317618	0.298093	0.872277	20
Pituitary	ENSG00000183604.10	16	RP11-347C12.2	30290462	rs8048666	16	30331730	C	G	0.0729647	-0.043	0.041	0.2957	0.764312	0.0966251	2.57222e-15	-0.0562597	0.0541125	0.298488	0.966886	19
Ovary	ENSG00000188629.7	19	ZNF177	9483494	rs28384491	19	9434872	T	C	0.0896577	-0.054	0.051	0.2891	-0.559701	0.102319	4.49649e-08	0.0964801	0.0928114	0.298559	NA	NA
Ovary	ENSG00000231711.2	22	LINC00899	46438811	rs8136517	22	46439433	C	T	0.119925	0.057	0.054	0.2836	-0.839716	0.141359	2.84489e-09	-0.0678801	0.0653148	0.298677	0.119342	6
Pituitary	ENSG00000214659.4	11	KRT8P26	65495047	rs67995174	11	65547889	G	C	0.0281109	0.059	0.056	0.2956	-0.803675	0.127631	3.03759e-10	-0.0734128	0.0706485	0.298746	0.835342	18
Ovary	ENSG00000135324.5	6	MRAP2	84772037	rs76418814	6	84756721	C	T	0.118956	0.043	0.041	0.3005	1.11198	0.148569	7.17651e-14	0.0386698	0.0372314	0.298975	0.870043	20
Pituitary	ENSG00000006282.15	17	SPATA20	48628440	rs9890200	17	48624523	C	A	0.0643713	0.049	0.047	0.2886	-0.885248	0.0765635	6.39896e-31	-0.0553517	0.0533079	0.299111	0.673577	20
Pituitary	ENSG00000163239.8	1	TDRD10	154497659	rs6675472	1	154445503	C	T	0.841435	-0.037	0.035	0.2806	0.379568	0.0690839	3.92255e-08	-0.0974792	0.0939014	0.299223	0.671064	8
Hypothalamus	ENSG00000224497.1	20	RPL36P4	34132333	rs7261820	20	34160840	A	G	0.142085	0.045	0.043	0.2958	1.16987	0.144567	5.85889e-16	0.0384658	0.0370623	0.299331	0.794971	20
Ovary	ENSG00000214659.4	11	KRT8P26	65495047	rs67995174	11	65547889	G	C	0.0281109	0.059	0.056	0.2956	-0.721005	0.125423	8.9984e-09	-0.0818302	0.078963	0.300057	0.759116	9
Pituitary	ENSG00000164308.12	5	ERAP2	96233531	rs2910686	5	96252589	C	T	0.397245	0.027	0.026	0.2932	1.05593	0.0730466	2.31215e-47	0.0255699	0.0246863	0.300299	0.416841	20
Pituitary	ENSG00000105143.8	19	SLC1A6	15091150	rs11668879	19	15079104	A	G	0.106027	-0.064	0.061	0.2958	0.785816	0.121382	9.55039e-11	-0.081444	0.0786391	0.300357	0.946349	17
Ovary	ENSG00000164308.12	5	ERAP2	96233531	rs2910686	5	96252589	C	T	0.397245	0.027	0.026	0.2932	1.1233	0.0798736	6.36807e-45	0.0240363	0.0232091	0.300369	0.438712	20
Pituitary	ENSG00000149292.12	11	TTC12	113219758	rs2236709	11	113186776	A	G	0.510441	-0.027	0.026	0.2945	-1.17677	0.0866412	5.11379e-42	0.0229442	0.0221589	0.300464	0.182014	20
Pituitary	ENSG00000135241.12	7	PNPLA8	108139735	rs6945432	7	108175455	A	G	0.0149701	-0.108	0.103	0.2931	1.03003	0.157904	6.88445e-11	-0.104851	0.101281	0.30055	0.546304	6
Hypothalamus	ENSG00000006282.15	17	SPATA20	48628440	rs9890200	17	48624523	C	A	0.0643713	0.049	0.047	0.2886	-0.755673	0.0873805	5.2374e-18	-0.0648429	0.0626465	0.300641	0.608707	20
Pituitary	ENSG00000162006.5	16	MSLNL	826399	rs8057561	16	795343	G	A	0.940424	0.041	0.039	0.2996	-0.711992	0.121327	4.4005e-09	-0.0575849	0.0556479	0.300758	0.446697	3
Hypothalamus	ENSG00000164308.12	5	ERAP2	96233531	rs2927608	5	96252432	A	G	0.397245	0.027	0.026	0.2934	1.15787	0.0994162	2.38528e-31	0.0233187	0.0225441	0.300969	0.573117	20
Ovary	ENSG00000006282.15	17	SPATA20	48628440	rs9890200	17	48624523	C	A	0.0643713	0.049	0.047	0.2886	-0.498631	0.0619951	8.76155e-16	-0.0982691	0.0950466	0.301181	0.937293	18
Ovary	ENSG00000104980.3	19	TIMM44	8000227	rs34494166	19	7994996	A	G	0.036194	0.069	0.066	0.2995	1.02328	0.149692	8.14907e-12	0.0674302	0.0652484	0.301399	0.321663	8
Pituitary	ENSG00000147813.11	8	NAPRT1	144658874	rs10090650	8	144683975	G	A	0.510045	0.028	0.027	0.2885	1.03658	0.0887732	1.67632e-31	0.0270119	0.0261497	0.301617	0.439987	20
Hypothalamus	ENSG00000189157.9	4	FAM47E	77170063	rs768981	4	77194473	A	G	0.394993	-0.027	0.026	0.3001	-0.757452	0.0883086	9.71021e-18	0.0356458	0.0345763	0.302572	0.298232	20
Pituitary	ENSG00000261374.1	15	RP11-64K12.10	40667395	rs12913300	15	40655444	T	C	0.134055	-0.044	0.042	0.2951	0.65703	0.114096	8.48232e-09	-0.066968	0.0649732	0.302681	0.650741	7
Pituitary	ENSG00000204866.4	19	IGFL2	46655459	rs6509255	19	46650030	T	C	0.364211	-0.027	0.026	0.3059	-0.720048	0.0858666	5.04431e-17	0.0374975	0.0363845	0.302733	0.929154	20
Hypothalamus	ENSG00000122025.10	13	FLT3	28626070	rs12427992	13	28598825	C	T	0.12594	0.044	0.042	0.2847	0.740916	0.132891	2.46996e-08	0.0593859	0.0576786	0.303198	0.208695	15
Pituitary	ENSG00000158815.6	8	FGF17	21903114	rs13253213	8	21896972	T	G	0.60126	0.027	0.026	0.3011	0.363378	0.0462775	4.08943e-15	0.0743028	0.0721739	0.303246	0.712029	10
Pituitary	ENSG00000151806.9	4	GUF1	44691758	rs17654223	4	44743568	G	A	0.379985	-0.028	0.027	0.2985	0.831251	0.105757	3.84055e-15	-0.0336842	0.0327627	0.30389	0.308978	20
Pituitary	ENSG00000268535.1	19	RP11-420K14.3	21892658	rs56168029	19	21942877	A	G	0.663849	0.029	0.028	0.2951	-0.75641	0.0894711	2.80909e-17	-0.038339	0.0372937	0.303936	0.482694	20
Pituitary	ENSG00000228078.1	6	HLA-U	29901970	rs2844806	6	29933439	T	C	0.524182	0.027	0.026	0.3048	0.875227	0.121205	5.15954e-13	0.0308491	0.0300122	0.304003	0.175155	20
Pituitary	ENSG00000104899.4	19	AMH	2250690	rs4807216	19	2248683	T	C	0.638063	0.028	0.027	0.3017	0.961349	0.124055	9.23495e-15	0.0291257	0.0283359	0.304009	0.593999	9
Pituitary	ENSG00000172428.6	2	MYEOV2	241071102	rs12618815	2	241072263	T	C	0.448688	0.027	0.026	0.2972	0.544962	0.0812635	1.99886e-11	0.0495447	0.0482784	0.304783	0.497027	7
Hypothalamus	ENSG00000196922.6	8	ZNF252P	146212449	rs6981609	8	146222424	T	C	0.31451	-0.028	0.027	0.3069	1.12688	0.159911	1.82947e-12	-0.0248474	0.024218	0.304898	0.480563	9
Pituitary	ENSG00000233820.2	9	RP11-535M15.2	99488961	rs141542925	9	99478181	T	C	0.20528	-0.032	0.031	0.2987	-0.872598	0.0966224	1.70099e-19	0.0366721	0.0357574	0.30509	0.974885	8
Pituitary	ENSG00000271789.1	6	RP5-1112D6.7	111619021	rs1676863	6	111641590	T	C	0.419719	-0.029	0.028	0.2986	-0.572879	0.0814543	2.01946e-12	0.0506215	0.0494031	0.305522	0.415972	20
Pituitary	ENSG00000055732.8	1	MCOLN3	85498973	rs6674050	1	85516174	C	T	0.220531	0.035	0.034	0.3042	-0.647274	0.0661656	1.33681e-22	-0.0540729	0.052818	0.305949	0.480668	20
Pituitary	ENSG00000267702.1	18	RP11-53B2.2	13488568	rs7240182	18	13489403	T	C	0.339127	-0.03	0.029	0.294	-0.589866	0.0852351	4.50175e-12	0.050859	0.04971	0.306253	0.346828	20
Pituitary	ENSG00000169733.7	17	RFNG	80007694	rs9893491	17	80008018	G	A	0.316517	-0.028	0.027	0.3131	-0.288978	0.0463797	4.64371e-10	0.0968932	0.094718	0.306325	0.741851	7
Pituitary	ENSG00000151917.13	6	BEND6	56855956	rs1562908	6	56857665	C	A	0.756908	-0.036	0.035	0.3095	0.778353	0.079405	1.10035e-22	-0.0462515	0.0452136	0.306329	0.818949	20
Ovary	ENSG00000166928.6	11	MS4A14	60174468	rs6591578	11	60158649	A	G	0.691578	-0.029	0.028	0.2949	0.641174	0.10052	1.78768e-10	-0.0452295	0.0442418	0.306627	0.955186	20
Pituitary	ENSG00000093072.11	22	CECR1	17681536	rs17807317	22	17680519	C	A	0.0978423	-0.041	0.04	0.3095	1.19318	0.0844638	2.60689e-45	-0.034362	0.033612	0.306633	0.840361	15
Ovary	ENSG00000149292.12	11	TTC12	113219758	rs2236709	11	113186776	A	G	0.510441	-0.027	0.026	0.2945	-0.64106	0.110683	6.96074e-09	0.0421177	0.0412046	0.306704	0.204289	15
Ovary	ENSG00000198483.8	1	ANKRD35	145558878	rs11579366	1	145562293	C	G	0.304315	-0.032	0.031	0.3008	-0.573735	0.0793723	4.88713e-13	0.0557749	0.0545801	0.306833	0.0935863	15
Pituitary	ENSG00000181827.10	15	RFX7	56457480	rs2682045	15	56487959	G	C	0.519742	0.027	0.026	0.2953	-0.336252	0.0595271	1.61642e-08	-0.0802969	0.0786187	0.307091	0.638131	20
Hypothalamus	ENSG00000272823.1	1	RP11-295M18.6	221002285	rs1389750	1	221040171	G	T	0.664231	0.029	0.028	0.3061	0.652934	0.107619	1.30232e-09	0.0444149	0.0435037	0.307281	0.821984	15
Ovary	ENSG00000227533.1	1	SLC2A1-AS1	43436874	rs61296119	1	43414046	C	T	0.256135	0.03	0.029	0.2964	0.680024	0.108098	3.15766e-10	0.0441161	0.0432183	0.307362	0.868662	9
Pituitary	ENSG00000106541.7	7	AGR2	16852246	rs7809532	7	16875057	G	A	0.71652	-0.029	0.028	0.3031	0.372929	0.0620427	1.84565e-09	-0.0777628	0.0761877	0.307409	0.991176	20
Hypothalamus	ENSG00000036448.5	8	MYOM2	2053315	rs4483186	8	2077542	A	T	0.786151	0.032	0.031	0.3007	-0.873134	0.128178	9.63121e-12	-0.0366496	0.0359096	0.307441	0.817189	20
Pituitary	ENSG00000149418.6	11	ST14	130054864	rs28365809	11	130029661	C	T	0.40736	0.031	0.03	0.3109	-0.590586	0.0906159	7.15057e-11	-0.0524902	0.0514315	0.307451	0.312349	20
Hypothalamus	ENSG00000104899.4	19	AMH	2250690	rs4807216	19	2248683	T	C	0.638063	0.028	0.027	0.3017	0.792359	0.139659	1.39888e-08	0.0353375	0.03464	0.307664	0.868915	5
Ovary	ENSG00000272823.1	1	RP11-295M18.6	221002285	rs1389750	1	221040171	G	T	0.664231	0.029	0.028	0.3061	0.637746	0.108022	3.55084e-09	0.0454727	0.0445751	0.307664	0.847006	17
Pituitary	ENSG00000108439.5	17	PNPO	46022263	rs2002136	17	46022889	T	C	0.533639	-0.028	0.027	0.2897	-0.34117	0.0602042	1.45423e-08	0.0820705	0.0804537	0.307683	0.986209	20
Pituitary	ENSG00000120910.10	8	PPP3CC	22348344	rs2469747	8	22355313	A	G	0.585703	-0.028	0.027	0.3035	-0.419373	0.0740696	1.49726e-08	0.0667663	0.0654529	0.307696	0.759127	20
Ovary	ENSG00000238078.1	1	RP11-295M18.2	221004184	rs1389750	1	221040171	G	T	0.664231	0.029	0.028	0.3061	0.679737	0.115788	4.34348e-09	0.0426636	0.0418286	0.307746	0.93269	11
Hypothalamus	ENSG00000197062.7	6	RP5-874C20.3	28240381	rs34924864	6	28332006	G	T	0.247952	-0.029	0.028	0.3	-0.55152	0.0962428	1.0013e-08	0.052582	0.0515913	0.308107	0.0100865	20
Ovary	ENSG00000125337.12	6	KIF25	168422770	rs6912966	6	168443588	C	T	0.982694	0.065	0.063	0.304	-0.696672	0.107209	8.12487e-11	-0.0933007	0.0915626	0.308211	NA	NA
Ovary	ENSG00000263214.1	16	ZNF205-AS1	3163030	rs224238	16	3181592	G	A	0.690015	-0.029	0.028	0.2938	0.73946	0.131092	1.69298e-08	-0.0392178	0.0384985	0.308353	0.333205	15
Ovary	ENSG00000267470.1	19	ZNF571-AS1	38059342	rs8110011	19	37745813	T	G	0.238095	0.029	0.028	0.3027	0.675218	0.120021	1.84592e-08	0.0429491	0.042165	0.308394	0.307711	10
Ovary	ENSG00000013583.4	12	HEBP1	13140458	rs12820303	12	13169377	C	G	0.187031	-0.032	0.031	0.3033	-0.473399	0.0768211	7.1669e-10	0.0675963	0.0663962	0.308643	0.341518	20
Hypothalamus	ENSG00000093072.11	22	CECR1	17681536	rs17807317	22	17680519	C	A	0.0978423	-0.041	0.04	0.3095	0.960115	0.115008	6.92926e-17	-0.0427032	0.0419745	0.308982	0.881492	14
Ovary	ENSG00000099290.11	10	FAM21A	51860458	rs7081554	10	51801386	G	A	0.0310583	0.079	0.077	0.3058	-0.98722	0.132904	1.10172e-13	-0.0800227	0.0787373	0.309474	0.95426	5
Ovary	ENSG00000160439.11	19	RDH13	55566567	rs145383121	19	55541948	G	T	0.135268	-0.036	0.035	0.3076	-1.06136	0.160742	4.03288e-11	0.0339187	0.0333743	0.30948	0.986649	20
Ovary	ENSG00000100714.11	14	MTHFD1	64890735	rs12100642	14	64850435	G	A	0.244767	-0.033	0.032	0.2933	-0.415428	0.070193	3.25149e-09	0.0794361	0.0781896	0.309657	0.785616	20
Pituitary	ENSG00000144895.7	3	EIF2A	150286085	rs2868946	3	150306490	C	T	0.905506	-0.047	0.046	0.3083	0.810453	0.0849692	1.45329e-21	-0.0579923	0.0570831	0.309664	0.193969	5
Pituitary	ENSG00000181016.5	7	LSMEM1	112126095	rs3183621	7	112116241	G	A	0.183658	-0.035	0.034	0.3065	0.341064	0.0549485	5.40122e-10	-0.10262	0.10105	0.309848	0.964384	3
Pituitary	ENSG00000196381.6	19	ZNF781	38164163	rs7259272	19	38183115	C	T	0.115872	-0.042	0.041	0.3112	-0.616929	0.0816461	4.15223e-14	0.0680791	0.0670662	0.310056	0.17291	20
Ovary	ENSG00000151917.13	6	BEND6	56855956	rs9357934	6	56841399	A	G	0.758296	-0.037	0.036	0.3012	0.513043	0.0808045	2.1645e-10	-0.0721187	0.071083	0.31031	0.924917	18
Hypothalamus	ENSG00000100461.13	14	RBM23	23379123	rs1043207	14	23369994	A	G	0.00159109	0.033	0.032	0.305	-0.479985	0.084903	1.57368e-08	-0.0687521	0.0677689	0.31034	NA	NA
Pituitary	ENSG00000267769.1	19	CTB-50L17.9	4455004	rs56411083	19	4410646	A	G	0.0219494	0.104	0.102	0.3059	-0.840284	0.0839761	1.43113e-23	-0.123768	0.122016	0.310413	0.495879	9
Hypothalamus	ENSG00000163961.4	3	RNF168	196213146	rs60280349	3	196201942	A	G	0.010582	0.138	0.134	0.3036	-0.844424	0.146446	8.11182e-09	-0.163425	0.161199	0.310675	0.873151	4
Hypothalamus	ENSG00000144895.7	3	EIF2A	150286085	rs2090916	3	150307263	G	A	0.905506	-0.047	0.046	0.308	0.685914	0.0858949	1.39953e-15	-0.0685217	0.0676105	0.310832	0.237084	4
Pituitary	ENSG00000167720.8	17	SRR	2217810	rs17761723	17	2107090	T	C	0.0722433	0.044	0.043	0.3061	-0.614453	0.0845158	3.58755e-13	-0.0716084	0.0706707	0.310932	0.0942542	20
Hypothalamus	ENSG00000204351.7	6	SKIV2L	31932210	rs389512	6	31947594	C	G	0.12314	0.034	0.033	0.302	0.645527	0.117094	3.53023e-08	0.0526701	0.0520061	0.311171	0.00678539	11
Ovary	ENSG00000144895.7	3	EIF2A	150286085	rs2868946	3	150306490	C	T	0.905506	-0.047	0.046	0.3083	0.663262	0.0869725	2.41938e-14	-0.0708619	0.0699739	0.311208	0.577801	4
Pituitary	ENSG00000090316.11	4	MAEA	1308782	rs11721461	4	1324515	T	C	0.0445884	0.048	0.047	0.3143	0.522576	0.0682161	1.8507e-14	0.0918527	0.0907348	0.311385	0.598926	20
Pituitary	ENSG00000104980.3	19	TIMM44	8000227	rs12979921	19	8013679	G	A	0.0364114	0.061	0.06	0.3102	0.860097	0.0974935	1.12334e-18	0.0709222	0.0702213	0.312504	0.341992	11
Ovary	ENSG00000138152.7	10	BTBD16	124064249	rs911786	10	124017583	G	C	0.927558	-0.086	0.084	0.3082	0.715981	0.11772	1.18634e-09	-0.120115	0.118972	0.312684	0.513617	15
Pituitary	ENSG00000138152.7	10	BTBD16	124064249	rs4751886	10	124020396	C	T	0.927558	-0.085	0.084	0.3108	0.942195	0.0930473	4.23717e-24	-0.0902149	0.0895976	0.313988	0.525639	19
Ovary	ENSG00000198542.9	13	ITGBL1	102240211	rs9513882	13	101972393	T	C	0.0260458	-0.048	0.047	0.3033	-0.626146	0.1124	2.53714e-08	0.0766594	0.0763134	0.315121	0.596958	13
Ovary	ENSG00000102452.11	13	NALCN	101887486	rs9513882	13	101972393	T	C	0.0260458	-0.048	0.047	0.3033	-0.5287	0.0953073	2.90085e-08	0.0907887	0.0903913	0.315187	0.553982	13
Ovary	ENSG00000269696.1	19	AC007228.11	57067857	rs12981980	19	57050648	A	G	0.0549327	-0.065	0.064	0.3095	0.492007	0.0767997	1.4903e-10	-0.132112	0.131704	0.315814	0.347313	17
Pituitary	ENSG00000119537.11	18	KDSR	61014759	rs3810030	18	60943008	T	C	0.0486792	-0.062	0.061	0.3096	-2.6041	0.4364	2.41307e-09	0.0238086	0.023762	0.316362	NA	NA
Hypothalamus	ENSG00000267769.1	19	CTB-50L17.9	4455004	rs56227586	19	4418515	A	C	0.0219494	0.101	0.1	0.3135	-0.921945	0.149377	6.74645e-10	-0.109551	0.109909	0.31889	0.434192	9
Pituitary	ENSG00000163576.13	3	EFHB	19954740	rs1133328	3	19987539	T	G	0.204985	-0.035	0.035	0.3082	1.02607	0.0916298	4.1704e-29	-0.0341107	0.0342465	0.319232	0.700724	19
Pituitary	ENSG00000273290.1	17	CTC-297N7.8	10577557	rs56363722	17	10576357	G	T	0.574443	0.028	0.028	0.3074	0.644589	0.0663094	2.45527e-22	0.0434385	0.0436678	0.319858	0.047883	17
Hypothalamus	ENSG00000233930.3	11	KRTAP5-AS1	1606498	rs10768561	11	1620367	A	G	0.387055	-0.026	0.026	0.3276	-0.753691	0.0776445	2.81657e-22	0.0344969	0.0346795	0.319865	0.678999	20
Hypothalamus	ENSG00000137804.8	15	NUSAP1	41649070	rs13313520	15	41629127	G	T	0.0182292	-0.111	0.11	0.3132	0.717879	0.123849	6.776e-09	-0.154622	0.155534	0.320155	0.54146	15
Ovary	ENSG00000255374.1	12	TAS2R43	11244399	rs34327967	12	11299359	T	C	0.218378	0.031	0.031	0.3203	-0.826066	0.0900717	4.67778e-20	-0.0375273	0.0377497	0.32017	0.420725	8
Pituitary	ENSG00000249506.3	4	ZEB2P1	16380627	rs1501139	4	16410294	C	A	0.219059	-0.029	0.029	0.324	1.15818	0.127311	9.26238e-20	-0.0250393	0.0251901	0.320217	0.282809	20
Pituitary	ENSG00000270179.1	11	RP11-159N11.4	113239569	rs7118188	11	113178597	T	C	0.506839	-0.027	0.027	0.3103	-0.830283	0.091406	1.05176e-19	0.032519	0.0327155	0.320225	0.167942	20
Pituitary	ENSG00000182670.9	21	TTC3	38510469	rs2298684	21	38445095	A	G	0.413043	-0.026	0.026	0.3197	0.346799	0.0384325	1.82041e-19	-0.0749714	0.0754304	0.320264	0.549984	20
Pituitary	ENSG00000172687.9	19	ZNF738	21551918	rs2928208	19	21540478	C	T	0.630305	0.027	0.027	0.315	0.809287	0.0907273	4.66324e-19	0.0333627	0.0335717	0.320333	0.585368	20
Pituitary	ENSG00000204149.5	10	AGAP6	51759168	rs11594575	10	51022359	G	A	0.0593284	0.045	0.045	0.3125	-0.528729	0.0594681	6.05822e-19	-0.0851098	0.0856464	0.320352	0.136816	18
Ovary	ENSG00000224810.1	1	RP11-538D16.2	182035100	rs115977378	1	182046950	T	C	0.0948349	0.038	0.038	0.313	1.50985	0.177586	1.86189e-17	0.0251681	0.0253416	0.320635	0.38384	10
Pituitary	ENSG00000198912.6	1	C1orf174	3811269	rs6701422	1	3808171	C	T	0.59291	0.029	0.029	0.3122	1.06361	0.125661	2.58024e-17	0.0272656	0.0274553	0.320665	0.977058	13
Hypothalamus	ENSG00000249506.3	4	ZEB2P1	16380627	rs7673302	4	16411757	A	G	0.21875	-0.029	0.029	0.3266	1.18402	0.140786	4.0986e-17	-0.0244928	0.0246654	0.320708	0.562465	18
Hypothalamus	ENSG00000229150.1	2	CRYGEP	208975096	rs6751131	2	208981066	A	G	0.153431	0.04	0.04	0.3197	0.978256	0.117223	7.10456e-17	0.0408891	0.0411816	0.32076	0.969255	20
Pituitary	ENSG00000257681.1	12	RP11-341G23.4	104151364	rs11111765	12	104172519	C	G	0.435335	-0.027	0.027	0.3175	0.819201	0.0990219	1.30714e-16	-0.0329589	0.0331989	0.32082	0.924899	20
Ovary	ENSG00000235231.3	22	AP000351.10	24373580	rs4822457	22	24263474	T	C	0.475917	-0.027	0.027	0.3073	0.788311	0.097864	7.93683e-16	-0.0342504	0.0345134	0.321011	0.299712	20
Hypothalamus	ENSG00000188629.7	19	ZNF177	9483494	rs62103915	19	9543029	C	T	0.0904018	-0.062	0.062	0.3115	-1.15655	0.143615	8.06895e-16	0.0536077	0.0540194	0.321013	0.550081	6
Ovary	ENSG00000213433.5	5	RP11-54C4.1	151145679	rs6579910	5	151222990	T	A	0.353795	0.031	0.031	0.3118	-0.721067	0.0906579	1.80998e-15	-0.0429918	0.0433303	0.321105	0.897447	20
Hypothalamus	ENSG00000183666.12	5	GUSBP1	21465711	rs12153163	5	21391093	G	A	0.162946	-0.036	0.036	0.3168	1.39413	0.178709	6.1357e-15	-0.0258226	0.0260338	0.321254	0.869107	10
Pituitary	ENSG00000233930.3	11	KRTAP5-AS1	1606498	rs1809668	11	1619907	A	G	0.386109	-0.026	0.026	0.3253	-0.596054	0.0772864	1.23595e-14	0.0436202	0.0439854	0.321345	0.789824	20
Pituitary	ENSG00000196922.6	8	ZNF252P	146212449	rs2294044	8	146231140	C	G	0.314981	-0.028	0.028	0.3117	0.631337	0.0822126	1.59931e-14	-0.0443503	0.0447248	0.321379	0.887519	17
Pituitary	ENSG00000204169.6	10	AGAP7	51475244	rs10822298	10	51595820	C	T	0.432982	0.028	0.028	0.3158	0.898926	0.119313	4.9139e-14	0.0311483	0.0314214	0.321536	0.698955	9
Pituitary	ENSG00000239510.2	14	RPL9P5	59031099	rs58082782	14	59026166	A	G	0.369922	0.028	0.028	0.3169	-0.818912	0.110249	1.10405e-13	-0.0341917	0.0345002	0.321657	0.667842	12
Pituitary	ENSG00000173811.6	3	CCDC13-AS1	42781163	rs10490794	3	42752872	C	A	0.450599	0.026	0.026	0.3287	0.583533	0.0795941	2.27836e-13	0.0445562	0.0449688	0.321771	0.443109	14
Hypothalamus	ENSG00000259577.1	15	RP11-430B1.2	52485151	rs4774612	15	52511465	T	C	0.0989583	-0.054	0.054	0.3195	-0.679667	0.0937413	4.1538e-13	0.0794507	0.0802028	0.32187	0.774361	20
Pituitary	ENSG00000174080.6	11	CTSF	66333623	rs1815739	11	66328095	C	T	0.580729	0.026	0.026	0.3267	0.431818	0.0606386	1.07008e-12	0.0602106	0.0608013	0.322035	0.223583	20
Pituitary	ENSG00000223797.1	3	ENTPD3-AS1	40425056	rs6801859	3	40493218	T	G	0.422188	0.026	0.026	0.3206	-0.485332	0.0684742	1.36256e-12	-0.0535716	0.0541021	0.32208	0.665843	20
Ovary	ENSG00000229150.1	2	CRYGEP	208975096	rs6751131	2	208981066	A	G	0.153431	0.04	0.04	0.3197	0.655618	0.0943109	3.60993e-12	0.0610111	0.0616392	0.322266	0.712212	20
Pituitary	ENSG00000120647.5	12	CCDC77	525216	rs4482086	12	508358	A	G	0.82517	-0.036	0.036	0.3223	0.650175	0.0935466	3.6457e-12	-0.0553697	0.0559399	0.322268	0.417256	20
Ovary	ENSG00000156170.8	8	NDUFAF6	96018339	rs10108430	8	95961794	T	C	0.730082	0.028	0.028	0.3288	0.450285	0.0654122	5.8275e-12	0.0621828	0.0628355	0.322364	0.830351	20
Pituitary	ENSG00000233942.1	7	AC004012.1	95102228	rs10278417	7	95123470	G	A	0.581595	0.026	0.026	0.3251	-0.6334	0.0926176	7.98167e-12	-0.0410483	0.0414848	0.322429	0.99471	16
Ovary	ENSG00000128789.16	18	PSMG2	12695401	rs3809916	18	12703067	G	A	0.291139	0.03	0.03	0.3232	-0.545124	0.0798824	8.84873e-12	-0.0550334	0.0556211	0.322451	0.916795	20
Pituitary	ENSG00000263753.2	18	LINC00667	5242552	rs12959438	18	5247985	A	G	0.0714823	-0.045	0.045	0.3137	0.618884	0.0914047	1.2806e-11	-0.0727115	0.0735003	0.322532	0.633505	11
Ovary	ENSG00000114544.11	3	SLC41A3	125772801	rs17523366	3	125803253	C	T	0.465857	0.026	0.026	0.316	0.703785	0.106148	3.35215e-11	0.0369431	0.0373609	0.322753	0.997848	16
Hypothalamus	ENSG00000204169.6	10	AGAP7	51475244	rs10822298	10	51595820	C	T	0.432982	0.028	0.028	0.3158	0.927277	0.140104	3.62858e-11	0.0301959	0.0305387	0.322772	0.66266	8
Pituitary	ENSG00000137804.8	15	NUSAP1	41649070	rs112448722	15	41617879	G	C	0.0182292	-0.11	0.11	0.3143	0.627257	0.0951049	4.24047e-11	-0.175367	0.177371	0.32281	0.628372	18
Pituitary	ENSG00000082258.8	2	CCNT2	135696358	rs3769024	2	135677268	A	G	0.467244	0.026	0.026	0.3218	0.348649	0.0541789	1.23353e-10	0.0745736	0.0754686	0.323084	0.219592	20
Pituitary	ENSG00000135698.5	16	MPHOSPH6	82192617	rs2967326	16	82188246	G	A	0.81774	0.036	0.036	0.3134	-0.628632	0.098135	1.49593e-10	-0.0572672	0.0579608	0.323136	0.816158	20
Ovary	ENSG00000232953.1	3	HSPA8P18	19983281	rs1133328	3	19987539	T	G	0.204985	-0.035	0.035	0.3082	0.719934	0.113044	1.9071e-10	-0.0486156	0.0492112	0.323204	0.607089	6
Hypothalamus	ENSG00000256885.1	11	AP001877.1	95557008	rs499076	11	95546341	G	A	0.25597	-0.028	0.028	0.3144	0.724376	0.114697	2.69194e-10	-0.038654	0.0391355	0.323302	0.362814	19
Pituitary	ENSG00000164118.8	4	CEP44	175230558	rs7678305	4	175236263	G	A	0.16306	-0.039	0.039	0.3184	-0.37334	0.0591423	2.74437e-10	0.104462	0.105765	0.323308	0.336429	12
Hypothalamus	ENSG00000227921.1	9	AL353791.1	40030518	rs6476771	9	39100338	T	C	0.56013	0.026	0.026	0.3343	0.841775	0.133831	3.1782e-10	0.0308871	0.031275	0.32335	0.809961	3
Hypothalamus	ENSG00000188997.3	11	KCTD21	77891076	rs28547	11	77872876	A	G	0.664378	0.029	0.029	0.3146	-0.577275	0.0921102	3.67546e-10	-0.050236	0.0508715	0.323394	0.949078	20
Pituitary	ENSG00000109771.11	4	LRP2BP	186301089	rs112017996	4	186310213	C	T	0.158687	0.067	0.067	0.3178	-0.617378	0.0997547	6.05626e-10	-0.108523	0.109931	0.323546	0.202503	7
Ovary	ENSG00000204149.5	10	AGAP6	51759168	rs11594575	10	51022359	G	A	0.0593284	0.045	0.045	0.3125	-0.380416	0.0624881	1.1446e-09	-0.118292	0.119877	0.323752	0.337315	10
Ovary	ENSG00000242110.3	5	AMACR	33997251	rs10472909	5	33994116	T	A	0.330684	-0.027	0.027	0.3284	0.350714	0.0592115	3.15987e-09	-0.0769858	0.0780753	0.324111	0.92815	19
Hypothalamus	ENSG00000160588.5	11	MPZL3	118110237	rs55768116	11	118108331	A	C	0.53062	-0.027	0.027	0.3179	0.705187	0.119596	3.71505e-09	-0.0382877	0.0388344	0.324172	0.815516	18
Hypothalamus	ENSG00000232022.2	1	RP5-1109J22.1	46904497	rs3766246	1	46865671	G	A	0.510164	-0.026	0.026	0.3167	-0.645673	0.11083	5.68454e-09	0.0402681	0.040857	0.324336	0.0907787	18
Hypothalamus	ENSG00000184492.5	2	FOXD4L1	114257694	rs1191646	2	114174684	C	G	0.542783	0.032	0.032	0.3179	-0.690872	0.118793	6.03563e-09	-0.0463183	0.046998	0.32436	0.902608	6
Pituitary	ENSG00000168116.9	6	KIAA1586	56915685	rs2100305	6	56901585	C	T	0.866512	-0.043	0.043	0.3114	0.392881	0.0677777	6.76676e-09	-0.109448	0.111065	0.324406	0.966917	14
Ovary	ENSG00000204169.6	10	AGAP7	51475244	rs10822298	10	51595820	C	T	0.432982	0.028	0.028	0.3158	0.786245	0.136318	8.03539e-09	0.0356123	0.0361436	0.324477	0.192396	4
Hypothalamus	ENSG00000255050.1	8	RP11-661A12.9	144657549	rs10093709	8	144684215	G	A	0.503035	0.027	0.027	0.3226	0.823063	0.143775	1.03641e-08	0.0328043	0.033301	0.324583	0.570264	15
Ovary	ENSG00000271889.1	2	RP11-493E12.1	61383904	rs3213944	2	61372298	G	C	0.355812	0.027	0.027	0.317	0.596548	0.104217	1.03996e-08	0.0452604	0.0459459	0.324584	0.0670533	20
Pituitary	ENSG00000183597.11	22	TANGO2	20028969	rs737985	22	20009078	T	C	0.419355	-0.027	0.027	0.3189	-0.398782	0.0702427	1.36918e-08	0.0677062	0.0687485	0.324703	0.969284	19
Ovary	ENSG00000244723.3	22	ASLP1	23993460	rs7286466	22	23997266	A	G	0.350335	0.028	0.028	0.3164	-0.487413	0.0859273	1.40823e-08	-0.0574462	0.058332	0.324716	0.670988	3
Pituitary	ENSG00000186184.11	13	POLR1D	28218225	rs35196993	13	28190953	T	C	0.0863738	-0.066	0.066	0.3149	0.550747	0.097202	1.46165e-08	-0.119837	0.121689	0.324732	0.129673	9
Pituitary	ENSG00000174370.5	11	C11orf45	128772695	rs2846698	11	128770474	G	A	0.727987	-0.032	0.032	0.3098	-0.296806	0.0523888	1.4664e-08	0.107815	0.109481	0.324734	0.305675	15
Ovary	ENSG00000106638.11	7	TBL2	72988191	rs145236068	7	73032615	T	C	0.0678964	0.068	0.068	0.3235	0.825918	0.146167	1.59974e-08	0.0823326	0.083612	0.324772	0.725713	6
Pituitary	ENSG00000256540.1	12	RP11-598F7.6	283793	rs3847946	12	276019	T	C	0.375	0.029	0.029	0.309	-0.53081	0.0945808	1.99724e-08	-0.0546335	0.055494	0.324873	0.021084	14
Pituitary	ENSG00000214135.4	3	AC024560.3	197329930	rs75643488	3	197409542	C	T	0.0316456	0.048	0.048	0.3242	0.84005	0.153711	4.62623e-08	0.0571395	0.0580881	0.325279	NA	NA
Pituitary	ENSG00000257885.1	12	RP11-474C8.4	48563036	rs12819124	12	48409054	A	C	0.119847	0.047	0.047	0.3181	-0.602974	0.110365	4.67013e-08	-0.077947	0.0792419	0.325283	0.832915	7
Hypothalamus	ENSG00000155085.11	6	AK9	109913239	rs4946967	6	109678572	T	C	0.460866	0.026	0.026	0.3272	-0.385502	0.0707026	4.9681e-08	-0.0674445	0.0685695	0.325315	0.932756	20
Pituitary	ENSG00000261367.1	16	RP11-455F5.4	30120429	rs8061772	16	30119525	A	C	0.980283	-0.124	0.125	0.32	-1.12454	0.148844	4.18291e-14	0.110267	0.112111	0.325333	NA	NA
Pituitary	ENSG00000273448.1	7	RP11-166O4.6	66798702	rs6963583	7	66804561	A	G	0.0782998	-0.045	0.046	0.3368	0.982285	0.0986249	2.28508e-23	-0.0458116	0.0470549	0.330267	0.582709	20
Pituitary	ENSG00000183476.8	15	SH2D7	78383548	rs12438507	15	78408134	G	C	0.0201643	-0.08	0.081	0.327	0.668798	0.115904	7.91441e-09	-0.119618	0.122874	0.330306	0.243154	6
Hypothalamus	ENSG00000119147.5	2	C2orf40	106687158	rs13014521	2	106687456	C	G	0.00420168	-0.146	0.149	0.3269	-0.882606	0.115015	1.66894e-14	0.165419	0.170189	0.331063	0.98732	5
Pituitary	ENSG00000103479.10	16	RBL2	53496420	rs1072911	16	53499725	C	T	0.21283	0.036	0.037	0.32	-0.667956	0.0577029	5.46711e-31	-0.0538958	0.0555882	0.332269	0.687749	20
Pituitary	ENSG00000128699.9	2	ORMDL1	190642073	rs6744787	2	190533189	T	C	0.850674	-0.038	0.039	0.3248	-0.67362	0.0801012	4.11373e-17	0.0564116	0.0582835	0.333102	0.062922	20
Pituitary	ENSG00000100330.11	22	MTMR3	30352999	rs12373962	22	30488136	T	C	0.137109	-0.048	0.049	0.3259	0.474302	0.0800476	3.11825e-09	-0.101201	0.104712	0.333808	0.952877	20
Ovary	ENSG00000103479.10	16	RBL2	53496420	rs7204496	16	53496598	A	G	0.210565	0.036	0.037	0.3213	-0.576248	0.0694999	1.11971e-16	-0.0624731	0.064649	0.333873	0.779576	20
Hypothalamus	ENSG00000134202.6	1	GSTM3	110280469	rs4970777	1	110283785	T	C	0.855487	0.033	0.034	0.3331	0.783888	0.0850267	2.9901e-20	0.0420979	0.0436132	0.334418	0.379141	7
Ovary	ENSG00000226180.2	16	AC010536.1	87728448	rs4417557	16	87792392	C	T	0.132068	0.039	0.04	0.3266	0.946569	0.139673	1.22676e-11	0.0412014	0.042693	0.334513	0.64467	20
Pituitary	ENSG00000231720.1	6	RP11-568A7.3	167652482	rs1854859	6	167672992	A	G	0.658669	0.031	0.032	0.3193	-0.855512	0.0828703	5.5172e-25	-0.0362356	0.0375688	0.334789	0.911352	20
Ovary	ENSG00000259715.1	15	CTD-3110H11.1	50652019	rs28408662	15	50640584	T	C	0.0560119	-0.069	0.071	0.3346	0.806408	0.103095	5.19872e-15	-0.0855646	0.0887217	0.334837	0.806446	11
Pituitary	ENSG00000233448.2	7	PMS2P9	76671177	rs4081657	7	76632215	C	G	0.0639905	-0.045	0.046	0.3281	-0.606646	0.106982	1.42364e-08	0.0741784	0.0769469	0.335036	0.859264	12
Pituitary	ENSG00000230658.1	7	KLHL7-AS1	23143084	rs10241208	7	23144914	C	G	0.147147	0.029	0.03	0.3361	1.00829	0.0781278	4.18298e-38	0.0287616	0.0298367	0.335063	0.637766	20
Pituitary	ENSG00000183914.10	17	DNAH2	7678867	rs57727356	17	7644501	A	C	0.238556	0.038	0.039	0.3243	0.603211	0.0926209	7.38175e-11	0.0629962	0.0653736	0.335229	0.450303	7
Hypothalamus	ENSG00000103479.10	16	RBL2	53496420	rs9931702	16	53526551	T	C	0.212984	0.036	0.037	0.3322	-0.419691	0.0603613	3.57653e-12	-0.0857774	0.0890191	0.335254	0.57612	20
Ovary	ENSG00000138111.10	10	TMEM180	104228975	rs11598184	10	104246303	A	G	0.332588	0.031	0.032	0.3288	-0.730688	0.0802942	9.02246e-20	-0.0424258	0.0440418	0.335394	0.774027	20
Hypothalamus	ENSG00000188820.8	6	FAM26F	116783733	rs117361304	6	116783619	G	T	0.0528771	0.041	0.042	0.3274	-1.01491	0.171444	3.22393e-09	-0.0403977	0.0419419	0.335456	0.429186	8
Hypothalamus	ENSG00000231720.1	6	RP11-568A7.3	167652482	rs1854859	6	167672992	A	G	0.658669	0.031	0.032	0.3193	-0.798972	0.0902353	8.41979e-19	-0.0387999	0.0402905	0.335546	0.961348	20
Pituitary	ENSG00000246174.3	11	KCTD21-AS1	77868593	rs2156785	11	77850824	T	C	0.375	-0.028	0.029	0.3335	-1.02256	0.077541	1.03766e-39	0.0273823	0.0284361	0.335578	0.976481	20
Pituitary	ENSG00000188820.8	6	FAM26F	116783733	rs117361304	6	116783619	G	T	0.0528771	0.041	0.042	0.3274	-0.77875	0.134715	7.43875e-09	-0.0526485	0.0546962	0.335767	0.651474	6
Pituitary	ENSG00000215237.5	9	RP11-54D18.2	15006518	rs10810312	9	15002620	C	G	0.340244	0.029	0.03	0.3212	0.953311	0.094231	4.65667e-24	0.0304203	0.0316126	0.335907	0.995868	20
Pituitary	ENSG00000228376.3	9	RP11-520B13.4	99841090	rs7869959	9	99983513	T	C	0.375655	-0.027	0.028	0.3281	1.03782	0.0880165	4.33339e-32	-0.0260161	0.0270697	0.336513	0.28058	20
Hypothalamus	ENSG00000225449.2	2	AC079776.7	130730414	rs10928946	2	130733087	A	G	0.660698	0.03	0.031	0.337	0.838934	0.10567	2.03521e-15	0.0357597	0.0372252	0.336737	0.772309	20
Ovary	ENSG00000246174.3	11	KCTD21-AS1	77868593	rs2156785	11	77850824	T	C	0.375	-0.028	0.029	0.3335	-0.807718	0.0852389	2.64405e-21	0.0346656	0.0360895	0.336782	0.872873	20
Pituitary	ENSG00000059122.12	16	FLYWCH1	2981573	rs9928222	16	2986323	C	T	0.545759	0.026	0.027	0.3382	0.873429	0.070285	1.86574e-35	0.0297677	0.0310053	0.337012	0.371641	20
Hypothalamus	ENSG00000182557.3	17	SPNS3	4364243	rs9907774	17	4335704	C	G	0.126966	0.037	0.038	0.3318	-0.464103	0.0811073	1.05223e-08	-0.0797237	0.0830553	0.337112	0.942294	3
Pituitary	ENSG00000215039.2	12	CD27-AS1	6554193	rs111922468	12	6556078	T	C	0.0471771	0.086	0.089	0.3354	0.692211	0.0849506	3.68785e-16	0.12424	0.129474	0.337272	0.925812	4
Ovary	ENSG00000059122.12	16	FLYWCH1	2981573	rs9928222	16	2986323	C	T	0.545759	0.026	0.027	0.3382	0.975497	0.0872846	5.3416e-29	0.0266531	0.0277808	0.337353	0.334322	20
Hypothalamus	ENSG00000244119.1	3	PDCL3P4	101431675	rs72944107	3	101197190	T	C	0.143605	-0.031	0.032	0.325	0.572623	0.0827676	4.56618e-12	-0.0541368	0.0564284	0.337362	0.605598	20
Hypothalamus	ENSG00000059122.12	16	FLYWCH1	2981573	rs9928222	16	2986323	C	T	0.545759	0.026	0.027	0.3382	0.817986	0.0737532	1.38949e-28	0.0317854	0.0331321	0.337381	0.602634	20
Pituitary	ENSG00000138376.6	2	BARD1	215632399	rs17489363	2	215674341	G	A	0.803922	0.029	0.03	0.336	0.635196	0.0824605	1.32872e-14	0.0456552	0.0476	0.337486	0.059549	20
Pituitary	ENSG00000183666.12	5	GUSBP1	21465711	rs34088477	5	21402153	C	A	0.1614	-0.035	0.036	0.3403	0.964849	0.165715	5.80263e-09	-0.0362751	0.0378281	0.337586	0.890026	5
Ovary	ENSG00000267838.1	19	AC008746.12	54950104	rs3745420	19	54946784	G	A	0.225077	-0.028	0.029	0.3217	-0.472519	0.0588936	1.02971e-15	0.0592569	0.061816	0.33776	0.766594	13
Ovary	ENSG00000138376.6	2	BARD1	215632399	rs34358404	2	215659454	T	C	0.148056	0.034	0.035	0.3339	-0.517393	0.0879542	4.04045e-09	-0.0657141	0.068563	0.337837	0.0364401	19
Pituitary	ENSG00000188234.9	10	AGAP4	46335182	rs2279435	10	45923528	A	C	0.776213	-0.03	0.031	0.342	0.837769	0.121852	6.18555e-12	-0.0358094	0.0373678	0.337914	0.378817	20
Hypothalamus	ENSG00000147813.11	8	NAPRT1	144658874	rs10094377	8	144684150	C	T	0.503788	0.026	0.027	0.3238	1.10401	0.118745	1.44019e-20	0.0235505	0.0245871	0.338144	0.507432	20
Ovary	ENSG00000071967.7	2	CYBRD1	172396700	rs72884356	2	172385374	T	G	0.0439642	-0.102	0.105	0.3337	-0.461318	0.0815476	1.54008e-08	0.221106	0.23094	0.338358	0.0869604	19
Ovary	ENSG00000134201.6	1	GSTM5	110286457	rs4970773	1	110255596	G	C	0.700395	0.03	0.031	0.3294	-0.573427	0.0883954	8.75213e-11	-0.052317	0.0546592	0.338492	0.799412	15
Pituitary	ENSG00000134201.6	1	GSTM5	110286457	rs4970773	1	110255596	G	C	0.700395	0.03	0.031	0.3294	-0.480822	0.0757192	2.15226e-10	-0.0623932	0.0652173	0.338721	0.787417	18
Pituitary	ENSG00000271847.1	1	RP4-740C4.8	2309274	rs12035227	1	2315263	G	C	0.493018	-0.027	0.028	0.3339	-0.629493	0.0825703	2.46472e-14	0.0428917	0.0448346	0.338737	0.356903	11
Ovary	ENSG00000140400.10	15	MAN2C1	75654314	rs4368141	15	75681000	G	C	0.343378	-0.025	0.026	0.3357	0.744165	0.0785965	2.84776e-21	-0.0335947	0.0351182	0.33876	0.306775	19
Hypothalamus	ENSG00000174226.4	8	SNX31	101630379	rs2978101	8	101679224	G	T	0.555301	-0.025	0.026	0.3508	0.916408	0.101857	2.31964e-19	-0.0272804	0.0285332	0.339025	0.921542	20
Hypothalamus	ENSG00000240005.1	4	RP11-293A21.1	26861824	rs9790789	4	26861656	C	A	0.403614	-0.025	0.026	0.3318	-0.907751	0.101425	3.55463e-19	0.0275406	0.028807	0.339054	0.240637	15
Pituitary	ENSG00000121940.11	1	CLCC1	109489120	rs168107	1	109479978	T	G	0.0342262	0.064	0.066	0.3376	0.459679	0.0804969	1.12631e-08	0.139228	0.145634	0.339066	0.997133	15
Pituitary	ENSG00000240005.1	4	RP11-293A21.1	26861824	rs9790789	4	26861656	C	A	0.403614	-0.025	0.026	0.3318	-0.756328	0.0851741	6.6988e-19	0.0330544	0.0345776	0.339097	0.208964	20
Hypothalamus	ENSG00000225282.1	22	AP000350.6	24270424	rs5751771	22	24258777	T	C	0.477324	-0.025	0.026	0.3299	0.981244	0.112957	3.725e-18	-0.0254779	0.0266588	0.339223	0.484402	20
Ovary	ENSG00000204228.3	6	HSD17B8	33173513	rs3117040	6	33164735	A	C	0.969122	-0.128	0.132	0.3354	-0.373729	0.066202	1.64914e-08	0.342494	0.35837	0.339224	0.440796	19
Pituitary	ENSG00000235438.3	13	ESRRAP2	21850861	rs78622730	13	21889745	G	A	0.0189873	-0.107	0.111	0.3341	1.03072	0.146662	2.09697e-12	-0.103811	0.1087	0.339566	0.92098	5
Ovary	ENSG00000197915.5	1	HRNR	152190613	rs4845743	1	152184149	C	T	0.324627	-0.027	0.028	0.3374	0.830295	0.120339	5.21416e-12	-0.0325186	0.0340507	0.339576	0.36007	9
Pituitary	ENSG00000140527.10	15	WDR93	90260448	rs12908037	15	90249959	C	A	0.206871	-0.028	0.029	0.3489	-0.45408	0.0706897	1.33118e-10	0.0616631	0.0645828	0.339683	0.166286	20
Ovary	ENSG00000173156.2	11	RHOD	66831886	rs114895445	11	66824261	T	C	0.115061	0.048	0.05	0.3309	-1.18794	0.130618	9.48152e-20	-0.0404061	0.0423235	0.339731	0.102883	13
Ovary	ENSG00000188573.7	5	FBLL1	167956880	rs4976562	5	167965753	T	C	0.697328	-0.028	0.029	0.3473	0.664357	0.104289	1.88593e-10	-0.042146	0.0441498	0.339772	0.483511	20
Ovary	ENSG00000005108.11	7	THSD7A	11640904	rs13233930	7	12150988	G	A	0.0675883	0.047	0.049	0.3374	0.899882	0.0924448	2.15371e-22	0.0522291	0.0547153	0.3398	0.841809	20
Ovary	ENSG00000188234.9	10	AGAP4	46335182	rs2279435	10	45923528	A	C	0.776213	-0.03	0.031	0.342	0.667722	0.115824	8.16658e-09	-0.0449289	0.0470761	0.339887	0.153394	7
Pituitary	ENSG00000255468.2	11	RP11-867G23.8	66123848	rs10896116	11	66149654	T	C	0.46112	0.026	0.027	0.3471	0.46843	0.0656515	9.67174e-13	0.0555046	0.0581619	0.339926	0.354862	20
Pituitary	ENSG00000156795.2	8	WDYHV1	124454217	rs11781261	8	124455487	A	T	0.552827	0.026	0.027	0.3356	-0.47378	0.0671167	1.67649e-12	-0.0548778	0.0575163	0.34002	0.0658794	13
Pituitary	ENSG00000259942.1	10	RP11-292F22.7	47656658	rs10906941	10	47655994	G	C	0.373953	-0.031	0.032	0.3414	0.633658	0.115194	3.78065e-08	-0.0489223	0.0512776	0.340049	0.905129	8
Ovary	ENSG00000237310.1	7	GS1-124K5.4	65959577	rs1000464	7	65777909	C	G	0.466518	-0.025	0.026	0.3379	-0.633422	0.083087	2.467e-14	0.0394682	0.0413721	0.340093	0.171681	19
Pituitary	ENSG00000133661.11	10	SFTPD	81719933	rs11201014	10	81740142	G	T	0.440104	-0.026	0.027	0.328	0.877576	0.12753	5.92936e-12	-0.0296271	0.0310664	0.340251	0.552746	20
Hypothalamus	ENSG00000198169.4	8	ZNF251	145963644	rs2953854	8	145990480	A	C	0.687547	0.028	0.029	0.3251	-0.385962	0.0638871	1.52864e-09	-0.072546	0.0760905	0.340378	0.744002	20
Ovary	ENSG00000204775.4	8	KM-PA-2	145324078	rs7838717	8	145504343	C	T	0.343788	-0.028	0.029	0.3227	0.78709	0.131711	2.28855e-09	-0.0355741	0.0373224	0.340511	0.945515	7
Pituitary	ENSG00000171469.6	19	ZNF561	9723715	rs12461859	19	9854150	T	C	0.0379747	-0.076	0.079	0.3385	-0.605093	0.0862768	2.32606e-12	0.125601	0.131781	0.340539	0.0419163	8
Hypothalamus	ENSG00000272950.1	7	RP11-307C18.1	97952453	rs2291750	7	97863145	A	G	0.410604	-0.025	0.026	0.3392	-0.800156	0.115161	3.70104e-12	0.0312439	0.0328033	0.340863	0.413004	20
Ovary	ENSG00000215039.2	12	CD27-AS1	6554193	rs111922468	12	6556078	T	C	0.0471771	0.086	0.089	0.3354	0.397526	0.070779	1.94928e-08	0.216338	0.227174	0.340944	NA	NA
Pituitary	ENSG00000198169.4	8	ZNF251	145963644	rs2958480	8	145983442	G	C	0.68596	0.028	0.029	0.3266	-0.336425	0.0582989	7.89445e-09	-0.0832281	0.0873987	0.340955	0.596493	20
Pituitary	ENSG00000224299.1	2	AC007282.6	202415509	rs2216011	2	202410619	A	G	0.748882	-0.029	0.03	0.33	-0.577275	0.104692	3.50688e-08	0.050236	0.0527608	0.341023	0.369921	13
Pituitary	ENSG00000224043.3	2	AC016725.4	135564123	rs3769026	2	135677043	G	T	0.468278	0.025	0.026	0.3398	-0.700541	0.103513	1.30903e-11	-0.0356867	0.0374869	0.341108	0.22968	19
Ovary	ENSG00000245937.3	5	CTC-228N24.3	127347491	rs790154	5	127501235	G	A	0.552713	0.026	0.027	0.3328	0.592708	0.0950342	4.46657e-10	0.0438665	0.0460934	0.341256	0.55697	14
Pituitary	ENSG00000130363.7	6	RSPH3	159407561	rs4708805	6	159350966	G	T	0.402667	0.027	0.028	0.3196	0.521868	0.0884664	3.65598e-09	0.0517372	0.0543655	0.341272	0.958789	10
Pituitary	ENSG00000125485.13	9	DDX31	135506902	rs445690	9	135484778	G	A	0.252882	0.028	0.029	0.3364	-0.452596	0.0803799	1.79467e-08	-0.0618653	0.06501	0.341286	0.0840798	20
Hypothalamus	ENSG00000272782.1	7	RP4-607J23.2	97938505	rs2291750	7	97863145	A	G	0.410604	-0.025	0.026	0.3392	-0.744579	0.114699	8.49347e-11	0.033576	0.0353	0.341523	0.332428	20
Ovary	ENSG00000240005.1	4	RP11-293A21.1	26861824	rs6448484	4	26859258	T	C	0.406933	-0.025	0.026	0.3312	-0.679288	0.106112	1.53757e-10	0.0368032	0.0387047	0.341669	0.3163	14
Hypothalamus	ENSG00000225264.3	7	ZNRF2P2	29681590	rs34251700	7	29685827	T	C	0.0677395	0.08	0.083	0.3347	1.10601	0.191113	7.15694e-09	0.0723321	0.0760782	0.341727	0.328656	20
Pituitary	ENSG00000168404.8	16	MLKL	74720305	rs9932977	16	74735148	A	G	0.43192	-0.027	0.028	0.3385	0.316754	0.0563812	1.93089e-08	-0.0852396	0.0896893	0.341915	0.594841	7
Pituitary	ENSG00000269416.1	19	CTB-175P5.4	23590456	rs667874	19	23645194	A	C	0.467156	0.027	0.028	0.3436	0.57163	0.102343	2.33086e-08	0.0472334	0.0497073	0.341996	0.61243	20
Pituitary	ENSG00000223745.3	1	RP4-717I23.3	93769593	rs571212	1	93695146	A	G	0.0391499	0.06	0.063	0.3452	-1.18479	0.0896693	7.39339e-40	-0.0506419	0.0533119	0.342155	0.666249	14
Pituitary	ENSG00000005801.12	11	ZNF195	3380469	rs10766972	11	3398429	G	A	0.566968	0.025	0.026	0.344	0.406457	0.0667635	1.14324e-09	0.0615071	0.0647603	0.342231	0.972283	11
Pituitary	ENSG00000164253.8	5	WDR41	76819115	rs17683584	5	76747989	G	A	0.336078	-0.026	0.027	0.3392	0.515626	0.0913674	1.66691e-08	-0.0504241	0.0531204	0.342497	0.608132	18
Ovary	ENSG00000270964.1	15	RP11-502I4.3	67834176	rs7172582	15	67834556	C	T	0.596241	0.025	0.026	0.3388	-0.698323	0.117416	2.72377e-09	-0.0358001	0.0377155	0.342512	0.399302	20
Pituitary	ENSG00000235100.3	10	RP11-80H5.9	91443183	rs1409355	10	91456635	C	T	0.613705	0.026	0.027	0.3292	0.427832	0.0775609	3.46648e-08	0.0607715	0.0640633	0.342816	0.51348	12
Hypothalamus	ENSG00000223745.3	1	RP4-717I23.3	93769593	rs809515	1	93695750	A	G	0.0391499	0.06	0.063	0.3452	-0.932227	0.0908316	1.03174e-24	-0.064362	0.0678704	0.342973	0.813581	13
Pituitary	ENSG00000269696.1	19	AC007228.11	57067857	rs15507	19	57041384	A	G	0.0552239	-0.06	0.063	0.3415	0.525864	0.0664032	2.38936e-15	-0.114098	0.120666	0.344369	0.388549	20
Hypothalamus	ENSG00000269696.1	19	AC007228.11	57067857	rs62124070	19	57043052	T	G	0.0552239	-0.06	0.063	0.3393	0.863446	0.113835	3.32295e-14	-0.069489	0.0735363	0.344679	0.412877	17
Pituitary	ENSG00000033050.3	7	ABCF2	150914619	rs3807386	7	150924957	A	C	0.874628	0.045	0.047	0.3362	-0.312162	0.0542736	8.83828e-09	-0.144156	0.152635	0.344939	0.883242	9
Pituitary	ENSG00000134545.9	12	KLRC1	10602955	rs73070518	12	10665555	T	C	0.0737156	0.057	0.06	0.3424	1.10648	0.138389	1.29134e-15	0.0515147	0.0546074	0.345495	0.44248	11
Pituitary	ENSG00000261801.1	15	LOXL1-AS1	74210506	rs28617339	15	74223571	C	T	0.902558	-0.041	0.043	0.3394	0.541096	0.086183	3.41959e-10	-0.0757721	0.0803795	0.345845	0.566815	10
Hypothalamus	ENSG00000272130.1	5	RP11-360I2.1	21570009	rs71604260	5	21466662	T	A	0.16003	-0.036	0.038	0.3495	1.30987	0.162354	7.14767e-16	-0.0274836	0.0292098	0.346754	0.908222	11
Pituitary	ENSG00000264920.1	17	RP11-6N17.4	45970899	rs77496633	17	46013618	G	T	0.013463	-0.135	0.142	0.3431	1.31574	0.204547	1.25567e-10	-0.102604	0.109096	0.346967	0.936461	3
Pituitary	ENSG00000124831.14	2	LRRFIP1	238612588	rs903375	2	238571499	G	A	0.975383	-0.097	0.102	0.3438	0.505445	0.0814907	5.55785e-10	-0.19191	0.204161	0.34722	0.108455	8
Hypothalamus	ENSG00000144182.12	2	LIPT1	99775524	rs11684507	2	99766148	G	A	0.875946	0.039	0.041	0.3492	0.553283	0.094699	5.141e-09	0.0704883	0.0750788	0.347804	0.546874	20
Pituitary	ENSG00000272130.1	5	RP11-360I2.1	21570009	rs71604260	5	21466662	T	A	0.16003	-0.036	0.038	0.3495	1.05306	0.1536	7.08897e-12	-0.0341861	0.0364282	0.348013	0.934184	11
Pituitary	ENSG00000197841.10	19	ZNF181	35229418	rs4806052	19	35243100	G	A	0.185268	0.034	0.036	0.3358	-0.557277	0.0723201	1.30125e-14	-0.0610109	0.0650832	0.348538	0.0418705	20
Ovary	ENSG00000272130.1	5	RP11-360I2.1	21570009	rs67724595	5	21454102	A	G	0.159774	-0.035	0.037	0.346	1.21484	0.17408	2.98049e-12	-0.0288104	0.0307352	0.348566	0.544662	3
Pituitary	ENSG00000197558.7	7	SSPO	149502099	rs6960187	7	149530894	A	G	0.15188	-0.033	0.035	0.3475	0.657357	0.0797944	1.74916e-16	-0.050201	0.0535911	0.348891	0.419092	16
Ovary	ENSG00000146700.8	7	SRCRB4D	76028831	rs113595622	7	76039738	G	A	0.142058	-0.036	0.038	0.3446	0.875459	0.139695	3.68284e-10	-0.0411213	0.043899	0.3489	0.841591	13
Pituitary	ENSG00000259658.3	15	RP11-89K11.1	102281607	rs352725	15	102321805	A	G	0.186612	0.035	0.037	0.3498	-0.550154	0.0895898	8.21028e-10	-0.0636186	0.0680472	0.34983	0.970409	20
Hypothalamus	ENSG00000197558.7	7	SSPO	149502099	rs6960187	7	149530894	A	G	0.15188	-0.033	0.035	0.3475	0.718793	0.110961	9.30314e-11	-0.0459103	0.0492058	0.350807	0.311126	17
Ovary	ENSG00000197558.7	7	SSPO	149502099	rs6960187	7	149530894	A	G	0.15188	-0.033	0.035	0.3475	0.661066	0.105492	3.69282e-10	-0.0499194	0.0535407	0.351149	0.439021	5
Pituitary	ENSG00000162913.9	1	C1orf145	228396174	rs55971985	1	228399766	C	T	0.812078	0.033	0.035	0.3556	0.480612	0.0781651	7.81301e-10	0.0686625	0.073675	0.351355	0.1043	20
Ovary	ENSG00000143156.9	1	NME7	169219583	rs10753785	1	169201728	C	T	0.923735	0.046	0.049	0.3558	0.636586	0.0848948	6.45373e-14	0.0722605	0.077574	0.351593	0.910892	15
Ovary	ENSG00000136682.10	2	CBWD2	114224517	rs13411929	2	114193060	G	T	0.548326	0.031	0.033	0.3503	-0.798678	0.112447	1.22347e-12	-0.0388141	0.0416781	0.351707	0.831257	5
Ovary	ENSG00000230658.1	7	KLHL7-AS1	23143084	rs10235786	7	23139940	C	T	0.143769	0.028	0.03	0.3557	1.01501	0.0866727	1.1217e-31	0.0275859	0.0296501	0.352173	0.667377	20
Ovary	ENSG00000184434.7	9	LRRC19	26999412	rs7857481	9	26829823	C	T	0.719008	0.032	0.034	0.3438	0.836297	0.136372	8.65183e-10	0.0382639	0.0411314	0.352224	0.207249	20
Pituitary	ENSG00000218227.3	5	RP11-889L3.1	177482900	rs55951284	5	177430788	T	C	0.659652	-0.032	0.034	0.3368	0.344896	0.0567096	1.18848e-09	-0.0927816	0.0997539	0.352317	0.212045	20
Pituitary	ENSG00000226450.2	22	CYP2D8P1	42548442	rs2743467	22	42548880	A	G	0.80421	0.032	0.034	0.343	0.585186	0.0992281	3.69315e-09	0.0546835	0.0588364	0.352674	0.953565	20
Pituitary	ENSG00000154518.5	2	ATP5G3	176044964	rs268232	2	176048107	T	C	0.882836	0.031	0.033	0.3493	-0.31569	0.0514053	8.19041e-10	-0.0981976	0.105749	0.3531	0.313198	7
Pituitary	ENSG00000235571.1	2	SNX18P14	95452719	rs4854231	2	95525397	T	C	0.547529	-0.028	0.03	0.3471	0.859285	0.099673	6.63458e-18	-0.0325852	0.0351168	0.353454	0.498233	20
Ovary	ENSG00000160284.10	21	SPATC1L	47592726	rs62215189	21	47603995	G	A	0.0160448	0.11	0.118	0.3524	-0.981217	0.103158	1.87392e-21	-0.112106	0.120835	0.353533	0.961696	3
Ovary	ENSG00000196236.8	22	XPNPEP3	41302269	rs5758152	22	41382163	G	A	0.678098	-0.031	0.033	0.3384	-0.379762	0.0646473	4.24454e-09	0.0816301	0.0880006	0.353611	0.149706	20
Pituitary	ENSG00000213433.5	5	RP11-54C4.1	151145679	rs6884630	5	151268997	T	A	0.355946	0.028	0.03	0.3485	-0.922914	0.110122	5.255e-17	-0.0303387	0.0327067	0.353616	0.935083	20
Pituitary	ENSG00000184925.7	9	LCN12	139846976	rs11145959	9	139865775	T	C	0.0322086	0.055	0.059	0.355	-0.74046	0.0835075	7.51534e-19	-0.0742782	0.0801193	0.353878	0.427407	16
Hypothalamus	ENSG00000268297.1	19	CLEC4GP1	7853971	rs4480917	19	7855578	C	A	0.146465	0.03	0.032	0.3401	0.72656	0.119371	1.15349e-09	0.0412905	0.0445625	0.354148	0.41284	10
Ovary	ENSG00000248275.1	5	TRIM52-AS1	180693760	rs2545088	5	180698138	G	A	0.365972	-0.027	0.029	0.3484	-0.681342	0.0728201	8.24158e-21	0.0396277	0.0427733	0.354208	0.366576	13
Pituitary	ENSG00000183605.12	10	SFXN4	120912802	rs10749291	10	120920588	C	T	0.721406	0.026	0.028	0.3474	1.00459	0.073273	8.81677e-43	0.0258812	0.0279359	0.354213	0.221881	20
Pituitary	ENSG00000254901.3	19	MEF2BNB	19295359	rs3819575	19	19288738	A	G	0.207345	0.029	0.031	0.3463	0.436736	0.0657137	3.0109e-11	0.0664017	0.0716808	0.354263	0.244119	17
Ovary	ENSG00000160282.9	21	FTCD	47565828	rs62215189	21	47603995	G	A	0.0160448	0.11	0.118	0.3524	-0.752541	0.0961903	5.13921e-15	-0.146171	0.157911	0.354625	0.95143	3
Pituitary	ENSG00000169885.5	1	CALML6	1847499	rs11260629	1	1705945	C	T	0.723301	0.03	0.032	0.3475	-0.552272	0.0960326	8.87795e-09	-0.0543211	0.0587073	0.354817	0.902409	20
Pituitary	ENSG00000139192.7	12	TAPBPL	6568284	rs2532496	12	6564448	G	A	0.356003	0.026	0.028	0.3461	0.830707	0.0771987	5.28081e-27	0.0312986	0.0338315	0.354897	0.894047	19
Hypothalamus	ENSG00000139899.6	14	CBLN3	24897949	rs4344657	14	24899364	C	G	0.673454	-0.027	0.029	0.3605	0.992188	0.122127	4.50249e-16	-0.0272126	0.0294196	0.354976	0.112439	12
Pituitary	ENSG00000178202.8	11	KDELC2	108355995	rs74822968	11	108369173	A	G	0.126255	-0.029	0.031	0.3398	-0.361271	0.0586311	7.19387e-10	0.0802722	0.0867914	0.355025	0.360834	20
Pituitary	ENSG00000136243.12	7	NUPL2	23231037	rs2141307	7	23191424	C	G	0.149582	0.028	0.03	0.3518	-0.450431	0.0662375	1.04443e-11	-0.0621627	0.0672273	0.35514	0.688057	20
Pituitary	ENSG00000267481.1	19	CTC-559E9.5	19900452	rs12980778	19	19966727	C	T	0.364386	0.029	0.031	0.3399	0.710571	0.11679	1.17083e-09	0.0408122	0.0441396	0.355164	0.433174	12
Ovary	ENSG00000183605.12	10	SFXN4	120912802	rs10749291	10	120920588	C	T	0.721406	0.026	0.028	0.3474	0.835277	0.0862357	3.45897e-22	0.0311274	0.0336755	0.355313	0.168361	20
Hypothalamus	ENSG00000183605.12	10	SFXN4	120912802	rs10749291	10	120920588	C	T	0.721406	0.026	0.028	0.3474	0.89958	0.0947698	2.2607e-21	0.0289024	0.0312742	0.355403	0.182983	20
Pituitary	ENSG00000253558.1	5	CTD-2179L22.1	77338832	rs11746090	5	77339846	A	G	0.0181543	0.053	0.057	0.3547	0.830298	0.104062	1.47715e-15	0.0638325	0.0691146	0.355708	0.117754	4
Pituitary	ENSG00000163041.5	1	H3F3A	226254640	rs6692329	1	226278185	A	G	0.701954	0.026	0.028	0.3497	-0.694319	0.0793982	2.23472e-18	-0.0374468	0.040554	0.355809	0.978572	20
Pituitary	ENSG00000228451.3	8	SDAD1P1	26238594	rs11774142	8	26274581	C	T	0.0198929	0.069	0.074	0.3474	0.664467	0.102189	7.90898e-11	0.103843	0.112507	0.356012	0.651044	5
Pituitary	ENSG00000232502.1	2	AC073464.7	95426690	rs10185133	2	95542788	C	G	0.55296	-0.025	0.027	0.3502	1.02489	0.090567	1.08883e-29	-0.0243929	0.0264323	0.35609	0.256688	20
Pituitary	ENSG00000107779.7	10	BMPR1A	88604501	rs4934278	10	88638790	T	A	0.720974	0.027	0.029	0.3585	-0.389586	0.0577958	1.57589e-11	-0.0693043	0.0751447	0.356383	0.902592	18
Pituitary	ENSG00000135951.10	2	TSGA10	99692570	rs11683188	2	99724512	C	T	0.666791	0.025	0.027	0.3594	0.65389	0.0633095	5.23936e-25	0.0382327	0.0414569	0.35641	0.305628	20
Hypothalamus	ENSG00000228451.3	8	SDAD1P1	26238594	rs11774142	8	26274581	C	T	0.0198929	0.069	0.074	0.3474	0.816017	0.135276	1.61713e-09	0.0845571	0.0917614	0.356795	0.54443	5
Pituitary	ENSG00000150316.7	11	CWC15	94701281	rs10501818	11	94715563	A	T	0.215086	-0.026	0.028	0.3525	-0.442837	0.0604176	2.30845e-13	0.0587123	0.0637341	0.356942	0.785559	16
Hypothalamus	ENSG00000139192.7	12	TAPBPL	6568284	rs2532496	12	6564448	G	A	0.356003	0.026	0.028	0.3461	0.694956	0.0973372	9.35513e-13	0.0374124	0.0406296	0.357146	0.985206	19
Ovary	ENSG00000236397.2	2	DDX11L2	114357900	rs111491602	2	114424356	G	C	0.0938683	0.075	0.081	0.3548	1.03279	0.118141	2.29063e-18	0.0726188	0.078867	0.357168	0.427756	20
Ovary	ENSG00000178852.11	17	EFCAB13	45459667	rs7221196	17	45374994	A	G	0.505163	-0.025	0.027	0.3561	0.697364	0.0821757	2.13401e-17	-0.0358493	0.038947	0.357331	0.0290564	20
Hypothalamus	ENSG00000225398.2	2	RP11-395L14.5	114310194	rs144933303	2	114417240	A	G	0.0913897	0.08	0.086	0.3533	0.670512	0.107403	4.29453e-10	0.119312	0.129676	0.357534	0.354159	20
Pituitary	ENSG00000144488.10	2	ESPNL	239025363	rs7592770	2	239018104	A	G	0.684877	-0.027	0.029	0.3498	0.373989	0.0625602	2.25797e-09	-0.0721946	0.0784772	0.357602	0.5958	20
Hypothalamus	ENSG00000115364.9	2	MRPL19	75895943	rs17689863	2	75882399	A	G	0.159108	0.037	0.04	0.3449	-0.752601	0.087565	8.343e-18	-0.0491628	0.0534559	0.357735	0.482036	18
Ovary	ENSG00000257681.1	12	RP11-341G23.4	104151364	rs1976256	12	104156899	C	G	0.445721	-0.025	0.027	0.3644	0.732893	0.0980086	7.55498e-14	-0.0341114	0.0371216	0.358144	0.978746	20
Pituitary	ENSG00000113621.10	5	TXNDC15	134223354	rs78165052	5	134250596	T	C	0.250749	0.025	0.027	0.3554	0.889815	0.119044	7.73957e-14	0.0280957	0.0305753	0.358147	0.301171	11
Ovary	ENSG00000204084.8	1	INPP5B	38369746	rs9700081	1	38350834	T	C	0.261398	-0.026	0.028	0.3371	-0.510915	0.0805951	2.30839e-10	0.0508891	0.0553885	0.358217	0.376427	20
Pituitary	ENSG00000174226.4	8	SNX31	101630379	rs2978098	8	101676675	C	A	0.554929	-0.024	0.026	0.3675	0.847859	0.0927369	6.09516e-20	-0.0283066	0.0308214	0.358405	0.856493	13
Pituitary	ENSG00000142675.13	1	CNKSR1	26510135	rs2783626	1	26501044	G	A	0.632068	0.026	0.028	0.345	-0.407345	0.0657616	5.85578e-10	-0.063828	0.0695059	0.358456	0.603397	11
Pituitary	ENSG00000213221.4	9	DNLZ	139256149	rs57052773	9	139385701	C	T	0.0952941	-0.05	0.054	0.3544	1.88518	0.266605	1.53757e-12	-0.0265227	0.028889	0.358573	0.29534	12
Pituitary	ENSG00000224549.1	9	RP11-370B11.3	22767744	rs10811772	9	22775512	T	A	0.100921	0.027	0.029	0.3478	-0.563242	0.102675	4.11895e-08	-0.0479368	0.0522239	0.358667	0.994769	20
Ovary	ENSG00000163041.5	1	H3F3A	226254640	rs7543135	1	226272178	T	G	0.66692	0.025	0.027	0.3443	-0.768985	0.111601	5.55984e-12	-0.0325104	0.0354268	0.358788	0.987797	19
Pituitary	ENSG00000260259.1	16	RP11-368I7.4	89751002	rs397891	16	89753031	C	G	0.0195195	-0.084	0.091	0.3529	0.82283	0.098093	4.93354e-17	-0.102087	0.111262	0.358861	0.817174	20
Pituitary	ENSG00000228510.2	9	RP11-339B21.8	131207886	rs7040513	9	131195824	C	T	0.503575	-0.025	0.027	0.3681	-0.535012	0.0799509	2.20506e-11	0.0467279	0.050947	0.359044	0.519899	19
Hypothalamus	ENSG00000218537.1	22	AP000350.4	24238943	rs5751761	22	24243736	T	C	0.474763	-0.024	0.026	0.3555	0.882092	0.116049	2.93851e-14	-0.027208	0.0296919	0.359486	0.383282	20
Pituitary	ENSG00000271361.1	6	HTATSF1P2	3023691	rs6925694	6	3021278	G	C	0.529484	0.024	0.026	0.3576	0.656406	0.0865122	3.26293e-14	0.0365627	0.0399017	0.359499	0.128127	20
Hypothalamus	ENSG00000213221.4	9	DNLZ	139256149	rs57052773	9	139385701	C	T	0.0952941	-0.05	0.054	0.3544	1.39079	0.220795	2.9954e-10	-0.0359508	0.0392441	0.359624	0.289934	14
Hypothalamus	ENSG00000049860.9	5	HEXB	73977160	rs17665954	5	73253276	A	G	0.105405	0.039	0.042	0.3496	-3.42216	0.611212	2.15627e-08	-0.0113963	0.0124406	0.359636	0.837732	3
Pituitary	ENSG00000261360.1	5	CTD-2165H16.4	14663315	rs17647490	5	15628574	G	A	0.389401	-0.026	0.028	0.3426	-7.43991	1.34532	3.1985e-08	0.00349467	0.00381617	0.359797	NA	NA
Pituitary	ENSG00000204584.1	17	RP11-304F15.3	47924735	rs16948454	17	47960187	T	C	0.201627	0.026	0.028	0.3545	1.24479	0.225995	3.62841e-08	0.0208871	0.0228112	0.35985	0.618406	14
Hypothalamus	ENSG00000261015.1	6	RP1-90J20.11	3026342	rs6925694	6	3021278	G	C	0.529484	0.024	0.026	0.3576	0.592476	0.0819811	4.93837e-13	0.040508	0.0442401	0.359857	0.40845	20
Pituitary	ENSG00000167525.9	17	PROCA1	27034543	rs1263223	17	26981871	G	A	0.331321	-0.025	0.027	0.361	-0.408332	0.0662983	7.31988e-10	0.0612247	0.0668657	0.359858	0.90691	20
Hypothalamus	ENSG00000196655.5	11	TRAPPC4	118892782	rs11006	11	118895202	G	A	0.0998493	0.035	0.038	0.3617	0.773816	0.0920116	4.10068e-17	0.0452304	0.0494009	0.359888	0.275317	14
Ovary	ENSG00000183569.13	22	SERHL2	42959079	rs6002815	22	43010601	C	G	0.805132	-0.036	0.039	0.359	-0.578791	0.0833708	3.85574e-12	0.0621986	0.0679748	0.360179	0.629801	8
Hypothalamus	ENSG00000155275.14	4	TRMT44	8467927	rs3103067	4	8511223	G	A	0.64809	0.025	0.027	0.351	-0.675093	0.11374	2.93128e-09	-0.0370319	0.0404782	0.360265	0.0595735	20
Pituitary	ENSG00000173295.3	8	FAM86B3P	8094252	rs2980441	8	8095129	C	G	0.88829	-0.049	0.053	0.3538	-0.493348	0.0780633	2.61826e-10	0.0993214	0.108573	0.360301	0.539481	20
Pituitary	ENSG00000196655.5	11	TRAPPC4	118892782	rs11006	11	118895202	G	A	0.0998493	0.035	0.038	0.3617	0.575713	0.0757465	2.94942e-14	0.0607942	0.066488	0.360526	0.314464	15
Pituitary	ENSG00000106853.12	9	PTGR1	114337068	rs10114096	9	114361417	G	A	0.672479	-0.024	0.026	0.3663	-0.496913	0.0746363	2.77972e-11	0.0482982	0.0528235	0.360543	0.49969	17
Hypothalamus	ENSG00000106853.12	9	PTGR1	114337068	rs10114096	9	114361417	G	A	0.672479	-0.024	0.026	0.3663	-0.630211	0.0960961	5.44865e-11	0.0380825	0.0416627	0.360682	0.382629	14
Ovary	ENSG00000268686.1	19	AC010524.2	49881650	rs7248176	19	49892119	A	G	0.510518	-0.024	0.026	0.3635	-0.635306	0.0968972	5.50863e-11	0.0377771	0.0413288	0.360684	0.0598045	13
Ovary	ENSG00000175518.6	11	UBQLNL	5536779	rs10742709	11	5555043	G	A	0.437742	-0.024	0.026	0.36	-0.409079	0.0633009	1.03021e-10	0.0586684	0.0642025	0.360821	0.428063	15
Pituitary	ENSG00000146556.10	2	WASH2P	114349134	rs111491602	2	114424356	G	C	0.0938683	0.075	0.081	0.3548	-0.431427	0.0761821	1.48662e-08	-0.173842	0.190242	0.360826	0.400851	20
Pituitary	ENSG00000228031.2	7	AC078842.3	137034452	rs161344	7	137045731	A	C	0.388676	-0.024	0.026	0.363	-0.484039	0.0757655	1.67362e-10	0.0495828	0.0542725	0.360932	0.424225	13
Hypothalamus	ENSG00000183569.13	22	SERHL2	42959079	rs137117	22	43012853	C	A	0.805689	-0.036	0.039	0.3474	-0.857296	0.135	2.14831e-10	0.0419925	0.04597	0.360992	0.495814	5
Pituitary	ENSG00000159445.8	1	THEM4	151864172	rs12067594	1	151865780	A	G	0.61305	-0.025	0.027	0.3703	0.380373	0.0696423	4.71304e-08	-0.065725	0.0719957	0.361295	0.410775	19
Ovary	ENSG00000223756.2	11	TSSC2	3416199	rs7924533	11	3396593	A	G	0.56791	0.024	0.026	0.3473	0.60952	0.100018	1.10057e-09	0.0393752	0.0431431	0.361418	0.849118	6
Pituitary	ENSG00000205583.9	7	STAG3L1	75006369	rs794369	7	75162175	T	C	0.68419	0.035	0.038	0.359	0.737198	0.111626	3.99737e-11	0.0474771	0.0520454	0.361651	0.853012	5
Pituitary	ENSG00000127957.12	7	PMS2P3	75147273	rs794369	7	75162175	T	C	0.68419	0.035	0.038	0.359	-0.628538	0.096834	8.53344e-11	-0.0556848	0.0610634	0.361812	0.894208	11
Hypothalamus	ENSG00000005801.12	11	ZNF195	3380469	rs7945762	11	3385876	C	A	0.569568	0.024	0.026	0.3503	0.53581	0.0930161	8.39135e-09	0.044792	0.0491437	0.362059	0.967465	10
Ovary	ENSG00000170092.10	7	AC018720.10	75128514	rs794369	7	75162175	T	C	0.68419	0.035	0.038	0.359	-0.810006	0.129548	4.03783e-10	-0.0432096	0.0474195	0.36218	0.990489	6
Ovary	ENSG00000272732.1	7	RP5-1159O4.2	7590903	rs62450240	7	7620420	T	C	0.676561	-0.024	0.026	0.3666	0.420325	0.0742186	1.48459e-08	-0.0570987	0.0626732	0.362267	0.916254	20
Ovary	ENSG00000189398.5	11	OR7E12P	3412496	rs3794191	11	3392034	A	G	0.570465	0.024	0.026	0.351	0.585242	0.106239	3.61388e-08	0.0410087	0.0450455	0.36262	0.90429	6
Hypothalamus	ENSG00000091140.8	7	DLD	107551795	rs10215427	7	107498242	G	A	0.817708	-0.036	0.039	0.3602	0.347299	0.0631619	3.82915e-08	-0.103657	0.113867	0.362644	0.832355	20
Pituitary	ENSG00000188199.6	10	NUTM2B	81468710	rs1614308	10	81417551	C	G	0.800435	-0.032	0.035	0.3522	-0.720552	0.0864589	7.81259e-17	0.0444104	0.0488653	0.363438	0.757376	20
Ovary	ENSG00000181074.3	11	OR52N4	5776441	rs2047458	11	5745637	G	T	0.0987189	-0.033	0.036	0.3666	0.897063	0.14108	2.03679e-10	-0.0367867	0.0405458	0.364255	0.293168	6
Ovary	ENSG00000178750.2	3	STX19	93740333	rs62265480	3	93750941	T	C	0.110821	0.034	0.037	0.3523	0.814743	0.143073	1.23653e-08	0.041731	0.0460006	0.36431	0.821098	10
Ovary	ENSG00000135778.7	1	NTPCR	233102765	rs58790175	1	233061703	T	C	0.149485	-0.034	0.037	0.3649	0.65239	0.118854	4.04198e-08	-0.0521161	0.0575038	0.364774	0.181509	16
Pituitary	ENSG00000248275.1	5	TRIM52-AS1	180693760	rs2545061	5	180714439	C	T	0.37385	-0.03	0.033	0.3698	-0.804547	0.072892	2.5189e-28	0.0372881	0.0411558	0.364924	0.57207	17
Hypothalamus	ENSG00000176945.12	3	MUC20	195457873	rs4247595	3	195672574	C	G	0.180982	0.033	0.036	0.3605	0.768254	0.129443	2.93725e-09	0.0429545	0.0474151	0.364976	0.604974	20
Pituitary	ENSG00000106392.6	7	C1GALT1	7242423	rs13226913	7	7246846	C	T	0.914484	-0.052	0.057	0.3633	0.508281	0.0685629	1.23148e-13	-0.102306	0.112989	0.365227	0.23553	20
Pituitary	ENSG00000250686.2	6	RP1-240B8.3	62364495	rs16884157	6	63079372	A	C	0.16129	-0.032	0.035	0.3701	0.607005	0.0981497	6.23064e-10	-0.0527179	0.0582868	0.365754	0.0222609	18
Ovary	ENSG00000134202.6	1	GSTM3	110280469	rs1332018	1	110282972	T	G	0.854231	0.031	0.034	0.3565	0.567597	0.0795455	9.64358e-13	0.0546162	0.0603887	0.365777	0.313331	5
Pituitary	ENSG00000092036.12	14	HAUS4	23420903	rs2273626	14	23426182	A	C	0.770548	-0.03	0.033	0.3634	-0.590476	0.0679142	3.48547e-18	0.0508065	0.0561918	0.36591	0.914119	20
Ovary	ENSG00000225434.2	9	RP11-63P12.6	74939236	rs2310125	9	74916092	A	G	0.696772	0.029	0.032	0.3555	1.16715	0.0974261	4.53116e-33	0.0248468	0.0274955	0.366171	0.833147	20
Pituitary	ENSG00000225434.2	9	RP11-63P12.6	74939236	rs2310125	9	74916092	A	G	0.696772	0.029	0.032	0.3555	1.18603	0.100314	2.96179e-32	0.0244513	0.0270599	0.366208	0.815014	20
Hypothalamus	ENSG00000112599.8	6	GUCA1B	42157396	rs9349222	6	42131875	G	A	0.772693	0.03	0.033	0.3558	0.942398	0.116173	4.9787e-16	0.0318337	0.0352363	0.366295	0.317486	20
Pituitary	ENSG00000134202.6	1	GSTM3	110280469	rs1332018	1	110282972	T	G	0.854231	0.031	0.034	0.3565	0.501597	0.0749407	2.18262e-11	0.0618026	0.0684095	0.366302	0.536821	4
Ovary	ENSG00000092036.12	14	HAUS4	23420903	rs2273626	14	23426182	A	C	0.770548	-0.03	0.033	0.3634	-0.514412	0.0648548	2.16086e-15	0.058319	0.0645709	0.366431	0.911853	14
Pituitary	ENSG00000174171.4	15	RP11-23P13.6	42187882	rs79651297	15	42186525	G	C	0.201768	0.032	0.035	0.365	1.35072	0.239398	1.67936e-08	0.0236911	0.0262501	0.366784	0.603863	6
Hypothalamus	ENSG00000092036.12	14	HAUS4	23420903	rs2273626	14	23426182	A	C	0.770548	-0.03	0.033	0.3634	-0.519123	0.0781515	3.08369e-11	0.0577898	0.0641613	0.367751	0.838886	10
Pituitary	ENSG00000100461.13	14	RBM23	23379123	rs4981455	14	23422453	G	A	0.77161	-0.03	0.033	0.3656	0.455417	0.0730595	4.56093e-10	-0.0658737	0.0732276	0.368347	0.937003	10
Ovary	ENSG00000172250.10	22	SERHL	42900856	rs5758763	22	42895879	C	T	0.845425	0.03	0.033	0.3712	-0.522817	0.0865603	1.54197e-09	-0.0573815	0.0638306	0.368671	NA	NA
Ovary	ENSG00000093072.11	22	CECR1	17681536	rs2013910	22	17685194	A	T	0.0833333	-0.037	0.041	0.3759	0.912664	0.0944913	4.51518e-22	-0.0405407	0.0451191	0.368905	0.830859	13
Pituitary	ENSG00000161692.13	17	DBF4B	42807804	rs77646075	17	42790943	A	G	0.0631579	-0.064	0.071	0.3696	-1.03997	0.10535	5.5299e-23	0.0615402	0.0685552	0.36936	0.480084	20
Pituitary	ENSG00000166928.6	11	MS4A14	60174468	rs2233244	11	60152531	C	A	0.218443	0.028	0.031	0.3666	-0.553296	0.06876	8.50041e-16	-0.0506058	0.0563797	0.369405	0.953349	20
Hypothalamus	ENSG00000138111.10	10	TMEM180	104228975	rs12569526	10	104237007	G	A	0.334452	0.028	0.031	0.3639	-0.651771	0.0868532	6.1765e-14	-0.0429599	0.047906	0.36985	0.926286	14
Hypothalamus	ENSG00000213433.5	5	RP11-54C4.1	151145679	rs6890099	5	151151962	G	A	0.313208	0.028	0.031	0.3804	-0.8468	0.113476	8.49671e-14	-0.0330657	0.0368756	0.369889	0.908238	20
Pituitary	ENSG00000154001.9	14	PPP2R5E	63924083	rs3742625	14	63839387	G	A	0.260331	0.029	0.032	0.3709	0.768704	0.124981	7.72144e-10	0.0377258	0.042078	0.369949	0.895461	20
Pituitary	ENSG00000143156.9	1	NME7	169219583	rs10919105	1	169209884	C	T	0.923735	0.045	0.05	0.3605	0.490809	0.0519406	3.40688e-21	0.0916854	0.102334	0.370282	0.896689	20
Pituitary	ENSG00000099956.13	22	SMARCB1	24152919	rs35370296	22	24157537	C	T	0.102163	-0.056	0.062	0.3644	-0.54949	0.078649	2.81608e-12	0.101913	0.113771	0.370375	0.557654	9
Hypothalamus	ENSG00000256274.1	12	TAS2R64P	11230569	rs17817150	12	11341521	T	C	0.737528	-0.027	0.03	0.3806	1.29457	0.143186	1.55006e-19	-0.0208563	0.0232883	0.37048	0.621108	12
Pituitary	ENSG00000214174.4	17	AMZ2P1	62967181	rs12939726	17	62986511	A	G	0.00566893	0.152	0.169	0.368	0.894316	0.107014	6.43507e-17	0.169962	0.190062	0.371191	0.274845	12
Pituitary	ENSG00000151366.8	11	NDUFC2	77785331	rs7107348	11	77754856	A	G	0.353234	-0.027	0.03	0.3708	0.442443	0.0561332	3.22115e-15	-0.0610248	0.0682459	0.37122	0.97924	20
Pituitary	ENSG00000138111.10	10	TMEM180	104228975	rs11593583	10	104228149	A	G	0.334449	0.028	0.031	0.3692	-0.492394	0.0780836	2.86365e-10	-0.056865	0.0636002	0.371268	0.647549	20
Hypothalamus	ENSG00000231365.1	1	RP11-418J17.1	119750839	rs10923767	1	119732347	T	C	0.068567	-0.045	0.05	0.3654	-0.909886	0.116497	5.70159e-15	0.0494567	0.0553156	0.371277	0.0130618	14
Pituitary	ENSG00000173145.7	10	NOC3L	96098900	rs12781422	10	96053789	A	G	0.0328798	-0.071	0.079	0.3665	0.54708	0.0721211	3.31017e-14	-0.12978	0.145413	0.372129	0.164346	14
Ovary	ENSG00000196912.8	2	ANKRD36B	98157703	rs6733734	2	98179418	C	T	0.341518	0.026	0.029	0.3768	-0.865425	0.0967975	3.87171e-19	-0.030043	0.0336776	0.372351	0.487594	20
Hypothalamus	ENSG00000246174.3	11	KCTD21-AS1	77868593	rs7101694	11	77853896	T	C	0.375195	-0.026	0.029	0.3666	-0.955221	0.109778	3.2783e-18	0.0272188	0.0305202	0.372484	0.929225	20
Pituitary	ENSG00000168904.10	15	LRRC28	99861250	rs8025136	15	99789951	C	A	0.352987	0.026	0.029	0.3739	-0.555277	0.0758609	2.48575e-13	-0.0468235	0.0526165	0.373519	0.719251	20
Hypothalamus	ENSG00000168903.8	5	BTNL3	180424786	rs7710895	5	180374019	C	T	0.237934	-0.026	0.029	0.3704	0.872315	0.120096	3.77252e-13	-0.0298057	0.0334972	0.373574	0.905451	20
Pituitary	ENSG00000170430.9	10	MGMT	131415859	rs7905095	10	131448143	A	G	0.0635752	0.043	0.048	0.3688	-0.618443	0.0805911	1.66924e-14	-0.0695294	0.0781413	0.373578	0.323401	20
Pituitary	ENSG00000100441.5	14	KHNYN	24904840	rs10146759	14	24899194	T	C	0.971318	-0.088	0.098	0.3661	-0.462466	0.0707593	6.3286e-11	0.190284	0.213898	0.373679	0.862112	11
Hypothalamus	ENSG00000261478.1	15	RP11-429B14.4	90052919	rs12101521	15	90043983	G	A	0.277432	0.027	0.03	0.3639	0.661035	0.112964	4.86459e-09	0.040845	0.045917	0.373713	0.504158	11
Pituitary	ENSG00000237975.2	1	FLG-AS1	152239882	rs7545406	1	152193286	T	G	0.323661	-0.025	0.028	0.3692	-0.713455	0.0796007	3.16178e-19	0.0350408	0.0394399	0.374294	0.459427	14
[truncated: 2,889 more rows]
