# Supplementary material for: Elucidating the genetic architecture of reproductive ageing in the Japanese population
Source: Nat Commun. 2018 May 17;9:1977. doi: 10.1038/s41467-018-04398-z (PMC5958096; doi:10.1038/s41467-018-04398-z)
Supplement: Supplementary file 10 — Supplementary Data 9 [file 41467_2018_4398_MOESM10_ESM.xlsx]

## Sheet: Sheet1
Supplimentary table 9. SMR results for whole blood methylation analyses (menarche and menopause).
Trait	probeID	ProbeChr	Gene	Probe_bp	topSNP	topSNP_chr	topSNP_bp	A1	A2	Freq	b_GWAS	se_GWAS	p_GWAS	b_eQTL	se_eQTL	p_eQTL	b_SMR	se_SMR	p_SMR	p_HEIDI	nsnp_HEIDI
menopause	cg11318906	3	NA	129035019	rs57532683	3	129015631	G	A	0.140106	-0.462	0.053	2.55e-18	1.22415	0.0476708	1.98875e-145	-0.377403	0.0457216	1.52705e-16	3.34301e-06	20
menopause	cg23183521	12	NA	57146030	rs2277339	12	57146069	G	T	0.215402	-0.294	0.032	7.492e-20	-0.760924	0.0521806	3.62946e-48	0.386373	0.0497048	7.64429e-15	0.0530852	14
menopause	cg03392100	6	NA	31731881	rs3749953	6	31713124	G	A	0.11756	-0.217	0.029	1.785e-13	-2.15961	0.0236736	0	0.100481	0.0134735	8.80378e-14	2.67395e-06	20
menopause	cg18113826	6	NA	31583942	rs144360625	6	31573577	C	T	0.116854	-0.24	0.03	7.645e-16	0.885127	0.0468243	1.0746e-79	-0.271148	0.0368038	1.74006e-13	0.000579215	13
menopause	cg19563932	6	NA	31583915	rs144360625	6	31573577	C	T	0.116854	-0.24	0.03	7.645e-16	0.849205	0.046955	4.1461e-73	-0.282617	0.038629	2.55118e-13	8.37867e-05	15
menopause	cg10709727	6	NA	31698145	rs1144708	6	31710020	T	C	0.423735	-0.189	0.026	1.019e-12	1.19444	0.0238971	0	-0.158233	0.0219966	6.31271e-13	1.53159e-05	20
menopause	cg17906873	3	NA	128801065	rs9875392	3	128886264	G	A	0.133308	-0.442	0.054	2.29e-16	-1.44795	0.0981208	2.78029e-49	0.305259	0.0426468	8.19665e-13	0.00375021	11
menopause	cg25769566	6	NA	31651278	rs1144709	6	31709349	T	C	0.405878	-0.188	0.026	1.162e-12	-0.985593	0.0363393	5.42075e-162	0.190748	0.0273015	2.81357e-12	6.3426e-06	20
menopause	cg11540476	6	NA	31651249	rs1144709	6	31709349	T	C	0.405878	-0.188	0.026	1.162e-12	-0.94861	0.0367895	1.31253e-146	0.198185	0.0284658	3.35005e-12	0.000302348	20
menopause	cg01297670	6	NA	31651070	rs1144709	6	31709349	T	C	0.405878	-0.188	0.026	1.162e-12	-0.944817	0.0368687	7.72094e-145	0.19898	0.028593	3.42563e-12	0.000622436	20
menopause	cg13740929	6	NA	31651291	rs1144709	6	31709349	T	C	0.405878	-0.188	0.026	1.162e-12	-0.946308	0.036943	1.02927e-144	0.198667	0.0285489	3.43109e-12	2.72272e-05	20
menopause	cg02169713	6	NA	31651094	rs1144709	6	31709349	T	C	0.405878	-0.188	0.026	1.162e-12	-0.94337	0.0371005	1.25431e-142	0.199286	0.0286535	3.52501e-12	0.000660154	20
menopause	cg04386400	6	NA	31651158	rs1144709	6	31709349	T	C	0.405878	-0.188	0.026	1.162e-12	-0.932323	0.037038	8.10044e-140	0.201647	0.0290151	3.65999e-12	0.000401339	20
menopause	cg02304584	6	NA	31650790	rs1144709	6	31709349	T	C	0.405878	-0.188	0.026	1.162e-12	-0.928772	0.037219	1.92129e-137	0.202418	0.0291455	3.78233e-12	0.000990635	20
menopause	cg02389040	6	NA	31650786	rs1144709	6	31709349	T	C	0.405878	-0.188	0.026	1.162e-12	-0.92061	0.0370932	5.61248e-136	0.204212	0.0294163	3.86193e-12	0.00126004	20
menopause	cg25417675	6	NA	31651059	rs1144709	6	31709349	T	C	0.405878	-0.188	0.026	1.162e-12	-0.918669	0.0371267	3.58294e-135	0.204644	0.0294855	3.90706e-12	0.000537343	20
menopause	cg11991824	6	NA	31651283	rs1144709	6	31709349	T	C	0.405878	-0.188	0.026	1.162e-12	-0.925952	0.0374427	5.11004e-135	0.203034	0.0292549	3.91582e-12	0.000200506	20
menopause	cg20435535	6	NA	31651151	rs1144709	6	31709349	T	C	0.405878	-0.188	0.026	1.162e-12	-0.915252	0.0375031	1.52399e-131	0.205408	0.0296281	4.12394e-12	0.000132656	20
menopause	cg17422460	6	NA	31632171	rs144360625	6	31573577	C	T	0.116854	-0.24	0.03	7.645e-16	0.661949	0.04786	1.65833e-43	-0.362566	0.0523559	4.35933e-12	0.00114033	15
menopause	cg05857999	6	NA	31650760	rs1144709	6	31709349	T	C	0.405878	-0.188	0.026	1.162e-12	-0.900218	0.0376343	1.89126e-126	0.208838	0.0301726	4.47054e-12	0.00234516	20
menopause	cg07455790	6	NA	31650735	rs1144709	6	31709349	T	C	0.405878	-0.188	0.026	1.162e-12	-0.884316	0.0377706	3.16519e-121	0.212594	0.0307715	4.88811e-12	0.00572271	20
menopause	cg18264486	6	NA	31650916	rs1144709	6	31709349	T	C	0.405878	-0.188	0.026	1.162e-12	-0.85923	0.037846	4.156e-114	0.218801	0.0317573	5.58815e-12	0.0022691	20
menopause	cg18576957	6	NA	31651020	rs1144709	6	31709349	T	C	0.405878	-0.188	0.026	1.162e-12	-0.795319	0.0385184	1.02235e-94	0.236383	0.0346379	8.82908e-12	0.0013327	20
menopause	cg22318514	6	NA	31650850	rs1144709	6	31709349	T	C	0.405878	-0.188	0.026	1.162e-12	-0.778914	0.0387908	1.10739e-89	0.241362	0.0354781	1.02377e-11	0.00356221	20
menopause	cg06460587	6	NA	31650930	rs1144709	6	31709349	T	C	0.405878	-0.188	0.026	1.162e-12	-0.779929	0.0389173	2.43485e-89	0.241048	0.0354399	1.03468e-11	0.00198467	20
menopause	cg20794828	6	NA	31688229	rs1144708	6	31710020	T	C	0.423735	-0.189	0.026	1.019e-12	0.642022	0.0333974	2.34496e-82	-0.294382	0.0432957	1.05092e-11	2.2269e-05	20
menopause	cg08624648	6	NA	31651029	rs1144709	6	31709349	T	C	0.405878	-0.188	0.026	1.162e-12	-0.769792	0.0388396	2.01022e-87	0.244222	0.0359529	1.09955e-11	0.00133742	20
menopause	cg26450717	6	NA	31650835	rs1144709	6	31709349	T	C	0.405878	-0.188	0.026	1.162e-12	-0.76684	0.0388433	9.41742e-87	0.245162	0.036108	1.12384e-11	0.00500759	20
menopause	cg12821290	3	NA	128968351	rs9818747	3	128956599	T	C	0.134674	-0.462	0.053	2.8e-18	-0.579926	0.0543983	1.55347e-26	0.796653	0.118053	1.49628e-11	0.00120897	10
menopause	cg05789250	6	NA	31804306	rs140091914	6	31754008	A	G	0.111318	-0.214	0.029	2.813e-13	0.81557	0.0496432	1.19289e-60	-0.262393	0.0389803	1.68001e-11	2.0118e-05	20
menopause	cg03852670	4	NA	48484997	rs776584	4	48633500	G	C	0.454989	-0.205	0.027	4.477e-14	-0.467379	0.0323744	3.04141e-47	0.438617	0.0652712	1.81838e-11	0.311091	20
menopause	cg18074184	4	NA	48485090	rs79858408	4	48493237	A	G	0.450149	-0.196	0.027	2.579e-13	-0.551865	0.0313919	3.51523e-69	0.355159	0.0529321	1.94998e-11	0.0426765	20
menopause	cg21112943	6	NA	31633196	rs144360625	6	31573577	C	T	0.116854	-0.24	0.03	7.645e-16	-0.537912	0.0449701	5.64929e-33	0.446169	0.067095	2.93453e-11	0.00221364	16
menopause	cg13541527	6	NA	31804078	rs140091914	6	31754008	A	G	0.111318	-0.214	0.029	2.813e-13	0.711669	0.0506509	7.65034e-45	-0.300701	0.0460274	6.44267e-11	8.72586e-05	20
menopause	cg10140190	6	NA	31588707	rs707939	6	31726688	A	C	0.303571	0.187	0.026	7.601e-13	0.542746	0.0347695	6.23966e-55	0.344544	0.052745	6.47804e-11	1.1097e-11	20
menopause	cg10407266	6	NA	31588727	rs707939	6	31726688	A	C	0.303571	0.187	0.026	7.601e-13	0.52798	0.0338955	1.04823e-54	0.35418	0.0542403	6.58421e-11	3.00491e-08	20
menopause	cg19283196	4	NA	48485233	rs7654770	4	48489267	T	C	0.45015	-0.195	0.027	3.445e-13	-0.483468	0.0319999	1.42572e-51	0.403336	0.0618993	7.22038e-11	0.0996254	20
menarche	cg14246568	6	NA	105388153	rs395962	6	105397418	T	G	0.312266	0.079	0.01	5.075e-16	-0.398991	0.0350286	4.66682e-30	-0.197999	0.0305013	8.49875e-11	0.0188278	20
menopause	cg26821115	6	NA	31804609	rs3749953	6	31713124	G	A	0.11756	-0.217	0.029	1.785e-13	0.674004	0.0516694	6.82447e-39	-0.321956	0.0496028	8.54448e-11	0.000740026	20
menopause	cg04736217	6	NA	31804461	rs140091914	6	31754008	A	G	0.111318	-0.214	0.029	2.813e-13	0.69814	0.0512243	2.68908e-42	-0.306529	0.0472368	8.62996e-11	1.28047e-06	20
menopause	cg19247841	4	NA	48485301	rs992423	4	48481976	T	C	0.511232	0.204	0.027	4.277e-14	0.387136	0.0309958	8.47013e-36	0.526946	0.0815109	1.01479e-10	0.129973	20
menopause	cg23049448	6	NA	10887980	rs2153159	6	10887932	T	G	0.680665	0.193	0.029	3.031e-11	0.80473	0.0297447	3.37539e-161	0.239832	0.0371112	1.02976e-10	0.265231	20
menopause	cg02760218	6	NA	31866586	rs2736428	6	31843924	T	C	0.298735	0.173	0.026	3.863e-11	-0.872967	0.0327185	7.78028e-157	-0.198175	0.0306956	1.07425e-10	2.56825e-14	20
menopause	cg24239961	6	NA	31794472	rs1144708	6	31710020	T	C	0.423735	-0.189	0.026	1.019e-12	0.479208	0.0342056	1.36073e-44	-0.394401	0.0611251	1.10123e-10	3.33607e-05	20
menopause	cg24520975	6	NA	31651362	rs1144709	6	31709349	T	C	0.405878	-0.188	0.026	1.162e-12	-0.556251	0.0394613	4.01328e-45	0.337977	0.0525323	1.24539e-10	3.5898e-08	20
menopause	cg03320827	6	NA	10887367	rs9348724	6	10887276	C	G	0.303747	0.183	0.027	7.761e-12	-0.824165	0.0404722	3.50742e-92	-0.222043	0.0345274	1.2683e-10	0.00645848	20
menopause	cg00586094	6	NA	31775791	rs613165	6	31834398	A	G	0.187781	-0.212	0.029	3.414e-13	-0.611896	0.0452544	1.17188e-41	0.346464	0.0538771	1.27063e-10	0.00151126	20
menopause	cg17684657	6	NA	10886967	rs9348724	6	10887276	C	G	0.303747	0.183	0.027	7.761e-12	-0.819459	0.0407447	5.78967e-90	-0.223318	0.0347693	1.33735e-10	0.00433359	20
menopause	cg22773661	4	NA	48492225	rs4413478	4	48491651	A	G	0.387377	0.196	0.029	1.027e-11	0.583565	0.0322364	3.03592e-73	0.335867	0.0530451	2.42438e-10	0.000134662	20
menopause	cg27334499	6	NA	31646366	rs144360625	6	31573577	C	T	0.116854	-0.24	0.03	7.645e-16	0.480697	0.0471496	2.08456e-24	-0.499275	0.0793296	3.1002e-10	0.0017679	15
menopause	cg13975172	6	NA	31838675	rs494620	6	31838713	A	G	0.375744	0.171	0.026	8.993e-11	0.675235	0.0323029	5.0069e-97	0.253245	0.0403661	3.52539e-10	4.86363e-08	20
menopause	cg23055003	6	NA	10886946	rs9379896	6	10886949	C	T	0.305258	0.182	0.027	9.008e-12	-0.699367	0.0408992	1.48961e-65	-0.260235	0.0414977	3.58544e-10	0.00382286	20
menopause	cg24108149	6	NA	31697559	rs1144708	6	31710020	T	C	0.423735	-0.189	0.026	1.019e-12	-0.41254	0.033448	5.95942e-35	0.458138	0.0731561	3.78918e-10	0.000688332	20
menopause	cg02721751	6	NA	31838684	rs494620	6	31838713	A	G	0.375744	0.171	0.026	8.993e-11	0.647714	0.0322426	9.24726e-90	0.264005	0.0422377	4.09226e-10	4.807e-07	20
menopause	cg14110444	6	NA	31689996	rs3828922	6	31713454	T	C	0.126488	-0.185	0.028	2.356e-11	0.832037	0.0467438	7.07347e-71	-0.222346	0.0358959	5.85866e-10	3.99861e-06	20
menopause	cg14468090	3	NA	129032864	rs10712	3	129024039	G	C	0.140271	-0.463	0.053	2.379e-18	-0.477384	0.0544308	1.77915e-18	0.969869	0.156699	6.03999e-10	5.18911e-07	10
menopause	cg23646360	6	NA	10886130	rs9348724	6	10887276	C	G	0.303747	0.183	0.027	7.761e-12	-0.635192	0.0421848	3.08821e-51	-0.288102	0.0466146	6.38988e-10	0.0004115	20
menopause	cg26237681	6	NA	10887185	rs9348724	6	10887276	C	G	0.303747	0.183	0.027	7.761e-12	-0.58947	0.0413276	3.70204e-46	-0.310448	0.0507122	9.25428e-10	0.00838275	20
menopause	cg20677240	20	NA	5931232	rs61058279	20	5977679	T	C	0.253754	0.22	0.033	2.4e-11	1.02232	0.069364	3.64559e-49	0.215196	0.035428	1.24629e-09	0.00112606	9
menopause	cg20370184	6	NA	31838544	rs2242664	6	31839331	C	T	0.41369	-0.162	0.027	2.45e-09	1.34453	0.0143319	0	-0.120488	0.0201223	2.12743e-09	8.08442e-07	20
menopause	cg17809377	5	NA	176326619	rs353464	5	176403023	G	A	0.466865	0.193	0.027	8.865e-13	-0.363852	0.0333302	9.60389e-28	-0.530435	0.0886989	2.22896e-09	0.115262	16
menopause	cg18842363	6	NA	31629088	rs1144709	6	31709349	T	C	0.405878	-0.188	0.026	1.162e-12	0.340583	0.0327363	2.38168e-25	-0.551994	0.0929665	2.89292e-09	0.00301895	20
menopause	cg12657970	5	NA	176454092	rs430684	5	176482805	G	A	0.46256	0.187	0.026	1.072e-12	-0.339558	0.0327849	3.8841e-25	-0.550717	0.093222	3.47158e-09	0.256545	15
menopause	cg13620881	6	NA	10888129	rs12211124	6	10886585	C	T	0.304674	-0.198	0.028	1.93e-12	-0.357705	0.034316	1.92981e-25	0.553529	0.0945891	4.85899e-09	1.15327e-07	20
menarche	cg04744409	6	NA	105388191	rs395523	6	105396187	G	C	0.312266	0.079	0.01	5.061e-16	-0.301949	0.0347126	3.36244e-18	-0.261634	0.0447381	4.97168e-09	0.0829634	20
menarche	cg03738025	6	NA	105388694	rs11156429	6	105364421	T	G	0.316006	0.08	0.01	1.203e-15	0.276767	0.0327145	2.67215e-17	0.289052	0.0497276	6.14742e-09	0.00144808	20
menopause	cg18345826	6	NA	10887023	rs9348724	6	10887276	C	G	0.303747	0.183	0.027	7.761e-12	-0.471991	0.0418996	1.95753e-29	-0.387719	0.0667607	6.33761e-09	1.63982e-05	20
menopause	cg21467935	6	NA	31781906	rs707938	6	31729359	G	A	0.343006	-0.189	0.026	1.002e-12	-0.330947	0.0353456	7.73694e-21	0.571089	0.0994596	9.36104e-09	0.0002802	20
menopause	cg00180097	6	NA	31601157	rs1144708	6	31710020	T	C	0.423735	-0.189	0.026	1.019e-12	-0.32086	0.0346014	1.80928e-20	0.589042	0.102963	1.05938e-08	1.24072e-05	17
menopause	cg13281171	6	NA	10887003	rs9348724	6	10887276	C	G	0.303747	0.183	0.027	7.761e-12	-0.43761	0.0420183	2.12361e-25	-0.418181	0.0736137	1.34112e-08	0.00741921	20
menopause	cg20165831	6	NA	31701011	rs6905572	6	31731881	T	C	0.117188	-0.214	0.029	4.404e-13	0.45137	0.0511071	1.02956e-18	-0.474112	0.0837238	1.48913e-08	0.000588412	20
menopause	cg00811535	6	NA	31587543	rs144360625	6	31573577	C	T	0.116854	-0.24	0.03	7.645e-16	0.388419	0.0489461	2.09404e-15	-0.617889	0.109672	1.76114e-08	0.0419297	7
menopause	cg05368731	17	NA	41323189	rs8176160	17	41241503	C	T	0.379851	0.152	0.027	3.071e-08	1.27037	0.0216464	0	0.11965	0.0213511	2.09574e-08	0.0415698	20
menopause	cg16175906	6	NA	31607374	rs142831262	6	31576714	A	G	0.116679	-0.234	0.03	6.55e-15	0.384257	0.0478036	9.11328e-16	-0.608968	0.108788	2.17132e-08	0.354433	10
menopause	cg25918947	17	NA	41365094	rs11650132	17	41326087	G	T	0.380134	0.152	0.027	3.399e-08	-1.05479	0.0272445	0	-0.144104	0.0258667	2.53222e-08	0.0321252	20
menopause	cg19212779	4	NA	48777471	rs12645501	4	48506163	A	T	0.449735	-0.205	0.027	3.858e-14	0.265317	0.0328087	6.12463e-16	-0.772659	0.139589	3.10784e-08	0.10264	20
menarche	cg16342323	14	NA	36971168	rs4902714	14	36979590	A	G	0.146063	-0.068	0.012	9.942e-09	-2.32981	0.0926503	1.55084e-139	0.0291869	0.00527979	3.23822e-08	0.000274857	20
menopause	cg04762213	6	NA	31587888	rs707939	6	31726688	A	C	0.303571	0.187	0.026	7.601e-13	0.292604	0.0344354	1.94241e-17	0.639089	0.116415	4.02502e-08	2.19882e-07	20
menopause	cg00534318	3	NA	129032826	rs6771809	3	128990998	C	T	0.137944	-0.462	0.053	2.614e-18	-0.386308	0.054734	1.69018e-12	1.19594	0.218025	4.12709e-08	5.05151e-05	8
menopause	cg20544437	6	NA	31839329	rs577272	6	31837963	G	A	0.41369	-0.162	0.027	2.595e-09	0.428417	0.0328436	6.86009e-39	-0.378136	0.0693701	5.00893e-08	2.77858e-06	20
menopause	cg18068798	17	NA	41180760	rs35017602	17	41354011	G	A	0.380508	0.152	0.027	3.393e-08	0.615254	0.0332309	1.57775e-76	0.247053	0.0458682	7.19861e-08	0.0483362	20
menopause	cg23758822	17	NA	41437982	rs4793236	17	41436440	C	T	0.378691	0.151	0.028	4.045e-08	1.21606	0.0228299	0	0.124172	0.0231429	8.07572e-08	0.0209402	20
menopause	cg00994601	6	NA	31628797	rs144360625	6	31573577	C	T	0.116854	-0.24	0.03	7.645e-16	-0.354046	0.0491602	5.93868e-13	0.677878	0.126647	8.67517e-08	1.00643e-08	7
menopause	cg21440587	6	NA	31583458	rs144360625	6	31573577	C	T	0.116854	-0.24	0.03	7.645e-16	0.353322	0.0490786	6.06082e-13	-0.679268	0.126934	8.72999e-08	0.507351	8
menopause	cg09329144	17	NA	41466268	rs4793230	17	41427403	C	A	0.383774	0.151	0.027	4.021e-08	0.593231	0.0322504	1.45295e-75	0.254538	0.0475706	8.75892e-08	0.0225402	20
menopause	cg19065831	4	NA	48485289	rs6836632	4	48485075	A	G	0.513379	0.209	0.027	1.219e-14	0.23746	0.0320793	1.3387e-13	0.880148	0.164518	8.80251e-08	0.3218	20
menopause	cg22727233	6	NA	31688428	rs2242665	6	31839309	C	T	0.41369	-0.162	0.027	2.45e-09	0.371631	0.0324184	2.01032e-30	-0.435917	0.0820026	1.06137e-07	8.31278e-06	20
menopause	cg04113436	17	NA	41395193	rs113379364	17	41387871	A	G	0.379297	0.152	0.028	3.886e-08	0.803564	0.0319156	7.01014e-140	0.189157	0.0356455	1.11672e-07	0.0439796	20
menopause	cg00124375	6	NA	31698218	rs1144709	6	31709349	T	C	0.405878	-0.188	0.026	1.162e-12	0.315914	0.0405491	6.65363e-15	-0.595099	0.112285	1.15871e-07	0.000120378	20
menopause	cg19729369	6	NA	31630272	rs1144709	6	31709349	T	C	0.405878	-0.188	0.026	1.162e-12	0.31628	0.0407425	8.30032e-15	-0.59441	0.112342	1.21611e-07	0.0573803	14
menopause	cg12632264	10	NA	97889379	rs34965352	10	97854163	T	A	0.166667	0.188	0.032	3.479e-09	-0.725507	0.0596011	4.34416e-34	-0.259129	0.0489755	1.21654e-07	8.15578e-08	8
menopause	cg14332079	8	NA	25316196	rs11786622	8	25317614	G	T	0.378924	-0.147	0.027	7.285e-08	0.635882	0.0294842	3.67825e-103	-0.231175	0.0437928	1.30007e-07	0.00927558	20
menopause	cg16372051	6	NA	31794302	rs1008438	6	31783208	C	A	0.430007	-0.181	0.026	6.699e-12	0.274625	0.0342214	1.01566e-15	-0.659081	0.125333	1.45137e-07	0.000113176	20
menopause	cg09105523	6	NA	10887672	rs2153159	6	10887932	T	G	0.680665	0.193	0.029	3.031e-11	0.283533	0.0330849	1.03608e-17	0.680697	0.1295	1.4696e-07	0.0737185	20
menopause	cg04835051	6	NA	31794519	rs1008438	6	31783208	C	A	0.430007	-0.181	0.026	6.699e-12	0.275318	0.0343734	1.15054e-15	-0.657421	0.12512	1.48584e-07	4.20544e-07	20
menopause	cg17731470	6	NA	31692152	rs1144709	6	31709349	T	C	0.405878	-0.188	0.026	1.162e-12	0.299922	0.0393132	2.36493e-14	-0.626829	0.11944	1.53693e-07	0.0127584	20
menopause	cg09130091	6	NA	31838613	rs644774	6	31838490	C	T	0.41369	-0.162	0.027	2.555e-09	-0.347131	0.0321069	3.02871e-27	0.466682	0.0889547	1.55195e-07	4.60225e-05	20
menopause	cg05244581	8	NA	25315002	rs1567126	8	25280355	T	A	0.371343	-0.154	0.027	1.823e-08	-0.437283	0.0338423	3.41743e-38	0.352175	0.0674929	1.80917e-07	0.000335293	20
menopause	cg13726456	17	NA	41400541	rs9646417	17	41424253	A	G	0.38152	0.151	0.028	4.159e-08	-0.655397	0.0323656	3.56586e-91	-0.230395	0.0442112	1.87602e-07	0.0430386	20
menopause	cg04363228	6	NA	32155141	rs542418	6	31836442	G	A	0.33798	-0.168	0.027	5.165e-10	-0.31448	0.0340688	2.68844e-20	0.534216	0.103541	2.47631e-07	0.000678371	20
menarche	cg02391713	6	NA	105400985	rs160593	6	105466332	G	A	0.323484	0.077	0.01	3.025e-15	-0.227557	0.0328227	4.12251e-12	-0.338377	0.0656758	2.57413e-07	0.00216436	20
menopause	cg17867605	6	NA	31634162	rs1144708	6	31710020	T	C	0.423735	-0.189	0.026	1.019e-12	-0.248294	0.0343256	4.70763e-13	0.761194	0.148455	2.93714e-07	2.49214e-05	10
menarche	cg23371476	2	NA	105877824	rs35697404	2	105865050	A	G	0.764291	0.053	0.01	3.671e-07	0.585062	0.0304496	2.81955e-82	0.0905887	0.0177305	3.23541e-07	0.0533884	16
menopause	cg24631716	6	NA	31781967	rs707938	6	31729359	G	A	0.343006	-0.189	0.026	1.002e-12	-0.252005	0.0351694	7.75341e-13	0.749986	0.146969	3.34253e-07	2.64173e-05	17
menarche	cg22620090	6	NA	105400993	rs9386433	6	105397591	A	G	0.273854	0.071	0.01	1.272e-11	-0.304518	0.0416622	2.68707e-13	-0.233155	0.0457812	3.52784e-07	0.0196097	20
menopause	cg17378535	17	NA	41400661	rs11650848	17	41284699	G	A	0.382397	0.153	0.028	3.406e-08	-0.472791	0.0338709	2.78843e-44	-0.32361	0.0635989	3.61285e-07	0.00427184	20
menopause	cg12060786	6	NA	31803718	rs644774	6	31838490	C	T	0.41369	-0.162	0.027	2.555e-09	0.310236	0.0327521	2.73938e-21	-0.522184	0.103021	4.0056e-07	0.0494519	20
menarche	cg09039890	6	NA	105399558	rs11754600	6	105388718	C	T	0.316517	0.079	0.01	3.297e-16	-0.216435	0.0328999	4.74924e-11	-0.365005	0.0722024	4.29701e-07	0.010215	12
menopause	cg06658147	10	NA	97889407	rs34965352	10	97854163	T	A	0.166667	0.188	0.032	3.479e-09	-0.583113	0.0597784	1.76361e-22	-0.322408	0.0640626	4.83629e-07	NA	NA
menopause	cg16309518	5	NA	176445507	rs187114	5	176364039	G	A	0.459047	0.193	0.027	3.816e-13	0.232393	0.0328636	1.53343e-12	0.83049	0.165201	4.97793e-07	0.0624916	12
menopause	cg25067162	17	NA	41277974	rs9891977	17	41437398	G	A	0.381494	0.151	0.028	4.256e-08	0.454418	0.0331835	1.10142e-42	0.332293	0.0662232	5.22714e-07	0.0588508	20
menopause	cg08188698	6	NA	32085278	rs28732173	6	32071010	A	G	0.0268533	-0.201	0.04	3.725e-07	-2.84185	0.0421925	0	0.0707287	0.0141145	5.41272e-07	3.52611e-08	4
menopause	cg00135056	3	NA	128997295	rs10712	3	129024039	G	C	0.140271	-0.463	0.053	2.379e-18	-0.326096	0.053654	1.21873e-09	1.41983	0.284586	6.0664e-07	6.28304e-05	8
menopause	cg18424091	6	NA	31781814	rs707938	6	31729359	G	A	0.343006	-0.189	0.026	1.002e-12	-0.241167	0.035227	7.58938e-12	0.783689	0.157247	6.23484e-07	0.000211478	17
menopause	cg17983217	6	NA	31698223	rs1144709	6	31709349	T	C	0.405878	-0.188	0.026	1.162e-12	0.271587	0.0396994	7.85944e-12	-0.692227	0.139297	6.71492e-07	0.000775423	16
menarche	cg10635145	11	NA	27742435	rs11030104	11	27684517	G	A	0.48626	0.047	0.009	1.624e-07	-0.631369	0.039485	1.498e-57	-0.0744414	0.0149957	6.89904e-07	0.088634	20
menopause	cg25560247	6	NA	31832173	rs613165	6	31834398	A	G	0.187781	-0.212	0.029	3.414e-13	-0.312305	0.0462606	1.46829e-11	0.678823	0.136869	7.06212e-07	0.179642	10
menopause	cg10740660	6	NA	31740849	rs1144709	6	31709349	T	C	0.405878	-0.188	0.026	1.162e-12	0.271864	0.0400885	1.18845e-11	-0.691521	0.1398	7.55625e-07	7.63656e-06	10
menopause	cg25044734	17	NA	41466292	rs8071278	17	41193910	T	A	0.372003	0.151	0.027	4.202e-08	0.359665	0.0343532	1.19143e-25	0.419835	0.0851089	8.10106e-07	0.147933	20
menopause	cg12602923	6	NA	31654533	rs144360625	6	31573577	C	T	0.116854	-0.24	0.03	7.645e-16	-0.304331	0.0486902	4.09518e-10	0.788615	0.160114	8.42196e-07	0.590687	8
menopause	cg27246280	11	NA	9406063	rs6486307	11	9406023	T	C	0.724303	-0.14	0.027	2.648e-07	0.486227	0.0321602	1.21571e-51	-0.287931	0.0587046	9.35468e-07	0.044643	20
menopause	cg18187244	6	NA	10881782	rs2153159	6	10887932	T	G	0.680665	0.193	0.029	3.031e-11	-0.239485	0.0330817	4.513e-13	-0.805895	0.164489	9.61294e-07	0.344292	20
menopause	cg07481886	6	NA	32014510	rs28732173	6	32071010	A	G	0.0268533	-0.201	0.04	3.725e-07	1.49078	0.0715905	2.63668e-96	-0.134829	0.0276017	1.03539e-06	7.89901e-11	5
menarche	cg27398547	14	NA	60952738	rs3759688	14	60975579	A	C	0.135789	0.059	0.012	1.001e-06	-1.64592	0.0481197	2.05798e-256	-0.0358462	0.00736569	1.13508e-06	0.0448312	20
menarche	cg07301952	18	NA	158011	rs627789	18	293384	G	C	0.326637	0.05	0.009	3.626e-08	0.3404	0.0337508	6.39311e-24	0.146886	0.0301853	1.13796e-06	0.0921046	20
menopause	cg22851295	6	NA	10881949	rs9348724	6	10887276	C	G	0.303747	0.183	0.027	7.761e-12	-0.288921	0.0425494	1.11939e-11	-0.63339	0.132038	1.61047e-06	0.0144209	20
menopause	cg10970124	6	NA	31634602	rs144360625	6	31573577	C	T	0.116854	-0.24	0.03	7.645e-16	-0.288303	0.0485869	2.96087e-09	0.832458	0.17467	1.88032e-06	0.000463594	13
menopause	cg14709481	5	NA	176325836	rs11739147	5	176359335	C	T	0.272487	0.149	0.029	3.656e-07	-0.466506	0.0370222	2.09225e-36	-0.319396	0.0671333	1.95879e-06	0.000165277	14
menopause	cg18055007	6	NA	31698226	rs1144709	6	31709349	T	C	0.405878	-0.188	0.026	1.162e-12	0.255432	0.0404449	2.6922e-10	-0.736009	0.154733	1.96844e-06	0.000678576	13
menopause	cg20774166	6	NA	31627617	rs144360625	6	31573577	C	T	0.116854	-0.24	0.03	7.645e-16	0.288655	0.0493368	4.89511e-09	-0.831443	0.176059	2.32936e-06	NA	NA
menopause	cg11085602	1	NA	149889339	rs11205303	1	149906413	C	T	0.325521	0.161	0.032	4.554e-07	0.431	0.03214	5.27909e-41	0.37355	0.0792996	2.46964e-06	0.257701	9
menopause	cg13453520	4	NA	48485306	rs6853588	4	48781518	G	C	0.461883	-0.207	0.028	6.184e-14	-0.197344	0.032299	9.96829e-10	1.04893	0.222719	2.48149e-06	0.129186	20
menopause	cg25401027	5	NA	176370377	rs691141	5	176323298	A	G	0.414859	0.167	0.027	9.335e-10	0.24512	0.0337933	4.06096e-13	0.681299	0.144759	2.52101e-06	0.141733	11
menopause	cg24768187	6	NA	31646077	rs1144709	6	31709349	T	C	0.405878	-0.188	0.026	1.162e-12	-0.247381	0.0401411	7.14813e-10	0.759962	0.162027	2.72757e-06	0.00315297	10
menopause	cg05005217	8	NA	25317638	rs3812422	8	25316661	T	G	0.369581	-0.136	0.028	1e-06	-0.596108	0.0332678	8.4621e-72	0.228147	0.0486664	2.75937e-06	0.00295151	20
menopause	cg26365668	4	NA	84375973	rs7688416	4	84365112	T	C	0.669636	0.146	0.027	6.045e-08	-0.298511	0.0321927	1.81626e-20	-0.489094	0.104705	2.99504e-06	0.000109337	18
menopause	cg19868593	6	NA	31744816	rs707938	6	31729359	G	A	0.343006	-0.189	0.026	1.002e-12	0.217541	0.0357934	1.21927e-09	-0.8688	0.18633	3.12094e-06	2.41172e-06	14
menopause	cg01489177	19	NA	55828178	rs2384688	19	55831088	G	A	0.0905365	-0.327	0.066	6.895e-07	0.439689	0.0321891	1.76996e-42	-0.743707	0.159675	3.19878e-06	5.69102e-05	20
menopause	cg04970287	6	NA	32362638	rs115303880	6	32358459	T	G	0.0952381	0.13	0.028	3.204e-06	-1.86084	0.0270724	0	-0.0698611	0.0150813	3.61623e-06	0.120279	20
menopause	cg11334097	6	NA	32362407	rs115303880	6	32358459	T	G	0.0952381	0.13	0.028	3.204e-06	-1.81775	0.0289396	0	-0.071517	0.0154457	3.65268e-06	0.140746	20
menopause	cg03036047	6	NA	32362744	rs115303880	6	32358459	T	G	0.0952381	0.13	0.028	3.204e-06	-1.63618	0.0354918	0	-0.0794535	0.0171996	3.84687e-06	0.119261	20
menopause	cg17196448	17	NA	41382201	rs36086436	17	41273537	C	A	0.37922	0.154	0.028	2.562e-08	-0.293873	0.0345382	1.75989e-17	-0.524035	0.113452	3.85558e-06	0.0922382	20
menopause	cg14737484	6	NA	32054561	rs527254	6	31841641	A	G	0.363091	0.175	0.026	3.32e-11	0.21694	0.0342501	2.3888e-10	0.806674	0.174881	3.97456e-06	3.81018e-06	20
menopause	cg12170654	6	NA	31459698	rs2395040	6	31461711	G	A	0.576718	-0.126	0.027	2.983e-06	0.845565	0.0285404	6.7267e-193	-0.149013	0.032325	4.02998e-06	0.0959242	20
menopause	cg21787880	4	NA	84406962	rs1494961	4	84374480	C	T	0.328125	-0.144	0.027	6.944e-08	0.295822	0.0324195	7.18678e-20	-0.486779	0.105718	4.13446e-06	0.00151063	20
menopause	cg10537193	22	NA	32026975	rs2092905	22	31966274	T	C	0.464692	0.132	0.027	1.295e-06	-0.515221	0.0380387	8.52238e-42	-0.256201	0.055714	4.25532e-06	0.000111961	20
menopause	cg26346796	6	NA	32054867	rs527254	6	31841641	A	G	0.363091	0.175	0.026	3.32e-11	0.216395	0.0343892	3.12336e-10	0.808705	0.175935	4.29409e-06	2.21626e-05	20
menopause	cg04073914	4	NA	84461507	rs56139069	4	84458028	G	C	0.242447	-0.124	0.027	6.697e-06	-1.30269	0.0146355	0	0.0951876	0.0207539	4.50757e-06	0.00930403	20
menopause	cg03268737	11	NA	9405806	rs6486306	11	9405891	G	A	0.726767	-0.134	0.027	1.147e-06	0.397229	0.033352	1.04734e-32	-0.337337	0.0736359	4.62438e-06	0.0317276	20
menopause	cg19659680	11	NA	9385487	rs9971484	11	9385703	G	A	0.718278	-0.13	0.028	5.319e-06	-0.825672	0.030267	7.39842e-164	0.157447	0.0343994	4.716e-06	0.0366587	20
menopause	cg04933135	6	NA	32150063	rs542418	6	31836442	G	A	0.33798	-0.168	0.027	5.165e-10	0.228122	0.0342704	2.80398e-11	-0.736449	0.162015	5.47896e-06	0.00217963	20
menopause	cg02205391	6	NA	31762409	rs9267653	6	31840415	T	C	0.365779	-0.146	0.028	1.71e-07	0.332568	0.0361731	3.79218e-20	-0.439008	0.0967916	5.74404e-06	7.20545e-06	20
menopause	cg23233404	6	NA	10887587	rs9348724	6	10887276	C	G	0.303747	0.183	0.027	7.761e-12	-0.25571	0.0419102	1.05158e-09	-0.715654	0.157819	5.76963e-06	0.00247171	20
menopause	cg25013052	6	NA	31838774	rs494620	6	31838713	A	G	0.375744	0.171	0.026	8.993e-11	0.212215	0.0340725	4.71422e-10	0.805788	0.178181	6.11679e-06	0.000260283	20
menopause	cg10162691	17	NA	41177409	rs799916	17	41243190	G	T	0.383258	0.152	0.027	2.868e-08	0.253423	0.0338278	6.80581e-14	0.599787	0.13327	6.77804e-06	0.0771251	20
menopause	cg20024110	6	NA	32977708	rs396090	6	32977535	G	A	0.331473	0.119	0.026	6.25e-06	-0.716594	0.0299154	8.38646e-127	-0.166063	0.0369391	6.93754e-06	0.0354448	18
menopause	cg17953764	4	NA	48492845	rs79858408	4	48493237	A	G	0.450149	-0.196	0.027	2.579e-13	0.183172	0.0321255	1.18574e-08	-1.07003	0.238635	7.32623e-06	0.367565	20
menarche	cg05513455	6	NA	105388269	rs6902789	6	105358192	A	G	0.276856	0.052	0.01	6.223e-07	-0.287756	0.0329361	2.39807e-18	-0.180709	0.0404412	7.87958e-06	0.018636	20
menarche	cg11579407	19	NA	1847575	rs11667638	19	1841501	A	G	0.716895	-0.051	0.011	7.142e-06	0.514961	0.0314682	3.42921e-60	-0.0990366	0.0222016	8.16594e-06	0.000131731	20
menopause	cg05270634	17	NA	41177445	rs11659028	17	41195025	A	T	0.36683	0.15	0.027	4.736e-08	0.261155	0.0349784	8.25673e-14	0.574372	0.128869	8.30993e-06	0.347602	20
menopause	cg14026451	6	NA	32007625	rs1144708	6	31710020	T	C	0.423735	-0.189	0.026	1.019e-12	-0.193066	0.0342471	1.72592e-08	0.978941	0.21975	8.39729e-06	1.45023e-05	14
menopause	cg21506159	17	NA	41466287	rs36035445	17	41408581	G	A	0.2	0.165	0.032	3.02e-07	0.296287	0.0337218	1.54712e-18	0.556893	0.125228	8.70688e-06	0.252835	20
menopause	cg08147094	6	NA	32977674	rs396090	6	32977535	G	A	0.331473	0.119	0.026	6.25e-06	-0.581683	0.0313283	5.90347e-77	-0.204579	0.0460358	8.8343e-06	0.0892111	17
menopause	cg18996355	6	NA	32366347	rs115303880	6	32358459	T	G	0.0952381	0.13	0.028	3.204e-06	-0.729584	0.0481779	8.35878e-52	-0.178184	0.0401413	9.0412e-06	0.000126857	15
menopause	cg17599748	6	NA	31589597	rs707939	6	31726688	A	C	0.303571	0.187	0.026	7.601e-13	-0.196983	0.0351058	2.01012e-08	-0.949321	0.214582	9.68672e-06	2.88217e-05	14
menopause	cg25600103	6	NA	31838413	rs3130482	6	31839782	A	C	0.585565	0.164	0.027	1.763e-09	-0.210348	0.0329266	1.67638e-10	-0.779661	0.177117	1.07285e-05	7.67957e-05	20
menarche	cg11223196	2	NA	105857809	rs6758290	2	105864826	T	C	0.76746	0.053	0.01	3.688e-07	0.247235	0.0314005	3.44579e-15	0.214371	0.0487572	1.09911e-05	0.211863	13
menopause	cg13560123	6	NA	10887036	rs9379896	6	10886949	C	T	0.305258	0.182	0.027	9.008e-12	-0.241582	0.0418101	7.55581e-09	-0.753367	0.171729	1.14952e-05	0.0222036	20
menopause	cg27587935	6	NA	31838724	rs504653	6	31840766	G	A	0.512406	0.165	0.027	5.528e-10	-0.211709	0.0339932	4.72468e-10	-0.77937	0.178675	1.28913e-05	5.09738e-05	20
menopause	cg13132775	6	NA	32978140	rs396090	6	32977535	G	A	0.331473	0.119	0.026	6.25e-06	-0.441276	0.032264	1.39252e-42	-0.269672	0.0621316	1.42261e-05	0.121665	14
menopause	cg01485067	17	NA	41440852	rs3809752	17	41438653	G	A	0.0357143	0.146	0.032	4.222e-06	-0.501112	0.0359932	4.63008e-44	-0.291352	0.0671995	1.45345e-05	0.6952	12
menarche	cg18176723	15	NA	75336436	rs72730583	15	75351630	C	T	0.197815	0.044	0.01	2.759e-05	-0.799836	0.0321209	7.30148e-137	-0.0550113	0.0126963	1.47174e-05	0.0130461	20
menopause	cg15191021	17	NA	41321218	rs72829113	17	41181835	T	C	0.365514	0.154	0.028	2.048e-08	0.242867	0.0349674	3.77086e-12	0.634093	0.14706	1.61925e-05	0.340824	20
menarche	cg07190778	3	NA	117604296	rs13070842	3	117620618	T	C	0.537891	0.042	0.009	4.146e-06	-0.363801	0.0328047	1.40443e-28	-0.115448	0.0268399	1.69762e-05	0.0348858	20
menopause	cg07153921	17	NA	41440717	rs3809752	17	41438653	G	A	0.0357143	0.146	0.032	4.222e-06	-0.454739	0.0358222	6.35746e-37	-0.321063	0.0747771	1.75797e-05	0.214974	12
menopause	cg17313945	6	NA	32977983	rs408036	6	32974268	C	T	0.620599	-0.116	0.026	1.021e-05	0.500011	0.0319498	3.32679e-55	-0.231995	0.0540706	1.78199e-05	0.0389598	20
menopause	cg00877758	17	NA	41382140	rs8176214	17	41225839	C	T	0.380329	0.152	0.027	3.312e-08	-0.225212	0.034409	5.94399e-11	-0.67492	0.158134	1.97197e-05	0.0195832	20
menopause	cg17709873	6	NA	31540456	rs746868	6	31540429	C	G	0.295082	0.113	0.026	1.684e-05	-0.539731	0.024395	1.83015e-108	-0.209364	0.0490928	2.00216e-05	0.316624	20
menarche	cg09781307	11	NA	27648324	rs879048	11	27638934	C	A	0.502976	0.042	0.009	2.206e-06	0.421485	0.040623	3.20374e-25	0.0996476	0.0234135	2.08125e-05	0.0307645	20
menopause	cg02252769	6	NA	31838528	rs577272	6	31837963	G	A	0.41369	-0.162	0.027	2.595e-09	-0.195544	0.0324709	1.72143e-09	0.82846	0.194911	2.1335e-05	0.00203945	20
menopause	cg16203771	6	NA	31920901	rs28732173	6	32071010	A	G	0.0268533	-0.201	0.04	3.725e-07	0.60813	0.0764923	1.86192e-15	-0.330521	0.0778126	2.16013e-05	1.06084e-05	3
menopause	cg11323506	5	NA	80529135	rs10514215	5	80551916	C	G	0.0545183	-0.269	0.06	6.894e-06	-0.4654	0.036414	2.09915e-37	0.577997	0.136623	2.33076e-05	0.00265053	20
menopause	cg04099091	6	NA	31138947	rs9263738	6	31109767	C	T	0.111607	0.177	0.041	1.537e-05	-0.839973	0.0397119	2.66554e-99	-0.210721	0.0498174	2.33827e-05	0.000103361	20
menopause	cg24838063	12	NA	130822603	rs7957349	12	130821897	G	C	0.209023	-0.133	0.031	1.494e-05	0.74831	0.0304969	5.91591e-133	-0.177734	0.0420552	2.37664e-05	0.0473879	20
menopause	cg13070366	11	NA	9386451	rs7946263	11	9391467	C	T	0.725095	-0.127	0.029	9.98e-06	-0.507071	0.0320686	2.5683e-56	0.250458	0.0593441	2.43833e-05	0.249856	20
menarche	cg02023728	11	NA	77925099	rs2512522	11	77925855	C	G	0.406716	0.038	0.009	1.667e-05	1.42439	0.0328021	0	0.0266782	0.00634831	2.64096e-05	0.872628	18
menopause	cg26677194	12	NA	130822605	rs7957349	12	130821897	G	C	0.209023	-0.133	0.031	1.494e-05	0.649844	0.0316019	5.83487e-94	-0.204664	0.0487309	2.6705e-05	0.00765869	20
menopause	cg19695805	11	NA	9385645	rs4910460	11	9380381	A	G	0.724457	-0.122	0.029	2.119e-05	-0.982776	0.0276445	8.1435e-277	0.124138	0.0297141	2.94411e-05	0.0267753	20
menopause	cg09593028	10	NA	97890481	rs34965352	10	97854163	T	A	0.166667	0.188	0.032	3.479e-09	-0.355269	0.0598522	2.92473e-09	-0.529177	0.126732	2.97239e-05	6.53495e-07	4
menopause	cg13617087	6	NA	31107321	rs9263738	6	31109767	C	T	0.111607	0.177	0.041	1.537e-05	0.657689	0.0429406	5.95609e-53	0.269124	0.0647685	3.25045e-05	4.37728e-05	20
menarche	cg18816701	12	NA	2800055	rs12372529	12	2839038	T	G	0.21489	0.047	0.011	2.891e-05	0.773609	0.045659	2.16128e-64	0.0607542	0.0146642	3.42761e-05	0.03454	20
menarche	cg17413943	11	NA	27739827	rs10767665	11	27733858	A	G	0.438735	-0.044	0.009	7.264e-07	0.249016	0.0319138	6.05588e-15	-0.176695	0.0426505	3.42991e-05	0.0015374	15
menarche	cg25598159	12	NA	111127533	rs73191836	12	110966177	T	G	0.00558036	-0.149	0.034	1.051e-05	0.654478	0.052264	5.62051e-36	-0.227662	0.0550391	3.52834e-05	0.046091	20
menopause	cg09736959	6	NA	31540114	rs746868	6	31540429	C	G	0.295082	0.113	0.026	1.684e-05	-0.432897	0.0325079	1.85146e-40	-0.261032	0.0631782	3.6013e-05	0.339618	20
menopause	cg24926791	6	NA	31082187	rs3130979	6	31082197	C	G	0.219985	0.124	0.03	4.294e-05	-1.36556	0.0135112	0	-0.090805	0.0219873	3.62951e-05	0.0155126	20
menopause	cg06667961	6	NA	31527693	rs2239704	6	31540141	A	C	0.298363	0.112	0.026	1.864e-05	-0.461626	0.0320792	5.96398e-47	-0.242621	0.0587921	3.67911e-05	0.211946	20
menopause	cg09723088	6	NA	29691140	rs3736694	6	29696849	C	A	0.321057	0.128	0.031	4.002e-05	2.06733	0.0226867	0	0.0619158	0.0150106	3.71057e-05	0.153186	20
menopause	cg17849733	6	NA	31082200	rs3130979	6	31082197	C	G	0.219985	0.124	0.03	4.294e-05	-1.18402	0.021639	0	-0.104728	0.0254096	3.76266e-05	0.0190561	20
menopause	cg12827530	5	NA	80529121	rs10514215	5	80551916	C	G	0.0545183	-0.269	0.06	6.894e-06	-0.384674	0.0367488	1.21582e-25	0.699293	0.16968	3.76847e-05	0.00392932	20
menopause	cg04816394	5	NA	80529067	rs13170098	5	80553189	C	A	0.0541449	-0.278	0.063	8.837e-06	-0.425305	0.0369273	1.07892e-30	0.653649	0.158629	3.77866e-05	0.00322696	20
menopause	cg11774057	6	NA	31082196	rs3130979	6	31082197	C	G	0.219985	0.124	0.03	4.294e-05	1.08998	0.0249344	0	0.113764	0.0276463	3.87214e-05	0.0141375	20
menarche	cg21675254	12	NA	111127804	rs60013768	12	110576095	G	A	0.00558036	-0.145	0.034	2.064e-05	0.836535	0.0541942	9.39303e-54	-0.173334	0.0421666	3.94464e-05	0.00136223	20
menopause	cg02688650	6	NA	29691138	rs3736697	6	29696654	C	T	0.321057	0.128	0.031	4.088e-05	1.60185	0.0395703	0	0.0799078	0.0194531	3.99585e-05	0.161894	20
menopause	cg16044050	6	NA	31527707	rs2239704	6	31540141	A	C	0.298363	0.112	0.026	1.864e-05	-0.427959	0.0323182	5.01678e-40	-0.261707	0.0638872	4.19633e-05	0.239086	20
menopause	cg22974837	8	NA	25315063	rs1506871	8	25314571	C	G	0.36912	-0.137	0.028	8.899e-07	-0.254288	0.0339656	7.06733e-14	0.53876	0.131542	4.20835e-05	0.00447004	20
menarche	cg13468767	17	NA	9672024	rs4791863	17	9672809	C	T	0.467693	-0.037	0.009	8.424e-05	-1.12707	0.0261932	0	0.0328284	0.00802165	4.26794e-05	0.203708	20
menopause	cg23088456	6	NA	31929830	rs28732173	6	32071010	A	G	0.0268533	-0.201	0.04	3.725e-07	0.534484	0.0758972	1.8921e-12	-0.376063	0.0919375	4.30582e-05	2.24922e-05	4
menopause	cg15018934	6	NA	29689744	rs3736694	6	29696849	C	A	0.321057	0.128	0.031	4.002e-05	1.28269	0.0459456	1.63188e-171	0.0997902	0.0244308	4.41529e-05	0.271064	20
menopause	cg02404636	22	NA	31891804	rs2240427	22	31738424	G	A	0.364078	-0.109	0.026	3.187e-05	2.05469	0.113478	2.82599e-73	-0.0530493	0.0129887	4.42172e-05	2.57179e-06	20
menopause	cg16280132	6	NA	31540459	rs746868	6	31540429	C	G	0.295082	0.113	0.026	1.684e-05	-0.376811	0.0317179	1.50269e-32	-0.299885	0.0734725	4.47276e-05	0.542504	20
menarche	cg04899925	12	NA	110505622	rs55754138	12	110869335	T	G	0.00596125	-0.145	0.034	1.819e-05	0.784634	0.0558836	8.8088e-45	-0.1848	0.0452871	4.49158e-05	0.000150821	20
menarche	cg10508778	12	NA	110840579	rs112414115	12	110769301	T	C	0.0063244	-0.144	0.034	2.51e-05	-0.801873	0.052977	9.34006e-52	0.17958	0.0440293	4.53008e-05	0.0107601	20
menarche	cg00167248	3	NA	117719971	rs13078800	3	117718238	A	T	0.55188	0.037	0.009	5.106e-05	-0.821678	0.0300016	3.83015e-165	-0.0450298	0.0110759	4.79166e-05	0.00984078	20
menopause	cg27611827	17	NA	41392569	rs111241581	17	41387445	C	T	0.379117	0.152	0.028	3.875e-08	0.213439	0.0347991	8.59852e-10	0.712147	0.175187	4.8021e-05	0.137201	20
menopause	cg02382037	12	NA	130823570	rs7957349	12	130821897	G	C	0.209023	-0.133	0.031	1.494e-05	-0.408898	0.0331521	5.94168e-35	0.325265	0.0802692	5.07443e-05	0.0745384	20
menarche	cg12589308	19	NA	1811438	rs11669862	19	1837262	T	C	0.716247	-0.051	0.011	3.382e-06	0.26145	0.0319054	2.51585e-16	-0.195066	0.0483404	5.4542e-05	0.00430371	20
menopause	cg18340416	6	NA	32010178	rs28732173	6	32071010	A	G	0.0268533	-0.201	0.04	3.725e-07	0.530095	0.0784731	1.42717e-11	-0.379177	0.0940463	5.53483e-05	2.07459e-08	6
menopause	cg01393604	6	NA	29695590	rs9258167	6	29688973	A	G	0.320923	0.128	0.031	4.028e-05	0.926084	0.0499243	8.19358e-77	0.138216	0.0342936	5.5684e-05	0.389167	20
menopause	cg06365016	12	NA	130821453	rs7957349	12	130821897	G	C	0.209023	-0.133	0.031	1.494e-05	0.381165	0.0330729	9.87032e-31	-0.34893	0.086782	5.80102e-05	0.337653	20
menarche	cg25150189	8	NA	143916219	rs2299611	8	143917959	A	G	0.288695	0.037	0.009	7.508e-05	-0.578695	0.030317	3.16844e-81	-0.063937	0.0159089	5.84568e-05	0.0108695	20
menopause	cg02937080	19	NA	23183750	rs158695	19	23203571	T	C	0.202904	-0.138	0.033	3.536e-05	0.565781	0.0392024	3.24107e-47	-0.243911	0.0607256	5.90428e-05	0.00748492	20
menarche	cg15195495	19	NA	681420	rs10402839	19	690762	G	T	0.423722	0.053	0.012	1.17e-05	0.365218	0.0382097	1.19755e-21	0.145119	0.0361953	6.08914e-05	0.406005	17
menopause	cg03192919	3	NA	48412245	rs730566	3	48487048	A	C	0.638021	0.105	0.026	7.434e-05	-0.952351	0.0317966	4.22957e-197	-0.110254	0.0275479	6.27444e-05	0.00997736	20
menopause	cg27121959	11	NA	100905070	rs4754717	11	100893494	G	A	0.732882	0.128	0.031	3.101e-05	-0.781489	0.049526	4.31431e-56	-0.16379	0.0410035	6.48205e-05	0.0249183	20
menopause	cg04615290	6	NA	32978129	rs408036	6	32974268	C	T	0.620599	-0.116	0.026	1.021e-05	0.281972	0.0317027	5.88073e-19	-0.411388	0.103158	6.66511e-05	0.191846	8
menopause	cg05281796	6	NA	32975360	rs453779	6	32975381	A	G	0.275298	0.108	0.027	6.613e-05	-1.09251	0.0238214	0	-0.0988553	0.0248076	6.75164e-05	0.00420516	20
menopause	cg14296990	11	NA	9385838	rs7394742	11	9381592	C	G	0.719256	-0.123	0.029	1.734e-05	-0.379656	0.0332138	2.93846e-30	0.323977	0.0814738	6.99476e-05	0.0369787	20
menarche	cg18974921	11	NA	78131895	rs4945275	11	78119822	A	G	0.421053	0.04	0.009	6.658e-06	-0.389558	0.043761	5.48756e-19	-0.10268	0.0258225	6.9967e-05	0.67697	20
menarche	cg17888033	8	NA	143858414	rs35816096	8	143884938	C	T	0.156275	-0.052	0.013	5.581e-05	0.959749	0.0271388	6.02204e-274	-0.0541809	0.0136316	7.0481e-05	0.0127414	20
menopause	cg06245776	6	NA	31461748	rs2516413	6	31461509	T	G	0.557678	-0.108	0.027	4.548e-05	0.985058	0.0278679	1.09978e-273	-0.109638	0.0275845	7.04882e-05	0.161742	20
menopause	cg07969918	22	NA	31682909	rs11089491	22	31592698	A	T	0.4354	0.129	0.027	1.774e-06	0.294135	0.0411502	8.81558e-13	0.438575	0.110413	7.12332e-05	3.85521e-05	20
menopause	cg14221939	6	NA	29981675	rs2076181	6	29691744	G	C	0.321057	0.128	0.031	4.006e-05	-0.746687	0.0514219	8.94512e-48	-0.171424	0.0431625	7.13949e-05	0.295591	20
menopause	cg04953552	6	NA	31276212	rs2523613	6	31320687	A	C	0.0221471	0.168	0.041	5.085e-05	0.697253	0.0454582	4.23966e-53	0.240946	0.0608643	7.53479e-05	0.356467	20
menarche	cg03405983	8	NA	143858548	rs35816096	8	143884938	C	T	0.156275	-0.052	0.013	5.581e-05	0.807373	0.0292405	8.11354e-168	-0.0644064	0.0162697	7.53664e-05	0.0100458	20
menopause	cg08305533	22	NA	32007224	rs5753734	22	32028721	C	A	0.486577	0.118	0.027	1.484e-05	-0.348773	0.0373642	1.01546e-20	-0.338329	0.0854791	7.55711e-05	0.00312158	20
menopause	cg04391588	19	NA	55832610	rs4806661	19	55824661	T	A	0.0895802	-0.326	0.066	7.987e-07	0.214944	0.0325961	4.2768e-11	-1.51667	0.383647	7.7079e-05	0.00934413	8
menopause	cg14699004	4	NA	84405660	rs28875243	4	84442509	A	G	0.330833	-0.139	0.027	2.156e-07	0.19673	0.0318868	6.84494e-10	-0.706553	0.178749	7.72494e-05	2.45504e-05	14
menopause	cg12044213	6	NA	31124978	rs9263738	6	31109767	C	T	0.111607	0.177	0.041	1.537e-05	0.429111	0.0437173	9.64677e-23	0.41248	0.104379	7.75826e-05	2.51992e-05	20
menarche	cg20713761	12	NA	111128005	rs78446569	12	110901472	T	C	0.00558036	-0.146	0.034	1.548e-05	0.53468	0.0539322	3.62088e-23	-0.27306	0.0692982	8.13559e-05	0.0351887	20
menarche	cg20711047	19	NA	49644550	rs4802574	19	49648530	G	A	0.207675	0.045	0.01	1.228e-05	0.268521	0.0331918	5.96743e-16	0.167585	0.0426147	8.40465e-05	0.258159	20
menopause	cg10424581	17	NA	41186713	rs8176231	17	41220223	G	A	0.38072	0.151	0.027	4.194e-08	-0.191171	0.0346348	3.39742e-08	-0.78987	0.201061	8.54757e-05	0.171997	20
menopause	cg06259800	6	NA	32362626	rs115880030	6	32362010	T	C	0.0956101	0.131	0.028	2.967e-06	-0.356128	0.0492569	4.82957e-13	-0.367845	0.0936492	8.56882e-05	NA	NA
menarche	cg06928983	5	NA	49738016	rs7717982	5	49697322	A	G	0.502606	-0.04	0.009	6.557e-06	-0.27946	0.0333739	5.58764e-17	0.143133	0.0364601	8.64624e-05	0.194031	15
menopause	cg24911364	6	NA	32372236	rs115303880	6	32358459	T	G	0.0952381	0.13	0.028	3.204e-06	0.32313	0.0442287	2.75443e-13	0.402315	0.102669	8.90869e-05	4.00533e-05	6
menarche	cg05072100	8	NA	143858499	rs35816096	8	143884938	C	T	0.156275	-0.052	0.013	5.581e-05	0.612288	0.0314665	2.47292e-84	-0.0849273	0.0216758	8.92599e-05	0.0178655	20
menarche	cg20592836	20	NA	33292126	rs6120730	20	33385102	C	G	0.127715	-0.047	0.012	6.139e-05	1.35488	0.013959	0	-0.0346894	0.00886408	9.09748e-05	0.0409525	20
menopause	cg26416971	5	NA	80529100	rs17294956	5	80540556	G	C	0.0541854	-0.277	0.068	4.961e-05	-0.487769	0.0360499	1.03473e-41	0.567892	0.145591	9.59593e-05	0.00540771	20
menarche	cg10667338	19	NA	49617042	rs4802561	19	49617130	T	C	0.198507	0.039	0.01	0.0001765	1.24495	0.020204	0	0.0313265	0.00804851	9.93344e-05	0.0498589	20
menopause	cg13562911	6	NA	11044106	rs67580629	6	11006026	G	A	0.695312	-0.122	0.029	3.262e-05	-0.33433	0.0326299	1.23186e-24	0.364909	0.0937675	9.95687e-05	0.00548569	20
menarche	cg08382737	19	NA	49617001	rs4802561	19	49617130	T	C	0.198507	0.039	0.01	0.0001765	1.2149	0.021316	0	0.0321013	0.00825035	9.98725e-05	0.0161438	20
menopause	cg18029933	19	NA	55824565	rs4806659	19	55824586	A	G	0.0890462	-0.342	0.066	2.627e-07	-0.19634	0.0333452	3.90646e-09	1.74188	0.447787	0.000100258	0.00118999	11
menopause	cg19078853	17	NA	41382209	rs8176216	17	41225781	T	A	0.373962	0.153	0.028	3.325e-08	-0.188947	0.0342161	3.34831e-08	-0.80975	0.208476	0.000102693	0.0045642	20
menarche	cg24769381	11	NA	78052863	rs2292572	11	78052864	T	G	0.413318	0.035	0.009	7.079e-05	-1.62195	0.0256611	0	-0.0215789	0.00555935	0.000103793	0.274932	20
menopause	cg15067619	6	NA	31461821	rs2253042	6	31461914	T	C	0.558911	-0.108	0.027	4.723e-05	0.507612	0.0317526	1.58783e-57	-0.212761	0.05483	0.000104295	0.0609328	20
menopause	cg12619728	6	NA	32134854	rs150445477	6	32120453	G	C	0.000374251	0.179	0.044	5.866e-05	1.59021	0.123315	4.76847e-38	0.112564	0.0290135	0.000104585	NA	NA
menarche	cg15488009	19	NA	681445	rs10422514	19	690761	T	A	0.423722	0.053	0.012	1.168e-05	0.311341	0.0385294	6.44384e-16	0.170231	0.0439244	0.000106386	0.631265	16
menarche	cg19666600	12	NA	110907609	rs73206854	12	110731375	T	C	0.0063244	-0.142	0.034	2.953e-05	-0.55099	0.053132	3.38795e-25	0.257718	0.0665235	0.000107025	0.00331178	20
menopause	cg02248037	6	NA	31465876	rs2894221	6	31461771	A	T	0.588456	-0.11	0.027	3.771e-05	-0.39677	0.031895	1.58738e-35	0.277239	0.0716059	0.000108067	0.016622	20
menopause	cg00629289	6	NA	31461728	rs2894221	6	31461771	A	T	0.588456	-0.11	0.027	3.771e-05	-0.393004	0.0318533	5.65917e-35	0.279895	0.0723502	0.000109454	0.0467143	20
menarche	cg04166812	14	NA	61122051	rs7152548	14	61122040	A	G	0.140813	0.053	0.011	3.481e-06	0.392964	0.0606423	9.1707e-11	0.134873	0.0348824	0.000110411	0.000480199	20
menarche	cg02959759	12	NA	2801584	rs4129412	12	2847719	T	C	0.191121	0.05	0.012	4.47e-05	0.395308	0.038194	4.18456e-25	0.126484	0.0327236	0.000110994	0.134554	15
menopause	cg26348243	6	NA	31540461	rs746868	6	31540429	C	G	0.295082	0.113	0.026	1.684e-05	-0.277476	0.0329531	3.75367e-17	-0.407242	0.105447	0.000112439	0.425244	20
menopause	cg22993154	6	NA	31276653	rs2523613	6	31320687	A	C	0.0221471	0.168	0.041	5.085e-05	0.531189	0.0459893	7.35954e-31	0.316272	0.0818985	0.000112577	0.0691341	20
menarche	cg26931334	19	NA	690763	rs11085171	19	690045	G	T	0.407492	0.047	0.012	6.616e-05	-0.81159	0.0352709	3.68717e-117	-0.057911	0.0149985	0.000112863	0.139927	15
menarche	cg19901956	11	NA	77921274	rs2450131	11	77944568	C	A	0.402256	0.035	0.009	8.529e-05	-1.1018	0.0406909	1.81942e-161	-0.0317661	0.00825225	0.000118412	0.379012	18
menopause	cg21084702	6	NA	31107663	rs9263738	6	31109767	C	T	0.111607	0.177	0.041	1.537e-05	0.360062	0.042744	3.64781e-17	0.491581	0.127952	0.000122075	0.00204159	20
menarche	cg21132536	20	NA	33465180	rs67159833	20	33488079	C	T	0.127144	-0.049	0.012	3.927e-05	0.375434	0.0333375	2.03042e-29	-0.130516	0.0339993	0.000123648	0.0962376	20
menopause	cg23715056	10	NA	97982467	rs4917726	10	97982786	C	T	0.31405	0.109	0.027	4.499e-05	0.388392	0.0326815	1.43053e-32	0.280644	0.0734188	0.000132102	1.44653e-05	20
menarche	cg08826281	19	NA	49655176	rs9304680	19	49651042	C	A	0.765078	-0.039	0.01	0.0001144	-0.61821	0.0321745	2.8111e-82	0.0630853	0.0165056	0.00013234	0.00978058	20
menarche	cg22507154	1	NA	91185233	rs6428601	1	91231085	A	C	0.414988	0.039	0.01	3.775e-05	0.590882	0.0311139	2.0266e-80	0.066003	0.017277	0.000133303	0.0197876	20
menopause	cg10185489	6	NA	31079555	rs2270190	6	31080586	G	A	0.116071	0.18	0.041	1.211e-05	-0.386224	0.0498338	9.17183e-15	-0.466051	0.122005	0.000133485	0.00171659	20
menarche	cg24090629	4	NA	104641072	rs3733631	4	104641103	C	G	0.368634	0.036	0.009	7.198e-05	-0.596671	0.0467638	2.76832e-37	-0.0603348	0.0158075	0.000135175	0.115903	17
menarche	cg17430167	19	NA	49655218	rs9304680	19	49651042	C	A	0.765078	-0.039	0.01	0.0001144	0.581358	0.0321044	2.73851e-73	-0.0670843	0.0175955	0.000137524	0.00604632	20
menarche	cg23017741	12	NA	110559276	rs12313068	12	110597304	T	C	0.0186846	-0.109	0.028	7.743e-05	0.781486	0.0417477	3.44915e-78	-0.139478	0.0365958	0.00013823	0.185199	20
menopause	cg19179910	6	NA	30955358	rs116074669	6	31294953	T	C	0.00379651	0.188	0.049	0.0001083	-1.80161	0.0547292	1.18992e-237	-0.104351	0.027382	0.000138441	0.0212741	5
menarche	cg27093918	16	NA	69564625	rs13330951	16	69563842	G	A	0.120229	0.053	0.013	3.124e-05	0.334758	0.0312575	9.16522e-27	0.158323	0.0415526	0.000138863	0.00225624	20
menopause	cg23163653	6	NA	30565385	rs115514325	6	30582078	G	A	0.0160089	-0.224	0.058	0.0001295	-2.95401	0.131837	3.39797e-111	0.0758291	0.0199238	0.000141263	0.135727	9
menopause	cg09804616	6	NA	30644832	rs146387647	6	30602697	G	A	0.0375744	-0.195	0.047	4.083e-05	-1.85416	0.196927	4.71128e-21	0.105169	0.0277004	0.000146653	0.0126189	8
menopause	cg16468631	6	NA	32134865	rs150445477	6	32120453	G	C	0.000374251	0.179	0.044	5.866e-05	1.30475	0.12439	9.68837e-26	0.137191	0.0361705	0.000148899	NA	NA
menarche	cg24393317	12	NA	2760969	rs1990322	12	2760970	G	A	0.27371	0.038	0.01	0.0001869	1.21809	0.0256312	0	0.0311964	0.00823577	0.00015192	0.496594	20
menopause	cg13689204	17	NA	41401644	rs4793237	17	41436595	T	A	0.407313	0.114	0.027	3.066e-05	-0.295885	0.0345122	1.00525e-17	-0.385285	0.101717	0.000151992	0.0049074	20
menarche	cg11724366	19	NA	681815	rs10402839	19	690762	G	T	0.423722	0.053	0.012	1.17e-05	0.281025	0.0381835	1.84094e-13	0.188595	0.0497995	0.000152421	0.204293	14
menopause	cg05192657	14	NA	73425458	rs12882409	14	73425462	A	G	0.156414	-0.136	0.035	0.0001094	-0.67519	0.040181	2.29259e-63	0.201425	0.0532052	0.000153206	0.0388912	20
menarche	cg14696458	1	NA	91185157	rs12759477	1	91176184	A	G	0.422068	-0.035	0.009	9.141e-05	0.572097	0.0346727	3.6736e-61	-0.0611784	0.0161626	0.0001536	0.0151093	15
menopause	cg18632634	7	NA	72738961	rs2528709	7	72788457	C	A	0.265367	-0.116	0.028	4.4e-05	-0.415881	0.0447243	1.42064e-20	0.278926	0.0737066	0.000154161	0.384553	7
menopause	cg13036593	6	NA	32026299	rs9267653	6	31840415	T	C	0.365779	-0.146	0.028	1.71e-07	-0.1944	0.0356548	4.97264e-08	0.751027	0.199297	0.000164306	4.94241e-06	20
menopause	cg10135753	19	NA	55817121	rs34962991	19	55827175	A	G	0.0874256	-0.343	0.066	2.408e-07	0.183454	0.0335483	4.54231e-08	-1.86968	0.496318	0.000165154	0.00173478	13
menopause	cg07899532	6	NA	31458944	rs2253052	6	31462031	T	C	0.558911	-0.109	0.027	4.274e-05	-0.355535	0.0340056	1.38718e-25	0.30658	0.0814066	0.000165858	0.0587813	20
menopause	cg24955682	6	NA	29815805	rs9258167	6	29688973	A	G	0.320923	0.128	0.031	4.028e-05	-0.468502	0.0511747	5.43834e-20	-0.273211	0.0725869	0.00016727	0.0576668	17
menarche	cg14804593	4	NA	189139691	rs4863392	4	189148403	C	T	0.0167411	0.088	0.023	0.0001466	0.677105	0.0325126	2.52009e-96	0.129965	0.0345366	0.000167815	0.0215523	14
menopause	cg21922731	12	NA	57157130	rs898611	12	57163316	C	T	0.208703	0.119	0.027	9.264e-06	-0.231056	0.0322012	7.21069e-13	-0.515027	0.137139	0.00017298	1.84109e-05	15
menopause	cg17857094	6	NA	30907280	rs116074669	6	31294953	T	C	0.00379651	0.188	0.049	0.0001083	-1.14885	0.0630227	3.03308e-74	-0.163642	0.0435859	0.000173704	0.0663823	5
menarche	cg16002441	19	NA	49621646	rs4802561	19	49617130	T	C	0.198507	0.039	0.01	0.0001765	-0.458593	0.0332909	3.58716e-43	-0.0850427	0.0226629	0.000175073	0.0558987	20
menopause	cg00978102	6	NA	32375231	rs115303880	6	32358459	T	G	0.0952381	0.13	0.028	3.204e-06	0.314019	0.0492803	1.86463e-10	0.413988	0.110325	0.000175126	0.0211134	12
menarche	cg11930390	12	NA	110561809	rs73206854	12	110731375	T	C	0.0063244	-0.142	0.034	2.953e-05	-0.450905	0.0528828	1.50848e-17	0.314922	0.0839637	0.000176347	0.0182479	20
menopause	cg26015539	6	NA	10841571	rs3846839	6	10836938	G	A	0.497959	0.132	0.028	1.598e-06	0.20198	0.0326324	6.0328e-10	0.653529	0.174258	0.000176586	0.500098	12
menarche	cg16738646	1	NA	43409193	rs1385129	1	43408966	A	G	0.320312	0.038	0.01	0.0002688	-0.738926	0.0374908	1.7864e-86	-0.051426	0.0137824	0.000190507	0.111032	20
menarche	cg02320543	14	NA	61109545	rs10144415	14	61112667	G	C	0.149655	0.053	0.011	3.672e-06	0.332342	0.0563786	3.75094e-09	0.159474	0.042748	0.000191046	0.0187261	20
menopause	cg23078928	2	NA	38763130	rs12621565	2	38757090	A	G	0.0398406	-0.239	0.056	2.248e-05	1.23819	0.161518	1.77508e-14	-0.193024	0.051764	0.000192302	0.0943345	20
menopause	cg12798859	6	NA	30285979	rs116074669	6	31294953	T	C	0.00379651	0.188	0.049	0.0001083	-0.993114	0.0644877	1.63508e-53	-0.189304	0.0508479	0.000196921	0.0677875	5
menarche	cg21172454	6	NA	130459436	rs3777428	6	130453842	T	C	0.0885417	0.049	0.013	0.0002964	-1.84	0.0782979	4.07923e-122	-0.0266304	0.00715552	0.000197915	0.0678875	14
menopause	cg02476566	12	NA	106696527	rs10861574	12	106696557	C	G	0.226054	0.117	0.031	0.0001816	0.648203	0.0295466	1.11983e-106	0.180499	0.0485271	0.000199577	0.00897531	20
menarche	cg01294521	19	NA	1907677	rs35202074	19	1837960	G	A	0.724324	-0.052	0.011	4.454e-06	-0.197461	0.0328128	1.76824e-09	0.263344	0.0708402	0.000201255	0.00543845	20
menarche	cg24739849	10	NA	104781300	rs1807951	10	104971035	G	A	0.0344697	0.069	0.017	7.039e-05	-0.741385	0.0801016	2.13125e-20	-0.0930691	0.025038	0.00020151	0.020558	11
menopause	cg06954660	6	NA	32975336	rs453779	6	32975381	A	G	0.275298	0.108	0.027	6.613e-05	-0.319592	0.0319185	1.33997e-23	-0.337931	0.0909748	0.000203559	0.0351852	10
menopause	cg06066452	3	NA	48470258	rs6442119	3	48440178	T	G	0.329978	-0.102	0.027	0.0001238	0.615262	0.0309274	4.60999e-88	-0.165783	0.044668	0.000206075	0.101057	20
menarche	cg23069305	12	NA	48500318	rs7485824	12	48552425	T	C	0.587883	-0.035	0.009	7.064e-05	0.536865	0.0435874	7.33992e-35	-0.0651933	0.0175797	0.000208543	0.161452	20
menopause	cg17217296	1	NA	159046937	rs16841682	1	159064818	C	A	0.337529	-0.123	0.033	0.000218	-2.17079	0.0595254	3.53909e-291	0.0566615	0.0152811	0.000208939	0.00254601	20
menopause	cg17515347	1	NA	159047163	rs1935067	1	159050103	A	G	0.343657	-0.126	0.033	0.0001129	-1.10243	0.0722589	1.48765e-52	0.114293	0.0308572	0.000212268	0.0066261	20
menopause	cg15343510	6	NA	31582285	rs3134954	6	32071893	C	T	0.0725446	0.138	0.037	0.0001886	-1.21021	0.0384741	3.57553e-217	-0.11403	0.0307875	0.000212407	3.51833e-07	17
menarche	cg25473794	11	NA	77921181	rs2512525	11	77923019	C	T	0.426248	0.035	0.009	7.434e-05	-0.509779	0.0431931	3.79717e-32	-0.0686573	0.0185884	0.000221147	0.606901	20
menopause	cg02725290	6	NA	10837710	rs3846839	6	10836938	G	A	0.497959	0.132	0.028	1.598e-06	-0.189006	0.0319813	3.42354e-09	-0.698391	0.189503	0.000228363	0.941974	12
menopause	cg23887609	12	NA	130822674	rs4759453	12	130824565	G	C	0.151172	-0.131	0.035	0.0002234	0.673942	0.0325527	3.24821e-95	-0.194379	0.0527751	0.000230369	0.0160132	20
menarche	cg00985115	12	NA	48592818	rs10875765	12	48583632	C	T	0.128262	0.042	0.011	0.0001166	0.518217	0.0372394	5.07814e-44	0.0810471	0.0220111	0.000231323	0.00273479	20
menopause	cg13861644	12	NA	130822286	rs4759453	12	130824565	G	C	0.151172	-0.131	0.035	0.0002234	0.660788	0.0325976	2.31598e-91	-0.198248	0.0538624	0.000232647	0.00324054	20
menopause	cg03576748	16	NA	452547	rs2974815	16	490267	A	T	0.0019216	-0.307	0.08	0.000131	0.84517	0.0651713	1.84775e-38	-0.363241	0.0987128	0.000233441	NA	NA
menopause	cg11003133	1	NA	159046391	rs1935067	1	159050103	A	G	0.343657	-0.126	0.033	0.0001129	-0.996795	0.0723547	3.52984e-43	0.126405	0.0343541	0.00023371	0.00566538	18
menopause	cg19609334	6	NA	32056249	rs3134954	6	32071893	C	T	0.0725446	0.138	0.037	0.0001886	-0.871678	0.042138	4.60511e-95	-0.158315	0.0431313	0.000242033	0.000135922	20
menopause	cg05973262	6	NA	32191895	rs115303880	6	32358459	T	G	0.0952381	0.13	0.028	3.204e-06	0.29565	0.0494846	2.30679e-09	0.439709	0.119941	0.000246325	NA	NA
menarche	cg26236177	14	NA	61110649	rs2207289	14	60994037	G	A	0.151085	0.052	0.012	6.204e-06	0.38747	0.0564226	6.54345e-12	0.134204	0.0366204	0.000247605	0.182825	20
menopause	cg14178705	6	NA	31936674	rs389883	6	31947460	G	T	0.31436	0.108	0.029	0.0001679	-0.649567	0.0324425	3.53525e-89	-0.166265	0.0454108	0.000250898	2.55653e-13	20
menopause	cg03226054	6	NA	30907401	rs116074669	6	31294953	T	C	0.00379651	0.188	0.049	0.0001083	-0.808119	0.0659897	1.76191e-34	-0.232639	0.0635409	0.000250988	0.0967529	5
menarche	cg21600380	8	NA	143887648	rs34090442	8	143885639	A	G	0.156275	-0.052	0.013	5.536e-05	-0.285229	0.0316532	2.04078e-19	0.18231	0.0498661	0.000256195	0.0393296	20
menarche	cg19062174	2	NA	157323390	rs298308	2	157288615	G	C	0.215112	-0.041	0.011	0.0002436	-0.584982	0.031322	7.7044e-78	0.0700876	0.0191748	0.000256989	0.068941	20
menopause	cg05178226	6	NA	10838284	rs3846839	6	10836938	G	A	0.497959	0.132	0.028	1.598e-06	-0.189959	0.0328331	7.22572e-09	-0.694887	0.190138	0.000257535	0.520208	11
menopause	cg23425533	5	NA	80529187	rs17294956	5	80540556	G	C	0.0541854	-0.277	0.068	4.961e-05	-0.302287	0.0365507	1.33568e-16	0.916347	0.250758	0.000257879	0.00931709	20
menopause	cg24051749	1	NA	39340282	rs11211566	1	39354700	C	G	0.306404	-0.106	0.029	0.0002653	-1.35563	0.0133529	0	0.0781926	0.0214062	0.00025939	0.168161	20
menopause	cg14686676	6	NA	32975255	rs399604	6	32975014	C	T	0.609747	-0.102	0.027	0.0001277	-0.467558	0.0329726	1.21486e-45	0.218155	0.059761	0.000261779	0.0174496	20
menarche	cg04375036	12	NA	111181819	rs28362526	12	110561779	A	C	0.0063244	-0.145	0.034	2.144e-05	-0.378025	0.0538068	2.13143e-12	0.383572	0.105215	0.000266758	0.00968455	20
menarche	cg23748340	12	NA	48592721	rs10875765	12	48583632	C	T	0.128262	0.042	0.011	0.0001166	0.455309	0.0377948	2.01483e-33	0.092245	0.0253438	0.00027291	0.0881306	20
menarche	cg05989795	16	NA	1021386	rs3809671	16	1022326	G	A	0.410031	-0.033	0.009	0.0004802	-0.878367	0.0296336	4.44592e-193	0.0375697	0.0103244	0.000273773	0.0854807	20
menopause	cg14711243	3	NA	128597701	rs62265303	3	128659580	G	A	0.0616592	-0.244	0.067	0.000265	6.62474	0.0833428	0	-0.0368317	0.0101242	0.00027479	0.00164498	14
menarche	cg26967100	14	NA	61104032	rs7156317	14	61087740	G	A	0.151813	0.053	0.011	3.758e-06	0.307411	0.055469	2.98978e-08	0.172408	0.047415	0.000276749	0.0302621	20
menopause	cg15715337	1	NA	85600447	rs28410552	1	85603644	T	C	0.174236	0.168	0.046	0.0002291	2.03373	0.0549723	1.35023e-299	0.0826068	0.0227285	0.000278513	0.920754	20
menopause	cg00086577	6	NA	32122894	rs3134954	6	32071893	C	T	0.0725446	0.138	0.037	0.0001886	-0.681459	0.042936	9.98031e-57	-0.202507	0.0557743	0.000282517	3.68746e-06	12
menarche	cg13206063	6	NA	109777592	rs3757230	6	109704442	C	T	0.537707	-0.034	0.009	0.0001218	0.409862	0.0330102	2.1338e-35	-0.0829548	0.0229525	0.00030129	0.500249	20
menopause	cg04856022	6	NA	32122955	rs3134954	6	32071893	C	T	0.0725446	0.138	0.037	0.0001886	-0.63438	0.0433671	1.85849e-48	-0.217535	0.0601907	0.000301388	3.38551e-06	15
menarche	cg15847600	8	NA	143995000	rs3802230	8	143992864	C	A	0.668168	-0.035	0.009	0.0001821	-0.311224	0.031959	2.07134e-22	0.112459	0.0311387	0.00030436	0.00684629	20
menarche	cg11604128	12	NA	110888956	rs11832936	12	110549533	C	A	0.0230655	-0.111	0.027	5.668e-05	0.245615	0.0326059	4.9656e-14	-0.451928	0.125234	0.000307779	0.000226735	14
menarche	cg24687805	15	NA	55513621	rs79340306	15	55477903	T	C	0.0369955	0.115	0.029	8.948e-05	0.621594	0.0714602	3.36391e-18	0.185008	0.0512737	0.000308271	0.246688	20
menarche	cg19226099	20	NA	54824085	rs3827103	20	54824029	A	G	0.229167	0.041	0.01	5.385e-05	0.480431	0.0632716	3.1222e-14	0.08534	0.0236552	0.000308957	0.29142	11
menarche	cg21357996	20	NA	33578276	rs6120819	20	33653038	C	T	0.0931886	-0.054	0.013	2.912e-05	0.314291	0.0432039	3.47481e-13	-0.171816	0.0476312	0.000309517	0.027239	20
menarche	cg13392078	9	NA	36036514	rs1324471	9	36037644	G	A	0.536494	0.033	0.009	0.0001671	-1.0351	0.0520505	5.33645e-88	-0.031881	0.00884139	0.00031109	0.153257	20
menopause	cg17014345	6	NA	29716186	rs2534687	6	31461608	T	C	0.493595	-0.106	0.027	8.068e-05	-0.315005	0.0345759	8.19807e-20	0.336503	0.0933325	0.000311648	0.0230265	20
menarche	cg26695758	6	NA	32063607	rs9272413	6	32604987	C	T	0.187446	0.082	0.021	0.000144	-0.373883	0.0400503	1.00682e-20	-0.21932	0.0608828	0.000315376	0.00539664	20
menarche	cg12425292	2	NA	69372988	rs12994942	2	69369849	A	G	0.330023	0.036	0.009	0.0001433	-0.607421	0.0733268	1.19345e-16	-0.0592669	0.0164537	0.000315723	0.388761	3
menopause	cg00173435	12	NA	106696525	rs1532587	12	106700709	G	A	0.227621	0.115	0.03	0.0001524	0.353116	0.0335994	7.80363e-26	0.325672	0.090433	0.000316684	0.129607	20
menarche	cg00347775	22	NA	43829831	rs9306377	22	43825439	A	G	0.913806	-0.061	0.016	8.114e-05	0.346811	0.0317143	7.7991e-28	-0.175888	0.048858	0.000318231	0.0119687	20
menopause	cg15075226	3	NA	128734262	rs4927943	3	128979008	T	C	0.526042	0.109	0.028	6.956e-05	0.387207	0.0410448	3.95683e-21	0.281503	0.0782276	0.00032004	0.000119977	14
menopause	cg02448934	6	NA	32367970	rs116227766	6	31219650	T	C	0.00818452	0.144	0.039	0.0002147	-2.06235	0.130987	7.46369e-56	-0.0698233	0.0194235	0.000324662	3.06549e-06	17
menopause	cg00490406	1	NA	159046773	rs1935067	1	159050103	A	G	0.343657	-0.126	0.033	0.0001129	-0.771503	0.0731145	4.97317e-26	0.163318	0.0454877	0.000330217	0.0157577	19
menarche	cg12419685	20	NA	33451367	rs6120747	20	33449769	C	T	0.128912	-0.049	0.012	3.2e-05	-0.252277	0.0335612	5.6077e-14	0.194231	0.0541318	0.000333086	0.0672738	20
menarche	cg17770910	8	NA	143851427	rs2289071	8	143851422	T	C	0.317947	-0.036	0.01	0.0003311	-0.980421	0.0255775	0	0.0367189	0.0102446	0.000338078	0.170765	20
menopause	cg23841361	6	NA	30524010	rs1048709	6	31914935	A	G	0.302083	-0.108	0.029	0.0002371	0.508439	0.0385188	8.80323e-40	-0.212415	0.059264	0.000338094	2.03812e-08	20
menopause	cg24195524	6	NA	32147809	rs3117182	6	32066819	T	A	0.077381	0.139	0.037	0.000182	-0.513639	0.0437829	8.78687e-32	-0.270618	0.0756383	0.000346513	6.93695e-05	19
menopause	cg04536704	6	NA	32122966	rs3134954	6	32071893	C	T	0.0725446	0.138	0.037	0.0001886	-0.560732	0.0442833	9.55555e-37	-0.246107	0.0687882	0.000346561	2.88148e-05	14
menarche	cg04525464	7	NA	24874213	rs35400285	7	24871593	T	G	0.0408006	-0.074	0.017	1.766e-05	-0.217166	0.0347841	4.28583e-10	0.340754	0.09543	0.000356003	0.195626	8
menarche	cg02863169	2	NA	45173548	rs504675	2	45154689	T	C	0.489637	0.036	0.009	7.914e-05	-0.270958	0.0342091	2.36308e-15	-0.132862	0.0372108	0.000356267	0.380505	20
menarche	cg01489032	8	NA	143877656	rs35816096	8	143884938	C	T	0.156275	-0.052	0.013	5.581e-05	-0.263035	0.0332393	2.50509e-15	0.197692	0.0553782	0.000357174	0.0679155	20
menopause	cg06544989	22	NA	39130855	rs17032	22	39130843	G	C	0.475355	-0.094	0.026	0.0003151	0.722014	0.0322245	3.45731e-111	-0.130191	0.0364762	0.000358049	0.327916	20
menarche	cg13017983	8	NA	36869435	rs10091621	8	36873093	A	G	0.395522	0.033	0.009	0.0002847	0.486097	0.0320073	4.30918e-52	0.0678877	0.0190468	0.000364888	0.728696	20
menopause	cg25803927	22	NA	28197726	rs5762497	22	28546346	G	T	0.16479	0.163	0.035	3.891e-06	0.267801	0.0484482	3.247e-08	0.608661	0.170898	0.000368665	0.163039	20
menopause	cg24198896	6	NA	31770844	rs116074669	6	31294953	T	C	0.00379651	0.188	0.049	0.0001083	0.638181	0.0669279	1.49381e-21	0.294587	0.0827631	0.000371699	0.054832	5
menopause	cg06832687	6	NA	32122753	rs3134954	6	32071893	C	T	0.0725446	0.138	0.037	0.0001886	-0.527025	0.0443434	1.4149e-32	-0.261847	0.0735811	0.000372813	0.000543872	17
menarche	cg12646642	1	NA	44440766	rs3762423	1	44445667	C	T	0.184054	-0.054	0.012	8.071e-06	-0.417629	0.0720374	6.73565e-09	0.129301	0.036374	0.000378294	0.234957	9
menopause	cg03563354	10	NA	100083446	rs11189552	10	100083404	G	T	0.493917	-0.093	0.026	0.0003599	-0.878186	0.0277395	5.81494e-220	0.1059	0.0297948	0.000378974	0.968567	20
menopause	cg03995156	6	NA	32122864	rs3134954	6	32071893	C	T	0.0725446	0.138	0.037	0.0001886	-0.517788	0.0441972	1.0631e-31	-0.266519	0.0749918	0.000379461	0.000162061	15
menopause	cg24509300	6	NA	32123034	rs3134954	6	32071893	C	T	0.0725446	0.138	0.037	0.0001886	-0.518447	0.0443076	1.25853e-31	-0.26618	0.0749049	0.000380039	5.45599e-05	15
menopause	cg27160141	4	NA	8473051	rs6811968	4	8493282	G	A	0.112867	0.193	0.053	0.0002847	-0.677916	0.0427228	1.05926e-56	-0.284696	0.080213	0.000386336	0.0201747	20
menarche	cg05949660	6	NA	109777642	rs3757230	6	109704442	C	T	0.537707	-0.034	0.009	0.0001218	0.342667	0.0331456	4.73134e-25	-0.0992217	0.0279632	0.000387732	0.470373	20
menarche	cg05956518	16	NA	1021780	rs11248961	16	1034494	C	T	0.424594	-0.034	0.009	0.0002656	-0.339383	0.0331457	1.32441e-24	0.100182	0.0282661	0.000393751	0.858347	20
menopause	cg06855983	19	NA	13984313	rs2016163	19	13988416	G	A	0.294329	0.115	0.03	0.0001048	0.357555	0.0389455	4.27443e-20	0.321629	0.0909231	0.000404129	0.310631	20
menarche	cg03926050	12	NA	111020225	rs55727991	12	110744044	T	C	0.00558036	-0.144	0.034	2.414e-05	-0.353932	0.0550278	1.26033e-10	0.406857	0.11502	0.000404272	0.00401707	20
menarche	cg12583782	19	NA	33668093	rs76927769	19	33654987	T	C	0.0642097	-0.073	0.02	0.0003219	-1.68462	0.119033	1.80258e-45	0.0433333	0.0122606	0.000408782	0.241849	20
menopause	cg27556492	1	NA	218223075	rs1994615	1	218243090	A	T	0.844892	-0.146	0.038	0.0001047	-0.289703	0.0323069	3.04097e-19	0.503964	0.142702	0.000413065	0.118467	20
menarche	cg07448949	8	NA	87521177	rs9297923	8	87548989	T	C	0.524944	-0.033	0.009	0.0003034	0.486538	0.037158	3.57486e-39	-0.0678262	0.0192097	0.000414244	0.161586	17
menarche	cg03343013	1	NA	43473097	rs844500	1	43411290	A	G	0.358955	0.037	0.009	8.234e-05	0.244093	0.0354899	6.07802e-12	0.151582	0.042956	0.000417497	0.809053	20
menarche	cg26333618	12	NA	48336655	rs4237856	12	48338050	C	A	0.19494	0.04	0.011	0.0003312	-0.536807	0.0368057	3.5052e-48	-0.0745147	0.0211189	0.000418157	0.00524381	20
menarche	cg17052170	8	NA	144099482	rs62525080	8	144090688	C	T	0.480665	-0.036	0.01	0.0004536	-0.576943	0.0325819	3.67022e-70	0.0623978	0.0176873	0.000418979	0.0212006	20
menopause	cg20511955	4	NA	8468310	rs6811968	4	8493282	G	A	0.112867	0.193	0.053	0.0002847	-0.618638	0.0436521	1.3656e-45	-0.311976	0.0884551	0.000420393	0.0990021	20
menarche	cg27262054	16	NA	73067525	rs74030209	16	73058926	T	C	0.323236	-0.041	0.011	0.0002198	-1.62457	0.149404	1.53961e-27	0.0252375	0.00715779	0.000422077	0.00629492	20
menopause	cg21354781	6	NA	164029556	rs6920319	6	164031408	T	C	0.0481703	0.298	0.084	0.0003793	-0.958439	0.0314573	6.92392e-204	-0.310922	0.0882346	0.000425386	0.00314527	20
menarche	cg27223183	8	NA	87520930	rs7465511	8	87521481	T	C	0.531343	-0.032	0.009	0.0003556	-0.895455	0.0340099	8.87677e-153	0.035736	0.010142	0.000425771	0.0463682	19
menarche	cg21642103	6	NA	32064656	rs707952	6	32609806	T	C	0.168661	0.069	0.018	0.0001736	-0.352174	0.0396385	6.41283e-19	-0.195926	0.0556655	0.000432031	0.00593453	20
menopause	cg02863169	2	NA	45173548	rs504675	2	45154689	T	C	0.489637	0.106	0.027	6.519e-05	-0.270958	0.0342091	2.36308e-15	-0.391205	0.111215	0.000435562	0.809849	20
menopause	cg15264752	6	NA	31697973	rs3130342	6	32080146	A	C	0.0751488	0.138	0.037	0.0002092	0.468285	0.0444965	6.69166e-26	0.294693	0.083827	0.000438949	3.78752e-05	20
menarche	cg27523527	1	NA	91196145	rs12042107	1	91196176	T	C	0.377234	-0.032	0.009	0.0004841	-0.697119	0.0298591	1.47901e-120	0.0459032	0.0130591	0.000439708	0.000157543	20
menopause	cg03634778	6	NA	31276797	rs2524109	6	31232447	A	G	0.0327381	0.155	0.041	0.0001457	-0.427852	0.0448283	1.37087e-21	-0.362274	0.103071	0.000440084	0.000313084	8
menarche	cg07730007	12	NA	107377277	rs34991083	12	107377310	A	G	0.345794	0.033	0.009	0.0004037	-0.399578	0.0329658	8.17648e-34	-0.0825872	0.0235318	0.000448781	0.500747	20
menarche	cg07337602	3	NA	186714361	rs151027897	3	186717262	G	C	0.0686792	-0.047	0.013	0.0004657	-1.04826	0.0717654	2.54183e-48	0.0448361	0.0127757	0.000448981	0.0580428	10
menopause	cg11040238	6	NA	31143798	rs11754821	6	31077614	C	G	0.148438	0.116	0.033	0.0004445	-1.74572	0.0343075	0	-0.0664484	0.0189485	0.00045354	1.21887e-05	20
menarche	cg24642439	20	NA	33292090	rs6088607	20	33378733	T	C	0.127715	-0.047	0.012	5.848e-05	-0.263043	0.0334194	3.51934e-15	0.178678	0.050956	0.000454009	0.138345	20
menarche	cg04688051	8	NA	143858490	rs2585156	8	143879795	G	A	0.162882	-0.047	0.013	0.0002438	0.458695	0.03194	9.07066e-47	-0.102465	0.0292256	0.000454909	0.0648362	20
menarche	cg01891209	1	NA	44401222	rs3791111	1	44376186	G	T	0.138386	-0.054	0.012	8.998e-06	-0.471012	0.0842511	2.26312e-08	0.114647	0.0327051	0.000455799	0.170097	16
menopause	cg09684381	6	NA	31697988	rs3117182	6	32066819	T	A	0.077381	0.139	0.037	0.000182	0.429789	0.0440893	1.87869e-22	0.323415	0.0922605	0.000455833	0.000202693	12
menopause	cg26750139	1	NA	180471249	rs12132837	1	180419812	G	A	0.418657	0.114	0.027	1.914e-05	0.206139	0.0327874	3.23364e-10	0.553026	0.157775	0.000456338	0.23229	20
menarche	cg12807206	2	NA	157324457	rs298309	2	157288358	C	T	0.215112	-0.041	0.011	0.0002431	-0.334386	0.0324478	6.66341e-25	0.122613	0.0349816	0.000456503	0.07599	20
menopause	cg06711259	22	NA	39095898	rs1056661	22	39080245	G	A	0.48945	-0.093	0.026	0.0003966	0.579051	0.0330212	7.64233e-69	-0.160608	0.0458256	0.000457029	0.805468	20
menarche	cg27449793	6	NA	32006074	rs9271541	6	32590070	C	A	0.168155	0.06	0.016	0.0002048	0.382864	0.038908	7.55322e-23	0.156713	0.044722	0.000458032	0.000652911	20
menarche	cg00306063	9	NA	92289643	rs67432085	9	92286757	A	G	0.191923	-0.039	0.011	0.0005388	-0.678656	0.029876	3.1288e-114	0.0574665	0.0164047	0.000459975	0.00430776	20
menopause	cg13957043	4	NA	100174038	rs9995799	4	100138538	A	C	0.781063	0.145	0.034	1.912e-05	-0.250484	0.0409354	9.41611e-10	-0.57888	0.165452	0.000467406	0.0208775	20
menarche	cg15253520	8	NA	87521369	rs7462883	8	87526790	A	G	0.525335	-0.032	0.009	0.0002869	0.702156	0.0361318	4.04546e-84	-0.0455739	0.0130304	0.000469646	0.0420387	18
menopause	cg23847262	6	NA	164029303	rs6920319	6	164031408	T	C	0.0481703	0.298	0.084	0.0003793	-0.709763	0.0345019	4.92122e-94	-0.419859	0.120096	0.000472262	0.00189758	20
menarche	cg00550725	8	NA	87521180	rs6985066	8	87526439	C	A	0.526512	-0.032	0.009	0.0002894	0.69842	0.0364448	7.42558e-82	-0.0458177	0.0131061	0.000472475	0.0659339	19
menopause	cg10717214	6	NA	31543557	rs746868	6	31540429	C	G	0.295082	0.113	0.026	1.684e-05	-0.19627	0.0334188	4.27907e-09	-0.575739	0.164799	0.000476575	0.514592	12
menopause	cg27284398	19	NA	14014213	rs6511899	19	14015815	C	T	0.290625	0.105	0.03	0.000445	1.37112	0.0262641	0	0.0765797	0.021929	0.00047913	0.542586	20
menarche	cg17918314	1	NA	44398100	rs3791122	1	44449684	G	T	0.180587	-0.054	0.012	8.063e-06	0.402491	0.0727993	3.22464e-08	-0.134164	0.0384416	0.000482873	0.0620202	3
menarche	cg05786429	8	NA	87521202	rs7462883	8	87526790	A	G	0.525335	-0.032	0.009	0.0002869	0.664719	0.0365366	5.83653e-74	-0.0481406	0.0137957	0.000483852	0.0457227	17
menopause	cg10661769	6	NA	30881484	rs1265092	6	31107317	T	C	0.0855655	0.161	0.036	6.415e-06	0.192003	0.0344673	2.53909e-08	0.83853	0.240446	0.000487744	0.000259971	16
menarche	cg04142864	11	NA	118480576	rs483598	11	118509668	A	G	0.31354	-0.038	0.01	0.0001675	-0.286347	0.0326746	1.8909e-18	0.132706	0.0380644	0.000489645	0.38159	20
menarche	cg09936581	1	NA	93544730	rs546445	1	93544629	T	C	0.0602679	-0.064	0.017	0.0001173	-0.3386	0.0368154	3.67269e-20	0.189014	0.0542501	0.000493758	0.372475	13
menarche	cg23123361	11	NA	9119437	rs11042188	11	9136904	C	T	0.111907	0.047	0.013	0.0004116	-0.670027	0.0515613	1.31009e-38	-0.0701464	0.0201391	0.000495659	0.666617	20
menopause	cg13815684	6	NA	31540440	rs2239704	6	31540141	A	C	0.298363	0.112	0.026	1.864e-05	0.196768	0.0332407	3.22933e-09	0.569199	0.163419	0.000495723	0.148336	20
menarche	cg21342636	6	NA	32064671	rs707952	6	32609806	T	C	0.168661	0.069	0.018	0.0001736	-0.330568	0.039863	1.10784e-16	-0.208731	0.059988	0.000502244	0.00628417	20
menarche	cg25445671	5	NA	2387924	rs2062335	5	2387924	C	T	0.436278	-0.035	0.01	0.0003173	0.889348	0.0280416	9.56073e-221	-0.0393547	0.0113125	0.000503514	0.0922057	20
menopause	cg21212076	9	NA	35564052	rs4879907	9	35566752	T	C	0.328926	-0.098	0.028	0.0005822	1.14273	0.0380727	6.35538e-198	-0.0857594	0.0246687	0.000508111	0.24969	20
menarche	cg05251755	2	NA	25263807	rs28445639	2	25182488	T	C	0.204765	-0.038	0.01	0.000131	-0.341135	0.0397228	8.85812e-18	0.111393	0.0320554	0.000510838	0.242837	20
menopause	cg18330047	6	NA	32064783	rs389883	6	31947460	G	T	0.31436	0.108	0.029	0.0001679	-0.331342	0.0344805	7.28592e-22	-0.325947	0.0938655	0.000515658	3.85323e-08	20
menopause	cg21289669	6	NA	32064764	rs389883	6	31947460	G	T	0.31436	0.108	0.029	0.0001679	-0.332791	0.0346682	8.0482e-22	-0.324528	0.09347	0.00051659	7.55764e-09	20
menarche	cg08270964	19	NA	49652144	rs2278004	19	49654421	T	C	0.208589	0.045	0.01	1.041e-05	0.17648	0.0323627	4.94745e-08	0.254987	0.0734657	0.000518852	0.13961	20
menopause	cg21241317	6	NA	32122736	rs3134954	6	32071893	C	T	0.0725446	0.138	0.037	0.0001886	-0.416176	0.0440262	3.29507e-21	-0.331591	0.0955747	0.000521547	0.000435172	18
menarche	cg17250863	20	NA	33451272	rs67159833	20	33488079	C	T	0.127144	-0.049	0.012	3.927e-05	-0.220381	0.0335906	5.35195e-11	0.222342	0.064136	0.00052683	0.0962327	20
menopause	cg11305121	2	NA	121011590	rs4594445	2	121016751	T	C	0.583333	-0.098	0.027	0.0002413	-0.403067	0.0345475	1.87861e-31	0.243136	0.0701531	0.000528684	0.00148015	16
menopause	cg11147442	12	NA	57210954	rs10783799	12	57217339	A	G	0.0786305	-0.227	0.053	1.971e-05	-0.260113	0.0441186	3.72971e-09	0.872699	0.251848	0.000529888	0.119592	12
menopause	cg04048339	6	NA	31496644	rs2534686	6	31461667	C	T	0.454375	-0.113	0.027	2.48e-05	-0.267997	0.0434218	6.74544e-10	0.421646	0.121726	0.000532403	5.21172e-05	20
menarche	cg11303842	8	NA	144070338	rs7462015	8	144090238	C	A	0.480183	-0.036	0.01	0.0004494	0.414252	0.0327358	1.05789e-36	-0.0869037	0.0250978	0.000534969	0.0204351	20
menopause	cg25426302	6	NA	32120826	rs3130342	6	32080146	A	C	0.0751488	0.138	0.037	0.0002092	0.411487	0.0446685	3.20048e-20	0.335369	0.0970082	0.000545975	0.000441058	17
menarche	cg24786650	8	NA	143879805	rs7841267	8	143881683	A	C	0.160341	-0.049	0.013	0.0001384	0.277361	0.0321049	5.65941e-18	-0.176665	0.051137	0.000550827	0.0261703	20
menarche	cg14489570	8	NA	144099280	rs13263165	8	144087005	T	C	0.450253	-0.038	0.01	0.0002007	-0.281071	0.0340373	1.48473e-16	0.135197	0.0391645	0.000556377	0.0307076	20
menarche	cg05049323	8	NA	87520900	rs7465511	8	87521481	T	C	0.531343	-0.032	0.009	0.0003556	-0.524077	0.0365903	1.57553e-46	0.0610597	0.0176943	0.000558893	0.067472	18
menarche	cg00496484	2	NA	3153332	rs4241313	2	3152915	G	C	0.512663	-0.032	0.009	0.0003095	0.539392	0.0380617	1.37471e-45	-0.059326	0.0172026	0.000563357	0.0299213	20
menarche	cg13400512	6	NA	32064578	rs9272462	6	32605620	A	G	0.188031	0.067	0.018	0.000149	-0.361097	0.0394978	6.11938e-20	-0.185546	0.0538214	0.000565937	0.00913906	20
menopause	cg05839762	6	NA	29911095	rs116074669	6	31294953	T	C	0.00379651	0.188	0.049	0.0001083	0.528788	0.0674307	4.43613e-15	0.35553	0.103161	0.000568192	NA	NA
menopause	cg03145486	6	NA	32180187	rs3130342	6	32080146	A	C	0.0751488	0.138	0.037	0.0002092	-0.401691	0.0446172	2.19533e-19	-0.343547	0.0997019	0.000569483	4.23926e-05	17
menarche	cg15590502	20	NA	33450012	rs11698996	20	33449739	G	C	0.126866	-0.049	0.012	3.457e-05	0.214763	0.0334757	1.40365e-10	-0.228158	0.0662332	0.000571546	0.638477	18
menarche	cg25284031	12	NA	111099321	rs58417334	12	110847507	A	G	0.00596125	-0.146	0.034	1.805e-05	-0.315302	0.0546776	8.0901e-09	0.463048	0.134446	0.00057295	0.0118554	20
menarche	cg08688393	15	NA	70371326	rs61999939	15	70367945	T	C	0.140547	-0.037	0.01	0.0002901	0.316701	0.0336876	5.39999e-21	-0.11683	0.0339331	0.000575421	0.312926	18
menarche	cg18806606	12	NA	2760899	rs216044	12	2760508	A	G	0.273927	0.038	0.01	0.0002114	-0.292576	0.0360384	4.72179e-16	-0.129881	0.0377381	0.000578192	0.306915	20
menarche	cg04348689	14	NA	93765993	rs34773782	14	93714580	C	A	0.307399	0.032	0.009	0.0006105	0.529182	0.0390434	7.53505e-42	0.0604707	0.0175829	0.000583466	0.160222	20
menopause	cg16069331	6	NA	30646860	rs146387647	6	30602697	G	A	0.0375744	-0.195	0.047	4.083e-05	-1.16842	0.190772	9.08461e-10	0.166892	0.0485857	0.000592557	0.00464987	4
menarche	cg25318296	13	NA	100547785	rs9517909	13	100550434	G	A	0.521205	-0.035	0.009	0.0001346	0.241129	0.0329173	2.38382e-13	-0.145151	0.0422581	0.000592865	0.106482	19
menarche	cg03556669	6	NA	32064497	rs707952	6	32609806	T	C	0.168661	0.069	0.018	0.0001736	-0.306783	0.0396805	1.06434e-14	-0.224915	0.0654896	0.000593949	0.00411819	20
menarche	cg24631609	12	NA	124850781	rs10773085	12	124853051	T	C	0.660031	0.031	0.009	0.0007189	-1.28032	0.0307518	0	-0.0242128	0.00705353	0.000597566	0.0342925	20
menopause	cg12411479	3	NA	141762780	rs111553978	3	141769266	A	G	0.0395522	0.265	0.077	0.0005764	-1.83602	0.0410072	0	-0.144334	0.0420623	0.000600395	0.00335511	20
menarche	cg15448907	12	NA	126018228	rs10459108	12	126019434	A	G	0.31048	-0.034	0.009	0.0003132	-0.264274	0.0323101	2.85501e-16	0.128654	0.0375126	0.000604393	0.0417497	20
menarche	cg09929856	22	NA	43817323	rs932514	22	43815793	A	G	0.104863	0.053	0.015	0.0003477	0.45751	0.0321261	5.09152e-46	0.115844	0.0337802	0.000605011	0.00369449	20
menopause	cg03249590	12	NA	57040199	rs10783799	12	57217339	A	G	0.0786305	-0.227	0.053	1.971e-05	0.245733	0.0429329	1.04267e-08	-0.923769	0.269383	0.000605351	0.971719	3
menarche	cg15059225	6	NA	17312156	rs61408836	6	17302857	T	C	0.300597	0.035	0.01	0.0005987	-0.686239	0.0404635	1.63842e-64	-0.0510026	0.0148793	0.00060857	0.13503	20
menopause	cg21075643	6	NA	32365785	rs116227766	6	31219650	T	C	0.00818452	0.144	0.039	0.0002147	-1.24314	0.135186	3.72355e-20	-0.115836	0.0338066	0.000611595	3.30405e-05	11
menopause	cg11124135	8	NA	38032157	rs16887244	8	38031345	G	A	0.321429	0.096	0.028	0.0005574	-1.41891	0.0210977	0	-0.0676578	0.0197591	0.000616783	0.815592	20
menarche	cg03203114	11	NA	118505622	rs483598	11	118509668	A	G	0.31354	-0.038	0.01	0.0001675	-0.255442	0.0323929	3.12669e-15	0.148761	0.043456	0.000618726	0.254885	20
menopause	cg04245250	9	NA	35563833	rs4879907	9	35566752	T	C	0.328926	-0.098	0.028	0.0005822	0.685933	0.0429032	1.55138e-57	-0.142871	0.041787	0.000628443	0.612919	20
menarche	cg09970967	14	NA	73602752	rs12586782	14	73552501	T	G	0.0607196	-0.07	0.019	0.000292	0.499035	0.0546498	6.7547e-20	-0.140271	0.0410555	0.000634059	0.0683296	8
menarche	cg25063515	17	NA	49717648	rs6504732	17	49613387	G	C	0.390969	-0.032	0.009	0.0005755	-0.453477	0.0369279	1.1591e-34	0.0705659	0.0206618	0.000637165	0.03481	20
menopause	cg21520111	19	NA	49713645	rs11882563	19	49661547	G	A	0.217457	-0.128	0.035	0.0002935	0.460853	0.0482915	1.3855e-21	-0.277746	0.0813319	0.000637889	0.313974	16
menarche	cg00188089	6	NA	135027966	rs7742023	6	135036456	A	C	0.0365169	-0.151	0.044	0.0006623	-1.68296	0.0491497	5.83615e-257	0.0897229	0.0262754	0.000638497	0.000523189	20
menarche	cg15280456	17	NA	74928737	rs79446018	17	74934650	T	G	0.365605	-0.031	0.009	0.0006782	-0.9697	0.0385323	9.46189e-140	0.0319687	0.00936775	0.000643397	0.294821	20
menopause	cg09084244	12	NA	123757860	rs4553407	12	123750748	G	C	0.308824	0.099	0.029	0.0007923	1.4227	0.0146652	0	0.0695858	0.0203963	0.000645635	0.424396	20
menopause	cg07637554	6	NA	32179971	rs3130342	6	32080146	A	C	0.0751488	0.138	0.037	0.0002092	-0.372677	0.044184	3.32162e-17	-0.370294	0.108555	0.000646973	6.68419e-05	15
menarche	cg20307074	8	NA	144069888	rs61276460	8	144064882	T	C	0.286753	0.038	0.01	9.499e-05	-0.251569	0.0325172	1.02208e-14	-0.151052	0.0442868	0.000647793	0.0243195	20
menopause	cg00863306	19	NA	13991470	rs8102371	19	13989022	A	G	0.28902	0.108	0.03	0.0003493	-0.410185	0.0389223	5.73799e-26	-0.263296	0.0772874	0.0006575	0.448597	14
menarche	cg05074732	2	NA	169196124	rs2601085	2	169196986	G	A	0.473747	0.031	0.009	0.0007909	-0.720184	0.0335852	5.25056e-102	-0.0430446	0.012657	0.000671766	0.177648	20
menarche	cg09298818	12	NA	111181546	rs56119242	12	110911239	A	G	0.00595238	-0.145	0.034	1.583e-05	-0.305081	0.054297	1.9235e-08	0.475284	0.139912	0.000681264	0.0191598	20
menopause	cg15014577	6	NA	32064785	rs386480	6	31946837	C	G	0.314732	0.107	0.029	0.0001792	-0.30337	0.0348646	3.2789e-18	-0.352705	0.103832	0.000681571	0.000104471	20
menopause	cg19658332	22	NA	39097857	rs17032	22	39130843	G	C	0.475355	-0.094	0.026	0.0003151	-0.345586	0.0348389	3.42401e-23	0.272002	0.0800759	0.000681782	0.674101	20
menarche	cg20220242	21	NA	30392188	rs7280960	21	30406347	A	G	0.277072	-0.031	0.009	0.0008302	-1.02231	0.051253	1.61321e-88	0.0303235	0.00893391	0.000688274	0.247101	20
menarche	cg23146346	6	NA	17282859	rs61408836	6	17302857	T	C	0.300597	0.035	0.01	0.0005987	0.561916	0.040597	1.43567e-43	0.0622869	0.0183564	0.000690817	0.0564763	20
menopause	cg07603951	16	NA	560111	rs113033390	16	576662	T	C	0.00373692	-0.268	0.074	0.0003061	-1.00267	0.103343	2.94476e-22	0.267285	0.0787765	0.000691429	0.893853	3
menarche	cg21023520	22	NA	43817384	rs4822287	22	43808745	C	G	0.103501	0.052	0.015	0.0004925	0.5096	0.0315977	1.62881e-58	0.102041	0.0301072	0.000700834	0.00502307	20
menopause	cg17784811	6	NA	31079617	rs11754821	6	31077614	C	G	0.148438	0.116	0.033	0.0004445	-0.633505	0.0496047	2.37858e-37	-0.183108	0.0540283	0.00070118	2.22932e-05	20
menarche	cg05657709	3	NA	121742496	rs4350947	3	121744849	C	A	0.254464	0.04	0.011	0.0004347	-0.33296	0.0356531	9.73458e-21	-0.120134	0.0354531	0.000702639	0.722998	20
menopause	cg17022667	7	NA	101142153	rs10261587	7	101100365	T	G	0.28125	0.101	0.029	0.0006026	-1.06167	0.0726675	2.42402e-48	-0.0951327	0.0280807	0.000704477	0.133091	10
menarche	cg01539284	7	NA	156109684	rs6977899	7	156117638	A	G	0.394977	0.031	0.009	0.0006899	-0.879767	0.0470265	4.26937e-78	-0.0352366	0.0104019	0.000705311	0.171383	20
menopause	cg25400901	6	NA	30860139	rs2072632	6	31921475	A	G	0.269345	0.107	0.027	5.97e-05	0.240013	0.0367855	6.81539e-11	0.445809	0.131618	0.000706274	4.2089e-08	20
menopause	cg00689685	6	NA	32139812	rs41268896	6	32070069	A	G	0.155094	-0.099	0.029	0.0007005	-0.866262	0.0327735	5.91047e-154	0.114284	0.0337552	0.000710043	2.58156e-12	20
menarche	cg04915300	2	NA	157314925	rs298281	2	157350543	G	A	0.211069	-0.039	0.011	0.000286	-0.355482	0.0315885	2.22507e-29	0.10971	0.0324433	0.000720653	0.06339	20
menarche	cg06452013	16	NA	1006166	rs11248957	16	1009667	G	A	0.41183	-0.031	0.009	0.0006675	0.577709	0.0329189	6.00421e-69	-0.0536603	0.015876	0.000724969	0.11348	20
menarche	cg21157234	9	NA	101984918	rs6478974	9	101874403	A	T	0.34384	0.036	0.01	0.0003356	-0.328875	0.0335623	1.13768e-22	-0.109464	0.0323938	0.000727056	0.0177662	11
menarche	cg27016307	19	NA	49658913	rs6509419	19	49659014	C	T	0.327381	0.034	0.01	0.0004425	0.863163	0.0287198	1.89594e-198	0.03939	0.0116592	0.000728956	0.0158648	20
menopause	cg12836643	22	NA	39129370	rs138705	22	39133803	T	C	0.472243	-0.096	0.026	0.0002104	-0.295143	0.035296	6.16905e-17	0.325266	0.0962985	0.000731005	0.0418658	20
menopause	cg02471915	22	NA	39040634	rs5757237	22	39073835	C	G	0.379092	-0.104	0.028	0.0001666	0.289574	0.0356887	4.90224e-16	-0.359148	0.106343	0.000732148	0.173364	20
menopause	cg15196197	6	NA	32064573	rs389883	6	31947460	G	T	0.31436	0.108	0.029	0.0001679	-0.277881	0.0346822	1.1268e-15	-0.388656	0.115084	0.000732407	1.22758e-06	20
menarche	cg19708337	1	NA	93544307	rs12736775	1	93600630	G	A	0.0576637	-0.06	0.017	0.0003087	-0.438397	0.0379349	6.83983e-31	0.136862	0.0405457	0.000736812	0.311096	20
menopause	cg16704889	6	NA	31696729	rs389883	6	31947460	G	T	0.31436	0.108	0.029	0.0001679	-0.274356	0.0343927	1.49714e-15	-0.393648	0.116653	0.000739458	2.12101e-05	20
menopause	cg14128973	19	NA	11649462	rs7246527	19	11651810	G	A	0.11912	-0.181	0.053	0.0007182	1.54101	0.070595	1.23217e-105	-0.117455	0.0348113	0.000740703	0.415479	20
menopause	cg02399249	17	NA	38935921	rs55917345	17	38914875	A	G	0.0522778	0.252	0.074	0.0006236	0.970415	0.0395405	5.22213e-133	0.259683	0.0769866	0.0007433	0.123692	15
menopause	cg10747531	17	NA	38936092	rs55917345	17	38914875	A	G	0.0522778	0.252	0.074	0.0006236	0.946269	0.039657	7.72693e-126	0.266309	0.0789942	0.000748291	0.120455	15
menopause	cg26197155	11	NA	30344725	rs12271187	11	30319259	A	G	0.0351533	0.286	0.084	0.0006473	0.925032	0.0390195	3.06175e-124	0.309179	0.0917394	0.000751186	0.00317366	13
menopause	cg14669361	6	NA	32038747	rs6463	6	32006621	C	A	0.143235	-0.104	0.028	0.0002001	0.293239	0.0365929	1.11441e-15	-0.354659	0.105243	0.000751954	0.00393502	14
menarche	cg17252645	8	NA	143867129	rs2572918	8	143875721	A	C	0.192681	-0.044	0.013	0.0004796	0.959638	0.0269021	1.09258e-278	-0.0458506	0.0136076	0.000753096	0.0346361	20
menopause	cg16988970	17	NA	42248062	rs62078931	17	42198059	A	C	0.805155	0.107	0.031	0.0005348	-0.500672	0.0324889	1.39036e-53	-0.213713	0.0634508	0.000756708	0.000412293	20
menopause	cg26520712	6	NA	30633243	rs147800569	6	30493024	A	G	0.0104167	-0.213	0.058	0.0002631	-1.66363	0.197102	3.16106e-17	0.128033	0.0380205	0.000758602	0.050192	7
menopause	cg24365117	15	NA	89879190	rs12899409	15	89868256	C	A	0.337358	-0.095	0.028	0.0007698	0.809837	0.029499	6.38953e-166	-0.117308	0.0348379	0.000759248	0.906247	20
menopause	cg04520793	17	NA	42248056	rs62078931	17	42198059	A	C	0.805155	0.107	0.031	0.0005348	-0.492116	0.0323693	3.36862e-52	-0.217428	0.0645963	0.000762789	0.0011668	20
menarche	cg01176694	16	NA	14381731	rs1704528	16	14388750	C	T	0.565283	0.031	0.009	0.0006362	0.527525	0.0334519	5.03275e-56	0.058765	0.017463	0.000765137	0.0625715	19
menopause	cg16146060	10	NA	11487165	rs2499902	10	11473258	T	C	0.0749595	-0.219	0.061	0.0003316	-0.369669	0.0383025	4.85306e-22	0.592421	0.176059	0.000765724	0.0760704	11
menopause	cg02600349	22	NA	39051817	rs5757257	22	39110437	C	T	0.376871	-0.106	0.028	0.0001309	-0.266134	0.0363473	2.44377e-13	0.398296	0.118441	0.000771505	0.596158	18
menopause	cg17346115	11	NA	65029103	rs12794623	11	65029437	A	C	0.209207	-0.119	0.032	0.0002167	-0.450245	0.0572379	3.65557e-15	0.2643	0.0786143	0.000773832	0.117219	12
menarche	cg15678744	5	NA	171808200	rs191425823	5	171796030	C	G	0.0369679	0.129	0.037	0.0004274	-1.07637	0.0851286	1.2073e-36	-0.119848	0.0356578	0.000776466	0.0196146	14
menopause	cg21035875	6	NA	32116931	rs3130342	6	32080146	A	C	0.0751488	0.138	0.037	0.0002092	0.345895	0.0446251	9.1074e-15	0.398965	0.118708	0.000776939	9.82836e-06	12
menopause	cg01877814	15	NA	89879097	rs12899409	15	89868256	C	A	0.337358	-0.095	0.028	0.0007698	0.738018	0.0303456	1.19207e-130	-0.128723	0.0383068	0.000778535	0.898759	20
menopause	cg18030265	6	NA	32975083	rs453779	6	32975381	A	G	0.275298	0.108	0.027	6.613e-05	0.198339	0.0320187	5.84716e-10	0.544521	0.162045	0.000778554	0.23858	6
menarche	cg10006614	14	NA	95877336	rs7140309	14	95877337	G	A	0.220547	-0.037	0.011	0.001181	1.22932	0.0179707	0	-0.0300978	0.00895882	0.000780618	0.00721411	20
menarche	cg16274376	13	NA	21634314	rs12585878	13	21633447	A	G	0.535545	0.031	0.009	0.0004871	-0.622029	0.0410775	8.45388e-52	-0.0498369	0.0148384	0.000783237	0.140439	20
menopause	cg22998028	17	NA	42247910	rs62078931	17	42198059	A	C	0.805155	0.107	0.031	0.0005348	-0.469111	0.032279	7.48588e-48	-0.228091	0.0679206	0.000784521	0.000654513	20
menopause	cg17220055	1	NA	42248998	rs75570	1	42248979	A	G	0.741034	0.121	0.036	0.0007838	1.28431	0.0170502	0	0.094214	0.0280585	0.00078574	0.0218331	20
menarche	cg05406101	21	NA	30392219	rs7280960	21	30406347	A	G	0.277072	-0.031	0.009	0.0008302	-0.80409	0.0534618	3.98759e-51	0.0385529	0.0114825	0.000786438	0.212336	20
menopause	cg10023613	17	NA	42248099	rs62078931	17	42198059	A	C	0.805155	0.107	0.031	0.0005348	-0.467632	0.0325283	7.3046e-47	-0.228812	0.0681753	0.000790118	0.00178295	20
menopause	cg26276233	17	NA	41278135	rs4793237	17	41436595	T	A	0.407313	0.114	0.027	3.066e-05	0.190407	0.034463	3.2954e-08	0.598718	0.178468	0.000794332	0.0396029	20
menarche	cg16034652	14	NA	93798309	rs11628518	14	93746667	T	C	0.307779	0.031	0.009	0.0007603	0.598883	0.0404757	1.55183e-49	0.051763	0.0154298	0.00079439	0.216485	20
menopause	cg19393008	12	NA	52798363	rs928993	12	52798364	A	G	0.254011	0.104	0.031	0.0007809	-1.30189	0.0139652	0	-0.0798837	0.0238269	0.000800365	0.119484	20
menopause	cg09554406	19	NA	49714044	rs11882563	19	49661547	G	A	0.217457	-0.128	0.035	0.0002935	0.404026	0.0481703	4.96763e-17	-0.316811	0.0945047	0.000801341	0.296632	18
menarche	cg02415014	8	NA	143852576	rs2585158	8	143875832	T	C	0.192708	-0.044	0.013	0.0005195	-0.715641	0.0300574	2.68649e-125	0.0614833	0.0183482	0.000805417	0.0311712	20
menarche	cg18408783	20	NA	3218331	rs6037507	20	3217695	C	T	0.146076	-0.042	0.011	0.0002452	-0.269899	0.0386647	2.94093e-12	0.155614	0.0464543	0.000808644	0.0082582	20
menopause	cg18225577	19	NA	49713901	rs11882563	19	49661547	G	A	0.217457	-0.128	0.035	0.0002935	0.403578	0.0483658	7.16506e-17	-0.317163	0.094688	0.000809411	0.250448	17
menopause	cg26752888	8	NA	11627280	rs34928882	8	11624416	G	C	0.163488	0.104	0.03	0.0005049	0.443797	0.0342513	2.14198e-38	0.234341	0.0699761	0.000811398	0.215618	20
menarche	cg16476639	14	NA	73528813	rs7147079	14	73684541	G	A	0.0594247	-0.067	0.019	0.0003471	-0.564437	0.0528645	1.30344e-26	0.118702	0.0354502	0.000812735	0.0271932	10
menarche	cg01964856	16	NA	1034270	rs2432296	16	1021266	A	G	0.411315	-0.033	0.009	0.0005201	0.263687	0.0321465	2.35147e-16	-0.125149	0.0373863	0.000815595	0.684322	20
menopause	cg27193345	6	NA	32975250	rs2581	6	32974401	T	G	0.610863	-0.106	0.027	9.009e-05	0.201912	0.0315987	1.66012e-10	-0.524981	0.156944	0.000822763	0.0469909	6
menarche	cg19945202	12	NA	2788847	rs1051375	12	2788879	G	A	0.36891	0.032	0.009	0.000439	0.355859	0.0361618	7.5159e-23	0.0899233	0.0268911	0.000825859	0.514008	20
menopause	cg15595918	6	NA	32047410	rs2894221	6	31461771	A	T	0.588456	-0.11	0.027	3.771e-05	-0.193981	0.0331517	4.87698e-09	0.567065	0.169604	0.000827389	0.0399103	12
menarche	cg21542223	1	NA	91190005	rs12042107	1	91196176	T	C	0.377234	-0.032	0.009	0.0004841	-0.31662	0.0322281	8.84353e-23	0.101067	0.0302295	0.000827778	0.0309176	15
menopause	cg04877280	6	NA	32122738	rs3134954	6	32071893	C	T	0.0725446	0.138	0.037	0.0001886	-0.331719	0.0440217	4.87032e-14	-0.416015	0.124456	0.000829743	0.00200455	11
menarche	cg18104606	6	NA	70990361	rs3806095	6	70987976	A	G	0.164378	0.034	0.01	0.001014	0.622285	0.0344786	8.11677e-73	0.0546374	0.0163525	0.00083408	0.00558365	20
menarche	cg03322338	11	NA	1403751	rs11024617	11	1404241	A	G	0.0574219	-0.042	0.012	0.000309	-0.411921	0.0367487	3.67798e-29	0.101961	0.0305189	0.000835007	0.0364986	17
menopause	cg21572722	6	NA	11044894	rs7770142	6	11086033	A	G	0.695049	-0.133	0.035	0.0001366	0.227892	0.0326537	2.97166e-12	-0.583609	0.174871	0.00084578	0.00326893	20
menopause	cg01687878	12	NA	123616817	rs1790129	12	123689897	G	A	0.296863	0.105	0.031	0.0007304	0.649371	0.0335699	2.29848e-83	0.161695	0.0484648	0.000848902	0.27346	20
menopause	cg17734308	6	NA	31438939	rs2894221	6	31461771	A	T	0.588456	-0.11	0.027	3.771e-05	0.196143	0.0337539	6.2112e-09	-0.560815	0.168116	0.000850281	0.000886151	14
menopause	cg04328562	19	NA	11649701	rs13347094	19	11650457	G	T	0.118849	-0.182	0.053	0.0006627	1.03981	0.0744684	2.61592e-44	-0.175031	0.0524894	0.000854217	0.201824	20
menarche	cg02758521	16	NA	88633949	rs4782451	16	88633978	A	C	0.620441	0.033	0.009	0.0004417	-0.260112	0.0324662	1.13067e-15	-0.126869	0.038052	0.000855797	0.404863	20
menopause	cg10951975	19	NA	49713828	rs11882563	19	49661547	G	A	0.217457	-0.128	0.035	0.0002935	0.392939	0.0484328	4.93599e-16	-0.325751	0.0977038	0.000855872	0.500647	17
menopause	cg09212407	19	NA	13987800	rs7248632	19	13995526	G	A	0.292756	0.106	0.03	0.0004047	-0.38858	0.0386218	8.2022e-24	-0.272788	0.0818266	0.000856891	0.511772	12
menopause	cg00188055	6	NA	32076079	rs6449	6	32006655	T	C	0.140304	-0.099	0.029	0.0006237	0.557927	0.0361292	8.46722e-54	-0.177442	0.053233	0.000858173	1.05443e-09	20
menopause	cg12020444	12	NA	130821456	rs11608407	12	130805869	A	G	0.150307	-0.123	0.035	0.0004347	0.341666	0.0325983	1.05525e-25	-0.360001	0.108044	0.000862319	0.0419832	20
menarche	cg05011836	22	NA	43817258	rs4822287	22	43808745	C	G	0.103501	0.052	0.015	0.0004925	0.389874	0.0323462	1.86597e-33	0.133376	0.0400336	0.000863464	0.00864473	20
menopause	cg26021304	6	NA	29645117	rs2747429	6	29648377	C	T	0.307664	-0.09	0.027	0.0009151	1.4864	0.0171239	0	-0.060549	0.0181781	0.000865724	0.11152	7
menopause	cg25184502	5	NA	176435980	rs61006053	5	176398994	G	T	0.186801	0.11	0.033	0.0009514	-1.59338	0.0194853	0	-0.0690355	0.0207279	0.000866692	8.55989e-09	14
menopause	cg03608520	6	NA	31696720	rs389883	6	31947460	G	T	0.31436	0.108	0.029	0.0001679	-0.256768	0.0345258	1.03006e-13	-0.420613	0.126312	0.000868588	1.44429e-06	20
menarche	cg03940883	16	NA	14380714	rs246174	16	14379931	T	C	0.582781	0.03	0.009	0.0005869	-1.28257	0.0176163	0	-0.0233906	0.00702454	0.000868943	0.0783127	20
menarche	cg13071569	12	NA	107296946	rs1838445	12	107314585	A	T	0.324233	-0.031	0.009	0.0007385	0.488958	0.0376331	1.34522e-38	-0.0634002	0.0190423	0.000870229	0.266985	20
menopause	cg03730969	4	NA	99916055	rs76088669	4	99981805	T	C	0.544294	0.096	0.027	0.0004761	-0.920365	0.0971134	2.61163e-21	-0.104306	0.0313328	0.000871629	4.276e-05	20
menopause	cg16004593	6	NA	32369487	rs114121446	6	32687081	G	A	0.00831444	0.15	0.044	0.0006856	-1.30781	0.0847014	8.77469e-54	-0.114695	0.0344543	0.000871849	NA	NA
menarche	cg04515524	19	NA	17489148	rs7247270	19	17488957	T	G	0.39616	-0.03	0.009	0.0006899	2.12735	0.0365004	0	-0.0141021	0.00423753	0.000875048	0.672485	20
menopause	cg16885113	6	NA	29648507	rs2747429	6	29648377	C	T	0.307664	-0.09	0.027	0.0009151	-1.34588	0.0237754	0	0.0668705	0.0200959	0.000876072	0.0521766	9
menopause	cg08022281	6	NA	29648345	rs2747429	6	29648377	C	T	0.307664	-0.09	0.027	0.0009151	-1.34495	0.0239167	0	0.0669172	0.0201104	0.000876313	0.0350542	7
menopause	cg03449857	6	NA	29648623	rs2747429	6	29648377	C	T	0.307664	-0.09	0.027	0.0009151	-1.34089	0.0240208	0	0.0671195	0.0201717	0.000876584	0.0494002	9
menopause	cg15570656	6	NA	29648628	rs2747429	6	29648377	C	T	0.307664	-0.09	0.027	0.0009151	-1.33686	0.0241136	0	0.067322	0.0202331	0.000876842	0.048673	9
menarche	cg15694422	3	NA	127473936	rs664910	3	127474030	G	A	0.709821	0.037	0.011	0.001031	0.756519	0.0333839	1.08313e-113	0.0489082	0.0146996	0.000877285	0.0360952	9
menopause	cg07134666	6	NA	29648400	rs2747429	6	29648377	C	T	0.307664	-0.09	0.027	0.0009151	-1.32287	0.0244812	0	0.0680339	0.020449	0.000877835	0.0527707	9
menopause	cg22494932	6	NA	29648379	rs2747429	6	29648377	C	T	0.307664	-0.09	0.027	0.0009151	-1.32593	0.024597	0	0.067877	0.020402	0.000877931	0.0355819	7
menopause	cg11383134	6	NA	29648590	rs2747429	6	29648377	C	T	0.307664	-0.09	0.027	0.0009151	-1.32479	0.0245797	0	0.0679352	0.0204195	0.000877937	0.0451788	8
menopause	cg11747594	6	NA	29648225	rs2747429	6	29648377	C	T	0.307664	-0.09	0.027	0.0009151	-1.31904	0.024803	0	0.0682315	0.0205096	0.000878479	0.0529391	9
menopause	cg10648573	6	NA	29648348	rs2747429	6	29648377	C	T	0.307664	-0.09	0.027	0.0009151	-1.31974	0.0248356	0	0.0681954	0.0204988	0.000878511	0.054829	9
menopause	cg03198009	6	NA	29648604	rs2747429	6	29648377	C	T	0.307664	-0.09	0.027	0.0009151	-1.31583	0.0248004	0	0.068398	0.0205599	0.000878575	0.0461303	9
menopause	cg12463578	6	NA	29644756	rs2747429	6	29648377	C	T	0.307664	-0.09	0.027	0.0009151	-1.31046	0.0250548	0	0.068678	0.0206452	0.000879173	0.0627143	6
menopause	cg20228636	6	NA	29648525	rs2747429	6	29648377	C	T	0.307664	-0.09	0.027	0.0009151	-1.30281	0.0253626	0	0.0690815	0.020768	0.000879954	0.0519224	9
menopause	cg04071440	6	NA	29648275	rs2747429	6	29648377	C	T	0.307664	-0.09	0.027	0.0009151	-1.30191	0.0255217	0	0.0691292	0.020783	0.000880262	0.0581358	9
menarche	cg05134015	14	NA	36973365	rs74046708	14	36976373	A	G	0.10709	0.05	0.013	0.0001121	0.362612	0.0547557	3.5349e-11	0.137888	0.0414588	0.000881293	0.00164527	8
menopause	cg25699073	6	NA	29648381	rs2747429	6	29648377	C	T	0.307664	-0.09	0.027	0.0009151	-1.28589	0.0261449	0	0.0699906	0.0210454	0.000881955	0.0523705	9
menarche	cg01085228	10	NA	104179054	rs11597939	10	104009503	A	C	0.100818	-0.049	0.012	7.491e-05	0.229245	0.040086	1.07265e-08	-0.213745	0.0643198	0.000890013	0.0191415	20
menopause	cg10174063	6	NA	29645038	rs2747429	6	29648377	C	T	0.307664	-0.09	0.027	0.0009151	-1.16357	0.0295575	0	0.0773481	0.0232875	0.000895518	0.0658906	8
menopause	cg12644888	6	NA	29648360	rs2747429	6	29648377	C	T	0.307664	-0.09	0.027	0.0009151	-1.15713	0.0296059	0	0.0777787	0.0234183	0.000896068	0.0514723	9
menopause	cg13423075	2	NA	48982754	rs7567846	2	48972552	G	A	0.282041	-0.094	0.028	0.0007712	-0.724132	0.0327923	4.66519e-108	0.129811	0.0391113	0.000903383	0.1078	20
menarche	cg06894628	8	NA	143822543	rs2289071	8	143851422	T	C	0.317947	-0.036	0.01	0.0003311	-0.278039	0.0324614	1.07877e-17	0.129478	0.0390139	0.000904135	0.220999	20
menopause	cg11468993	6	NA	31082939	rs3094216	6	31084048	G	A	0.162946	0.107	0.032	0.0009402	-0.858996	0.0316824	6.9722e-162	-0.124564	0.037535	0.000904674	0.00236503	20
menarche	cg00065302	21	NA	30366250	rs2853831	21	30449424	G	C	0.333839	-0.036	0.009	7.47e-05	-0.264628	0.0445599	2.87275e-09	0.13604	0.0410052	0.000907852	0.153171	20
menarche	cg22514722	3	NA	127473755	rs664910	3	127474030	G	A	0.709821	0.037	0.011	0.001031	0.681107	0.0339605	1.79359e-89	0.0543234	0.0163757	0.000908901	0.241776	9
menopause	cg00237489	6	NA	166511686	rs3127388	6	166510543	T	C	0.0430067	0.26	0.074	0.0004641	0.450992	0.044858	8.84057e-24	0.576507	0.173814	0.000910531	0.00267765	20
menopause	cg20964856	19	NA	41767669	rs8105901	19	41792092	A	T	0.296477	-0.131	0.035	0.0001451	-0.323745	0.045379	9.73185e-13	0.40464	0.122085	0.000918337	0.288737	18
menopause	cg02996137	17	NA	5347973	rs3744711	17	5346599	G	A	0.194041	-0.111	0.032	0.0005008	0.49368	0.0440319	3.56544e-29	-0.224842	0.0678505	0.000920436	0.00208173	20
menarche	cg22833618	19	NA	49658548	rs6509419	19	49659014	C	T	0.327381	0.034	0.01	0.0004425	0.471918	0.0318991	1.59937e-49	0.0720464	0.0217425	0.000920976	0.00960508	20
menopause	cg24882324	6	NA	32064508	rs386480	6	31946837	C	G	0.314732	0.107	0.029	0.0001792	-0.261521	0.0348421	6.10214e-14	-0.409146	0.123563	0.000928905	4.90595e-05	20
menopause	cg27200315	3	NA	182833742	rs955861	3	182860626	A	T	0.335214	-0.102	0.028	0.0002847	-0.386863	0.0487783	2.17284e-15	0.263659	0.0796466	0.000931757	0.0178998	20
menarche	cg10243322	19	NA	5131279	rs2620829	19	5150934	G	T	0.151618	0.038	0.011	0.001002	-0.423837	0.0367327	8.4458e-31	-0.0896571	0.0270916	0.000934945	0.208034	20
menopause	cg15237152	19	NA	11649631	rs13347094	19	11650457	G	T	0.118849	-0.182	0.053	0.0006627	0.927362	0.0748767	3.14335e-35	-0.196256	0.0593075	0.000935889	0.471746	20
menopause	cg00539542	6	NA	29644544	rs2747429	6	29648377	C	T	0.307664	-0.09	0.027	0.0009151	-0.924468	0.033898	9.10119e-164	0.0973533	0.0294233	0.000937267	0.0636314	8
menopause	cg00087568	16	NA	560280	rs113033390	16	576662	T	C	0.00373692	-0.268	0.074	0.0003061	-0.856966	0.105607	4.87043e-16	0.312731	0.0945609	0.000942361	0.973019	3
menopause	cg07537699	6	NA	31646834	rs3130342	6	32080146	A	C	0.0751488	0.138	0.037	0.0002092	0.31118	0.0435241	8.70357e-13	0.443474	0.134109	0.000943631	0.00153684	8
menopause	cg03346733	19	NA	13987364	rs7246872	19	14007146	C	T	0.292256	0.105	0.03	0.0004363	-0.386696	0.0384459	8.45268e-24	-0.271531	0.082143	0.000947779	0.436272	13
menopause	cg27261050	12	NA	130821607	rs12824058	12	130804334	G	A	0.154144	-0.118	0.035	0.0007284	0.540321	0.0322124	3.80011e-63	-0.218389	0.0660718	0.000948667	0.0250887	20
menopause	cg03147503	6	NA	29633969	rs2747429	6	29648377	C	T	0.307664	-0.09	0.027	0.0009151	0.876531	0.0343234	7.57615e-144	-0.102677	0.0310645	0.000948763	0.136059	6
menarche	cg06275642	2	NA	68546038	rs7586748	2	68539592	C	T	0.157609	0.034	0.01	0.0005148	0.49604	0.0354901	2.15816e-44	0.0685429	0.0207476	0.000954323	0.891024	20
menarche	cg04196862	17	NA	46669455	rs11079833	17	46735520	T	C	0.0610119	0.047	0.014	0.000727	-1.973	0.106859	4.06117e-76	-0.0238216	0.00721214	0.000956607	0.106506	9
menarche	cg15089806	1	NA	43418199	rs4660691	1	43417150	T	G	0.241275	0.038	0.011	0.0004361	-0.450641	0.0400316	2.13617e-29	-0.0843243	0.0255332	0.000958139	0.165896	20
menopause	cg15644626	8	NA	11616798	rs804279	8	11623889	A	T	0.197332	0.1	0.029	0.0004675	0.397629	0.0347228	2.31091e-30	0.251491	0.0761671	0.000960563	0.413555	20
menopause	cg10636246	1	NA	159046973	rs1935067	1	159050103	A	G	0.343657	-0.126	0.033	0.0001129	-0.395699	0.0601849	4.87444e-11	0.318424	0.0964398	0.000960699	0.0148796	12
menopause	cg14531663	6	NA	32116933	rs3130342	6	32080146	A	C	0.0751488	0.138	0.037	0.0002092	0.312962	0.0441169	1.30375e-12	0.440949	0.13357	0.000962534	8.31523e-05	11
menopause	cg02943290	1	NA	231005387	rs11122619	1	231003851	C	G	0.462778	-0.096	0.027	0.0003331	-0.374988	0.0422641	7.15275e-19	0.256008	0.0775686	0.000965442	0.13342	17
menopause	cg21063716	11	NA	2292787	rs1501466	11	2320884	G	A	0.0775862	0.193	0.058	0.0008718	0.996088	0.0392885	8.29321e-142	0.193758	0.0587272	0.000969297	0.00442479	11
menopause	cg22155039	6	NA	32182002	rs2534687	6	31461608	T	C	0.493595	-0.106	0.027	8.068e-05	-0.212691	0.0349493	1.15981e-09	0.498375	0.151067	0.000970213	0.0486568	20
menopause	cg00168942	10	NA	35894430	rs708403	10	35898499	C	T	0.314374	0.091	0.026	0.000609	-0.390008	0.0394836	5.19998e-23	-0.233328	0.0707265	0.00097022	0.0553937	20
menopause	cg26051413	11	NA	2292902	rs1501466	11	2320884	G	A	0.0775862	0.193	0.058	0.0008718	0.98842	0.0393974	6.64508e-139	0.195261	0.0591934	0.000971345	0.00397318	15
menopause	cg17282145	1	NA	231005552	rs3811501	1	231005581	C	T	0.395223	-0.096	0.028	0.0007248	-0.515226	0.0425852	1.07279e-33	0.186326	0.0564851	0.000971416	0.0736431	20
menarche	cg08407901	21	NA	43989949	rs2839556	21	43989950	G	A	0.841979	0.033	0.01	0.001398	1.30449	0.0148993	0	0.0252973	0.0076713	0.000974946	0.138814	20
menopause	cg01156550	11	NA	2292751	rs1501466	11	2320884	G	A	0.0775862	0.193	0.058	0.0008718	0.934139	0.0397129	2.41131e-122	0.206607	0.0627074	0.000984983	0.004656	11
menopause	cg06458771	6	NA	29663039	rs3129058	6	29648199	T	C	0.306548	-0.089	0.027	0.0009355	-1.51224	0.0186014	0	0.0588531	0.017869	0.000989166	0.324681	5
menopause	cg20198768	6	NA	29635579	rs2747429	6	29648377	C	T	0.307664	-0.09	0.027	0.0009151	0.744075	0.0354843	1.25477e-97	-0.120956	0.0367423	0.000994778	0.13699	7
menopause	cg24353535	11	NA	2293048	rs1501466	11	2320884	G	A	0.0775862	0.193	0.058	0.0008718	0.905952	0.0402659	4.22457e-112	0.213036	0.0647175	0.000995558	0.00572225	16
menarche	cg19886087	6	NA	32335123	rs9270623	6	32565331	C	A	0.17065	0.056	0.015	0.0002617	0.267726	0.0383768	3.03202e-12	0.209169	0.0635458	0.000996083	0.00990631	20
menopause	cg15708526	6	NA	29648271	rs2535238	6	29645038	A	C	0.309524	-0.089	0.027	0.0009237	-1.36033	0.0230531	0	0.0654251	0.019879	0.000997733	0.0100336	11
menopause	cg06545490	2	NA	121071092	rs11684491	2	121070582	G	A	0.556926	-0.091	0.027	0.0009566	-0.488601	0.0319964	1.20259e-52	0.186246	0.0565897	0.000997746	0.00789638	18
menopause	cg11644479	11	NA	2292914	rs1501466	11	2320884	G	A	0.0775862	0.193	0.058	0.0008718	0.901411	0.0404226	3.72024e-110	0.214109	0.065056	0.000997801	0.00513717	15
menarche	cg24078905	19	NA	49655323	rs3745299	19	49658390	C	T	0.297991	0.036	0.01	0.0002372	0.267548	0.0329516	4.68334e-16	0.134555	0.0408855	0.000998248	0.109131	20
menopause	cg22075918	19	NA	13987759	rs10415565	19	13989909	G	A	0.289556	0.106	0.03	0.0004151	-0.251587	0.027876	1.79353e-19	-0.421326	0.128056	0.00100124	0.474687	12
menopause	cg27287305	4	NA	100576985	rs11737022	4	99965369	A	G	0.539955	0.098	0.027	0.0003399	-0.762656	0.0978968	6.67927e-15	-0.128498	0.0390565	0.00100165	0.00140801	9
menopause	cg19636627	6	NA	29649084	rs2535238	6	29645038	A	C	0.309524	-0.089	0.027	0.0009237	-1.31281	0.0248625	0	0.0677937	0.0206067	0.00100226	0.0101998	11
menopause	cg13762320	11	NA	2292905	rs1501466	11	2320884	G	A	0.0775862	0.193	0.058	0.0008718	0.884709	0.0406714	6.52846e-105	0.218151	0.0663209	0.00100429	0.00407176	13
menopause	cg24100841	6	NA	29649024	rs2747421	6	29645118	C	G	0.307664	-0.089	0.027	0.0009237	-1.26988	0.0260751	0	0.0700854	0.0213105	0.00100626	0.0370545	10
menopause	cg03306615	11	NA	2292890	rs1501466	11	2320884	G	A	0.0775862	0.193	0.058	0.0008718	0.87336	0.0406222	1.57097e-102	0.220986	0.0672009	0.00100747	0.0044932	14
menarche	cg07661805	8	NA	143867942	rs2572922	8	143871652	A	G	0.192537	-0.043	0.013	0.0005639	0.86313	0.0284938	1.46747e-201	-0.0498187	0.015151	0.00100849	0.0395893	20
menopause	cg06870073	13	NA	53595003	rs9568793	13	53602032	A	G	0.0452489	0.164	0.047	0.0004431	-0.436127	0.0444159	9.31142e-23	-0.376037	0.114369	0.00100928	0.0957979	19
menopause	cg25978138	6	NA	29648161	rs2535238	6	29645038	A	C	0.309524	-0.089	0.027	0.0009237	-1.23505	0.0273139	0	0.0720618	0.0219195	0.00101055	0.0110849	11
menarche	cg18953509	6	NA	31707301	rs9272469	6	32605713	C	A	0.163577	0.08	0.021	0.0001492	-0.262692	0.0404013	7.92243e-11	-0.30454	0.0926521	0.00101291	0.0447127	20
menopause	cg02157626	6	NA	29648736	rs2535238	6	29645038	A	C	0.309524	-0.089	0.027	0.0009237	-1.1965	0.0281544	0	0.0743837	0.0226336	0.00101468	0.00734669	13
menopause	cg18488651	6	NA	29633673	rs3129058	6	29648199	T	C	0.306548	-0.089	0.027	0.0009355	1.22279	0.0294396	0	-0.0727846	0.0221501	0.00101634	0.140997	8
menopause	cg15988792	20	NA	25039314	rs6138389	20	24837810	A	G	0.0283465	0.204	0.06	0.0007291	1.51535	0.118507	1.9383e-37	0.134622	0.0409705	0.00101683	0.607978	8
menarche	cg12380441	11	NA	1403976	rs11024617	11	1404241	A	G	0.0574219	-0.042	0.012	0.000309	-0.347492	0.0365209	1.81889e-21	0.120866	0.0367954	0.00102049	0.0185128	9
menopause	cg26344747	17	NA	21193332	rs3760201	17	21193618	G	A	0.437994	-0.096	0.028	0.0005839	-0.390352	0.0340857	2.29532e-30	0.245932	0.0748757	0.00102152	0.781742	19
menopause	cg05279622	6	NA	29629758	rs2535238	6	29645038	A	C	0.309524	-0.089	0.027	0.0009237	1.13938	0.0299663	0	-0.0781126	0.023786	0.00102353	0.0144115	9
menarche	cg14441480	6	NA	32729500	rs9272440	6	32605371	C	G	0.0879713	0.077	0.02	0.0001201	-0.248692	0.0395491	3.21194e-10	-0.30962	0.0942969	0.00102542	0.0755718	20
menopause	cg17229678	6	NA	32121555	rs41268896	6	32070069	A	G	0.155094	-0.099	0.029	0.0007005	0.429769	0.035846	4.04239e-33	-0.230356	0.0701601	0.00102603	1.55848e-09	20
menarche	cg08481002	11	NA	78131601	rs2090095	11	78034020	A	G	0.413599	0.035	0.009	8.069e-05	-0.273362	0.0446793	9.45695e-10	-0.128035	0.0390111	0.00103067	0.866198	20
menopause	cg00210768	17	NA	21200454	rs7213898	17	21184404	C	T	0.440885	-0.091	0.027	0.0008296	-0.462468	0.0325003	5.99774e-46	0.19677	0.0599977	0.00103943	0.614602	20
menopause	cg16118803	6	NA	29629716	rs2535238	6	29645038	A	C	0.309524	-0.089	0.027	0.0009237	1.02832	0.0320237	3.08653e-226	-0.0865493	0.0263945	0.00104152	0.0241095	11
menopause	cg27594095	6	NA	31095276	rs3094216	6	31084048	G	A	0.162946	0.107	0.032	0.0009402	0.577186	0.0345405	1.10044e-62	0.185382	0.0565404	0.00104267	0.000250656	20
menopause	cg05068202	11	NA	2293074	rs1501466	11	2320884	G	A	0.0775862	0.193	0.058	0.0008718	0.794779	0.0415059	9.94645e-82	0.242835	0.0740699	0.00104378	0.00659204	17
menarche	cg18256205	5	NA	180648409	rs35032551	5	180660259	T	G	0.0564822	-0.066	0.019	0.0005964	-0.453389	0.0458112	4.29386e-23	0.14557	0.0444129	0.00104673	0.193383	18
menopause	cg21038703	17	NA	42248358	rs62078931	17	42198059	A	C	0.805155	0.107	0.031	0.0005348	-0.347306	0.0332777	1.68729e-25	-0.308086	0.0940132	0.00104899	0.114064	20
menarche	cg13944111	12	NA	107296891	rs12371573	12	107319150	T	C	0.324122	-0.03	0.009	0.0009142	0.643467	0.0367115	8.80706e-69	-0.0466224	0.0142374	0.00105796	0.425963	20
menopause	cg23019585	6	NA	29635110	rs2747421	6	29645118	C	G	0.307664	-0.089	0.027	0.0009237	0.919596	0.0335351	1.50481e-165	-0.0967817	0.0295721	0.00106512	0.0265761	9
menopause	cg09479389	19	NA	14016729	rs8112868	19	14016188	G	A	0.293452	0.106	0.03	0.0004241	0.327808	0.0377729	4.01385e-18	0.32336	0.0988114	0.00106602	0.245215	20
menarche	cg09984047	13	NA	112330954	rs74781691	13	112337982	A	G	0.163374	-0.044	0.012	0.0003807	0.569745	0.0786308	4.29808e-13	-0.0772275	0.0236052	0.00106931	0.000715236	6
menopause	cg22965561	10	NA	13046134	rs4579841	10	13034167	G	A	0.240385	0.101	0.029	0.0004462	-0.336632	0.0353266	1.5856e-21	-0.300031	0.0917208	0.0010712	0.739876	12
menopause	cg27134827	6	NA	32121566	rs41268896	6	32070069	A	G	0.155094	-0.099	0.029	0.0007005	0.410888	0.0359384	2.85651e-30	-0.240941	0.0736578	0.00107134	3.74924e-09	20
menopause	cg02715072	6	NA	32058676	rs6449	6	32006655	T	C	0.140304	-0.099	0.029	0.0006237	-0.430963	0.0376979	2.89271e-30	0.229718	0.0702273	0.00107144	1.57649e-07	20
menopause	cg06061002	6	NA	29638918	rs2747421	6	29645118	C	G	0.307664	-0.089	0.027	0.0009237	0.896782	0.0340503	7.23721e-153	-0.0992438	0.0303426	0.00107252	0.0262389	9
menopause	cg24057514	11	NA	2293181	rs1501466	11	2320884	G	A	0.0775862	0.193	0.058	0.0008718	0.740146	0.0417839	3.28896e-70	0.26076	0.0797337	0.00107402	0.00298407	12
menopause	cg21952820	6	NA	144329732	rs79396063	6	144329726	T	C	0.175515	-0.126	0.037	0.0006236	-0.473133	0.0403879	1.07144e-31	0.26631	0.0814394	0.00107531	0.0953053	20
menarche	cg11970289	12	NA	122688969	rs10848035	12	122686437	G	T	0.708937	-0.033	0.01	0.0007341	-0.757519	0.0316069	6.16873e-127	0.0435633	0.0133255	0.00107869	0.778468	20
menarche	cg22797514	1	NA	44016023	rs943513	1	44035472	A	G	0.215517	-0.037	0.01	0.0003171	0.23458	0.0336058	2.94479e-12	-0.157729	0.0482479	0.00107876	0.168407	20
menopause	cg04343868	10	NA	11487096	rs2499902	10	11473258	T	C	0.0749595	-0.219	0.061	0.0003316	-0.309013	0.0391074	2.75247e-15	0.708709	0.216824	0.00108082	0.0250414	9
menopause	cg07525299	11	NA	2293171	rs1501466	11	2320884	G	A	0.0775862	0.193	0.058	0.0008718	0.726872	0.0417077	5.07725e-68	0.265521	0.0812354	0.00108104	0.00449169	14
menarche	cg09739413	6	NA	32729498	rs9272440	6	32605371	C	G	0.0879713	0.077	0.02	0.0001201	-0.24575	0.0398105	6.70089e-10	-0.313326	0.0959146	0.001088	0.0605663	20
menopause	cg07979747	6	NA	30860136	rs2072632	6	31921475	A	G	0.269345	0.107	0.027	5.97e-05	0.211899	0.0367383	8.03124e-09	0.504958	0.154597	0.0010897	6.62042e-07	20
menopause	cg05767720	6	NA	32117281	rs3130342	6	32080146	A	C	0.0751488	0.138	0.037	0.0002092	0.301901	0.0446456	1.35947e-11	0.457104	0.139963	0.00109118	2.17509e-05	12
menarche	cg10714510	6	NA	32729465	rs9272440	6	32605371	C	G	0.0879713	0.077	0.02	0.0001201	-0.24479	0.0396992	6.99908e-10	-0.314556	0.096321	0.00109193	0.0533864	20
menopause	cg09394785	11	NA	2293211	rs1501466	11	2320884	G	A	0.0775862	0.193	0.058	0.0008718	0.695334	0.0417208	2.30123e-62	0.277564	0.0850595	0.00110169	0.00351601	12
menopause	cg02956248	6	NA	32120901	rs3117182	6	32066819	T	A	0.077381	0.139	0.037	0.000182	0.292596	0.0444317	4.54004e-11	0.475058	0.145584	0.00110195	0.00124351	13
menarche	cg17671604	19	NA	41032399	rs56364110	19	41029820	T	C	0.0731707	0.049	0.015	0.0008409	-1.26771	0.0190655	0	-0.0386524	0.0118466	0.00110344	0.0250556	20
menopause	cg07775417	4	NA	84469563	rs1965464	4	84472815	T	C	0.350453	0.12	0.034	0.0003344	0.425967	0.0499385	1.46563e-17	0.281712	0.0863814	0.00110919	0.000170788	20
menarche	cg14466942	6	NA	17282700	rs61408836	6	17302857	T	C	0.300597	0.035	0.01	0.0005987	0.369741	0.0411585	2.6268e-19	0.094661	0.0290262	0.00110934	0.0246073	17
menopause	cg25673642	19	NA	50428928	rs1152234	19	50426808	G	C	0.145896	-0.155	0.047	0.001086	-0.779588	0.0356047	2.85875e-106	0.198823	0.0609682	0.00110985	0.215795	14
menarche	cg02822087	10	NA	104885967	rs11191586	10	104926933	C	T	0.29858	0.037	0.011	0.001057	-0.457872	0.0344452	2.55008e-40	-0.0808086	0.0247814	0.00111075	0.01105	20
menopause	cg14149492	1	NA	180240035	rs1043744	1	180239535	T	C	0.397692	0.098	0.026	0.0001898	-0.210139	0.0323302	8.04421e-11	-0.466358	0.143026	0.00111161	0.130493	20
menopause	cg04380653	11	NA	2293164	rs1501466	11	2320884	G	A	0.0775862	0.193	0.058	0.0008718	0.682538	0.0419516	1.62089e-59	0.282768	0.0867361	0.00111374	0.00677434	14
menopause	cg08482080	19	NA	13990960	rs7246872	19	14007146	C	T	0.292256	0.105	0.03	0.0004363	0.349055	0.0391002	4.36928e-19	0.300812	0.0923158	0.00111998	0.334462	20
menarche	cg00236919	4	NA	48018263	rs321628	4	48016875	G	A	0.342043	-0.031	0.009	0.001008	0.331017	0.0329341	9.10363e-24	-0.0936507	0.0287412	0.00112036	0.00744278	20
menarche	cg27600449	12	NA	107296829	rs7970139	12	107312430	C	T	0.324274	-0.031	0.009	0.0006759	0.375896	0.0373994	9.10968e-24	-0.0824697	0.0253098	0.00112037	0.28588	19
menopause	cg23096297	20	NA	61557774	rs10854167	20	61533039	C	G	0.277943	-0.093	0.027	0.0007262	0.352347	0.0352038	1.3946e-23	-0.263944	0.0810397	0.00112608	0.0984531	18
menarche	cg17978124	6	NA	100053438	rs7741279	6	100053626	T	C	0.0128012	0.065	0.019	0.0008681	-0.475317	0.0446821	1.98864e-26	-0.136751	0.0419895	0.00112683	0.286428	20
menopause	cg03339321	6	NA	30080642	rs147907740	6	30091434	C	T	0.0383756	-0.187	0.057	0.001117	-1.76932	0.0666332	2.36363e-155	0.10569	0.0324607	0.00113016	NA	NA
menarche	cg01245766	14	NA	73494282	rs10151436	14	73616095	T	A	0.0622656	-0.069	0.019	0.000264	0.390224	0.0530981	1.99507e-13	-0.176821	0.0543102	0.00113088	0.0206249	9
menopause	cg05813221	6	NA	29629988	rs2747421	6	29645118	C	G	0.307664	-0.089	0.027	0.0009237	0.728914	0.0358842	9.87854e-92	-0.122099	0.037526	0.00113899	0.0780175	7
menopause	cg12833048	6	NA	29639582	rs2747421	6	29645118	C	G	0.307664	-0.089	0.027	0.0009237	0.72311	0.0357303	4.52982e-91	-0.123079	0.0378307	0.00114023	0.0525166	7
menarche	cg26124115	14	NA	73602899	rs12586782	14	73552501	T	G	0.0607196	-0.07	0.019	0.000292	0.381399	0.055027	4.17478e-12	-0.183535	0.0564169	0.00114119	0.00526588	8
menarche	cg03254566	21	NA	44006596	rs398717	21	44001164	A	G	0.837025	0.033	0.01	0.00108	0.698233	0.0363567	3.35579e-82	0.0472621	0.0145318	0.00114461	0.886509	20
menopause	cg26502817	6	NA	31779953	rs116227766	6	31219650	T	C	0.00818452	0.144	0.039	0.0002147	-0.930076	0.135432	6.53359e-12	-0.154826	0.0476084	0.00114567	0.0038609	5
menopause	cg20704602	6	NA	29635371	rs3129058	6	29648199	T	C	0.306548	-0.089	0.027	0.0009355	0.732445	0.036902	1.13838e-87	-0.121511	0.0373677	0.00114693	0.121819	6
menopause	cg01035869	6	NA	31242584	rs28366070	6	31320375	A	C	0.0520913	0.128	0.039	0.0009716	-0.876281	0.0367652	1.46577e-125	-0.146072	0.0449263	0.0011485	0.00665441	20
menopause	cg00433866	6	NA	29623646	rs2747429	6	29648377	C	T	0.307664	-0.09	0.027	0.0009151	0.543096	0.0370298	1.05731e-48	-0.165717	0.0509828	0.00115226	0.0423743	7
menopause	cg12499235	11	NA	2293173	rs1501466	11	2320884	G	A	0.0775862	0.193	0.058	0.0008718	0.640772	0.0422572	6.15816e-52	0.301199	0.0926696	0.00115305	0.00536445	14
menopause	cg00682734	20	NA	55200973	rs6024988	20	55175964	A	G	0.0667223	-0.158	0.047	0.0006812	0.590273	0.046377	4.14745e-37	-0.267673	0.0823547	0.00115307	0.00184162	13
menarche	cg00524676	12	NA	34537250	rs9705470	12	34722157	C	T	0.163273	-0.059	0.017	0.0007789	0.307609	0.0333071	2.57023e-20	-0.191802	0.0590384	0.00115904	NA	NA
menopause	cg21976603	20	NA	61516759	rs6090153	20	61521183	T	C	0.269978	-0.092	0.027	0.0008148	-0.400368	0.0372152	5.42302e-27	0.229789	0.0707397	0.00116069	0.112331	17
menopause	cg08355863	6	NA	33587496	rs71565398	6	33601730	G	C	0.0245902	0.419	0.126	0.0008768	-0.787665	0.0527275	1.85352e-50	-0.531952	0.163882	0.00117062	0.00174919	20
menarche	cg23279522	2	NA	66659348	rs7572950	2	66643215	T	G	0.054784	0.054	0.016	0.0008806	1.19867	0.101214	2.34373e-32	0.0450501	0.0138796	0.00117133	0.0129489	7
menarche	cg00722180	14	NA	73525139	rs17124720	14	73585888	A	G	0.0617515	-0.069	0.019	0.0002518	-0.401228	0.0554577	4.66045e-13	0.171972	0.0529855	0.00117187	0.0582127	5
menopause	cg07942479	4	NA	185747981	rs28488461	4	185759739	A	G	0.192336	0.108	0.031	0.0004975	0.345997	0.0388584	5.38485e-19	0.312142	0.0962103	0.00117711	0.264512	10
menopause	cg07941680	9	NA	16829168	rs4072453	9	16816211	G	A	0.912168	-0.167	0.047	0.0003387	-0.307315	0.0386384	1.8116e-15	0.543416	0.167505	0.0011779	0.00117008	15
menopause	cg26386464	8	NA	38033970	rs7836805	8	38063235	A	C	0.321187	0.094	0.028	0.0008342	-0.46375	0.0369299	3.61347e-36	-0.202696	0.0624978	0.00118177	0.678937	20
menopause	cg07333715	11	NA	2292691	rs1501466	11	2320884	G	A	0.0775862	0.193	0.058	0.0008718	0.608007	0.0419901	1.62665e-47	0.317431	0.0978802	0.00118257	0.00310114	9
menopause	cg26858414	6	NA	31083322	rs3130983	6	31084792	T	C	0.744792	-0.088	0.027	0.001314	0.903465	0.0278399	5.05708e-231	-0.0974028	0.0300353	0.00118301	0.044934	20
menopause	cg22846334	15	NA	43941042	rs7174732	15	44038463	C	A	0.257132	0.105	0.03	0.0005373	-0.309105	0.0358566	6.66016e-18	-0.33969	0.104749	0.00118315	0.153961	20
menarche	cg16681199	6	NA	70990268	rs7754619	6	70983479	A	G	0.175784	0.034	0.01	0.001057	0.364657	0.0337858	3.70636e-27	0.0932382	0.0287515	0.00118318	0.0260825	10
menarche	cg07849384	2	NA	66659536	rs7572950	2	66643215	T	G	0.054784	0.054	0.016	0.0008806	1.18212	0.101346	1.94215e-31	0.0456807	0.0140902	0.00118688	0.238817	7
menopause	cg08725892	6	NA	29629986	rs3129058	6	29648199	T	C	0.306548	-0.089	0.027	0.0009355	0.669396	0.03738	1.02376e-71	-0.132956	0.0410125	0.00118763	0.077441	8
menopause	cg07231451	12	NA	123852477	rs2030401	12	123751339	A	G	0.686601	-0.104	0.03	0.0006064	-0.297847	0.0326408	7.17411e-20	0.349172	0.107747	0.00119245	0.177471	20
menopause	cg06623151	11	NA	2293201	rs1501466	11	2320884	G	A	0.0775862	0.193	0.058	0.0008718	0.607958	0.0426334	3.87774e-46	0.317456	0.0979644	0.00119308	0.00333279	12
menarche	cg15725440	6	NA	100053161	rs62434599	6	100055435	T	G	0.0128012	0.065	0.019	0.0008369	-0.451996	0.0447483	5.47686e-24	-0.143807	0.0443813	0.00119425	0.438918	20
menarche	cg10283674	12	NA	124850836	rs10773085	12	124853051	T	C	0.660031	0.031	0.009	0.0007189	-0.376522	0.0394354	1.32472e-21	-0.0823326	0.0254109	0.00119508	0.15904	15
menopause	cg05545351	6	NA	31082835	rs3130983	6	31084792	T	C	0.744792	-0.088	0.027	0.001314	0.850843	0.0285109	1.09112e-195	-0.103427	0.0319219	0.00119532	0.00818371	20
menopause	cg10259111	14	NA	52429547	rs1253660	14	52430105	C	T	0.094494	0.154	0.046	0.0009292	-1.64437	0.127868	7.56882e-38	-0.0936528	0.0289066	0.00119597	0.309612	19
menopause	cg24444631	6	NA	29636366	rs2747429	6	29648377	C	T	0.307664	-0.09	0.027	0.0009151	0.506028	0.0371896	3.65258e-42	-0.177856	0.0549344	0.0012054	0.0101848	9
menopause	cg17955761	8	NA	11628430	rs17153782	8	11620769	C	T	0.164986	0.107	0.03	0.0003606	0.261054	0.0339372	1.44549e-14	0.409876	0.126671	0.00121319	0.00543977	15
menarche	cg11490446	14	NA	73602923	rs12588579	14	73507393	A	C	0.0620793	-0.072	0.019	0.0001612	0.282468	0.0454619	5.18877e-10	-0.254896	0.0787876	0.00121543	0.000670671	9
menopause	cg03228773	6	NA	31627511	rs1048709	6	31914935	A	G	0.302083	-0.108	0.029	0.0002371	0.252324	0.0387314	7.28225e-11	-0.428021	0.132385	0.00122433	5.34486e-07	20
menarche	cg18281939	5	NA	77783895	rs7719228	5	77730576	G	A	0.34683	-0.031	0.009	0.0004107	-0.357978	0.0382429	7.92557e-21	0.0865975	0.0267893	0.00122694	0.530927	20
menopause	cg07357314	11	NA	60563266	rs55893336	11	60584046	T	C	0.0351796	0.166	0.045	0.0002504	-0.329244	0.0491249	2.05347e-11	-0.504186	0.156012	0.0012305	0.393458	12
menopause	cg27070869	6	NA	32122779	rs3134954	6	32071893	C	T	0.0725446	0.138	0.037	0.0001886	-0.282962	0.0437113	9.57965e-11	-0.487697	0.15091	0.00123053	0.000837787	12
menarche	cg13443592	10	NA	43429755	rs74135423	10	43429610	C	T	0.134673	0.036	0.011	0.001652	-1.11356	0.0544206	4.68401e-93	-0.0323287	0.0100038	0.00123076	0.0203366	20
menarche	cg04058169	10	NA	124913438	rs10902887	10	124939000	C	T	0.178196	0.036	0.011	0.001101	-0.992031	0.0491117	9.89748e-91	-0.0362892	0.011233	0.00123531	0.206778	20
menarche	cg24495007	8	NA	143867989	rs2572918	8	143875721	A	C	0.192681	-0.044	0.013	0.0004796	0.338016	0.0314852	6.91775e-27	-0.130171	0.0403258	0.00124661	0.0558178	20
menarche	cg19687457	19	NA	1865884	rs12972800	19	1864960	G	A	0.710714	-0.041	0.012	0.0008433	-0.313003	0.0318456	8.46371e-23	0.130989	0.0405886	0.00124991	0.0123777	20
menopause	cg09604283	2	NA	45174832	rs4953152	2	45170153	A	G	0.337798	0.094	0.027	0.0004481	0.300465	0.0349599	8.35945e-18	0.312849	0.0969535	0.00125187	0.102165	20
menarche	cg20034983	14	NA	73525089	rs12586782	14	73552501	T	G	0.0607196	-0.07	0.019	0.000292	-0.370194	0.0553688	2.29402e-11	0.18909	0.0586008	0.00125204	0.0404555	4
menarche	cg13508175	10	NA	88296364	rs4934225	10	88325972	T	C	0.0618716	-0.068	0.018	0.0001342	0.313158	0.050515	5.67123e-10	-0.217143	0.0673106	0.00125542	0.0631619	15
menarche	cg03954425	8	NA	87520894	rs34219490	8	87502042	G	C	0.528626	-0.031	0.009	0.0005888	0.346204	0.0377702	4.90593e-20	-0.0895425	0.0277711	0.00126279	0.0593752	17
menopause	cg05964363	8	NA	38035091	rs10156283	8	38055762	T	C	0.320811	0.095	0.028	0.0008359	-0.372897	0.0360181	4.05403e-25	-0.254762	0.0790171	0.00126352	0.655359	16
menopause	cg00089464	6	NA	29717223	rs2747429	6	29648377	C	T	0.307664	-0.09	0.027	0.0009151	0.475149	0.0374528	7.01472e-37	-0.189414	0.0587529	0.00126453	0.0588281	7
menopause	cg16244664	12	NA	130821530	rs12824058	12	130804334	G	A	0.154144	-0.118	0.035	0.0007284	0.364328	0.0331098	3.67114e-28	-0.323884	0.100475	0.00126627	0.0513812	20
menopause	cg09577455	6	NA	29593382	rs2747429	6	29648377	C	T	0.307664	-0.09	0.027	0.0009151	-0.467254	0.0372731	4.7458e-36	0.192615	0.0597924	0.00127568	0.0134912	12
menopause	cg11821865	11	NA	2308511	rs1501466	11	2320884	G	A	0.0775862	0.193	0.058	0.0008718	-0.54081	0.0424328	3.31962e-37	-0.356872	0.110842	0.00128343	0.0065575	14
menopause	cg27610821	22	NA	39097732	rs9611008	22	39098787	C	T	0.475056	-0.093	0.026	0.0003774	-0.255315	0.0345474	1.46531e-13	0.364257	0.113136	0.00128355	0.174726	20
menopause	cg17959722	9	NA	140446823	rs2259657	9	140483076	G	A	0.830174	0.114	0.035	0.0009699	0.635874	0.0299604	5.75485e-100	0.179281	0.0556867	0.00128436	0.279647	20
menopause	cg19930352	1	NA	152009772	rs3811422	1	152009530	T	C	0.0878833	0.293	0.087	0.0007284	-0.841904	0.0767815	5.63448e-28	-0.348021	0.108102	0.00128467	0.152904	11
menopause	cg13782301	6	NA	32116875	rs3130342	6	32080146	A	C	0.0751488	0.138	0.037	0.0002092	0.284904	0.0447155	1.87219e-10	0.484374	0.150483	0.00128732	0.000157631	13
menarche	cg08817693	12	NA	107348944	rs1055332	12	107348625	A	T	0.340553	-0.03	0.009	0.0008763	-0.418763	0.0338223	3.30044e-35	0.0716395	0.0222571	0.00128762	0.156189	20
menarche	cg16694702	16	NA	14394816	rs1659127	16	14388305	A	G	0.559896	0.03	0.009	0.0007808	-0.419683	0.0340189	5.7411e-35	-0.0714825	0.0222138	0.00129115	0.0925943	20
menarche	cg00820065	20	NA	33292135	rs13040449	20	33358901	A	T	0.126877	-0.047	0.012	5.012e-05	-0.180525	0.0320179	1.71798e-08	0.260352	0.0809375	0.00129672	0.287354	20
menopause	cg16994534	6	NA	29620138	rs2747421	6	29645118	C	G	0.307664	-0.089	0.027	0.0009237	0.534601	0.0369508	1.93272e-47	-0.166479	0.0517992	0.00130929	0.141132	11
menarche	cg04768935	2	NA	66659474	rs7571042	2	66644555	A	T	0.0557692	0.055	0.016	0.0008096	0.920083	0.101977	1.83983e-19	0.0597772	0.0186091	0.00131697	0.248935	7
menopause	cg26808154	1	NA	2285178	rs2036083	1	2285182	T	A	0.221626	-0.105	0.032	0.001218	-0.552412	0.035353	4.87428e-55	0.190076	0.0591913	0.00132176	0.564746	20
menarche	cg23509869	6	NA	31553441	rs2736189	6	31564728	A	G	0.0637584	0.052	0.016	0.0008555	-0.937177	0.0452567	2.93084e-95	-0.0554858	0.0172815	0.00132413	0.344278	20
menopause	cg20392764	11	NA	2293117	rs1501466	11	2320884	G	A	0.0775862	0.193	0.058	0.0008718	0.522315	0.0430122	6.21637e-34	0.369509	0.115138	0.0013307	0.00347002	11
menopause	cg13668129	19	NA	41768075	rs8105901	19	41792092	A	T	0.296477	-0.131	0.035	0.0001451	-0.276439	0.0444051	4.80341e-10	0.473883	0.147731	0.00133782	0.47614	13
menarche	cg02167713	17	NA	79630115	rs7406108	17	79628945	C	T	0.832151	0.052	0.016	0.00136	0.625375	0.0317055	1.32959e-86	0.0831501	0.0259296	0.00134238	0.00024251	17
menopause	cg08541962	10	NA	35894321	rs593426	10	35905584	A	G	0.297273	0.09	0.027	0.0006797	-0.45988	0.0394791	2.32995e-31	-0.195703	0.0610675	0.001352	0.0397676	20
menopause	cg13919341	6	NA	30029929	rs2747429	6	29648377	C	T	0.307664	-0.09	0.027	0.0009151	0.432132	0.0371434	2.76371e-31	-0.20827	0.0649949	0.00135343	0.00060594	17
menarche	cg09376154	20	NA	3214822	rs3827075	20	3214819	G	T	0.581461	0.029	0.009	0.001605	0.848127	0.0286113	4.16255e-193	0.034193	0.0106741	0.00135837	0.0845919	20
menopause	cg01558785	6	NA	29638162	rs2747421	6	29645118	C	G	0.307664	-0.089	0.027	0.0009237	0.500178	0.0368327	5.28304e-42	-0.177937	0.0555483	0.00135873	0.046361	7
menopause	cg25924274	2	NA	121071122	rs11684491	2	121070582	G	A	0.556926	-0.091	0.027	0.0009566	-0.333199	0.0323995	8.31335e-25	0.27311	0.0852733	0.00136117	0.0221302	16
menarche	cg25557995	12	NA	2761091	rs16929809	12	2759709	C	T	0.333744	0.029	0.009	0.001683	-0.931306	0.0325616	6.46803e-180	-0.0311391	0.00972499	0.00136493	0.235838	20
menopause	cg25694542	14	NA	73493846	rs2333015	14	73447434	G	C	0.161677	-0.133	0.035	0.0001441	0.241892	0.0407078	2.81304e-09	-0.549832	0.17175	0.00136781	0.0287141	20
menopause	cg05861255	12	NA	123921688	rs56309603	12	123895053	T	C	0.688988	-0.1	0.03	0.0009213	0.38244	0.0335816	4.77729e-30	-0.261479	0.0817347	0.00137851	0.169295	19
menarche	cg00743094	13	NA	100547968	rs9517911	13	100553681	C	T	0.516654	-0.034	0.009	0.0001473	0.198451	0.0329964	1.80647e-09	-0.171327	0.0535559	0.00137886	0.177842	15
menopause	cg16524242	16	NA	1538355	rs2745103	16	1538464	T	C	0.462054	0.084	0.026	0.001445	0.736586	0.0333139	2.50722e-108	0.11404	0.0356728	0.00138951	0.00566749	17
menopause	cg12304200	10	NA	97415476	rs557043	10	97359448	T	C	0.46566	0.086	0.026	0.0009215	-0.396675	0.0318718	1.47089e-35	-0.216802	0.06782	0.00138997	0.111598	20
menarche	cg05768032	16	NA	30646687	rs7197475	16	30642867	T	C	0.117188	-0.045	0.014	0.001293	0.892724	0.0294186	2.88072e-202	-0.0504075	0.0157701	0.00139152	0.125062	20
menarche	cg01517384	6	NA	31323856	rs3819282	6	31322855	T	C	0.0595238	0.042	0.013	0.001742	1.47496	0.0672265	1.07373e-106	0.0284753	0.00890882	0.00139202	0.0477115	14
menopause	cg19489512	19	NA	1016150	rs11668754	19	998321	A	G	0.34765	-0.106	0.029	0.0002972	-0.231816	0.0351831	4.43294e-11	0.457259	0.14306	0.0013921	0.0368032	20
menopause	cg24938286	6	NA	29631295	rs2747421	6	29645118	C	G	0.307664	-0.089	0.027	0.0009237	0.488138	0.0375896	1.46974e-38	-0.182326	0.0570664	0.00139844	0.138507	6
menopause	cg05194447	6	NA	166511577	rs3127388	6	166510543	T	C	0.0430067	0.26	0.074	0.0004641	0.345737	0.0451099	1.79767e-14	0.752017	0.235454	0.00140364	0.00646785	20
menopause	cg15473904	9	NA	140446993	rs928046	9	140487108	T	C	0.832685	0.114	0.035	0.001288	0.504122	0.0309641	1.34881e-59	0.226136	0.0708033	0.00140387	0.200605	20
menopause	cg16059978	11	NA	2308487	rs1501466	11	2320884	G	A	0.0775862	0.193	0.058	0.0008718	-0.489059	0.0430475	6.54505e-30	-0.394635	0.123577	0.00140596	0.0069925	14
menopause	cg10006442	20	NA	61518970	rs1056984	20	61519042	C	T	0.302169	-0.088	0.027	0.001158	0.518216	0.0325425	4.29845e-57	-0.169813	0.0531819	0.00140771	0.051324	20
menarche	cg17424433	1	NA	86913263	rs2275001	1	86913265	T	C	0.378358	0.029	0.009	0.001532	-0.788714	0.0340438	9.6675e-119	-0.0367687	0.0115208	0.00141535	0.0417417	20
menarche	cg10082647	12	NA	107348855	rs1055332	12	107348625	A	T	0.340553	-0.03	0.009	0.0008763	-0.374718	0.0339485	2.50973e-28	0.0800602	0.0250894	0.00141781	0.139941	20
menarche	cg17623882	6	NA	41773611	rs3747753	6	41753380	T	G	0.497761	0.029	0.009	0.001187	0.660133	0.0290647	3.36898e-114	0.0439306	0.0137701	0.00142137	0.386215	20
menopause	cg00672936	8	NA	38832728	rs12541060	8	38816403	A	C	0.816472	0.109	0.032	0.0005353	-0.29593	0.0325793	1.05252e-19	-0.36833	0.115487	0.00142582	0.0571884	20
menopause	cg17928231	19	NA	14016761	rs7256164	19	14019334	C	T	0.283588	0.107	0.031	0.0005875	0.330673	0.0396543	7.49862e-17	0.323582	0.101462	0.00142663	0.26742	16
menarche	cg06633279	7	NA	5157850	rs4430013	7	5157861	G	C	0.205765	-0.036	0.011	0.001439	-0.559664	0.0394958	1.4006e-45	0.0643243	0.0201721	0.00142872	0.323571	20
menarche	cg06984176	6	NA	15501652	rs11966626	6	15503704	G	A	0.312708	0.036	0.011	0.0007487	-0.510632	0.0363798	9.36775e-45	-0.0705009	0.0221198	0.0014364	0.0115963	20
menopause	cg12580096	19	NA	14017658	rs8112868	19	14016188	G	A	0.293452	0.106	0.03	0.0004241	0.28139	0.0381373	1.60299e-13	0.376702	0.118208	0.0014387	0.298463	19
menopause	cg18236982	1	NA	236065291	rs35001103	1	236067536	G	A	0.846816	0.109	0.034	0.00121	-0.88034	0.0304081	2.73998e-184	-0.123816	0.0388575	0.00144053	0.0381422	20
menarche	cg10191799	22	NA	39436141	rs2076100	22	39445161	T	C	0.283096	0.032	0.01	0.001055	-0.923779	0.0273657	8.49061e-250	-0.0346403	0.0108736	0.00144395	0.209252	20
menopause	cg03162779	11	NA	2308362	rs1501466	11	2320884	G	A	0.0775862	0.193	0.058	0.0008718	-0.472823	0.0429245	3.2268e-28	-0.408186	0.128142	0.00144548	0.00585956	16
menarche	cg01422797	6	NA	100053305	rs62434599	6	100055435	T	G	0.0128012	0.065	0.019	0.0008369	-0.390353	0.0447401	2.66408e-18	-0.166516	0.0522818	0.0014477	0.609861	20
menarche	cg08370546	7	NA	56160770	rs11773374	7	56164802	T	C	0.659654	-0.029	0.009	0.00123	-0.623772	0.030687	7.42912e-92	0.0464913	0.0146085	0.00146017	0.59327	20
menopause	cg07131540	16	NA	587568	rs2974815	16	490267	A	T	0.0019216	-0.307	0.08	0.000131	-0.383293	0.0673957	1.29139e-08	0.800955	0.251789	0.00146737	NA	NA
menopause	cg15321288	8	NA	38326400	rs4739558	8	38337264	A	G	0.392202	-0.091	0.028	0.001056	0.50521	0.0327649	1.2155e-53	-0.180123	0.0566403	0.00147211	0.667017	20
menarche	cg01479031	6	NA	29632349	rs145108203	6	29767106	A	G	0.1035	-0.051	0.016	0.001879	-4.06533	0.08912	0	0.0125451	0.00394531	0.00147404	0.347423	20
menopause	cg26590799	15	NA	26915257	rs61998711	15	26928521	T	G	0.0553064	-0.241	0.063	0.0001379	0.231446	0.0404828	1.08322e-08	-1.04128	0.327514	0.00147613	0.0166024	13
menarche	cg17385662	22	NA	39436143	rs2413564	22	39438512	T	G	0.281156	0.032	0.01	0.001168	-0.802545	0.0294749	3.0252e-163	-0.0398732	0.0125461	0.0014823	0.208105	20
menopause	cg10923018	6	NA	31743769	rs115864648	6	31258410	T	A	0.0513393	-0.155	0.041	0.0001794	-0.652758	0.111299	4.49382e-09	0.237454	0.0747286	0.00148524	0.44127	6
menopause	cg14370784	9	NA	140446656	rs928046	9	140487108	T	C	0.832685	0.114	0.035	0.001288	0.449517	0.031097	2.32144e-47	0.253606	0.0798135	0.00148562	0.915756	20
menarche	cg17657876	5	NA	137692824	rs4835780	5	137679313	C	G	0.591623	-0.029	0.009	0.0008177	-0.610167	0.0320247	6.20449e-81	0.047528	0.0149595	0.00148752	0.385547	20
menarche	cg10120703	1	NA	151369469	rs12751531	1	151411635	C	A	0.352434	0.033	0.01	0.0007141	0.510882	0.0436618	1.26097e-31	0.0645941	0.0203375	0.00149268	1.79103e-07	20
menopause	cg17091770	14	NA	53197072	rs11620764	14	53257221	T	C	0.328819	-0.083	0.026	0.001614	-0.85802	0.0272704	2.75524e-217	0.0967343	0.0304579	0.0014932	0.376296	20
menopause	cg22877428	15	NA	43398101	rs4923956	15	43338652	A	C	0.37314	0.086	0.027	0.001439	-1.027	0.0279026	1.45661e-296	-0.0837394	0.0263885	0.00150704	0.656341	20
menopause	cg13300630	3	NA	78756422	rs3773234	3	78777511	G	A	0.215649	0.103	0.028	0.0002109	0.231553	0.0369235	3.58375e-10	0.444822	0.140191	0.00150887	0.681054	20
menarche	cg04074945	11	NA	46071833	rs7932691	11	46129043	C	G	0.543201	-0.032	0.01	0.0008156	1.22388	0.0516115	2.63394e-124	-0.0261464	0.00824482	0.00151782	0.00336467	20
menopause	cg07642463	19	NA	57703860	rs80009227	19	57735078	A	G	0.0621951	0.171	0.052	0.0009454	0.523057	0.0438279	7.83846e-33	0.326924	0.103121	0.00152277	0.533319	15
menopause	cg00372886	6	NA	30126176	rs147907740	6	30091434	C	T	0.0383756	-0.187	0.057	0.001117	-0.884933	0.0720484	1.12494e-34	0.211315	0.0666698	0.00152658	NA	NA
menarche	cg01930676	4	NA	78783082	rs3860617	4	78859406	A	G	0.170326	0.037	0.011	0.0006175	0.462908	0.0488944	2.86641e-21	0.0799296	0.025218	0.0015268	0.00886685	14
menarche	cg00498059	16	NA	1021048	rs2858991	16	1024913	C	G	0.412055	-0.033	0.009	0.000414	-0.20251	0.0321973	3.18198e-10	0.162955	0.0514429	0.00153655	0.72596	20
menopause	cg14483244	17	NA	42173343	rs189050	17	42173252	G	C	0.840678	0.126	0.035	0.0004023	0.215862	0.0323942	2.67193e-11	0.583707	0.18429	0.00153845	0.218453	19
menarche	cg08036172	3	NA	127473609	rs664910	3	127474030	G	A	0.709821	0.037	0.011	0.001031	0.339987	0.0361718	5.49679e-21	0.108828	0.0343635	0.00154045	0.150607	7
menopause	cg03564415	6	NA	29638575	rs2747421	6	29645118	C	G	0.307664	-0.089	0.027	0.0009237	0.422461	0.0370368	3.87963e-30	-0.21067	0.0665263	0.00154169	0.061344	11
menopause	cg00094412	6	NA	29592854	rs2747429	6	29648377	C	T	0.307664	-0.09	0.027	0.0009151	-0.38134	0.0376996	4.72931e-24	0.23601	0.0745482	0.00154622	0.0260177	9
menarche	cg17266963	15	NA	82959442	rs783541	15	83255061	C	T	0.189773	0.032	0.01	0.001103	-0.717622	0.033374	1.47712e-102	-0.0445917	0.0140884	0.00155007	0.192369	20
menopause	cg12183741	6	NA	88031886	rs242278	6	88047059	T	C	0.383669	-0.085	0.026	0.001102	0.413391	0.0327621	1.68109e-36	-0.205616	0.0649712	0.00155225	0.482928	20
menopause	cg06297863	6	NA	29626990	rs2747421	6	29645118	C	G	0.307664	-0.089	0.027	0.0009237	0.421097	0.0372997	1.47784e-29	-0.211353	0.0667954	0.00155521	0.00255707	17
menopause	cg05868183	17	NA	48450068	rs11871126	17	48450227	T	C	0.103731	0.13	0.04	0.001122	-0.430345	0.0311018	1.53146e-43	-0.302083	0.0954782	0.00155673	0.561405	20
menopause	cg22727341	2	NA	121070711	rs11123549	2	121068343	C	T	0.558011	-0.093	0.028	0.0008241	-0.341224	0.0328329	2.6749e-25	0.272548	0.0861462	0.00155732	0.025545	17
menarche	cg16120147	8	NA	143852587	rs62525624	8	143852588	A	G	0.197111	-0.038	0.012	0.002487	-1.24615	0.0175218	0	0.0304938	0.00963916	0.00155867	0.0375787	20
menopause	cg11726150	6	NA	31845172	rs386480	6	31946837	C	G	0.314732	0.107	0.029	0.0001792	0.2131	0.034682	8.02718e-10	0.502112	0.158737	0.00156063	1.1171e-06	15
menopause	cg23739027	6	NA	31850912	rs115514325	6	30582078	G	A	0.0160089	-0.224	0.058	0.0001295	-0.760922	0.138483	3.91351e-08	0.29438	0.0931681	0.00157951	0.372537	5
menopause	cg20227326	8	NA	25227128	rs2271105	8	25231385	C	T	0.453829	0.102	0.028	0.0002157	-0.202936	0.0319872	2.23479e-10	-0.502622	0.159102	0.0015825	0.00731057	11
menopause	cg17426084	11	NA	2293552	rs1501466	11	2320884	G	A	0.0775862	0.193	0.058	0.0008718	0.435363	0.0438306	2.9958e-23	0.443308	0.140499	0.00160368	0.00425385	10
menarche	cg03905442	6	NA	29625226	rs145108203	6	29767106	A	G	0.1035	-0.051	0.016	0.001879	-2.61975	0.119341	8.32086e-107	0.0194675	0.0061715	0.00160818	0.0630478	20
menopause	cg04435719	6	NA	28912166	rs138113368	6	28723499	C	G	0.0928839	-0.13	0.04	0.001278	0.78244	0.0598861	5.18686e-39	-0.166147	0.05268	0.0016111	0.0911855	18
menarche	cg27473693	19	NA	5478303	rs11666296	19	5482700	A	C	0.108314	0.055	0.017	0.001143	-0.814649	0.0578586	5.04048e-45	-0.0675137	0.0214117	0.00161533	0.26793	20
menopause	cg05641529	4	NA	100242957	rs3857224	4	100129685	T	C	0.881363	0.146	0.042	0.0004668	-0.268231	0.0358141	6.91173e-14	-0.544307	0.172625	0.0016154	0.0450399	20
menarche	cg07667469	8	NA	87521214	rs56752411	8	87515156	T	C	0.529301	-0.031	0.009	0.0006602	0.288781	0.0368685	4.774e-15	-0.107348	0.0340458	0.00161579	0.0713918	13
menarche	cg19169342	5	NA	137827400	rs219287	5	137837245	T	C	0.798589	-0.036	0.011	0.001359	-0.366884	0.0313861	1.44407e-31	0.0981236	0.0311351	0.00162412	0.139231	20
menopause	cg23912072	5	NA	176326924	rs9313744	5	176330236	C	T	0.010479	-0.287	0.086	0.0008907	-0.433187	0.0452914	1.12807e-21	0.662531	0.210266	0.0016276	NA	NA
menopause	cg10812186	6	NA	32055146	rs3130976	6	31081940	C	T	0.157856	0.107	0.032	0.0009929	-0.329184	0.0349669	4.76844e-21	-0.325046	0.10316	0.00162768	1.50855e-05	20
menopause	cg20854374	11	NA	57747875	rs7121756	11	57747897	A	G	0.198833	0.102	0.031	0.0008484	0.383434	0.0352805	1.63479e-27	0.266017	0.0844722	0.00163738	0.121705	20
menopause	cg23502639	17	NA	5402883	rs112537719	17	5482389	T	C	0.0410754	-0.16	0.044	0.0002526	-0.314757	0.0499792	3.01968e-10	0.508329	0.16142	0.0016377	0.15373	10
menopause	cg11358777	6	NA	29638498	rs2747421	6	29645118	C	G	0.307664	-0.089	0.027	0.0009237	0.393314	0.0370133	2.24858e-26	-0.226282	0.0718743	0.00164222	0.0119433	10
menarche	cg00823993	13	NA	113535758	rs9549317	13	113535742	G	A	0.35986	-0.029	0.009	0.002027	0.477096	0.0322871	2.07164e-49	-0.0607845	0.0193074	0.00164256	0.0985613	20
menarche	cg01233215	16	NA	1021001	rs3751668	16	1035653	T	C	0.103231	-0.055	0.017	0.001386	0.512922	0.0376264	2.58477e-42	-0.107229	0.0340641	0.00164473	0.0256264	16
menopause	cg12585943	6	NA	32121368	rs6449	6	32006655	T	C	0.140304	-0.099	0.029	0.0006237	0.303936	0.0373814	4.26964e-16	-0.325727	0.103484	0.00164613	1.28716e-05	20
menopause	cg13010344	12	NA	123464640	rs1727293	12	123648032	C	T	0.31021	0.092	0.029	0.001738	0.818539	0.0328756	7.81517e-137	0.112395	0.0357154	0.00164971	0.199461	20
menarche	cg08444060	11	NA	77531885	rs4145700	11	77415565	A	G	0.461358	0.03	0.009	0.0006855	-0.313583	0.0329577	1.82214e-21	-0.0956684	0.0304108	0.00165596	0.16435	20
menopause	cg10069121	1	NA	152009711	rs3811422	1	152009530	T	C	0.0878833	0.293	0.087	0.0007284	-0.685147	0.0777836	1.26983e-18	-0.427646	0.135945	0.00165675	0.0474193	12
menarche	cg05233899	19	NA	5478484	rs62107360	19	5483575	C	T	0.110053	0.056	0.017	0.0009967	-0.625019	0.0590257	3.3535e-26	-0.0895972	0.0284849	0.00165843	0.20445	20
menopause	cg05886813	1	NA	44115187	rs12120857	1	43979413	T	C	0.641573	-0.083	0.026	0.001512	-0.613475	0.0333673	1.71649e-75	0.135295	0.0430157	0.00165946	0.0719563	20
menopause	cg01324548	16	NA	1539318	rs2667661	16	1544302	G	A	0.469866	0.088	0.026	0.0008452	0.310929	0.0365268	1.70442e-17	0.283023	0.0899881	0.00166019	0.111796	10
menopause	cg00552704	6	NA	32121420	rs6449	6	32006655	T	C	0.140304	-0.099	0.029	0.0006237	0.301833	0.0373735	6.68588e-16	-0.327996	0.104311	0.0016642	1.16297e-05	20
menopause	cg12350822	6	NA	88032061	rs9450620	6	87828128	T	G	0.377976	-0.082	0.026	0.001763	1.01715	0.0260834	0	-0.0806173	0.025645	0.00166894	0.306669	17
menarche	cg00946598	1	NA	44117093	rs61768371	1	44118406	A	G	0.249628	-0.037	0.011	0.0004128	0.304649	0.0344788	9.93511e-19	-0.121451	0.0386349	0.00166906	0.0471672	20
menopause	cg07814974	16	NA	1544179	rs2667661	16	1544302	G	A	0.469866	0.088	0.026	0.0008452	-0.312025	0.0369078	2.81108e-17	-0.282029	0.0897565	0.00167708	0.218271	14
menopause	cg05942562	8	NA	8177911	rs4840981	8	8390432	C	G	0.0444882	-0.173	0.053	0.001073	-1.29205	0.111536	4.95412e-31	0.133895	0.0426173	0.00167909	0.265717	12
menopause	cg00914787	8	NA	25229610	rs12676152	8	25231044	G	T	0.455464	0.101	0.028	0.0002582	0.206829	0.0323536	1.62898e-10	0.488326	0.155441	0.00168061	0.000241771	11
menarche	cg13979305	4	NA	2421218	rs1203764	4	2437290	A	G	0.855655	0.042	0.012	0.0006494	-0.230681	0.0324431	1.15774e-12	-0.18207	0.0579807	0.00168845	0.152273	20
menopause	cg18049167	6	NA	32121261	rs41268896	6	32070069	A	G	0.155094	-0.099	0.029	0.0007005	0.292167	0.0365401	1.28748e-15	-0.338848	0.107927	0.00169172	1.86516e-07	20
menarche	cg10213488	14	NA	93799600	rs1044780	14	93705124	C	T	0.309111	0.031	0.009	0.0005937	-0.294785	0.038641	2.36948e-14	-0.105162	0.0334985	0.00169357	0.377428	20
menopause	cg12790373	6	NA	29635347	rs3129058	6	29648199	T	C	0.306548	-0.089	0.027	0.0009355	0.39856	0.0387433	8.04761e-25	-0.223304	0.0711367	0.00169477	0.0702689	7
menarche	cg17352422	20	NA	36793970	rs4811528	20	36787429	G	A	0.373883	-0.035	0.01	0.0004304	0.267574	0.0377184	1.30312e-12	-0.130805	0.0416741	0.0016966	0.278771	20
menarche	cg14132013	17	NA	74928789	rs79446018	17	74934650	T	G	0.365605	-0.031	0.009	0.0006782	-0.318381	0.0417895	2.56287e-14	0.0973676	0.0310228	0.00169765	0.692439	15
menopause	cg17655320	5	NA	176463519	rs57898437	5	176359549	G	A	0.181543	0.108	0.033	0.0009949	-0.436026	0.0393691	1.65232e-28	-0.247691	0.0789186	0.00169776	0.000600834	12
menarche	cg24128931	21	NA	44013597	rs370791	21	44016479	G	A	0.84441	0.036	0.011	0.0007448	0.41809	0.0377815	1.83438e-28	0.0861059	0.0274367	0.00169899	0.36762	20
menopause	cg06155771	6	NA	30029935	rs3129058	6	29648199	T	C	0.306548	-0.089	0.027	0.0009355	0.3963	0.038656	1.15957e-24	-0.224577	0.0715653	0.0017006	0.0033021	14
menopause	cg00359010	6	NA	29635692	rs3129058	6	29648199	T	C	0.306548	-0.089	0.027	0.0009355	0.394777	0.038582	1.42343e-24	-0.225444	0.0718545	0.00170391	0.145196	5
menarche	cg25039879	17	NA	56429692	rs11079348	17	56438624	T	G	0.188665	-0.034	0.01	0.000929	0.340683	0.0418519	3.94607e-16	-0.0997996	0.0318103	0.00170493	0.169282	20
menopause	cg20891116	6	NA	32363228	rs116227766	6	31219650	T	C	0.00818452	0.144	0.039	0.0002147	-0.823302	0.138392	2.69698e-09	-0.174905	0.0557524	0.0017058	0.0333551	4
menarche	cg24046110	8	NA	143859143	rs749129	8	143876196	A	C	0.231946	-0.041	0.012	0.0007199	0.254241	0.0321074	2.40485e-15	-0.161265	0.0514057	0.0017063	0.180879	20
menarche	cg17825130	4	NA	82283507	rs62302352	4	82240788	A	G	0.159893	-0.036	0.011	0.0008697	0.384738	0.0350383	4.74357e-28	-0.0935701	0.0298338	0.00171046	0.243	20
menopause	cg01573747	19	NA	17008740	rs773901	19	17003789	T	G	0.671875	-0.09	0.028	0.001565	0.454759	0.0318374	2.76047e-46	-0.197907	0.0631107	0.00171346	0.00181693	20
menopause	cg27541604	1	NA	159046451	rs76706394	1	159068032	T	C	0.326515	-0.12	0.033	0.0003418	-0.468719	0.0756755	5.87302e-10	0.256017	0.0816416	0.00171348	0.0338298	11
menarche	cg06084557	14	NA	93799869	rs12885345	14	93806527	A	G	0.306488	0.031	0.009	0.0009629	0.31358	0.0413724	3.47019e-14	0.0988583	0.0315255	0.00171371	0.159823	20
menopause	cg10557460	1	NA	39339683	rs2147914	1	39352271	T	G	0.307292	-0.106	0.029	0.0002714	0.203262	0.0333097	1.04623e-09	-0.521493	0.16631	0.00171458	0.0127567	12
menopause	cg06879226	10	NA	13932842	rs751497	10	13928987	G	A	0.711858	0.095	0.028	0.0005691	-0.263702	0.0321179	2.20398e-16	-0.360255	0.114889	0.00171461	0.434129	20
menopause	cg06477444	19	NA	50411521	rs1152232	19	50432427	G	A	0.145004	-0.165	0.049	0.0007773	-0.323327	0.037589	7.85909e-18	0.51032	0.162749	0.00171484	0.256954	8
menopause	cg24070213	2	NA	121070622	rs13019313	2	121073863	G	A	0.563342	-0.093	0.029	0.001234	-0.480027	0.0322748	4.92404e-50	0.193739	0.0618016	0.0017194	0.150376	14
menopause	cg06122864	6	NA	29629187	rs2747421	6	29645118	C	G	0.307664	-0.089	0.027	0.0009237	0.379412	0.0374252	3.75176e-24	-0.234574	0.07483	0.00171998	0.0345485	9
menopause	cg04972856	6	NA	88032051	rs1977300	6	87828837	T	C	0.377049	-0.082	0.026	0.001796	0.831198	0.0291871	2.17888e-178	-0.0986528	0.0314714	0.00172041	0.364044	19
menopause	cg00965023	19	NA	11785188	rs206863	19	11789015	G	A	0.0436747	-0.231	0.064	0.0003212	-0.349951	0.0553833	2.63735e-10	0.660092	0.210616	0.00172383	0.126414	16
menarche	cg12315363	17	NA	34136012	rs4251710	17	34136037	C	A	0.116105	-0.038	0.012	0.002459	-1.06005	0.0488056	1.33426e-104	0.0358475	0.0114399	0.00172713	0.129274	20
menopause	cg17745803	6	NA	29631321	rs3129058	6	29648199	T	C	0.306548	-0.089	0.027	0.0009355	0.389294	0.0386986	8.32822e-24	-0.228619	0.0729847	0.00173373	0.0192747	8
menarche	cg18794891	2	NA	25261606	rs78950366	2	25228047	A	G	0.188258	-0.036	0.01	0.0006271	0.312386	0.0492588	2.27196e-10	-0.115242	0.0368099	0.0017437	0.0985085	20
menarche	cg23270714	7	NA	155971398	rs7798069	7	155971365	A	C	0.332217	0.029	0.009	0.001357	0.798182	0.0604985	9.57536e-40	0.0363326	0.011607	0.00174676	0.08138	12
menopause	cg10327428	8	NA	39172022	rs10097548	8	39185060	T	G	0.586957	0.083	0.026	0.001517	-0.519631	0.0327425	1.01852e-56	-0.159729	0.0510378	0.00175032	0.440769	20
menopause	cg04132146	6	NA	87862158	rs6454596	6	87980735	C	G	0.617932	0.082	0.026	0.001705	0.749067	0.0299213	2.57224e-138	0.10947	0.0349842	0.00175335	0.157097	20
menarche	cg08381537	19	NA	310296	rs35692286	19	309502	T	C	0.00825206	-0.054	0.017	0.001546	-0.899069	0.0494693	8.2507e-74	0.0600621	0.0191951	0.0017538	0.0287465	4
menopause	cg15543045	4	NA	3487334	rs1881800	4	3489875	T	C	0.876599	-0.178	0.054	0.001073	-0.316077	0.0318136	2.92393e-23	0.563154	0.180002	0.00175642	0.00228222	20
menarche	cg22900681	2	NA	25301413	rs11684464	2	25340610	G	A	0.812845	0.034	0.01	0.0006448	0.262515	0.0328986	1.46921e-15	0.129517	0.0414069	0.00176063	0.256812	20
menopause	cg16123269	6	NA	30135113	rs147907740	6	30091434	C	T	0.0383756	-0.187	0.057	0.001117	0.738002	0.0714632	5.31873e-25	-0.253387	0.0810393	0.0017677	NA	NA
menopause	cg19994159	13	NA	22794813	rs9506804	13	22794884	G	A	0.43936	0.09	0.026	0.0005802	0.228761	0.0314319	3.38791e-13	0.393423	0.125856	0.00177212	0.573645	20
menarche	cg19759064	7	NA	56160687	rs11773374	7	56164802	T	C	0.659654	-0.029	0.009	0.00123	-0.404063	0.0315096	1.21167e-37	0.0717711	0.0229662	0.0017776	0.311512	20
menopause	cg13903409	6	NA	30421566	rs2524109	6	31232447	A	G	0.0327381	0.155	0.041	0.0001457	-0.250493	0.0451489	2.88712e-08	-0.618781	0.198063	0.00178316	0.234653	5
menopause	cg22784589	14	NA	73359812	rs12879174	14	73363444	A	G	0.239442	-0.096	0.03	0.001322	-0.458914	0.03192	7.21385e-47	0.20919	0.0669715	0.00178675	0.417481	20
menopause	cg06263495	11	NA	2292004	rs74048205	11	2318624	A	G	0.0740045	0.199	0.059	0.0006967	-0.381302	0.0462584	1.68133e-16	-0.521896	0.167186	0.00179838	0.0104588	7
menopause	cg24055029	6	NA	32055137	rs3130976	6	31081940	C	T	0.157856	0.107	0.032	0.0009929	-0.302328	0.0347348	3.20735e-18	-0.353921	0.113387	0.00180029	1.62599e-05	20
menopause	cg10393598	6	NA	87862264	rs6454596	6	87980735	C	G	0.617932	0.082	0.026	0.001705	0.669097	0.0307591	6.49215e-105	0.122553	0.0392646	0.00180109	0.0281059	20
menopause	cg13252226	6	NA	30135162	rs147907740	6	30091434	C	T	0.0383756	-0.187	0.057	0.001117	0.730444	0.072152	4.33787e-24	-0.256009	0.0820299	0.00180288	NA	NA
menopause	cg22056544	6	NA	32038230	rs6449	6	32006655	T	C	0.140304	-0.099	0.029	0.0006237	0.284427	0.0369452	1.37532e-14	-0.348068	0.111534	0.00180398	1.91688e-05	20
menopause	cg10135747	6	NA	32363186	rs116227766	6	31219650	T	C	0.00818452	0.144	0.039	0.0002147	-0.809199	0.138599	5.26955e-09	-0.177954	0.057025	0.00180466	0.0320908	4
menarche	cg04847386	17	NA	79445297	rs8065136	17	79455342	A	G	0.694421	0.033	0.01	0.001185	0.336708	0.0351083	8.76277e-22	0.0980079	0.0314083	0.00180581	0.110739	20
menopause	cg25270367	6	NA	32022898	rs17207951	6	32050653	T	C	0.171131	-0.088	0.028	0.001927	-0.863058	0.0333174	5.98684e-148	0.101963	0.0326807	0.00180865	2.39333e-09	20
menopause	cg01413481	6	NA	31272449	rs143345302	6	31226665	T	C	0.0112952	0.133	0.038	0.0005364	0.315149	0.0458376	6.18414e-12	0.422022	0.135302	0.00181403	0.000214526	7
menarche	cg24419108	7	NA	155971387	rs7798069	7	155971365	A	C	0.332217	0.029	0.009	0.001357	0.750956	0.0605792	2.73785e-35	0.0386174	0.012383	0.00181719	0.186451	9
menarche	cg04383383	19	NA	310430	rs35692286	19	309502	T	C	0.00825206	-0.054	0.017	0.001546	-0.833694	0.0508204	1.76924e-60	0.0647719	0.0207699	0.00181745	0.0201549	4
menopause	cg01597097	6	NA	28912045	rs114227105	6	28715583	T	C	0.0938215	-0.13	0.04	0.001337	0.658398	0.0595925	2.23315e-28	-0.197449	0.0633275	0.00182144	0.225423	20
menopause	cg06264679	6	NA	32121433	rs6449	6	32006655	T	C	0.140304	-0.099	0.029	0.0006237	0.286037	0.0374645	2.26046e-14	-0.346109	0.111059	0.00183044	8.82406e-06	20
menopause	cg20471413	6	NA	32055135	rs3130976	6	31081940	C	T	0.157856	0.107	0.032	0.0009929	-0.302416	0.0352818	1.0219e-17	-0.353817	0.113581	0.00183876	3.30711e-05	20
menopause	cg14187335	10	NA	35896950	rs595652	10	35896957	A	G	0.314429	0.091	0.027	0.0006367	0.324132	0.039771	3.64032e-16	0.28075	0.0901413	0.00184224	0.0269018	20
menopause	cg12280317	1	NA	152008083	rs3122300	1	152012386	T	C	0.0881696	0.296	0.087	0.0006903	-0.602811	0.0779498	1.04774e-14	-0.491033	0.157674	0.00184426	0.055378	13
menopause	cg13682912	6	NA	29627142	rs2747421	6	29645118	C	G	0.307664	-0.089	0.027	0.0009237	0.355541	0.0375461	2.81294e-21	-0.250323	0.08041	0.00185147	0.144918	6
menopause	cg16698521	6	NA	166511593	rs3127388	6	166510543	T	C	0.0430067	0.26	0.074	0.0004641	0.304618	0.0454636	2.08031e-11	0.853527	0.274301	0.00186047	0.00714214	20
menopause	cg03833046	6	NA	30411932	rs3130976	6	31081940	C	T	0.157856	0.107	0.032	0.0009929	-0.298714	0.0352567	2.40083e-17	-0.358203	0.115167	0.00186903	0.00625106	20
menopause	cg01511356	6	NA	28715652	rs114202915	6	28729634	T	C	0.093163	-0.131	0.04	0.001254	0.588963	0.0593146	3.09874e-23	-0.222425	0.0715147	0.00186964	0.0721475	8
menopause	cg03200120	6	NA	29641443	rs2747421	6	29645118	C	G	0.307664	-0.089	0.027	0.0009237	0.350781	0.0374196	6.96654e-21	-0.25372	0.081591	0.00187309	0.152288	5
menarche	cg12673499	10	NA	104412063	rs1043450	10	104434209	G	A	0.0760212	-0.04	0.012	0.0009118	-0.295325	0.0342124	6.02366e-18	0.135444	0.0435576	0.00187376	0.38464	20
menopause	cg15999796	6	NA	29623821	rs2747421	6	29645118	C	G	0.307664	-0.089	0.027	0.0009237	0.339053	0.0362044	7.60719e-21	-0.262496	0.0844225	0.00187524	0.0347918	10
menopause	cg22717235	1	NA	150554875	rs11204674	1	150569968	C	T	0.198661	0.112	0.036	0.00183	-2.2633	0.028638	0	-0.0494853	0.0159183	0.0018791	0.195613	20
menarche	cg16749629	12	NA	66459807	rs10735933	12	66459794	G	A	0.590402	-0.028	0.009	0.002114	-1.27183	0.01904	0	0.0220155	0.00708407	0.00188522	0.111769	20
menarche	cg19021188	8	NA	143859734	rs13276915	8	143850858	C	G	0.19237	-0.041	0.012	0.0008862	-0.245201	0.0328374	8.19653e-14	0.16721	0.0538191	0.00189073	0.0840755	20
menarche	cg11470063	4	NA	183727217	rs72999005	4	183718554	C	T	0.203959	-0.047	0.014	0.001111	-0.365124	0.0445376	2.44189e-16	0.128723	0.0414335	0.00189159	0.476409	18
menarche	cg24885631	10	NA	133751448	rs7079591	10	133778652	C	A	0.142164	-0.033	0.01	0.001214	0.311287	0.0338447	3.66254e-20	-0.106011	0.0341298	0.00189558	0.382822	20
menarche	cg11023668	2	NA	25095040	rs13410999	2	25097939	C	T	0.463981	-0.028	0.009	0.001904	-1.12276	0.0214945	0	0.0249386	0.00803019	0.00189889	0.230184	20
menopause	cg16414052	16	NA	1704944	rs34464612	16	1705417	C	G	0.106502	0.178	0.054	0.0009653	0.506379	0.0547638	2.31752e-20	0.351515	0.113213	0.0019034	0.00674177	20
menarche	cg08496033	8	NA	143680998	rs36050651	8	143681796	G	A	0.194196	0.032	0.01	0.0008406	0.47624	0.0371676	1.38124e-37	0.067193	0.0216427	0.00190507	0.623902	19
menopause	cg06418475	19	NA	17008851	rs2608732	19	17008578	G	C	0.674621	-0.091	0.029	0.001565	0.643259	0.0303652	1.33889e-99	-0.141467	0.0455748	0.00190883	0.000938369	20
menopause	cg26970983	6	NA	30115028	rs147907740	6	30091434	C	T	0.0383756	-0.187	0.057	0.001117	-0.685553	0.0721675	2.10967e-21	0.272772	0.0879633	0.00192881	NA	NA
menarche	cg16166826	6	NA	31439037	rs115234559	6	31442695	G	C	0.271949	0.038	0.012	0.001145	0.751129	0.0492325	1.48438e-52	0.0505905	0.0163164	0.0019314	0.00537257	20
menopause	cg21833366	12	NA	130815758	rs12824058	12	130804334	G	A	0.154144	-0.118	0.035	0.0007284	0.258722	0.0327763	2.93627e-15	-0.456087	0.147103	0.00193214	0.0316448	20
menopause	cg13102294	6	NA	32121393	rs6449	6	32006655	T	C	0.140304	-0.099	0.029	0.0006237	0.27354	0.0370482	1.54358e-13	-0.361922	0.116801	0.0019443	1.83696e-05	20
menopause	cg11318895	6	NA	30301535	rs147907740	6	30091434	C	T	0.0383756	-0.187	0.057	0.001117	-0.681232	0.072517	5.77041e-21	0.274503	0.0886275	0.00195318	NA	NA
menarche	cg07040396	18	NA	74091753	rs17059302	18	74091718	A	G	0.189732	-0.05	0.016	0.002061	-1.33182	0.0572587	1.13386e-119	0.0375425	0.0121215	0.00195376	0.165096	6
menopause	cg08451469	6	NA	29711588	rs885945	6	29696852	T	C	0.227307	-0.084	0.027	0.002053	-1.02524	0.0317852	2.9606e-228	0.0819318	0.0264575	0.00195662	0.00181878	10
menopause	cg08520451	19	NA	996720	rs11669755	19	988072	C	T	0.698949	-0.097	0.03	0.001064	-0.337372	0.0313986	6.27027e-27	0.287516	0.0928615	0.00196028	0.00243709	20
menopause	cg17876806	6	NA	13874251	rs1204211	6	13862113	T	G	0.520032	-0.095	0.029	0.0009478	0.310032	0.0327165	2.63411e-21	-0.30642	0.0989699	0.00196092	0.723606	20
menarche	cg11273000	19	NA	340378	rs895343	19	292940	G	C	0.0940594	-0.046	0.013	0.00051	0.502012	0.0785163	1.61891e-10	-0.0916313	0.029597	0.00196173	0.00186475	7
menarche	cg10676309	5	NA	137685565	rs7730416	5	137704077	T	A	0.580417	-0.029	0.009	0.000856	-0.491728	0.0440617	6.39959e-29	0.0589757	0.0190504	0.00196305	0.0594414	20
menopause	cg20999347	6	NA	30095517	rs147907740	6	30091434	C	T	0.0383756	-0.187	0.057	0.001117	0.67652	0.0724574	9.92872e-21	-0.276415	0.0893046	0.00196687	NA	NA
menopause	cg19382714	6	NA	29624846	rs2747421	6	29645118	C	G	0.307664	-0.089	0.027	0.0009237	0.340797	0.0378771	2.31022e-19	-0.261153	0.0843755	0.00196732	0.046177	6
menopause	cg27481594	15	NA	43623282	rs2278858	15	43632755	T	G	0.251517	0.094	0.029	0.001312	0.552082	0.053066	2.38518e-25	0.170265	0.0550189	0.0019704	0.35472	20
menarche	cg00449930	16	NA	69555896	rs889400	16	69555876	A	T	0.388204	-0.029	0.009	0.001548	-0.378297	0.0341018	1.3538e-28	0.0766593	0.0247741	0.00197259	0.0345717	20
menarche	cg19257562	1	NA	2043853	rs6674878	1	2040785	A	G	0.193009	0.031	0.01	0.003433	-1.65547	0.0324284	0	-0.0187258	0.00605171	0.00197278	0.129103	20
menarche	cg06406893	16	NA	88149254	rs72818589	16	88136690	G	A	0.233636	-0.044	0.014	0.001408	0.598056	0.0340997	7.29034e-69	-0.0735717	0.0237821	0.00197758	0.324948	20
menopause	cg18999185	4	NA	8386198	rs7697154	4	8386107	T	G	0.105534	0.167	0.051	0.001071	0.370318	0.0392557	3.96756e-21	0.450964	0.145781	0.00197847	0.160724	20
menopause	cg02373484	6	NA	29631227	rs3129058	6	29648199	T	C	0.306548	-0.089	0.027	0.0009355	0.343569	0.0384747	4.27063e-19	-0.259046	0.0837702	0.00198587	0.0227765	10
menopause	cg00716579	19	NA	13984990	rs12052136	19	13983851	G	C	0.270281	0.123	0.037	0.0009365	0.363547	0.043155	3.6317e-17	0.338333	0.109413	0.00198635	0.554206	12
menopause	cg25247859	6	NA	30095174	rs147907740	6	30091434	C	T	0.0383756	-0.187	0.057	0.001117	0.668974	0.0722686	2.10702e-20	-0.279532	0.090398	0.00198651	NA	NA
menopause	cg08405119	4	NA	53728999	rs2200225	4	53738411	G	A	0.0104948	0.304	0.095	0.001456	-0.527597	0.0439946	3.89816e-33	-0.576197	0.186362	0.00198933	0.0133904	11
menarche	cg15979214	6	NA	30122432	rs114986211	6	29758571	C	G	0.103795	-0.05	0.016	0.001843	-2.07311	0.0984039	1.58575e-98	0.0241184	0.00780233	0.00199364	0.174251	20
menopause	cg27282900	6	NA	30095258	rs147907740	6	30091434	C	T	0.0383756	-0.187	0.057	0.001117	0.664626	0.0721334	3.1466e-20	-0.281361	0.0910369	0.00199732	NA	NA
menopause	cg11532302	6	NA	144329789	rs7773278	6	144342818	C	T	0.175803	-0.126	0.038	0.0007755	0.343808	0.0402955	1.4363e-17	-0.366484	0.11858	0.00199746	0.172319	20
menopause	cg26772540	19	NA	11784672	rs8105395	19	11766152	G	A	0.238599	-0.11	0.032	0.000674	-0.23136	0.032857	1.9028e-12	0.47545	0.153914	0.00200793	0.30967	20
menarche	cg03611265	12	NA	13132894	rs704228	12	13138476	T	C	0.663752	-0.028	0.009	0.001549	-0.762691	0.0305203	7.92405e-138	0.0367121	0.0118914	0.00201999	0.402661	20
menopause	cg18815398	20	NA	61506981	rs747680	20	61507075	C	T	0.311756	-0.084	0.027	0.001707	0.716963	0.0296605	4.35104e-129	-0.117161	0.0379695	0.00203102	0.029304	20
menopause	cg01045132	19	NA	11649571	rs10418021	19	11640570	G	T	0.116981	-0.168	0.054	0.001905	1.6617	0.0689226	1.98127e-128	-0.101101	0.0327663	0.00203191	0.485011	20
menarche	cg17972162	22	NA	39496387	rs139295	22	39496731	T	C	0.343211	0.029	0.009	0.001808	0.346133	0.032369	1.09353e-26	0.0837827	0.0271564	0.00203417	0.191805	20
menopause	cg07849000	22	NA	39101190	rs7284966	22	39152412	G	A	0.483475	-0.099	0.027	0.0002446	-0.191047	0.0334892	1.16523e-08	0.518197	0.168001	0.00203905	0.668721	17
menopause	cg18342026	6	NA	29521046	rs3130976	6	31081940	C	T	0.157856	0.107	0.032	0.0009929	0.277569	0.0348251	1.58207e-15	0.38549	0.125021	0.00204648	0.00553424	20
menarche	cg12223997	11	NA	9159596	rs1874822	11	9155935	T	C	0.111028	0.044	0.014	0.001355	-0.509327	0.032038	6.58686e-57	-0.0863885	0.0280192	0.00204798	0.0765984	20
menopause	cg00085486	7	NA	84812539	rs2732762	7	84807597	T	C	0.202461	0.105	0.032	0.0008921	0.345237	0.0383952	2.43512e-19	0.304139	0.0986688	0.00205323	0.201546	18
menopause	cg23553008	21	NA	46143874	rs12483561	21	46161143	C	T	0.0823666	-0.159	0.05	0.001461	-0.776948	0.0620045	5.08319e-36	0.204647	0.0663944	0.00205413	0.55422	20
menopause	cg08424749	6	NA	32117292	rs3130342	6	32080146	A	C	0.0751488	0.138	0.037	0.0002092	0.247302	0.0451923	4.44416e-08	0.558022	0.181061	0.00205646	0.000261707	8
menarche	cg01783841	16	NA	88628774	rs11644924	16	88663371	G	C	0.362121	-0.029	0.009	0.002109	-0.364616	0.0345654	5.15688e-26	0.0795358	0.0258095	0.00205853	0.0775292	20
menarche	cg26178657	4	NA	48022241	rs98270	4	48019323	A	G	0.336003	-0.029	0.009	0.001939	0.351977	0.0333972	5.70316e-26	-0.0823918	0.0267383	0.00206017	0.179048	20
menarche	cg07839105	19	NA	694837	rs66871177	19	691833	T	C	0.321624	0.049	0.015	0.0008772	0.548248	0.0591068	1.76703e-20	0.0893756	0.029007	0.00206189	0.115258	15
menarche	cg17511532	7	NA	41356278	rs37284	7	41349526	A	G	0.281804	0.033	0.01	0.0008423	-0.30983	0.0361354	9.98236e-18	-0.10651	0.0345837	0.00207161	0.291614	13
menarche	cg12555334	7	NA	56120290	rs7793921	7	56120881	G	A	0.32263	0.028	0.009	0.001951	-0.729182	0.0338447	5.90731e-103	-0.0383992	0.0124706	0.00207576	0.203642	20
menopause	cg13930892	11	NA	2292000	rs74048205	11	2318624	A	G	0.0740045	0.199	0.059	0.0006967	-0.346521	0.0459796	4.83085e-14	-0.57428	0.186538	0.00207958	0.00920092	7
menarche	cg14571194	18	NA	46385304	rs2279474	18	46384412	A	C	0.751358	-0.034	0.011	0.001186	0.917488	0.0268297	2.70334e-256	-0.0370577	0.0120381	0.00208143	0.490588	20
menopause	cg04105091	6	NA	32121355	rs6449	6	32006655	T	C	0.140304	-0.099	0.029	0.0006237	0.263329	0.0369924	1.09132e-12	-0.375955	0.122137	0.00208303	2.08362e-05	20
menopause	cg07276962	2	NA	45159145	rs7569203	2	45154418	C	A	0.430303	0.1	0.027	0.0001557	0.192296	0.0347456	3.12308e-08	0.520032	0.168949	0.00208366	0.155162	13
menarche	cg26205652	12	NA	48591994	rs10875742	12	48493374	A	G	0.431189	0.032	0.009	0.0003144	0.203047	0.0330566	8.12829e-10	0.157599	0.0512151	0.00208958	0.00505576	20
menopause	cg05068206	6	NA	30095195	rs147907740	6	30091434	C	T	0.0383756	-0.187	0.057	0.001117	0.521651	0.0589774	9.15865e-19	-0.358477	0.116543	0.00209847	NA	NA
menopause	cg08206079	4	NA	8386188	rs7697154	4	8386107	T	G	0.105534	0.167	0.051	0.001071	0.344346	0.0384832	3.6214e-19	0.484978	0.157713	0.00210453	0.244345	20
menopause	cg26531141	6	NA	28912013	rs116450899	6	28732209	A	G	0.0941001	-0.13	0.041	0.001302	0.748043	0.0594053	2.33116e-36	-0.173787	0.0565205	0.00210676	0.00965771	20
menopause	cg07576186	3	NA	58413668	rs11714574	3	58380465	T	A	0.816441	-0.096	0.031	0.001832	0.746028	0.0289988	5.96302e-146	-0.128681	0.0418534	0.002108	0.00164877	20
menopause	cg10909840	11	NA	10737332	rs57598540	11	10723165	T	C	0.0605263	-0.21	0.064	0.0009413	0.316558	0.035984	1.40301e-18	-0.663386	0.21578	0.00210956	0.0860965	13
menarche	cg22816909	1	NA	44456739	rs2486005	1	44446651	C	T	0.267442	-0.032	0.01	0.001139	-0.490272	0.0443587	2.13328e-28	0.0652699	0.0212346	0.00211379	0.0099534	20
menarche	cg26297688	12	NA	107349093	rs10778517	12	107341664	G	T	0.600149	-0.028	0.009	0.00255	-0.638234	0.0321107	6.55914e-88	0.043871	0.0142731	0.00211432	0.070335	20
menarche	cg03407228	22	NA	18921705	rs2008903	22	18910307	G	A	0.034262	0.08	0.025	0.00123	-0.360877	0.0327973	3.68539e-28	-0.221682	0.0721457	0.00212134	0.125112	9
menarche	cg07002422	16	NA	996172	rs4984732	16	994775	C	T	0.422248	-0.029	0.009	0.001482	0.3404	0.0333763	2.00665e-24	-0.0851939	0.0277277	0.00212258	0.131136	20
menarche	cg12148262	2	NA	121415957	rs2123046	2	121421469	C	G	0.374769	-0.031	0.01	0.002042	-0.887027	0.0385963	7.02837e-117	0.0349482	0.0113757	0.00212503	0.617657	20
menarche	cg08568145	16	NA	967350	rs12719813	16	980074	G	A	0.342125	-0.031	0.01	0.002241	-0.714086	0.0317532	5.35892e-112	0.0434121	0.0141363	0.00213372	0.142347	20
menopause	cg08946157	1	NA	85594903	rs77529926	1	85600980	G	C	0.183459	0.166	0.045	0.0002468	0.374184	0.0675115	2.98146e-08	0.443632	0.144463	0.0021341	0.942512	15
menarche	cg10330187	16	NA	88666383	rs78383019	16	88666724	A	G	0.199833	-0.037	0.012	0.002444	-1.78598	0.0523683	6.36408e-255	0.0207169	0.00674639	0.0021348	0.00693434	20
menarche	cg00246121	5	NA	141030607	rs73285828	5	141030846	C	G	0.0957526	0.059	0.019	0.001758	-1.0687	0.05172	7.43727e-95	-0.0552074	0.0179783	0.002135	0.140681	20
menopause	cg21274025	22	NA	31535981	rs2074734	22	31535995	G	C	0.364955	-0.091	0.026	0.0004987	0.507161	0.0793341	1.62963e-10	-0.17943	0.0584465	0.00214063	1.60436e-05	5
menarche	cg26846609	16	NA	20750043	rs764138	16	20743472	A	G	0.829859	-0.043	0.014	0.00173	1.28553	0.014466	0	-0.0334493	0.010897	0.00214349	0.00428025	20
menarche	cg26819783	2	NA	240653447	rs2077962	2	240675598	G	A	0.527658	-0.033	0.009	0.0003303	-0.189203	0.0337425	2.05562e-08	0.174416	0.0568354	0.00214926	0.00292712	13
menopause	cg00122779	6	NA	32033006	rs17201588	6	32057972	A	T	0.171503	-0.086	0.028	0.002347	-1.40873	0.0210407	0	0.061048	0.019897	0.00215351	9.3047e-10	20
menarche	cg03381704	21	NA	30565638	rs2832207	21	30505340	A	G	0.37057	-0.029	0.009	0.001148	-0.378033	0.0377508	1.32403e-23	0.0767129	0.0250096	0.00215974	0.303155	20
menopause	cg06804823	6	NA	31798635	rs2072633	6	31919578	A	G	0.546131	-0.082	0.026	0.001651	0.42379	0.0321786	1.30721e-39	-0.193492	0.0630858	0.00216128	2.52934e-05	20
menarche	cg11149163	5	NA	2387826	rs2062335	5	2387924	C	T	0.436278	-0.035	0.01	0.0003173	-0.203204	0.0319165	1.93114e-10	0.172241	0.0561576	0.00216146	0.546129	14
menopause	cg01751992	4	NA	52711271	rs4864954	4	52693333	C	T	0.654924	0.103	0.033	0.001631	0.553635	0.0338256	3.27141e-60	0.186043	0.0606801	0.00216971	0.387232	20
menarche	cg20214973	2	NA	42092039	rs6731940	2	42101473	A	G	0.223305	-0.041	0.013	0.001763	-0.569901	0.043579	4.43161e-39	0.0719423	0.023465	0.00216982	0.00948936	18
menopause	cg17031787	6	NA	32049235	rs6449	6	32006655	T	C	0.140304	-0.099	0.029	0.0006237	0.26273	0.0377102	3.23595e-12	-0.376813	0.122918	0.00217258	2.11622e-06	20
menopause	cg08786370	4	NA	8527460	rs10461081	4	8527461	A	G	0.113992	0.172	0.056	0.002143	-1.63566	0.0352482	0	-0.105156	0.0343118	0.00217872	0.0759831	20
menopause	cg02407372	6	NA	88106922	rs6454597	6	87984117	A	G	0.617932	0.082	0.026	0.001707	0.42013	0.0323894	1.78148e-38	0.195178	0.0636886	0.00217989	0.382163	20
menarche	cg14938111	19	NA	695083	rs10412461	19	690814	T	C	0.279753	0.049	0.015	0.0009904	0.60915	0.0691207	1.22019e-18	0.08044	0.0262617	0.00219121	0.0259069	15
menarche	cg12528056	11	NA	60619955	rs530963	11	60617834	C	A	0.0791191	0.056	0.018	0.002012	-0.562337	0.0324417	2.61667e-67	-0.0995845	0.0325208	0.00219732	0.0194779	20
menopause	cg04970744	6	NA	30114886	rs147907740	6	30091434	C	T	0.0383756	-0.187	0.057	0.001117	-0.612016	0.0717243	1.4273e-17	0.305548	0.0997814	0.00219738	NA	NA
menarche	cg01998856	11	NA	1365592	rs11024617	11	1404241	A	G	0.0574219	-0.042	0.012	0.000309	-0.229622	0.0363968	2.81098e-10	0.182909	0.0597632	0.00220921	0.104782	7
menarche	cg05872255	14	NA	73592157	rs143596747	14	73561329	T	C	0.0615672	-0.069	0.019	0.0002431	-0.30725	0.0540407	1.304e-08	0.224573	0.0733771	0.00220949	0.00876116	4
menarche	cg17758280	22	NA	29702766	rs2301585	22	29702748	C	G	0.295387	0.031	0.01	0.001592	0.597322	0.0312194	1.34024e-81	0.0518983	0.0169597	0.00221267	0.181307	20
menopause	cg27258399	8	NA	38832267	rs12541060	8	38816403	A	C	0.816472	0.109	0.032	0.0005353	-0.192291	0.0276348	3.44389e-12	-0.566849	0.185284	0.00221813	0.149573	20
menopause	cg07088771	6	NA	32057846	rs17201588	6	32057972	A	T	0.171503	-0.086	0.028	0.002347	-1.04759	0.0310662	2.83838e-249	0.0820934	0.0268387	0.0022225	1.83976e-09	20
menopause	cg23829395	12	NA	46796953	rs9669404	12	46798963	G	A	0.334449	0.084	0.027	0.001946	-0.582351	0.0347819	6.37673e-63	-0.144243	0.0471574	0.0022226	0.150067	20
menarche	cg06017559	16	NA	1026760	rs3803699	16	1027069	C	T	0.418328	-0.031	0.01	0.00184	0.585737	0.0318886	2.35928e-75	-0.0529247	0.0173139	0.00223734	0.28997	20
menopause	cg17329164	6	NA	32121259	rs41268896	6	32070069	A	G	0.155094	-0.099	0.029	0.0007005	0.250613	0.0365233	6.8034e-12	-0.395032	0.129246	0.00223994	7.63061e-07	20
menarche	cg00768861	10	NA	104005440	rs2296887	10	104005410	C	T	0.349587	0.029	0.009	0.001549	-0.42911	0.0445483	5.83198e-22	-0.0675818	0.022116	0.00224475	0.00852415	20
menopause	cg19367859	6	NA	31529897	rs1799724	6	31542482	T	C	0.123226	0.104	0.034	0.001909	-2.57717	0.0404632	0	-0.0403543	0.013208	0.00224834	0.00135704	20
menopause	cg14086122	12	NA	123921793	rs56309603	12	123895053	T	C	0.688988	-0.1	0.03	0.0009213	0.256593	0.0335872	2.17888e-14	-0.389722	0.127561	0.00224928	0.27725	8
menopause	cg13677741	1	NA	236031096	rs3738520	1	236029898	T	C	0.0791636	-0.126	0.041	0.002274	-0.820425	0.0291033	7.72951e-175	0.153579	0.0502702	0.00225008	0.114436	20
menopause	cg08154437	19	NA	17008650	rs2608732	19	17008578	G	C	0.674621	-0.091	0.029	0.001565	0.418507	0.0316208	5.49794e-40	-0.21744	0.0712149	0.00226348	0.00145308	20
menopause	cg01176329	6	NA	29592381	rs2535238	6	29645038	A	C	0.309524	-0.089	0.027	0.0009237	-0.305384	0.0378028	6.56524e-16	0.291436	0.0954904	0.00227323	0.00911577	9
menarche	cg24699266	14	NA	61103667	rs10148202	14	61055940	A	G	0.201014	0.04	0.011	0.0001732	0.337854	0.060249	2.05121e-08	0.118394	0.0388049	0.00228065	0.0962067	16
menarche	cg07307975	11	NA	46260618	rs7932691	11	46129043	C	G	0.543201	-0.032	0.01	0.0008156	0.563896	0.0557571	4.81621e-24	-0.0567481	0.0186003	0.00228141	0.0039558	20
menopause	cg12351433	2	NA	48982957	rs12713014	2	48986474	G	A	0.253779	-0.102	0.028	0.0003118	-0.40006	0.0716813	2.39015e-08	0.254962	0.0835792	0.00228429	0.242306	9
menopause	cg21011621	17	NA	48471643	rs11079914	17	48477246	A	G	0.789611	-0.097	0.029	0.0008563	0.371351	0.0499294	1.026e-13	-0.261209	0.0856271	0.00228434	0.262503	20
menopause	cg06017521	15	NA	59981786	rs6151449	15	59980049	A	G	0.550075	0.086	0.026	0.001046	0.247827	0.0314252	3.11438e-15	0.347017	0.113766	0.00228645	0.414817	20
menopause	cg21172454	6	NA	130459436	rs3777428	6	130453842	T	C	0.0885417	-0.123	0.04	0.002234	-1.84	0.0782979	4.07923e-122	0.0668478	0.0219245	0.00229598	0.0663953	14
menarche	cg16000702	7	NA	74308889	rs13238568	7	74076493	G	A	0.092233	-0.048	0.014	0.0008428	-0.217359	0.0326577	2.81998e-11	0.220833	0.0724532	0.00230421	0.00354717	9
menopause	cg17034390	6	NA	30095326	rs147907740	6	30091434	C	T	0.0383756	-0.187	0.057	0.001117	0.598037	0.0726093	1.77511e-16	-0.31269	0.102595	0.00230509	NA	NA
menopause	cg00174279	17	NA	75525361	rs9900361	17	75532361	T	C	0.468396	0.082	0.026	0.00171	-0.380577	0.0322583	4.00699e-32	-0.215462	0.0707163	0.00231248	0.0648578	16
menarche	cg06266227	13	NA	113535686	rs9549317	13	113535742	G	A	0.35986	-0.029	0.009	0.002027	0.303285	0.0324796	9.84384e-21	-0.0956197	0.0313922	0.00231932	0.0557366	20
menarche	cg20526800	20	NA	33880825	rs2425019	20	33819415	G	A	0.358645	0.032	0.01	0.001463	0.324497	0.032778	4.16999e-23	0.0986143	0.0323869	0.00232771	0.000266171	20
menopause	cg05738470	16	NA	603743	rs11537754	16	570557	T	C	0.0108128	-0.24	0.069	0.0005378	-0.202577	0.0321809	3.07506e-10	1.18474	0.389149	0.00233125	0.0211402	6
menarche	cg05461140	1	NA	54764633	rs7523947	1	54766816	T	C	0.172727	-0.035	0.011	0.001061	0.360454	0.0345184	1.58804e-25	-0.0970998	0.0319023	0.00233718	0.0370351	20
menopause	cg04451353	6	NA	41243721	rs2234246	6	41243740	T	C	0.255271	0.083	0.027	0.002335	-0.664013	0.030624	2.9842e-104	-0.124998	0.0410685	0.00233737	0.985985	20
menopause	cg22006825	19	NA	41771771	rs1056854	19	41809995	G	A	0.193112	-0.122	0.036	0.0006513	-0.302547	0.0437215	4.52073e-12	0.403244	0.132493	0.00233836	0.846383	18
menopause	cg19116959	4	NA	146841472	rs11930385	4	146845752	T	C	0.6741	0.091	0.029	0.00196	-0.402299	0.0323133	1.39922e-35	-0.2262	0.07434	0.0023441	0.0733922	15
menarche	cg17064090	11	NA	69264679	rs7122905	11	69267720	A	G	0.566185	-0.028	0.009	0.002125	0.468975	0.0321804	4.15253e-48	-0.0597047	0.0196232	0.0023458	0.446909	20
menopause	cg05598246	6	NA	29624414	rs2747421	6	29645118	C	G	0.307664	-0.089	0.027	0.0009237	0.297559	0.0376516	2.72363e-15	-0.2991	0.0983147	0.00234801	0.269273	7
menopause	cg22814023	6	NA	29556225	rs9257953	6	29646865	A	G	0.113095	0.098	0.031	0.001799	-0.957924	0.0857892	5.97946e-29	-0.102305	0.0336336	0.00235219	0.00971165	17
menarche	cg04357082	16	NA	980022	rs4984720	16	981861	G	A	0.343182	-0.031	0.01	0.002025	0.52257	0.0331592	5.91847e-56	-0.0593222	0.0195029	0.00235238	0.171875	20
menarche	cg00366603	6	NA	32186049	rs9272450	6	32605478	T	C	0.245791	0.046	0.015	0.003037	-0.803568	0.035177	1.69327e-115	-0.0572447	0.0188342	0.00237049	0.00648993	20
menopause	cg06486622	6	NA	29718119	rs2517910	6	29688501	A	C	0.24442	-0.083	0.027	0.00209	-0.606655	0.0300097	7.17862e-91	0.136816	0.045018	0.00237258	0.000176059	20
menarche	cg26462924	19	NA	4605061	rs28679847	19	4646256	C	T	0.059633	0.089	0.025	0.0003912	-0.436607	0.0748415	5.41916e-09	-0.203845	0.0670793	0.00237476	0.0608211	9
menopause	cg26272069	6	NA	29591706	rs2535238	6	29645038	A	C	0.309524	-0.089	0.027	0.0009237	-0.295375	0.0377453	5.05704e-15	0.301312	0.0991877	0.00238316	0.0129602	10
menarche	cg16902190	20	NA	3214756	rs11087573	20	3213852	T	C	0.123883	-0.045	0.013	0.0004491	-0.255496	0.0404757	2.7488e-10	0.176128	0.0580298	0.00240431	0.540891	20
menarche	cg16333440	6	NA	28967766	rs142217749	6	29456120	T	C	0.106027	-0.05	0.016	0.002552	-1.9282	0.151372	3.6274e-37	0.0259309	0.00854393	0.00240532	NA	NA
menopause	cg23892836	6	NA	29692085	rs2517910	6	29688501	A	C	0.24442	-0.083	0.027	0.00209	-0.570593	0.030639	2.08848e-77	0.145463	0.0479596	0.00242111	0.000761605	14
menarche	cg12119858	12	NA	7023195	rs11829429	12	7005323	A	G	0.271007	-0.028	0.009	0.002424	-0.501896	0.036963	5.38515e-42	0.0557885	0.0183967	0.00242514	0.23296	20
menarche	cg02505117	5	NA	43155674	rs17243165	5	43145154	G	A	0.199254	0.039	0.012	0.001395	-0.404068	0.0479687	3.6515e-17	-0.0965184	0.0318317	0.00242822	0.222148	10
menarche	cg16735509	1	NA	2023157	rs4648808	1	2040936	T	C	0.193009	0.031	0.01	0.003355	-0.674696	0.0463205	4.63363e-48	-0.0459466	0.0151534	0.00242866	0.0632071	20
menopause	cg09373148	3	NA	138152837	rs1679181	3	138152940	C	A	0.371484	-0.085	0.027	0.00151	-0.809833	0.0723321	4.26396e-29	0.10496	0.0346331	0.00244052	0.243688	9
menarche	cg03867377	3	NA	184289145	rs13069661	3	184289152	G	A	0.324033	0.034	0.011	0.00167	0.596811	0.0388373	2.72621e-53	0.0569694	0.0188004	0.00244376	0.625095	15
menopause	cg08548396	6	NA	30095549	rs147907740	6	30091434	C	T	0.0383756	-0.187	0.057	0.001117	0.576857	0.0732831	3.50055e-15	-0.32417	0.10705	0.00245996	NA	NA
menopause	cg06471254	6	NA	33690276	rs12529825	6	33617403	C	T	0.0116454	0.427	0.134	0.001477	0.523544	0.0538622	2.47608e-22	0.815595	0.269351	0.00246177	0.0138417	20
menopause	cg26110898	3	NA	58419937	rs11714574	3	58380465	T	A	0.816441	-0.096	0.031	0.001832	-0.452239	0.0313222	2.97169e-47	0.212277	0.0701068	0.00246251	0.00739724	20
menopause	cg06877024	6	NA	28743586	rs138113368	6	28723499	C	G	0.0928839	-0.13	0.04	0.001278	0.496634	0.0596381	8.25918e-17	-0.261762	0.0864587	0.00246508	0.258837	6
menopause	cg02483554	10	NA	35894194	rs668505	10	35902912	C	T	0.316592	0.09	0.026	0.0005931	-0.247264	0.0396444	4.45926e-10	-0.363984	0.12026	0.00247283	0.155591	14
menarche	cg20249839	19	NA	49658532	rs6509419	19	49659014	C	T	0.327381	0.034	0.01	0.0004425	0.218747	0.0329396	3.11888e-11	0.155431	0.0513582	0.00247478	0.0180421	20
menopause	cg03833378	16	NA	4802600	rs7192396	16	4814455	C	T	0.310695	-0.11	0.033	0.0009062	0.256529	0.035528	5.18048e-13	-0.428802	0.141687	0.00247482	0.0807864	20
menopause	cg02508881	8	NA	142216119	rs1865249	8	142215982	A	C	0.195038	0.115	0.035	0.001151	0.256823	0.0330751	8.17337e-15	0.447778	0.147979	0.0024785	0.00792718	20
menarche	cg01595397	6	NA	41887954	rs7739064	6	41834037	C	A	0.497396	0.029	0.009	0.001232	0.286915	0.032623	1.43211e-18	0.101075	0.0334071	0.00248179	0.256735	20
menarche	cg04132236	2	NA	61824961	rs79716966	2	61833815	T	G	0.395672	-0.032	0.01	0.0006879	0.312632	0.0337284	1.87759e-20	-0.102357	0.0338391	0.00248786	0.33421	20
menarche	cg06223736	2	NA	240142694	rs291333	2	240145376	T	G	0.198743	-0.034	0.011	0.002112	0.543114	0.0370016	8.90612e-49	-0.062602	0.0206978	0.00248982	0.0359074	20
menopause	cg25562031	6	NA	29624808	rs3129058	6	29648199	T	C	0.306548	-0.089	0.027	0.0009355	0.294681	0.0388061	3.10949e-14	-0.302021	0.0998844	0.00249699	0.30145	7
menarche	cg07769790	15	NA	83317281	rs12908713	15	83342381	A	T	0.182304	0.034	0.01	0.000434	0.238425	0.0360601	3.79437e-11	0.142602	0.0471623	0.00249743	0.319325	20
menopause	cg21196201	19	NA	49078045	rs3760808	19	49077667	T	C	0.404401	-0.079	0.026	0.002678	-0.90962	0.0305254	4.05388e-195	0.0868495	0.0287316	0.00250458	0.0747684	20
menopause	cg17610169	11	NA	10750973	rs4910169	11	10709168	C	T	0.0587135	-0.212	0.063	0.0007777	-0.250264	0.036413	6.29041e-12	0.847107	0.280288	0.00250888	0.0956422	8
menopause	cg08841552	9	NA	140444378	rs2259657	9	140483076	G	A	0.830174	0.114	0.035	0.0009699	0.253825	0.0314196	6.5531e-16	0.449128	0.148676	0.00252063	0.767685	5
menopause	cg14178348	9	NA	109939375	rs1519041	9	109937653	C	T	0.383748	-0.086	0.028	0.002208	-0.539698	0.0323362	1.54392e-62	0.159348	0.052752	0.00252186	0.660111	20
menopause	cg10262032	19	NA	49078119	rs3760808	19	49077667	T	C	0.404401	-0.079	0.026	0.002678	-0.866672	0.031141	1.8521e-170	0.0911532	0.0301781	0.00252347	0.0684778	20
menarche	cg16335858	11	NA	45942027	rs3802758	11	45936035	G	A	0.52027	-0.029	0.009	0.001818	0.53457	0.0616595	4.3321e-18	-0.0542492	0.0179612	0.00252474	0.111739	20
menarche	cg12845895	18	NA	77676008	rs536654	18	77586290	G	A	0.139552	0.049	0.016	0.002515	-0.601484	0.0329708	2.35556e-74	-0.0814652	0.0269731	0.00252576	0.0106411	20
menopause	cg25654517	6	NA	29627131	rs2747421	6	29645118	C	G	0.307664	-0.089	0.027	0.0009237	0.279471	0.0370773	4.79048e-14	-0.318459	0.105446	0.00252669	0.0158397	9
menarche	cg10519093	7	NA	95133053	rs17717907	7	95131967	G	A	0.354948	0.028	0.009	0.001671	-0.721972	0.0574407	3.12637e-36	-0.0387826	0.012842	0.00252797	0.105178	11
menarche	cg05368547	6	NA	29712877	rs114898901	6	30024263	T	C	0.00223214	-0.112	0.037	0.002669	-3.82334	0.0869863	0	0.0292938	0.00970033	0.0025288	0.00564076	8
menarche	cg24504591	7	NA	156111339	rs10269598	7	156109694	A	G	0.391997	0.031	0.009	0.0009114	0.305802	0.0487563	3.56292e-10	0.101373	0.0335768	0.002535	0.0874918	18
menarche	cg07598341	1	NA	44344466	rs783303	1	44365529	G	A	0.13533	0.031	0.01	0.002829	0.670082	0.0504632	3.07933e-40	0.046263	0.0153248	0.00253757	0.0245209	20
menopause	cg26997880	6	NA	32055370	rs3130976	6	31081940	C	T	0.157856	0.107	0.032	0.0009929	-0.238847	0.0341544	2.68772e-12	-0.447985	0.148504	0.00255588	0.00173857	20
menopause	cg01020859	4	NA	52940620	rs35313634	4	52940626	G	A	0.596122	0.085	0.028	0.002317	0.806948	0.0302238	4.8275e-157	0.105335	0.0349222	0.00255897	0.126038	20
menarche	cg03088458	19	NA	5478473	rs11666296	19	5482700	A	C	0.108314	0.055	0.017	0.001143	-0.494951	0.0593825	7.75244e-17	-0.111122	0.0368436	0.0025609	0.142757	20
menopause	cg18384226	19	NA	10339384	rs2288937	19	10340912	G	A	0.109375	-0.168	0.053	0.001414	0.434814	0.0444146	1.24436e-22	-0.386372	0.128121	0.00256408	0.0329389	19
menopause	cg01531058	19	NA	59067255	rs112047932	19	59096384	T	C	0.0838392	0.124	0.04	0.001776	-1.0277	0.0790224	1.14382e-38	-0.120658	0.0400124	0.00256544	0.577262	20
menopause	cg18055610	6	NA	30095419	rs147907740	6	30091434	C	T	0.0383756	-0.187	0.057	0.001117	0.560409	0.0732091	1.93442e-14	-0.333685	0.110659	0.00256609	NA	NA
menopause	cg02475474	6	NA	29635158	rs885945	6	29696852	T	C	0.227307	-0.084	0.027	0.002053	0.454608	0.0371148	1.70736e-34	-0.184775	0.0612777	0.0025667	0.002261	6
menarche	cg13454199	7	NA	127914981	rs4731435	7	127912044	C	T	0.264509	-0.035	0.011	0.001237	-0.308824	0.0328047	4.77461e-21	0.113333	0.0375984	0.0025757	0.284337	11
menopause	cg10152624	4	NA	1346939	rs62294688	4	1043718	G	T	0.127668	-0.117	0.037	0.001433	-0.657141	0.0660149	2.41201e-23	0.178044	0.0590771	0.00258035	0.224874	20
menopause	cg01164791	10	NA	131575896	rs11016926	10	131577809	G	A	0.382677	0.085	0.027	0.001642	0.365832	0.0351649	2.39383e-25	0.232347	0.0771095	0.00258503	0.0153591	17
menarche	cg04686545	12	NA	107348824	rs1055332	12	107348625	A	T	0.340553	-0.03	0.009	0.0008763	-0.242794	0.0344642	1.85714e-12	0.123562	0.0410086	0.00258621	0.108779	20
menopause	cg02524099	4	NA	1037816	rs62294689	4	1046458	T	C	0.128302	-0.117	0.037	0.001406	0.664904	0.0670317	3.43331e-23	-0.175965	0.0584064	0.0025887	0.312318	20
menopause	cg24351901	6	NA	29692092	rs2517910	6	29688501	A	C	0.24442	-0.083	0.027	0.00209	-0.472173	0.0311748	8.04963e-52	0.175783	0.0583483	0.00258978	0.000282551	20
menopause	cg17598923	5	NA	101119084	rs1479076	5	101117611	A	G	0.0275913	-0.377	0.122	0.002079	-0.575999	0.0431053	1.00006e-40	0.654515	0.217396	0.00260639	0.70778	3
menarche	cg14194708	11	NA	118967322	rs603826	11	118970878	C	A	0.463174	-0.03	0.009	0.0008118	-0.232745	0.0332058	2.39762e-12	0.128897	0.0428191	0.00261023	0.00206966	17
menarche	cg05265359	11	NA	45943572	rs2271845	11	45935253	C	T	0.792553	-0.04	0.013	0.002584	-0.493585	0.0342153	3.55815e-47	0.0810397	0.0269303	0.00261907	0.0244338	20
menarche	cg09964873	8	NA	143868136	rs45552839	8	143903181	A	G	0.259105	-0.036	0.01	0.000225	0.177431	0.0323895	4.30076e-08	-0.202896	0.0674408	0.00262539	0.247337	19
menarche	cg09058991	16	NA	88698872	rs78383019	16	88666724	A	G	0.199833	-0.037	0.012	0.002444	-0.811483	0.05924	1.04013e-42	0.0455955	0.0151577	0.00262911	0.0192248	19
menarche	cg07528237	19	NA	1884145	rs60224057	19	1887682	G	T	0.0833962	-0.063	0.02	0.001246	0.84629	0.0835367	4.03529e-24	-0.0744426	0.0247486	0.00263017	0.0817351	16
menarche	cg05511872	11	NA	70824260	rs7127723	11	70852369	C	T	0.496221	-0.031	0.009	0.001131	-0.221775	0.0359233	6.67575e-10	0.139781	0.0464706	0.0026302	0.178796	20
menopause	cg06934038	12	NA	94468759	rs4761551	12	94427848	A	T	0.0357143	-0.183	0.06	0.002325	-0.661138	0.0369658	1.53952e-71	0.276795	0.0920628	0.00264191	0.022525	20
menopause	cg00743056	3	NA	9004664	rs587345	3	9006822	A	G	0.619248	-0.089	0.026	0.000802	0.252503	0.04018	3.29366e-10	-0.352471	0.117254	0.00264664	0.339768	19
menarche	cg16491960	7	NA	56297490	rs7803114	7	56189791	C	G	0.661339	-0.031	0.009	0.0008535	0.260727	0.0423712	7.58329e-10	-0.118898	0.0395588	0.00265054	0.0832596	20
menarche	cg18087520	14	NA	90862618	rs112750788	14	90861083	A	G	0.0248281	-0.104	0.034	0.00241	-0.597847	0.0371363	2.60483e-58	0.173958	0.0578882	0.00265528	0.00212243	16
menarche	cg15857661	10	NA	104196243	rs78170991	10	104196050	G	A	0.0106973	0.134	0.043	0.001812	-0.770479	0.0679607	8.59254e-30	-0.173918	0.0578794	0.00265729	NA	NA
menopause	cg18000029	6	NA	164051859	rs7751285	6	164053070	A	C	0.0813866	0.248	0.078	0.001476	0.314929	0.034282	4.06117e-20	0.787479	0.26209	0.00265918	0.00812023	19
menarche	cg18478353	21	NA	43986783	rs7280392	21	43988437	G	A	0.865016	0.033	0.01	0.001226	0.237711	0.0327755	4.08537e-13	0.138824	0.0462178	0.00266725	0.120609	20
menarche	cg23762105	12	NA	34175262	rs9705470	12	34722157	C	T	0.163273	-0.059	0.017	0.0007789	-0.195085	0.032567	2.09506e-09	0.302432	0.100711	0.00267345	NA	NA
menopause	cg15319255	6	NA	29910269	rs2517910	6	29688501	A	C	0.24442	-0.083	0.027	0.00209	0.441151	0.0314466	1.042e-44	-0.188144	0.0626557	0.00267486	0.000119057	18
menopause	cg26987604	6	NA	29696647	rs2535238	6	29645038	A	C	0.309524	-0.089	0.027	0.0009237	0.275311	0.037822	3.36042e-13	-0.323271	0.107658	0.00267544	0.0531577	9
menarche	cg02282631	5	NA	42953543	rs6867854	5	42915956	A	G	0.123759	-0.047	0.015	0.00186	-0.511421	0.04911	2.14525e-25	0.0919009	0.0306289	0.00269573	0.0756148	7
menarche	cg11962524	11	NA	60619624	rs530963	11	60617834	C	A	0.0791191	0.056	0.018	0.002012	-0.375322	0.0331922	1.20439e-29	-0.149205	0.0497409	0.00270294	0.00143578	20
menarche	cg11981868	6	NA	32185954	rs9272450	6	32605478	T	C	0.245791	0.046	0.015	0.003037	0.544771	0.0378248	4.99109e-47	0.0844391	0.0281517	0.00270488	0.0136959	20
menarche	cg14943796	17	NA	79377272	rs8079311	17	79438547	C	T	0.348214	-0.032	0.01	0.001462	-0.355327	0.0412924	7.62139e-18	0.0900579	0.030026	0.00270575	0.136953	16
menarche	cg05858126	10	NA	104196213	rs78170991	10	104196050	G	A	0.0106973	0.134	0.043	0.001812	-0.991405	0.0901639	4.01293e-28	-0.135162	0.0450811	0.00271585	NA	NA
menopause	cg25374359	8	NA	101661533	rs77637294	8	101658302	A	C	0.0335071	-0.215	0.07	0.002258	-0.774684	0.0561889	3.0466e-43	0.277533	0.0925745	0.00271813	0.0698428	9
menopause	cg06503981	6	NA	29860039	rs146235176	6	29850550	G	C	0.220774	0.186	0.062	0.00277	-2.57409	0.0347921	0	-0.0722586	0.024106	0.00272171	0.00193249	20
menarche	cg00243527	22	NA	30640594	rs929273	22	30640595	A	G	0.361883	0.027	0.009	0.003217	-1.36926	0.0185265	0	-0.0197187	0.00657832	0.00272176	0.193827	20
menarche	cg15909443	5	NA	17381798	rs6868074	5	17374010	A	G	0.389552	-0.027	0.009	0.002318	-1.30412	0.0179605	0	0.0207037	0.00690712	0.00272255	0.781401	20
menarche	cg23633026	17	NA	34067305	rs72829940	17	34064264	A	G	0.0188679	-0.096	0.032	0.002234	-1.73532	0.0246917	0	0.0553213	0.0184572	0.00272409	3.71977e-05	7
menarche	cg15059639	2	NA	171220061	rs13002299	2	171219649	T	C	0.400113	-0.027	0.009	0.003388	-1.2735	0.0187706	0	0.0212015	0.00707407	0.00272587	0.285668	20
menopause	cg16961648	6	NA	28743427	rs116450899	6	28732209	A	G	0.0941001	-0.13	0.041	0.001302	0.542313	0.0590672	4.25985e-20	-0.239714	0.0799835	0.00272612	0.577162	6
menarche	cg03754882	8	NA	124688770	rs9643184	8	124688771	A	G	0.263556	0.036	0.012	0.003699	-1.43469	0.0243555	0	-0.0250925	0.00837499	0.00273442	0.221797	20
menopause	cg04615964	6	NA	29591153	rs2747429	6	29648377	C	T	0.307664	-0.09	0.027	0.0009151	-0.259131	0.0379158	8.23593e-12	0.347315	0.115927	0.00273561	0.111355	5
menarche	cg06334495	16	NA	1020046	rs28652862	16	1008647	A	G	0.0455229	-0.079	0.026	0.002213	0.856199	0.0476856	4.37997e-72	-0.0922683	0.0307985	0.00273665	0.0981836	19
menarche	cg12632264	10	NA	97889379	rs34965352	10	97854163	T	A	0.166667	0.034	0.011	0.001572	-0.725507	0.0596011	4.34416e-34	-0.0468638	0.015643	0.00273692	0.022044	8
menopause	cg02985381	13	NA	37494744	rs9566169	13	37492472	A	G	0.310427	-0.088	0.029	0.002124	-0.68692	0.0367056	3.78552e-78	0.128108	0.0427688	0.0027412	0.182507	15
menopause	cg23079252	6	NA	30095199	rs147907740	6	30091434	C	T	0.0383756	-0.187	0.057	0.001117	0.530345	0.0723362	2.27301e-13	-0.352601	0.117747	0.00274831	NA	NA
menarche	cg24014558	8	NA	142192568	rs307739	8	142192569	G	A	0.211643	-0.03	0.01	0.003639	1.09579	0.0232798	0	-0.0273775	0.00914436	0.00275413	0.200038	20
menarche	cg09430642	8	NA	128427306	rs4871022	8	128427720	C	T	0.37596	-0.027	0.009	0.003742	1.09965	0.023546	0	-0.0245532	0.00820127	0.002755	0.0122082	20
menopause	cg21334513	6	NA	30095248	rs147907740	6	30091434	C	T	0.0383756	-0.187	0.057	0.001117	0.52937	0.0723536	2.54671e-13	-0.35325	0.118005	0.00275771	NA	NA
menopause	cg01830271	6	NA	31275148	rs2844623	6	31232543	T	C	0.152902	0.098	0.032	0.002059	0.579365	0.0409575	1.99081e-45	0.169151	0.0565125	0.00276109	2.09048e-06	20
menopause	cg15331332	6	NA	29692111	rs2517910	6	29688501	A	C	0.24442	-0.083	0.027	0.00209	-0.41333	0.0314814	2.236e-39	0.200808	0.0670898	0.00276135	0.0005595	20
menopause	cg18628732	6	NA	30095295	rs147907740	6	30091434	C	T	0.0383756	-0.187	0.057	0.001117	0.53102	0.0727	2.78786e-13	-0.352153	0.117671	0.00276526	NA	NA
menopause	cg22792461	10	NA	97850322	rs149019898	10	97801295	T	C	0.0286885	-0.197	0.065	0.002297	-0.92049	0.0488888	4.43235e-79	0.214016	0.0715236	0.00276929	0.000254957	14
menopause	cg05545777	5	NA	101119128	rs1479076	5	101117611	A	G	0.0275913	-0.377	0.122	0.002079	-0.518884	0.0433502	5.12722e-33	0.726559	0.242829	0.00277101	0.66108	3
menopause	cg11823921	7	NA	100170929	rs138235358	7	99876010	A	G	0.0432331	0.289	0.09	0.001327	0.48757	0.059188	1.75629e-16	0.592735	0.198117	0.00277302	0.0939527	5
menopause	cg26784891	6	NA	30884124	rs28380936	6	31320121	C	T	0.0585586	0.127	0.039	0.0009876	0.30683	0.0405195	3.66411e-14	0.41391	0.138361	0.00277589	0.00251368	17
menarche	cg07276962	2	NA	45159145	rs7569203	2	45154418	C	A	0.430303	0.032	0.009	0.0003162	0.192296	0.0347456	3.12308e-08	0.16641	0.0556292	0.00277688	0.0595455	13
menopause	cg09314225	1	NA	2268662	rs16825090	1	2317494	G	C	0.112964	0.155	0.051	0.002499	-2.40114	0.141987	3.73302e-64	-0.0645525	0.0215802	0.002778	0.646692	17
menarche	cg14573817	12	NA	107348689	rs1055332	12	107348625	A	T	0.340553	-0.03	0.009	0.0008763	-0.232974	0.0344	1.26571e-11	0.12877	0.0430565	0.00278327	0.292989	20
menopause	cg25076318	4	NA	3597580	rs1881800	4	3489875	T	C	0.876599	-0.178	0.054	0.001073	0.22915	0.032229	1.15991e-12	-0.776783	0.259747	0.00278483	0.00925053	20
menarche	cg02205181	10	NA	104154811	rs11592718	10	104192691	C	T	0.0753478	-0.045	0.013	0.0005576	0.251285	0.0423471	2.95735e-09	-0.179079	0.0598929	0.00278988	0.509174	19
menopause	cg26719062	6	NA	30095349	rs147907740	6	30091434	C	T	0.0383756	-0.187	0.057	0.001117	0.527556	0.0726604	3.85475e-13	-0.354465	0.118563	0.00279282	NA	NA
menopause	cg01964152	6	NA	30095546	rs147907740	6	30091434	C	T	0.0383756	-0.187	0.057	0.001117	0.525041	0.0724533	4.27296e-13	-0.356162	0.11917	0.00280175	NA	NA
menopause	cg00918944	9	NA	35908117	rs72729412	9	35908183	T	C	0.0662196	-0.21	0.07	0.002617	1.9501	0.0570398	3.60329e-256	-0.107687	0.0360336	0.00280335	0.0307669	16
menopause	cg14067066	6	NA	29717475	rs2517910	6	29688501	A	C	0.24442	-0.083	0.027	0.00209	0.396892	0.0312646	6.3368e-37	-0.209125	0.0699948	0.00281065	0.0067636	15
menopause	cg19791262	5	NA	176327783	rs6878050	5	176481144	A	G	0.15953	0.117	0.034	0.0005788	0.243192	0.0404542	1.83774e-09	0.481101	0.161093	0.002822	0.0305312	9
menopause	cg23839571	4	NA	1037905	rs62294689	4	1046458	T	C	0.128302	-0.117	0.037	0.001406	0.607551	0.066972	1.17158e-19	-0.192576	0.064494	0.00282691	0.9136	11
menopause	cg06293365	7	NA	75624427	rs3779419	7	75695081	A	G	0.279775	0.085	0.028	0.002193	-0.689773	0.0416887	1.71605e-61	-0.123229	0.0412706	0.00282769	0.337979	20
menarche	cg15392109	11	NA	118478329	rs7125115	11	118478330	A	G	0.371097	-0.03	0.01	0.003317	0.890482	0.0290624	3.5481e-206	-0.0336896	0.0112836	0.00282909	0.262661	20
menarche	cg26796043	4	NA	7472958	rs746350	4	7472362	C	T	0.306968	-0.027	0.009	0.004344	-0.979259	0.0324816	1.13647e-199	0.0275719	0.00923601	0.00283341	0.0844454	20
menopause	cg04917446	17	NA	46699073	rs80288742	17	46708151	G	A	0.162491	0.116	0.038	0.002519	-0.955881	0.0674755	1.48017e-45	-0.121354	0.0406664	0.00284381	0.543221	20
menarche	cg03209871	4	NA	76438412	rs11727806	4	76457068	A	G	0.17131	-0.034	0.011	0.002421	-0.455044	0.0397413	2.3469e-30	0.074718	0.0250388	0.00284418	0.00995491	20
menarche	cg04002235	11	NA	128560443	rs695113	11	128562098	C	T	0.342962	-0.027	0.009	0.003637	0.896672	0.0309225	7.09734e-185	-0.0301114	0.0100907	0.00284439	0.143589	20
menarche	cg09417209	16	NA	11715746	rs72781050	16	11707795	A	G	0.0131876	-0.117	0.039	0.00272	1.0405	0.0360141	1.53071e-183	-0.112446	0.0376836	0.00284547	0.000514322	10
menopause	cg06938705	6	NA	30095281	rs147907740	6	30091434	C	T	0.0383756	-0.187	0.057	0.001117	0.519299	0.0723981	7.34635e-13	-0.360101	0.1207	0.00285021	0.0177499	4
menarche	cg27124370	19	NA	33622961	rs58173463	19	33596749	T	C	0.666165	-0.028	0.009	0.001952	0.360973	0.0343202	7.15128e-26	-0.0775681	0.0260005	0.00285126	0.139705	20
menarche	cg04153152	2	NA	171220680	rs13002299	2	171219649	T	C	0.400113	-0.027	0.009	0.003388	-0.818252	0.030061	3.79729e-163	0.0329972	0.0110657	0.00286425	0.557167	20
menarche	cg18482690	5	NA	4511582	rs1562825	5	4510983	T	C	0.0148289	0.116	0.037	0.002037	-0.383854	0.0397591	4.70493e-22	-0.302198	0.101346	0.00286509	0.152851	19
menarche	cg11282828	5	NA	178266137	rs11249592	5	178266850	T	A	0.285714	-0.03	0.01	0.00269	-0.829371	0.0307418	2.63463e-160	0.036172	0.0121317	0.00286725	0.551522	20
menopause	cg03027379	6	NA	31462183	rs2517910	6	29688501	A	C	0.24442	-0.083	0.027	0.00209	-0.389278	0.0317916	1.7935e-34	0.213215	0.0715115	0.00286794	3.02163e-05	14
menarche	cg24075332	6	NA	151712594	rs3900024	6	151706570	G	A	0.739895	-0.027	0.009	0.003209	0.907226	0.0338359	2.30844e-158	-0.0297611	0.00998226	0.00286937	0.0346443	20
menarche	cg16970926	12	NA	29381810	rs10771502	12	29381972	C	G	0.306115	-0.028	0.009	0.002424	-0.331334	0.0317898	1.95472e-25	0.0845069	0.0283472	0.00287182	0.319356	20
menopause	cg04895895	1	NA	231005895	rs3811501	1	231005581	C	T	0.395223	-0.096	0.028	0.0007248	-0.260641	0.0432057	1.61382e-09	0.368323	0.123566	0.0028751	0.74449	9
menopause	cg04126713	6	NA	33869760	rs9394178	6	33867461	T	C	0.110816	0.111	0.037	0.003032	0.976133	0.0375905	1.1528e-148	0.113714	0.0381568	0.00288081	0.114909	20
menopause	cg18630580	6	NA	32038185	rs41268896	6	32070069	A	G	0.155094	-0.099	0.029	0.0007005	0.220811	0.0361443	1.00165e-09	-0.448348	0.150448	0.00288175	1.96455e-06	19
menarche	cg17527975	8	NA	142192487	rs307739	8	142192569	G	A	0.211643	-0.03	0.01	0.003639	-0.757378	0.0294668	1.08805e-145	0.0396103	0.0132931	0.00288463	0.0956358	20
menopause	cg17185639	17	NA	45330862	rs8074094	17	45348021	C	T	0.246227	-0.094	0.031	0.002731	0.581094	0.0362903	1.04719e-57	-0.161764	0.0542958	0.002889	0.142045	20
menarche	cg05950570	7	NA	132261418	rs890406	7	132254110	A	G	0.52322	0.029	0.009	0.001103	0.247867	0.0317849	6.27641e-15	0.116998	0.0392874	0.00290123	0.688524	20
menarche	cg19998573	2	NA	129513081	rs6720743	2	129511546	A	T	0.517126	-0.027	0.009	0.002115	-0.804195	0.0326817	1.06555e-133	0.033574	0.0112742	0.00290183	0.291768	20
menopause	cg25318296	13	NA	100547785	rs9517909	13	100550434	G	A	0.521205	-0.088	0.027	0.001156	0.241129	0.0329173	2.38382e-13	-0.36495	0.122557	0.00290317	0.114481	19
menarche	cg10228323	1	NA	236925843	rs10925222	1	236921787	T	C	0.185087	-0.034	0.011	0.001535	-0.528099	0.0475753	1.25048e-28	0.0643818	0.0216219	0.00290489	0.00462941	20
menopause	cg16971273	6	NA	29634336	rs2747421	6	29645118	C	G	0.307664	-0.089	0.027	0.0009237	0.259505	0.0373968	3.94219e-12	-0.342961	0.115186	0.00290663	0.0453448	6
menopause	cg20067801	17	NA	15401641	rs72824466	17	15381821	C	T	0.0251159	0.272	0.088	0.001927	0.689106	0.0621797	1.52548e-28	0.394714	0.132575	0.00290815	0.105956	6
menopause	cg14621701	20	NA	61508590	rs1077416	20	61507951	T	C	0.284153	-0.09	0.028	0.001129	0.295925	0.0375527	3.26672e-15	-0.304131	0.102187	0.00291822	0.211822	20
menopause	cg13917047	17	NA	15406213	rs72824466	17	15381821	C	T	0.0251159	0.272	0.088	0.001927	-0.679168	0.0616285	3.0484e-28	-0.40049	0.13457	0.00291969	0.134971	6
menarche	cg13613044	9	NA	137122886	rs11185679	9	137124237	C	G	0.0383185	0.057	0.019	0.003009	1.03843	0.0441286	1.92334e-122	0.0548905	0.0184449	0.00292117	0.444198	10
menarche	cg27556492	1	NA	218223075	rs1994615	1	218243090	A	T	0.844892	-0.041	0.013	0.001377	-0.289703	0.0323069	3.04097e-19	0.141524	0.047568	0.00292802	0.16871	20
menarche	cg08229127	4	NA	2428968	rs6599436	4	2418509	C	A	0.876534	0.036	0.012	0.003811	0.699056	0.03055	6.96748e-116	0.051498	0.0173129	0.00293424	0.0315562	20
menarche	cg25547848	5	NA	178266060	rs7442757	5	178268227	C	T	0.285011	-0.03	0.01	0.002613	0.743567	0.0327253	2.7465e-114	-0.0403461	0.0135654	0.00293765	0.571779	20
menarche	cg08246316	16	NA	30751261	rs3747481	16	30666367	T	C	0.11524	-0.05	0.016	0.001421	0.352973	0.0364235	3.29904e-22	-0.141654	0.0476278	0.00293768	0.482346	20
menarche	cg18376907	13	NA	114218487	rs4150734	13	114265950	C	T	0.405965	0.028	0.009	0.003196	0.328696	0.0325479	5.59099e-24	0.0851851	0.0286508	0.00294692	0.32569	20
menopause	cg14635466	8	NA	101661245	rs7815950	8	101659168	G	A	0.0335071	-0.215	0.07	0.002236	-0.66657	0.056449	3.53447e-32	0.322547	0.10851	0.00295365	0.112372	9
menarche	cg10576151	1	NA	90229631	rs7540079	1	90231341	C	G	0.16332	-0.034	0.011	0.001941	-0.357908	0.033019	2.23814e-27	0.0949965	0.0319593	0.00295459	0.0392555	20
menarche	cg21917295	12	NA	26126393	rs10771251	12	26122199	C	T	0.608964	-0.028	0.009	0.002484	-0.32755	0.0328526	2.05652e-23	0.0854832	0.0287833	0.00297913	0.132796	20
menarche	cg08165784	12	NA	107297238	rs12371573	12	107319150	T	C	0.324122	-0.03	0.009	0.0009142	0.248113	0.0379495	6.23634e-11	-0.120913	0.0407163	0.00298149	0.381239	20
menarche	cg21940640	7	NA	56160893	rs7793921	7	56120881	G	A	0.32263	0.028	0.009	0.001951	0.346603	0.0348283	2.47767e-23	0.0807841	0.0272056	0.00298389	0.280285	20
menarche	cg16888658	2	NA	25142117	rs10196998	2	25091786	A	G	0.35336	-0.027	0.009	0.00244	-0.654243	0.031883	1.42459e-93	0.0412691	0.0139026	0.00299312	0.235428	20
menarche	cg01025774	5	NA	42944457	rs6867854	5	42915956	A	G	0.123759	-0.047	0.015	0.00186	-0.453944	0.0490786	2.25909e-20	0.103537	0.0348883	0.00300065	0.0120928	8
menarche	cg21090344	17	NA	6948023	rs2073438	17	6900076	A	G	0.337083	0.031	0.01	0.002181	-0.359063	0.0350012	1.08283e-24	-0.0863359	0.0290941	0.00300261	0.0564807	20
menarche	cg01973695	11	NA	128560328	rs695113	11	128562098	C	T	0.342962	-0.027	0.009	0.003637	0.676346	0.0334803	9.53626e-91	-0.0399204	0.0134527	0.00300275	0.105871	18
menarche	cg02002960	19	NA	5455386	rs420325	19	5455796	A	G	0.145669	-0.041	0.013	0.002068	-0.277438	0.0317143	2.17088e-18	0.147781	0.0498094	0.00300797	0.0358518	12
menarche	cg23716141	17	NA	75360477	rs2574846	17	75348110	C	T	0.625858	0.027	0.009	0.003667	0.593322	0.029964	2.90822e-87	0.0455065	0.0153419	0.00301553	0.106217	20
menarche	cg11886358	11	NA	128561007	rs695113	11	128562098	C	T	0.342962	-0.027	0.009	0.003637	0.661665	0.0334437	4.05205e-87	-0.0408062	0.0137575	0.00301608	0.319722	16
menarche	cg10954938	17	NA	79532023	rs12449763	17	79527953	T	A	0.0549155	-0.064	0.021	0.002471	0.486294	0.038086	2.46491e-37	-0.131608	0.0443969	0.00303326	0.00506232	11
menarche	cg17571335	11	NA	128559701	rs695113	11	128562098	C	T	0.342962	-0.027	0.009	0.003637	0.646247	0.0335418	1.01824e-82	-0.0417797	0.0140944	0.00303391	0.622575	16
menopause	cg06400590	7	NA	101138089	rs12672352	7	101114071	T	A	0.292975	0.09	0.029	0.001926	-0.734523	0.0734142	1.44604e-23	-0.122528	0.0413371	0.00303543	0.141361	9
menarche	cg11710851	12	NA	130765858	rs418615	12	130766950	A	G	0.405669	-0.027	0.009	0.002197	0.706035	0.0367431	2.75043e-82	-0.0382418	0.0129017	0.00303577	0.434693	20
menarche	cg13472900	1	NA	236684197	rs12041958	1	236684794	T	C	0.0879865	-0.037	0.011	0.0008243	-0.25675	0.0409665	3.67296e-10	0.144109	0.0486235	0.00303896	NA	NA
menarche	cg11508013	6	NA	84800491	rs9444142	6	84854176	C	T	0.0205531	-0.142	0.047	0.002469	-0.885507	0.0580178	1.35578e-52	0.16036	0.0541069	0.00303898	0.0653899	9
menopause	cg12197752	5	NA	101119766	rs73176577	5	101115846	C	G	0.0279226	-0.374	0.123	0.002417	-0.57319	0.0435007	1.1971e-39	0.652489	0.220228	0.00304867	0.607537	3
menarche	cg17519206	5	NA	180645336	rs28488569	5	180645353	G	A	0.0745268	-0.049	0.016	0.002774	0.494858	0.0423038	1.30923e-31	-0.0990183	0.0334222	0.00305002	0.0237799	15
menopause	cg04038019	20	NA	61508588	rs1077416	20	61507951	T	C	0.284153	-0.09	0.028	0.001129	0.283376	0.0371436	2.36228e-14	-0.317599	0.10722	0.00305526	0.18946	20
menarche	cg01356824	12	NA	111849884	rs10849962	12	112037526	A	G	0.304432	0.037	0.011	0.0009458	-0.239821	0.0383743	4.11678e-10	-0.154281	0.052089	0.00305766	0.728199	10
menopause	cg21116660	6	NA	28839951	rs116361574	6	28759854	C	A	0.0943326	-0.124	0.041	0.002273	-0.890583	0.0612974	7.94997e-48	0.139235	0.0470241	0.00306723	0.458113	14
menarche	cg22898814	14	NA	37053331	rs17104784	14	37059309	A	G	0.253645	-0.033	0.011	0.002965	-1.20081	0.0654267	3.09354e-75	0.0274814	0.00928205	0.00306932	1.90661e-05	20
menopause	cg11885357	3	NA	138152902	rs1679181	3	138152940	C	A	0.371484	-0.085	0.027	0.00151	-0.629493	0.0723087	3.15817e-18	0.135029	0.04561	0.00307121	0.58628	7
menarche	cg18001427	21	NA	30391784	rs878797	21	30391309	A	G	0.506377	-0.028	0.009	0.001538	-0.346607	0.0360566	7.05646e-22	0.0807832	0.0272921	0.00307686	0.0203763	20
menarche	cg10923018	6	NA	31743769	rs115864648	6	31258410	T	A	0.0513393	0.048	0.014	0.0006511	-0.652758	0.111299	4.49382e-09	-0.0735341	0.0248434	0.00307733	0.0997951	6
menarche	cg09424348	6	NA	30881549	rs2736188	6	31565648	A	G	0.0637584	0.053	0.016	0.0008382	-0.324627	0.0492423	4.32638e-11	-0.163264	0.0551594	0.00307778	0.28235	10
menarche	cg05005217	8	NA	25317638	rs3812422	8	25316661	T	G	0.369581	-0.027	0.009	0.004507	-0.596108	0.0332678	8.4621e-72	0.0452938	0.0153081	0.00308822	0.35091	20
menopause	cg07474672	6	NA	90142171	rs854863	6	90163961	A	T	0.214666	0.112	0.036	0.002146	0.337613	0.0353776	1.3859e-21	0.331741	0.112154	0.00309745	0.0792144	20
menarche	cg08451726	2	NA	120282191	rs75580062	2	120323491	T	C	0.053328	-0.071	0.021	0.0008208	0.593166	0.0971344	1.01742e-09	-0.119697	0.0404671	0.0030977	0.066142	9
menopause	cg05114606	17	NA	21274193	rs4986044	17	21261560	T	C	0.565863	0.08	0.027	0.003743	1.13891	0.0233731	0	0.0702427	0.0237507	0.00310144	0.138042	20
menarche	cg24075175	11	NA	128560240	rs695113	11	128562098	C	T	0.342962	-0.027	0.009	0.003637	0.596907	0.0338566	1.43821e-69	-0.0452332	0.0152945	0.00310156	0.136988	19
menarche	cg17643757	12	NA	6993812	rs2040352	12	7007004	A	C	0.273952	-0.027	0.009	0.004106	-0.618112	0.0350887	1.86703e-69	0.0436814	0.0147701	0.00310226	0.220297	20
menarche	cg20912517	6	NA	29760909	rs140244115	6	29777303	A	G	0.103795	-0.051	0.016	0.001822	-0.9619	0.121602	2.56854e-15	0.0530201	0.0179334	0.00311158	0.0053787	17
menarche	cg19858214	7	NA	134298937	rs6966285	7	134298890	G	A	0.606818	-0.027	0.009	0.002605	-0.575292	0.0330585	7.93434e-68	0.0469327	0.015875	0.00311262	0.0138918	20
menarche	cg06835404	16	NA	988973	rs9328932	16	987454	C	T	0.422929	-0.027	0.009	0.003038	0.571165	0.032855	1.08311e-67	-0.0472718	0.0159902	0.0031135	0.0354563	20
menopause	cg18665594	5	NA	101119420	rs73176578	5	101117036	T	C	0.0275708	-0.375	0.124	0.002434	-0.604147	0.0430645	1.03785e-44	0.62071	0.209963	0.0031137	0.609495	3
menopause	cg13819127	6	NA	29717368	rs2517910	6	29688501	A	C	0.24442	-0.083	0.027	0.00209	0.345871	0.032086	4.30208e-27	-0.239974	0.0811761	0.00311441	0.0322411	14
menarche	cg09737019	5	NA	178158086	rs11952175	5	178266494	C	G	0.284328	-0.03	0.01	0.00273	0.578334	0.0334281	4.63829e-67	-0.0518732	0.0175491	0.00311768	0.583276	20
menarche	cg03904291	11	NA	119019361	rs55927184	11	119015371	A	G	0.163311	0.039	0.012	0.001471	0.414441	0.0582973	1.16807e-12	0.0941027	0.0318369	0.00311888	0.370269	19
menarche	cg16296754	17	NA	79448940	rs9788977	17	79441085	T	G	0.64756	0.032	0.01	0.00153	0.29944	0.0388541	1.29013e-14	0.106866	0.03616	0.003123	0.635266	20
menarche	cg07564287	5	NA	45694523	rs10472413	5	46159870	A	C	0.372564	-0.04	0.012	0.001272	0.221768	0.0347397	1.72855e-10	-0.180368	0.0610432	0.00312903	0.000292601	20
menarche	cg20014596	12	NA	50898483	rs4768886	12	50921979	G	A	0.380864	-0.027	0.009	0.003295	0.558667	0.0327537	3.12116e-65	-0.0483294	0.0163571	0.00313028	0.0350222	20
menopause	cg16720578	14	NA	54410717	rs7154598	14	54410599	T	C	0.598756	-0.08	0.027	0.002682	-1.02348	0.0263623	0	0.0781648	0.0264573	0.00313307	0.585463	20
menopause	cg01637175	17	NA	21281507	rs4986044	17	21261560	T	C	0.565863	0.08	0.027	0.003743	-1.00385	0.0265295	0	-0.0796929	0.0269787	0.00313765	0.165374	20
menarche	cg03962217	7	NA	154796431	rs1583830	7	154836010	G	A	0.753504	0.028	0.009	0.002901	-0.311639	0.033143	5.31047e-21	-0.0898476	0.0304193	0.00314055	0.821727	20
menopause	cg07451641	3	NA	9029456	rs341784	3	9029485	A	G	0.0923767	0.113	0.038	0.002588	-0.859551	0.033855	3.3171e-142	-0.131464	0.0445113	0.00314197	0.166573	20
menopause	cg02043791	8	NA	38322629	rs4647906	8	38325411	A	G	0.362977	-0.089	0.029	0.002039	-0.354404	0.0326678	2.02196e-27	0.251126	0.0850385	0.00314621	0.269957	20
menarche	cg26672375	1	NA	201417721	rs6427906	1	201420873	T	C	0.746835	0.032	0.01	0.002607	-0.279691	0.036522	1.88601e-14	-0.114412	0.0387495	0.0031511	0.378998	20
menarche	cg14165911	9	NA	73594877	rs1558923	9	73594749	G	C	0.364151	0.027	0.009	0.002846	-0.567407	0.0341301	4.60818e-62	-0.0475849	0.0161178	0.003154	0.043323	20
menarche	cg20812988	2	NA	134432622	rs1901436	2	134432705	G	A	0.195234	0.036	0.011	0.001676	-0.278422	0.0407623	8.46923e-12	-0.1293	0.0438094	0.00316311	0.377395	10
menopause	cg12057127	17	NA	46699155	rs7405887	17	46699516	G	C	0.163846	0.116	0.038	0.002515	-0.753408	0.0652222	7.26212e-31	-0.153967	0.0521689	0.00316422	0.327122	20
menopause	cg19501108	7	NA	73717386	rs229890	7	73717171	G	A	0.466222	-0.092	0.029	0.001725	-0.297961	0.0370369	8.62663e-16	0.308765	0.104622	0.00316499	0.287339	19
menarche	cg05468028	21	NA	30391383	rs1970052	21	30373541	T	C	0.506415	-0.028	0.009	0.001618	-0.344587	0.0370409	1.36709e-20	0.0812567	0.0275401	0.00317269	0.0334503	20
menopause	cg10120856	4	NA	157996959	rs10857299	4	157999528	C	T	0.331936	-0.09	0.03	0.003047	-0.671871	0.0413036	1.70201e-59	0.133954	0.0454044	0.00317521	0.0774983	20
menopause	cg16625770	8	NA	38300134	rs17175624	8	38327308	T	G	0.36315	-0.089	0.029	0.002031	0.349313	0.0326199	9.27454e-27	-0.254786	0.0863621	0.00317567	0.567054	20
menopause	cg11413133	17	NA	21281318	rs4986044	17	21261560	T	C	0.565863	0.08	0.027	0.003743	-0.882574	0.0288156	5.13158e-206	-0.0906439	0.0307351	0.00318603	0.168462	20
menopause	cg18086243	6	NA	30924004	rs28380936	6	31320121	C	T	0.0585586	0.127	0.039	0.0009876	0.284574	0.0409245	3.55969e-12	0.446281	0.15133	0.0031875	0.00502111	18
menarche	cg26089160	10	NA	104170217	rs7897947	10	104157711	G	T	0.344802	0.028	0.009	0.002098	-0.370681	0.0400712	2.23322e-20	-0.0755367	0.025616	0.00319	0.00505969	20
menopause	cg24032445	6	NA	31106235	rs3132558	6	31105466	C	G	0.18858	-0.127	0.042	0.00223	-0.472747	0.0355352	2.20517e-40	0.268643	0.0911084	0.00319213	0.00227679	20
menarche	cg20771870	5	NA	178157956	rs62393028	5	178265002	A	T	0.285714	-0.03	0.01	0.00271	0.544984	0.0341603	2.6849e-57	-0.0550475	0.0186708	0.003195	0.729882	20
menopause	cg19192256	11	NA	60621714	rs7949252	11	60622952	C	T	0.0344019	-0.327	0.097	0.0007048	-0.66915	0.110076	1.20954e-09	0.48868	0.165758	0.00319681	0.000408484	17
menopause	cg10455971	5	NA	101119566	rs73176578	5	101117036	T	C	0.0275708	-0.375	0.124	0.002434	-0.571178	0.0431753	5.94581e-40	0.656538	0.222695	0.00319689	0.695234	3
menopause	cg03157605	6	NA	30685409	rs142096226	6	30696332	T	C	0.0643601	-0.108	0.034	0.001424	1.31257	0.165867	2.50435e-15	-0.0822813	0.0279123	0.00319992	0.0166406	7
menarche	cg17804177	7	NA	56019372	rs7793921	7	56120881	G	A	0.32263	0.028	0.009	0.001951	-0.325089	0.0352766	3.10037e-20	-0.0861302	0.0292198	0.00320183	0.0449864	20
menopause	cg10838001	10	NA	97850094	rs12263592	10	97851432	A	G	0.0287099	-0.201	0.063	0.00156	0.383769	0.0498643	1.401e-14	-0.523752	0.177708	0.00320597	0.000297846	8
menopause	cg15782984	6	NA	35993792	rs7765958	6	35981123	A	G	0.108631	0.134	0.041	0.001191	0.261682	0.038388	9.31151e-12	0.512073	0.173756	0.00320797	0.0055654	11
menopause	cg19372952	6	NA	87884827	rs4707352	6	87929705	G	A	0.38058	-0.083	0.026	0.001565	-0.246248	0.0321358	1.81994e-14	0.337058	0.114381	0.00321066	0.465352	20
menopause	cg25936380	2	NA	120981591	rs12474359	2	120966168	T	C	0.46228	-0.091	0.027	0.0007714	-0.236357	0.0389399	1.2808e-09	0.385011	0.130663	0.00321298	0.662829	15
menarche	cg06658147	10	NA	97889407	rs34965352	10	97854163	T	A	0.166667	0.034	0.011	0.001572	-0.583113	0.0597784	1.76361e-22	-0.0583078	0.0197887	0.00321368	NA	NA
menarche	cg26540315	11	NA	69264657	rs7122905	11	69267720	A	G	0.566185	-0.028	0.009	0.002125	0.302925	0.0330013	4.34312e-20	-0.092432	0.0313704	0.00321419	0.726236	20
menarche	cg17676428	11	NA	1314042	rs5743942	11	1314028	A	G	0.919877	0.033	0.011	0.002352	0.466516	0.02988	5.94016e-55	0.0707372	0.0240104	0.00321801	0.196803	20
menopause	cg20437604	1	NA	150954554	rs6672667	1	150546086	C	T	0.191418	0.123	0.038	0.001395	-0.4381	0.0616281	1.17086e-12	-0.280758	0.0953065	0.00322079	0.5687	15
menarche	cg06487442	6	NA	41757330	rs6925323	6	41750390	A	G	0.498882	0.03	0.009	0.001109	-0.203494	0.0323587	3.20166e-10	-0.147425	0.0500563	0.00322768	0.502137	20
menopause	cg15064964	2	NA	239329744	rs9287629	2	239330707	C	T	0.0999254	-0.134	0.044	0.002132	-0.94326	0.0818352	9.71884e-31	0.142061	0.0482475	0.00323568	0.243614	20
menopause	cg03741653	8	NA	22033396	rs59101470	8	22034309	T	C	0.0434433	-0.134	0.045	0.002709	-1.3086	0.0665192	3.71482e-86	0.1024	0.0347797	0.0032375	0.1936	4
menopause	cg09438972	1	NA	2316354	rs12077491	1	2318060	A	G	0.113809	0.157	0.051	0.00216	-0.985459	0.097818	7.16917e-24	-0.159317	0.0541148	0.00323946	0.675688	5
menarche	cg16320600	3	NA	125986791	rs7636151	3	125958240	C	T	0.191131	0.035	0.011	0.001977	-0.719815	0.092753	8.45541e-15	-0.0486236	0.0165162	0.00324016	0.0490405	7
menopause	cg15552206	6	NA	25710535	rs6912391	6	25710763	C	G	0.742857	-0.089	0.03	0.00353	0.709193	0.0303162	5.01041e-121	-0.125495	0.0426404	0.00324949	0.906779	20
menopause	cg15332951	17	NA	21194739	rs2001651	17	21179461	C	A	0.439498	-0.094	0.027	0.000607	-0.185084	0.0335949	3.6032e-08	0.507878	0.172567	0.00324958	0.849389	10
menopause	cg26729380	6	NA	31543655	rs1799724	6	31542482	T	C	0.123226	0.104	0.034	0.001909	-0.687487	0.0637429	4.03861e-27	-0.151276	0.051406	0.00325298	0.00243933	19
menopause	cg12011299	4	NA	100065546	rs1800759	4	100065509	T	G	0.128626	-0.106	0.036	0.003055	-1.28741	0.0175015	0	0.0823361	0.0279856	0.00326007	5.26248e-05	20
menarche	cg22160472	5	NA	42944494	rs6867854	5	42915956	A	G	0.123759	-0.047	0.015	0.00186	-0.417881	0.0490495	1.60138e-17	0.112472	0.038246	0.00327416	0.00811022	7
menopause	cg12588200	13	NA	41372722	rs9577152	13	41379272	T	C	0.0725446	0.208	0.068	0.002374	-0.614746	0.0575411	1.21485e-26	-0.338351	0.115059	0.00327505	0.000488618	20
menopause	cg00617064	2	NA	27272375	rs11679069	2	27270311	G	A	0.227444	-0.095	0.032	0.003286	0.680604	0.0318326	2.02055e-101	-0.139582	0.0474682	0.00327642	0.0478485	20
menopause	cg04211303	6	NA	29975675	rs3129058	6	29648199	T	C	0.306548	-0.089	0.027	0.0009355	-0.252911	0.0388835	7.80462e-11	0.351903	0.119684	0.00327923	0.0107223	9
menarche	cg02028663	11	NA	128557589	rs695113	11	128562098	C	T	0.342962	-0.027	0.009	0.003637	0.516661	0.0350103	2.75704e-49	-0.0522587	0.0177759	0.00328351	0.854631	11
menopause	cg11127569	2	NA	6636403	rs35856990	2	6636424	T	G	0.718148	0.1	0.032	0.001596	0.285987	0.0330039	4.5048e-18	0.349666	0.118947	0.00328554	0.136498	20
menarche	cg00468820	18	NA	63418672	rs12960411	18	63422346	G	A	0.334821	-0.027	0.009	0.005076	-0.527068	0.035799	4.59095e-49	0.0512268	0.0174265	0.00328641	0.0994955	20
menopause	cg04657268	11	NA	1074873	rs11028999	11	1480023	A	G	0.285714	-0.105	0.034	0.00207	-0.657539	0.0685929	9.14745e-22	0.159686	0.054325	0.00328781	0.155646	11
menarche	cg25314111	5	NA	178204356	rs12055057	5	178264488	A	G	0.285714	-0.03	0.01	0.002709	0.503784	0.0342617	6.07736e-49	-0.0595493	0.0202587	0.00328802	0.826286	20
menarche	cg02367133	2	NA	241612327	rs111845626	2	241612325	G	T	0.154047	0.06	0.019	0.001537	0.280317	0.0348757	9.16067e-16	0.214043	0.072824	0.00329079	0.00344334	19
menarche	cg07456670	14	NA	100111941	rs2400762	14	100116842	G	A	0.312726	-0.036	0.011	0.001608	-0.212004	0.0317297	2.36388e-11	0.169808	0.0577756	0.00329174	0.422577	20
menopause	cg26354367	6	NA	30010457	rs3129058	6	29648199	T	C	0.306548	-0.089	0.027	0.0009355	0.250329	0.0385976	8.83681e-11	-0.355532	0.120989	0.00329762	0.00412793	8
menopause	cg20073472	6	NA	31146845	rs192460891	6	31145000	G	T	0.0510052	0.106	0.036	0.003566	-1.73573	0.038214	0	-0.0610694	0.0207841	0.00330042	1.16422e-07	20
menopause	cg02571636	4	NA	188953906	rs6553138	4	188953780	G	T	0.111934	0.136	0.044	0.001908	0.313851	0.0331546	2.89933e-21	0.433326	0.147478	0.00330074	0.288119	19
menarche	cg08485158	6	NA	35766021	rs2766588	6	35753227	T	C	0.512557	-0.027	0.009	0.003928	0.465057	0.0319503	5.37788e-48	-0.0580575	0.0197593	0.0033008	0.0619086	20
menopause	cg13671374	6	NA	31106045	rs3132558	6	31105466	C	G	0.18858	-0.127	0.042	0.00223	-0.442654	0.035858	5.20643e-35	0.286906	0.0976872	0.00331422	0.000590622	20
menarche	cg15106136	17	NA	79531978	rs11150796	17	79529126	C	T	0.0632622	-0.062	0.02	0.001792	0.34296	0.037371	4.42543e-20	-0.180779	0.061553	0.00331443	0.0767594	15
menarche	cg03535253	14	NA	93706571	rs11626499	14	93702632	G	A	0.311649	0.031	0.009	0.0005804	-0.232805	0.0414391	1.93176e-08	-0.133159	0.0453466	0.00331971	0.40675	14
menarche	cg27279991	15	NA	83349722	rs1145170	15	83225922	T	C	0.187023	0.033	0.01	0.0006523	0.237592	0.0369507	1.27629e-10	0.138894	0.0473084	0.00332561	0.200823	20
menopause	cg05683630	6	NA	13860661	rs9382643	6	13862380	G	T	0.677702	-0.08	0.027	0.002891	-0.626323	0.0292717	1.4282e-101	0.12773	0.0435201	0.00333594	0.245989	20
menarche	cg19296671	11	NA	128562297	rs695113	11	128562098	C	T	0.342962	-0.027	0.009	0.003637	-0.493829	0.0348738	1.60971e-45	0.0546748	0.0186295	0.00333699	0.95557	9
menarche	cg23462726	11	NA	62437636	rs4489748	11	62432815	C	T	0.076694	-0.06	0.02	0.002202	-0.478722	0.0339509	3.77517e-45	0.125334	0.042713	0.00334278	0.454888	14
menarche	cg21622025	6	NA	30227175	rs114188470	6	30357922	A	T	0.168039	0.036	0.012	0.002339	-1.2328	0.0874598	4.04438e-45	-0.0292019	0.009952	0.00334325	0.0121922	4
menopause	cg10935612	5	NA	6450051	rs7734853	5	6438396	A	G	0.0697151	-0.204	0.065	0.001693	-0.26919	0.0325595	1.36656e-16	0.757829	0.258278	0.00334448	0.0238624	9
menarche	cg26038461	2	NA	25108362	rs2384057	2	25100167	G	C	0.460608	-0.027	0.009	0.002497	-0.450775	0.0321684	1.29888e-44	0.0598969	0.0204181	0.00335135	0.307393	20
menarche	cg04415297	1	NA	231243034	rs9431627	1	231243928	A	G	0.596276	-0.027	0.009	0.00316	0.500177	0.0357615	1.88538e-44	-0.0539809	0.0184029	0.00335398	0.0402541	20
menarche	cg24691483	10	NA	104059082	rs3781295	10	104140602	A	G	0.223824	-0.031	0.01	0.001591	-0.308189	0.0340298	1.34773e-19	0.100588	0.0342959	0.00335774	0.060004	20
menopause	cg15718932	1	NA	89592725	rs4655900	1	89572015	A	G	0.231405	-0.094	0.031	0.002107	-0.386435	0.0334737	7.8731e-31	0.243249	0.0829414	0.00335943	0.0889264	20
menarche	cg17565279	17	NA	7011234	rs186520592	17	7010951	T	C	0.0731518	0.06	0.018	0.0007906	0.688468	0.111581	6.82403e-10	0.08715	0.0297164	0.00336001	0.0812656	18
menopause	cg27624229	6	NA	32049053	rs6449	6	32006655	T	C	0.140304	-0.099	0.029	0.0006237	0.212249	0.0370601	1.02119e-08	-0.466432	0.159063	0.00336379	6.38154e-05	20
menarche	cg10304534	13	NA	95844361	rs1678384	13	95848393	A	G	0.156802	-0.039	0.013	0.002556	-0.433122	0.0313866	2.56411e-43	0.0900439	0.0307157	0.00337302	0.00686618	20
menopause	cg15272186	6	NA	29709610	rs2517910	6	29688501	A	C	0.24442	-0.083	0.027	0.00209	0.308309	0.0317264	2.53371e-22	-0.269211	0.0918519	0.00337957	0.00389264	9
menarche	cg26796341	6	NA	100905691	rs3778030	6	100906046	T	G	0.371951	0.027	0.009	0.002626	-0.500142	0.0365234	1.10677e-42	-0.0539847	0.0184217	0.00338418	0.975412	20
menopause	cg19648751	10	NA	13923824	rs2926388	10	13920639	G	A	0.419554	-0.079	0.026	0.002416	0.368339	0.0332774	1.77907e-28	-0.214477	0.0731985	0.00338887	0.226388	20
menopause	cg15094668	1	NA	22571912	rs7553227	1	22572123	G	A	0.346915	0.094	0.03	0.001979	0.267617	0.03252	1.88277e-16	0.351248	0.119951	0.00340869	0.267377	20
menopause	cg19743044	1	NA	44115203	rs11590627	1	43999120	C	T	0.52078	-0.08	0.027	0.003033	-0.644772	0.033618	5.50593e-82	0.124075	0.042372	0.00340902	0.106008	20
menopause	cg26506007	17	NA	41939449	rs8081084	17	41756163	C	G	0.251885	-0.106	0.035	0.002367	-0.822856	0.0718187	2.15876e-30	0.12882	0.0439957	0.00341144	0.176594	13
menopause	cg23433370	12	NA	27396894	rs1484087	12	27166575	C	T	0.587479	0.092	0.027	0.0005076	0.183795	0.03219	1.13179e-08	0.500558	0.171074	0.00343371	0.685839	11
menopause	cg20128672	11	NA	128774649	rs4937390	11	128779802	C	T	0.581473	0.083	0.028	0.003141	-0.56125	0.0308527	6.05171e-74	-0.147884	0.0505467	0.00343685	0.630333	20
menarche	cg04347708	11	NA	128557965	rs695113	11	128562098	C	T	0.342962	-0.027	0.009	0.003637	0.462684	0.0349867	6.33058e-40	-0.0583552	0.019946	0.00343721	0.242897	15
menopause	cg14411912	17	NA	29038045	rs17245607	17	29029728	C	A	0.26015	0.098	0.033	0.002717	0.578744	0.0340381	7.82622e-65	0.169332	0.0578833	0.00344001	0.825584	12
menopause	cg17199658	8	NA	101661478	rs74340703	8	101660341	A	G	0.0338794	-0.217	0.071	0.002116	-0.562994	0.056028	9.33369e-24	0.385439	0.131816	0.00345486	0.0975138	9
menopause	cg00933538	6	NA	32121471	rs6941112	6	31946614	A	G	0.227679	-0.081	0.027	0.002733	0.478409	0.0366363	5.69406e-39	-0.169311	0.0579072	0.0034575	9.83336e-13	20
menopause	cg17648076	2	NA	191888150	rs3024897	2	191896564	C	G	0.130504	0.1	0.033	0.002132	-0.564867	0.0508982	1.283e-28	-0.177033	0.0605595	0.00346357	0.916382	18
menarche	cg12720971	19	NA	695642	rs10412461	19	690814	T	C	0.279753	0.049	0.015	0.0009904	0.456724	0.069733	5.76875e-11	0.107286	0.0367009	0.00346402	0.0181536	10
menopause	cg13705284	3	NA	58523313	rs58279771	3	58329262	A	G	0.841379	-0.094	0.031	0.002575	-0.370437	0.0336772	3.83685e-28	0.253754	0.0868065	0.00346433	0.00680771	20
menarche	cg08237138	6	NA	35754796	rs2766588	6	35753227	T	C	0.512557	-0.027	0.009	0.003928	-0.419374	0.0325854	6.64e-38	0.0643817	0.0220359	0.00348155	0.0638645	20
menarche	cg03582215	22	NA	39499750	rs139283	22	39495584	G	C	0.344146	0.029	0.009	0.001972	-0.225002	0.0324848	4.31769e-12	-0.128888	0.0441163	0.00348293	0.232236	20
menarche	cg13442016	10	NA	104196339	rs78170991	10	104196050	G	A	0.0106973	0.134	0.043	0.001812	-0.758619	0.0907497	6.30038e-17	-0.176637	0.0604923	0.00350049	NA	NA
menopause	cg04331561	4	NA	167021679	rs7661347	4	167031526	T	G	0.435976	-0.079	0.027	0.003413	-2.84001	0.0632037	0	0.0278168	0.00952716	0.00350321	0.00962073	20
menarche	cg25164886	16	NA	88700624	rs9937257	16	88703223	A	G	0.366016	-0.03	0.01	0.002386	0.452959	0.0356973	6.81615e-37	-0.0662312	0.0226857	0.0035058	0.177844	20
menarche	cg25803632	7	NA	43151828	rs17641573	7	43121816	T	C	0.616071	0.028	0.009	0.002251	0.272427	0.0322494	2.97619e-17	0.10278	0.0352056	0.00350688	0.578957	20
menarche	cg23953133	5	NA	126112875	rs141117126	5	126096128	T	C	0.0215094	0.077	0.026	0.003488	-1.02802	0.0594666	5.85619e-67	-0.0749012	0.0256598	0.0035114	0.508707	15
menopause	cg22713900	15	NA	41803592	rs8027626	15	41711514	G	T	0.180566	-0.105	0.034	0.001834	0.297495	0.033295	4.0666e-19	-0.352947	0.120921	0.00351367	0.323184	20
menopause	cg10173814	9	NA	128170166	rs73668934	9	128156726	G	A	0.0333333	-0.298	0.099	0.002553	0.867321	0.0726295	7.17185e-33	-0.343587	0.117715	0.00351379	0.0907767	5
menarche	cg10640168	8	NA	141360745	rs1568607	8	141334105	T	C	0.310676	-0.027	0.009	0.002729	-0.418405	0.0332275	2.33319e-36	0.0645308	0.0221123	0.00351922	0.725052	20
menarche	cg11786193	5	NA	4512242	rs6862041	5	4477808	T	C	0.0247376	0.119	0.037	0.001496	0.255972	0.0369097	4.06011e-12	0.464895	0.159335	0.00352599	0.295592	18
menopause	cg19512903	8	NA	39171620	rs10097548	8	39185060	T	G	0.586957	0.083	0.026	0.001517	-0.242194	0.0336927	6.559e-13	-0.3427	0.117462	0.00352799	0.146775	20
menopause	cg21075829	3	NA	138153170	rs1679181	3	138152940	C	A	0.371484	-0.085	0.027	0.00151	-0.564462	0.0727758	8.75223e-15	0.150586	0.0516231	0.00353392	0.21351	20
menopause	cg06263341	17	NA	75525151	rs4283286	17	75528489	G	A	0.49442	0.085	0.026	0.001273	0.209358	0.0324449	1.09864e-10	0.406004	0.139219	0.00354213	0.217406	8
menarche	cg26612794	16	NA	88148745	rs4843301	16	88136668	A	G	0.198504	-0.041	0.014	0.00503	0.952819	0.0299535	4.72155e-222	-0.0430302	0.0147554	0.00354279	0.520052	20
menarche	cg05251190	10	NA	104196206	rs78170991	10	104196050	G	A	0.0106973	0.134	0.043	0.001812	-0.747656	0.090402	1.3357e-16	-0.179227	0.0614605	0.003544	NA	NA
menopause	cg08576350	20	NA	61508481	rs1077416	20	61507951	T	C	0.284153	-0.09	0.028	0.001129	0.254606	0.0367302	4.15579e-12	-0.353488	0.121222	0.00354511	0.329179	12
menarche	cg03607728	21	NA	30391630	rs878797	21	30391309	A	G	0.506377	-0.028	0.009	0.001538	-0.30448	0.0364146	6.19289e-17	0.09196	0.0315383	0.00354758	0.0283512	20
menarche	cg03965322	16	NA	1009587	rs4984720	16	981861	G	A	0.343182	-0.031	0.01	0.002025	-0.287678	0.0335346	9.60877e-18	0.10776	0.0369612	0.00355143	0.523546	20
menopause	cg00207352	3	NA	48470181	rs1870444	3	48486773	C	G	0.299107	-0.083	0.027	0.002259	0.289955	0.031655	5.19658e-20	-0.286251	0.0982219	0.0035645	0.0657462	20
menopause	cg12537162	17	NA	45330878	rs8074094	17	45348021	C	T	0.246227	-0.094	0.031	0.002731	0.391821	0.0372458	6.99629e-26	-0.239905	0.0823388	0.00357246	0.158913	20
menopause	cg21667215	22	NA	24300612	rs72495501	22	24336170	A	G	0.0640357	0.125	0.042	0.003145	-0.626415	0.0440093	5.66116e-46	-0.199548	0.0684982	0.00357758	0.0376563	20
menopause	cg27314422	6	NA	31105927	rs3132558	6	31105466	C	G	0.18858	-0.127	0.042	0.00223	0.395359	0.0364219	1.88874e-27	-0.321227	0.110277	0.00358086	5.47543e-06	20
menarche	cg10449041	11	NA	62380113	rs1801144	11	62381808	C	G	0.0527715	-0.063	0.021	0.003094	-0.398574	0.0327849	5.25077e-34	0.158063	0.0542683	0.00358399	0.143999	13
menopause	cg17372223	3	NA	52568218	rs12489828	3	52567014	G	T	0.578183	0.076	0.026	0.003531	-0.917016	0.0266982	1.53659e-258	-0.0828775	0.0284553	0.00358492	0.271207	20
menarche	cg20410135	5	NA	178157962	rs11743902	5	178267999	A	G	0.284108	-0.03	0.01	0.002346	0.408266	0.0336335	6.59041e-34	-0.0734815	0.0252308	0.00358693	0.741459	20
menopause	cg13280803	11	NA	30255943	rs11031040	11	30317733	G	T	0.0351533	0.281	0.083	0.0006902	0.249263	0.04369	1.16166e-08	1.12732	0.387195	0.00359684	0.00374562	4
menopause	cg25746092	6	NA	31081617	rs3130983	6	31084792	T	C	0.744792	-0.088	0.027	0.001314	-0.204534	0.0316021	9.66143e-11	0.430247	0.147801	0.00360288	0.167946	20
menopause	cg07507251	3	NA	52567010	rs12489828	3	52567014	G	T	0.578183	0.076	0.026	0.003531	-0.873634	0.0276879	1.63618e-218	-0.0869929	0.0298882	0.0036072	0.370303	20
menarche	cg24371225	5	NA	43192392	rs72748885	5	43125827	T	G	0.196821	0.04	0.012	0.001225	0.289932	0.0485531	2.35146e-09	0.137963	0.0474007	0.0036077	NA	NA
menopause	cg06959773	7	NA	76033795	rs11773653	7	76033805	T	A	0.0622656	0.249	0.085	0.003512	0.889401	0.0350506	4.79238e-142	0.279964	0.0962047	0.00361332	0.00240315	20
menopause	cg04147642	6	NA	32054659	rs2293751	6	31907837	A	G	0.475958	0.084	0.026	0.001233	0.217647	0.0324881	2.09451e-11	0.385946	0.132625	0.00361375	2.84595e-06	20
menarche	cg20357807	2	NA	68591915	rs1031117	2	68601157	C	G	0.753353	-0.027	0.009	0.004257	-0.41463	0.0346449	5.22799e-33	0.0651183	0.0223777	0.00361465	0.587005	20
menopause	cg17970078	21	NA	46086578	rs28796990	21	46088523	A	G	0.103872	0.145	0.048	0.00235	-0.417154	0.038608	3.26423e-27	-0.347593	0.119478	0.00362274	0.0508664	20
menopause	cg15450966	4	NA	3486039	rs736993	4	3485760	T	C	0.0755988	0.17	0.058	0.003179	0.712856	0.029811	2.2684e-126	0.238477	0.0819718	0.00362284	0.0141017	20
menopause	cg18394614	1	NA	44058257	rs6672061	1	44068795	T	A	0.590152	-0.077	0.026	0.003347	-0.502161	0.0324478	5.04132e-54	0.153337	0.0527158	0.00362868	0.35628	20
menarche	cg17476271	11	NA	128562408	rs695113	11	128562098	C	T	0.342962	-0.027	0.009	0.003637	-0.413482	0.0348029	1.4914e-32	0.065299	0.0224496	0.00362934	0.57893	11
menopause	cg10290276	11	NA	2291754	rs74048205	11	2318624	A	G	0.0740045	0.199	0.059	0.0006967	-0.263654	0.0458953	9.20919e-09	-0.754777	0.259498	0.00363045	0.0112696	4
menopause	cg27340506	8	NA	87082045	rs10096162	8	87031502	G	C	0.356917	-0.082	0.027	0.002915	-0.327152	0.0324065	5.79747e-24	0.250648	0.0861841	0.0036342	0.0133685	20
menopause	cg22489957	6	NA	28921805	rs114607660	6	28754072	A	G	0.0942623	-0.129	0.041	0.001499	0.47979	0.0630001	2.62262e-14	-0.268868	0.0924597	0.00363813	0.846747	6
menarche	cg05825053	16	NA	11697522	rs72781050	16	11707795	A	G	0.0131876	-0.117	0.039	0.00272	-0.469923	0.0399563	6.20643e-32	0.248977	0.0856498	0.00365009	0.00116274	10
menopause	cg20620326	6	NA	28715664	rs114607660	6	28754072	A	G	0.0942623	-0.129	0.041	0.001499	0.475532	0.062866	3.90181e-14	-0.271275	0.0933803	0.0036719	0.658574	8
menopause	cg25998181	2	NA	923179	rs11678754	2	923180	A	G	0.911765	-0.149	0.051	0.003383	-0.838323	0.0312533	1.71916e-158	0.177736	0.0611955	0.00367967	0.0274495	20
menopause	cg23470939	6	NA	32121475	rs6941112	6	31946614	A	G	0.227679	-0.081	0.027	0.002733	0.425256	0.0367198	5.13754e-31	-0.190474	0.0655869	0.00368259	3.31678e-12	20
menarche	cg12300939	2	NA	48844195	rs6740726	2	48916632	C	T	0.00338346	-0.162	0.049	0.0009121	-0.338135	0.0557061	1.27923e-09	0.479099	0.165013	0.00369146	NA	NA
menopause	cg05564831	3	NA	52568323	rs12489828	3	52567014	G	T	0.578183	0.076	0.026	0.003531	-0.742971	0.0297331	8.2481e-138	-0.102292	0.0352333	0.00369276	0.387756	20
menarche	cg09328979	16	NA	88700622	rs9937257	16	88703223	A	G	0.366016	-0.03	0.01	0.002386	0.412651	0.0358703	1.25961e-30	-0.0727006	0.025044	0.00369706	0.182771	20
menopause	cg02258201	9	NA	35906148	rs72729412	9	35908183	T	C	0.0662196	-0.21	0.07	0.002617	0.794099	0.0691544	1.60662e-30	-0.264451	0.091109	0.00370106	0.0199107	11
menopause	cg19059495	6	NA	30095495	rs147907740	6	30091434	C	T	0.0383756	-0.187	0.057	0.001117	0.451786	0.0725727	4.80675e-10	-0.413913	0.142614	0.00370388	NA	NA
menopause	cg15677087	20	NA	61584850	rs2093045	20	61585706	C	T	0.278864	-0.085	0.029	0.002825	-0.656139	0.032186	2.23501e-92	0.129546	0.0446525	0.00371736	0.177769	20
menarche	cg26263664	17	NA	73501058	rs6501795	17	73438873	T	A	0.443988	0.028	0.009	0.001972	-0.422301	0.0525713	9.51731e-16	-0.0663033	0.0228543	0.0037182	0.412072	20
menarche	cg07485775	5	NA	172110569	rs10035464	5	172090297	A	G	0.294577	0.028	0.009	0.002402	0.310253	0.038762	1.204e-15	0.090249	0.0311229	0.00373446	0.0748544	15
menopause	cg00022900	8	NA	94143534	rs56323732	8	94155113	A	G	0.22908	-0.1	0.031	0.001315	-0.230436	0.0348286	3.68338e-11	0.43396	0.149665	0.00373713	0.577375	12
menarche	cg26353287	5	NA	42954090	rs6867854	5	42915956	A	G	0.123759	-0.047	0.015	0.00186	-0.374196	0.0489317	2.05217e-14	0.125603	0.0433202	0.0037388	0.295788	11
menopause	cg14924160	13	NA	41496235	rs2875421	13	41510672	A	G	0.775746	-0.097	0.032	0.002609	-0.351396	0.0353628	2.87682e-23	0.276042	0.0952082	0.00373938	0.00551136	20
menarche	cg18237047	7	NA	5276991	rs11971512	7	5280803	G	A	0.14363	-0.041	0.014	0.002994	-0.634809	0.0309329	1.36648e-93	0.0645864	0.0222773	0.00374116	0.0117706	17
menopause	cg00060374	1	NA	1355235	rs1240717	1	1346257	G	A	0.106026	-0.105	0.036	0.003226	1.35803	0.0522149	3.97239e-149	-0.0773179	0.0266752	0.00374955	0.226165	15
menopause	cg00357273	6	NA	31138611	rs1265094	6	31106893	A	G	0.649365	-0.079	0.027	0.003791	-0.650048	0.0307386	2.90375e-99	0.121529	0.0419311	0.00375172	0.018367	20
menarche	cg22505202	1	NA	95088560	rs6686026	1	95088560	T	C	0.285773	-0.029	0.01	0.004697	-1.38585	0.0166709	0	0.0209257	0.00722016	0.00375267	0.14123	20
menarche	cg01201279	3	NA	156543471	rs6776157	3	156543482	T	A	0.156636	-0.032	0.011	0.005058	-0.939071	0.0280285	4.19663e-246	0.0340762	0.0117578	0.00375327	0.20349	20
menarche	cg14665813	11	NA	59333490	rs10501375	11	58966176	T	C	0.306512	0.035	0.011	0.002103	0.365118	0.0520429	2.28777e-12	0.0958593	0.0330808	0.00375873	0.0177277	14
menopause	cg10672416	12	NA	123718706	rs10744151	12	123723735	G	C	0.267871	0.093	0.031	0.002547	-0.415061	0.0371908	6.37506e-29	-0.224063	0.0773391	0.00376565	0.24869	20
menopause	cg16198908	2	NA	45192207	rs895636	2	45188353	T	C	0.434896	-0.08	0.027	0.00283	0.568594	0.041342	4.85665e-43	-0.140698	0.048575	0.0037734	0.0160089	20
menarche	cg18135206	14	NA	102964638	rs8017980	14	102961341	C	G	0.32324	0.029	0.01	0.004201	-1.22066	0.0214983	0	-0.0237577	0.00820299	0.00377682	0.0191215	20
menarche	cg10227142	22	NA	43831153	rs4331615	22	43831056	C	T	0.910227	-0.044	0.014	0.001824	-0.235565	0.031587	8.80828e-14	0.186785	0.0644936	0.00377736	0.111959	20
menopause	cg12999267	12	NA	94376970	rs7305501	12	94434545	G	A	0.0337838	-0.182	0.062	0.003159	-0.661805	0.0376482	3.58979e-69	0.275006	0.0949805	0.00378687	0.0294368	20
menopause	cg11834473	6	NA	29591753	rs2535238	6	29645038	A	C	0.309524	-0.089	0.027	0.0009237	-0.229949	0.0379641	1.38681e-09	0.387042	0.133679	0.00378779	0.0206965	16
menopause	cg23105820	6	NA	29624956	rs885945	6	29696852	T	C	0.227307	-0.084	0.027	0.002053	0.29354	0.0371588	2.79778e-15	-0.286162	0.0988568	0.00379508	0.617818	5
menarche	cg01641908	13	NA	100602782	rs61972411	13	100602630	G	A	0.217715	-0.04	0.013	0.00234	-0.279342	0.0327332	1.4148e-17	0.143194	0.0494704	0.00379729	0.00717861	18
menarche	cg01144387	22	NA	50688232	rs1555048	22	50688348	A	G	0.128409	-0.032	0.011	0.005377	0.91506	0.0317391	8.84828e-183	-0.0349704	0.0120821	0.00379891	0.111793	20
menarche	cg11285284	6	NA	30709012	rs140244115	6	29777303	A	G	0.103795	-0.051	0.016	0.001822	0.83847	0.121489	5.14201e-12	-0.0608251	0.0210193	0.00380637	0.0763363	20
menarche	cg03295417	16	NA	14397892	rs30224	16	14406119	T	C	0.564992	0.027	0.009	0.003537	0.36944	0.0338232	8.98098e-28	0.0730836	0.0252634	0.0038174	0.0113131	20
menopause	cg17895730	17	NA	42079379	rs860354	17	42110044	T	A	0.748044	0.089	0.03	0.003105	-0.447168	0.0344422	1.52477e-38	-0.19903	0.068818	0.00382646	0.023335	18
menopause	cg15084286	11	NA	17036142	rs7926143	11	17026854	A	G	0.0413562	-0.225	0.068	0.000997	-0.19164	0.0321979	2.6497e-09	1.17407	0.405975	0.00382821	0.0804468	10
menarche	cg11028316	11	NA	95523085	rs1271744	11	95594301	A	G	0.260987	-0.027	0.009	0.00442	-0.355516	0.0326914	1.51817e-27	0.0759459	0.0262609	0.00382827	0.0564693	20
menopause	cg14802772	10	NA	97849569	rs41291604	10	97919011	G	A	0.0267857	-0.198	0.063	0.001816	0.632991	0.0859213	1.74373e-13	-0.312801	0.108206	0.0038427	2.69073e-05	9
menopause	cg00743094	13	NA	100547968	rs9517911	13	100553681	C	T	0.516654	-0.089	0.027	0.0008278	0.198451	0.0329964	1.80647e-09	-0.448474	0.155149	0.0038449	0.117022	15
menarche	cg26955290	17	NA	7015607	rs552653	17	7015711	T	C	0.29943	-0.029	0.01	0.003761	0.98934	0.0282964	8.07888e-268	-0.0293125	0.0101425	0.00385149	0.131218	20
menopause	cg01506891	8	NA	38243824	rs10103315	8	38096587	A	G	0.320179	0.094	0.028	0.0008189	-0.210731	0.0371081	1.35603e-08	-0.446066	0.154352	0.0038533	0.883139	11
menarche	cg24537237	11	NA	1254204	rs2075859	11	1250488	T	C	0.640536	0.029	0.009	0.002016	-0.212021	0.0324502	6.41488e-11	-0.136779	0.0473299	0.00385366	0.0455502	20
menarche	cg23648809	1	NA	2106400	rs6666117	1	2040096	T	C	0.197279	0.031	0.01	0.003346	-0.378594	0.0474133	1.40539e-15	-0.0818818	0.0283342	0.00385415	0.187005	18
menopause	cg04139223	5	NA	528962	rs56302516	5	518434	T	C	0.0307692	0.26	0.087	0.002983	-0.403313	0.0355637	8.25722e-30	-0.64466	0.223077	0.00385428	0.026788	20
menopause	cg01554963	17	NA	773023	rs4968126	17	809425	A	G	0.421116	0.08	0.026	0.002084	-0.281385	0.0334382	3.92662e-17	-0.284308	0.0983832	0.00385482	0.0768425	20
menopause	cg07135797	6	NA	30030069	rs2517910	6	29688501	A	C	0.24442	-0.083	0.027	0.00209	0.273348	0.03232	2.73108e-17	-0.303643	0.105098	0.00386288	0.000500323	13
menopause	cg01866630	6	NA	33601722	rs422652	6	33579448	T	A	0.0250374	0.412	0.124	0.0009328	0.288077	0.0492467	4.92545e-09	1.43017	0.495029	0.00386381	0.0140543	12
menarche	cg14428669	9	NA	114659192	rs72756229	9	114655053	G	T	0.171514	-0.041	0.014	0.004465	-1.34134	0.076099	1.55041e-69	0.0305665	0.0105804	0.00386509	0.0591703	20
menarche	cg13885788	6	NA	52454298	rs6901147	6	52454299	A	G	0.320045	0.026	0.009	0.004517	-1.4156	0.0150636	0	-0.0183668	0.00636072	0.00388286	0.74731	20
menarche	cg13306870	22	NA	39527583	rs139394	22	39538214	A	C	0.321775	-0.026	0.009	0.003806	1.31994	0.0157383	0	-0.0196978	0.00682253	0.00388716	0.444966	20
menarche	cg14549841	12	NA	130765437	rs10773764	12	130767170	G	A	0.446232	-0.027	0.009	0.002927	0.397243	0.0373952	2.33398e-26	-0.0679686	0.0235423	0.00388838	0.464649	20
menarche	cg16727416	14	NA	102974979	rs8007356	14	102975266	A	G	0.577957	-0.027	0.009	0.003327	-0.367004	0.0345645	2.45947e-26	0.0735687	0.0254829	0.0038896	0.481178	20
menarche	cg22890571	13	NA	114284318	rs12428926	13	114284372	C	T	0.40416	0.028	0.009	0.002928	0.260088	0.0335931	9.76176e-15	0.107656	0.0372928	0.00389222	0.994213	20
menarche	cg26069252	5	NA	137800343	rs111549735	5	137798584	G	T	0.180167	0.036	0.012	0.001617	0.336686	0.0317496	2.84237e-26	0.106925	0.0370404	0.00389296	0.0206318	19
menarche	cg09160589	16	NA	11654880	rs111230108	16	11705614	C	G	0.0127436	-0.116	0.039	0.003333	0.481982	0.0403164	6.11337e-33	-0.240673	0.0833825	0.00389717	0.000573063	9
menopause	cg25396488	6	NA	29641118	rs3129058	6	29648199	T	C	0.306548	-0.089	0.027	0.0009355	0.227222	0.0380864	2.43209e-09	-0.391688	0.135758	0.00391172	0.217424	5
menarche	cg10377510	1	NA	9224003	rs11121332	1	9224079	C	T	0.395872	-0.029	0.01	0.003557	-0.818435	0.0288141	1.80677e-177	0.0354335	0.012282	0.00391411	0.0592355	20
menarche	cg11764368	10	NA	134303517	rs4497325	10	134302745	G	A	0.821187	-0.029	0.01	0.00531	-0.805649	0.0286325	3.4072e-174	0.0359958	0.0124781	0.00391763	0.925751	20
menopause	cg17115737	7	NA	75580813	rs10265696	7	75766712	A	G	0.283019	0.084	0.028	0.002824	-0.454434	0.0433547	1.04775e-25	-0.184846	0.0640892	0.00392419	0.573633	20
menarche	cg13305406	11	NA	69264555	rs7109934	11	69264622	A	G	0.592614	-0.029	0.009	0.001537	0.209707	0.0324314	1.00522e-10	-0.138288	0.0479505	0.00392686	0.580134	14
menopause	cg17887427	22	NA	19166691	rs807672	22	19157819	C	G	0.271407	-0.091	0.031	0.003188	0.484571	0.0314025	1.01346e-53	-0.187795	0.0651214	0.00392949	0.116938	20
menarche	cg18253629	19	NA	32836317	rs8101983	19	32825147	G	T	0.396938	-0.027	0.009	0.001925	0.766659	0.0733243	1.37953e-25	-0.0352178	0.0122129	0.00393097	0.0945102	18
menopause	cg03880551	12	NA	131074929	rs7979887	12	131124722	A	C	0.392133	0.082	0.028	0.002894	0.552757	0.0336099	8.92157e-61	0.148347	0.051452	0.00393636	0.805206	20
menopause	cg02887458	19	NA	19495540	rs11670882	19	19649748	C	G	0.029873	0.174	0.06	0.003715	-0.997537	0.0374148	1.3154e-156	-0.17443	0.0605029	0.00393913	0.0287641	20
menarche	cg07197522	12	NA	107349153	rs10778517	12	107341664	G	T	0.600149	-0.028	0.009	0.00255	-0.247137	0.0322441	1.79449e-14	0.113298	0.0393028	0.00394304	0.230034	20
menopause	cg01905210	3	NA	138154620	rs1679170	3	138165540	C	T	0.367026	-0.08	0.027	0.003275	0.878546	0.0705471	1.34123e-35	-0.0910595	0.0315905	0.00394534	0.111491	20
menarche	cg14355794	9	NA	137621048	rs3124309	9	137623193	T	C	0.459703	-0.026	0.009	0.002959	-1.05352	0.0249267	0	0.0246793	0.00856275	0.00394954	0.29202	20
menarche	cg02837935	16	NA	1027604	rs11866418	16	1035456	G	A	0.370135	-0.029	0.01	0.003065	0.776751	0.0299462	2.46864e-148	-0.037335	0.0129543	0.00395106	0.186442	20
menopause	cg03361102	2	NA	45160554	rs785681	2	45054675	A	T	0.104182	0.125	0.038	0.0009601	-0.191686	0.0320702	2.27182e-09	-0.652109	0.22628	0.00395329	0.0070158	20
menopause	cg04683830	9	NA	140417551	rs2259657	9	140483076	G	A	0.830174	0.114	0.035	0.0009699	-0.198282	0.0320842	6.40859e-10	-0.574939	0.199532	0.00395861	0.418543	14
menarche	cg10370574	19	NA	1840461	rs4453627	19	1829860	C	T	0.418846	-0.026	0.009	0.004953	-1.24803	0.0315073	0	0.0208329	0.00723054	0.00396118	0.000694823	20
menarche	cg04117764	1	NA	10917451	rs569456	1	10917440	A	G	0.508083	-0.026	0.009	0.005073	-0.982723	0.025706	0	0.0264571	0.00918433	0.00396824	0.721392	20
menarche	cg12414174	12	NA	89748895	rs1427829	12	89760744	A	G	0.372706	0.026	0.009	0.003467	0.975871	0.0256254	0	0.0266429	0.00924903	0.00396904	0.00435575	20
menopause	cg08069147	6	NA	88032118	rs959038	6	87884008	T	C	0.378539	-0.08	0.026	0.002154	-0.260712	0.0318253	2.5693e-16	0.306852	0.106529	0.00397117	0.370233	20
menarche	cg08802841	12	NA	89748726	rs1427829	12	89760744	A	G	0.372706	0.026	0.009	0.003467	0.970471	0.0258138	0	0.0267911	0.00930119	0.00397174	0.00372821	20
menopause	cg24177217	6	NA	29702053	rs1628578	6	29695502	C	A	0.230283	-0.08	0.027	0.002955	-0.448082	0.0365317	1.3867e-34	0.178539	0.0619901	0.00397524	0.349447	13
menarche	cg00611495	16	NA	1120275	rs11862432	16	1111401	T	C	0.0668842	0.055	0.018	0.001764	0.287485	0.033347	6.63595e-18	0.191314	0.0664284	0.00397662	0.000186635	20
menopause	cg20973260	15	NA	44718852	rs58231277	15	44929667	C	T	0.386924	-0.082	0.027	0.002326	-0.304194	0.0335263	1.1549e-19	0.269565	0.0935996	0.00397696	0.773735	20
menarche	cg23546106	2	NA	216764063	rs7562243	2	216767198	G	A	0.114779	-0.044	0.015	0.00356	-0.585261	0.0387581	1.61074e-51	0.0751801	0.0261087	0.00398298	0.104537	10
menarche	cg25605313	19	NA	17434267	rs1529482	19	17441488	C	T	0.6988	-0.033	0.011	0.002629	0.343965	0.0335187	1.04626e-24	-0.0959399	0.0333185	0.00398337	0.133698	13
menarche	cg17999820	11	NA	62437975	rs11231184	11	62447563	A	C	0.0711553	-0.065	0.02	0.001128	-0.21329	0.0343595	5.3804e-10	0.30475	0.105843	0.00398614	0.380989	15
menopause	cg15044760	2	NA	45177243	rs785682	2	45054752	C	A	0.891369	-0.12	0.037	0.001311	0.202199	0.0323253	3.97198e-10	-0.593476	0.206123	0.00398644	0.0122907	20
menopause	cg10805039	17	NA	750241	rs4968065	17	809909	T	C	0.4213	0.081	0.026	0.001999	0.254333	0.0337393	4.76579e-14	0.31848	0.110615	0.003987	0.110943	12
menarche	cg16506114	3	NA	96495797	rs72931317	3	96527979	T	C	0.206439	-0.036	0.012	0.004081	-0.931037	0.0908984	1.2775e-24	0.0386666	0.0134303	0.00398877	0.0165176	20
menarche	cg27324826	18	NA	31736619	rs9945937	18	31752309	T	C	0.55578	0.029	0.009	0.00115	-0.209284	0.0326496	1.4551e-10	-0.138567	0.0481313	0.0039901	0.0318646	11
menarche	cg01025095	5	NA	4101132	rs16872792	5	4101157	C	G	0.163891	0.029	0.01	0.004242	-0.854091	0.0361262	1.43002e-123	-0.0339542	0.0117961	0.00399665	0.56789	20
menopause	cg18595780	6	NA	31010742	rs1265094	6	31106893	A	G	0.649365	-0.079	0.027	0.003791	0.517166	0.0322452	6.87384e-58	-0.152756	0.0530693	0.00399673	0.00756765	20
menopause	cg22082046	9	NA	19934447	rs72692047	9	19949110	C	G	0.267941	-0.082	0.027	0.00217	-0.32008	0.0354808	1.85999e-19	0.256186	0.0890058	0.00399818	0.0412674	20
menarche	cg17644208	2	NA	25142391	rs10196998	2	25091786	A	G	0.35336	-0.027	0.009	0.00244	-0.339354	0.033293	2.13205e-24	0.079563	0.0276458	0.00400284	0.0726322	20
menopause	cg07311250	2	NA	120984408	rs12476760	2	120798425	G	A	0.477528	-0.076	0.026	0.003594	0.591275	0.0360065	1.34569e-60	-0.128536	0.044664	0.00400409	0.0336308	20
menarche	cg05542661	6	NA	29717068	rs140244115	6	29777303	A	G	0.103795	-0.051	0.016	0.001822	0.807175	0.120606	2.19149e-11	-0.0631833	0.0219556	0.00400483	0.418996	9
menopause	cg09604238	12	NA	46871094	rs4768730	12	46876405	T	C	0.316052	0.085	0.027	0.00172	-0.242931	0.0342541	1.32147e-12	-0.349893	0.121601	0.00400971	0.545	20
menarche	cg07665535	16	NA	14397756	rs30224	16	14406119	T	C	0.564992	0.027	0.009	0.003537	0.338512	0.0332952	2.78414e-24	0.0797609	0.0277202	0.00401029	0.122356	20
menarche	cg15296664	12	NA	89748773	rs2279574	12	89745477	C	A	0.367932	0.026	0.009	0.002762	0.872784	0.0277025	7.26339e-218	0.0297897	0.0103551	0.00401704	0.017816	20
menarche	cg16140273	21	NA	30455616	rs1888438	21	30454416	T	C	0.508732	-0.027	0.009	0.002198	0.350986	0.0346557	4.15835e-24	-0.0769261	0.0267433	0.00402165	0.160697	20
menarche	cg05589489	12	NA	89748821	rs1427829	12	89760744	A	G	0.372706	0.026	0.009	0.003467	0.855207	0.0276582	6.31011e-210	0.030402	0.0105696	0.00402288	0.00502293	20
menopause	cg15839431	19	NA	19639596	rs11670882	19	19649748	C	G	0.029873	0.174	0.06	0.003715	-0.878475	0.0390068	2.57861e-112	-0.19807	0.0688641	0.00402428	0.03898	16
menarche	cg25921910	1	NA	193090657	rs10921330	1	193226928	A	G	0.542835	0.03	0.009	0.0007658	0.201188	0.0353553	1.26699e-08	0.149114	0.0518442	0.00402494	0.485263	12
menopause	cg06855286	6	NA	31010597	rs1265094	6	31106893	A	G	0.649365	-0.079	0.027	0.003791	0.507039	0.0324358	4.4035e-55	-0.155807	0.0541751	0.00402775	0.0379806	20
menopause	cg02655195	6	NA	166511914	rs6914270	6	166519460	C	T	0.0418251	0.195	0.058	0.0007911	0.253846	0.0457174	2.81624e-08	0.768183	0.267107	0.00402825	0.0192736	19
menopause	cg00698575	9	NA	140388604	rs928046	9	140487108	T	C	0.832685	0.114	0.035	0.001288	-0.193784	0.0316483	9.18088e-10	-0.588284	0.204578	0.00403259	0.574004	10
menopause	cg16640973	19	NA	19644143	rs11670882	19	19649748	C	G	0.029873	0.174	0.06	0.003715	0.851575	0.0385754	5.42415e-108	0.204327	0.071063	0.00403649	0.0366309	16
menopause	cg22146252	17	NA	21281032	rs12945438	17	21259108	T	C	0.557231	0.081	0.028	0.00356	-0.794428	0.0304759	8.53535e-150	-0.10196	0.0354618	0.00403764	0.114778	20
menopause	cg12087805	20	NA	61574694	rs6512324	20	61524810	A	G	0.290444	-0.085	0.027	0.00176	0.232206	0.0328964	1.6806e-12	-0.366055	0.127316	0.00403827	0.404222	18
menarche	cg00422578	11	NA	119968331	rs10790366	11	119967769	T	G	0.585925	-0.026	0.009	0.003767	0.830214	0.0282759	1.71935e-189	-0.0313172	0.0108929	0.0040402	0.0743678	20
menopause	cg20077773	12	NA	46851689	rs6582645	12	46805144	C	T	0.334698	0.085	0.027	0.001869	0.249847	0.0354115	1.71943e-12	0.340208	0.118336	0.00404101	0.292244	20
menopause	cg14328676	19	NA	49077983	rs3760808	19	49077667	T	C	0.404401	-0.079	0.026	0.002678	-0.306135	0.0344775	6.72922e-19	0.258056	0.0897647	0.00404281	0.0969205	20
menopause	cg18890461	6	NA	31010837	rs1265094	6	31106893	A	G	0.649365	-0.079	0.027	0.003791	0.499027	0.0323216	8.8904e-54	-0.158308	0.0550683	0.00404336	0.0355682	20
menarche	cg13516746	20	NA	3389408	rs6139080	20	3314506	G	A	0.146687	-0.034	0.011	0.002208	0.306878	0.0392239	5.12704e-15	-0.110793	0.0385407	0.00404411	0.0484134	20
menarche	cg07348845	1	NA	227544540	rs12062358	1	227548033	A	G	0.468563	-0.03	0.009	0.0008016	-0.221805	0.0390693	1.36891e-08	0.135254	0.0470531	0.00404683	0.0194968	20
menarche	cg05403689	12	NA	89748932	rs1427829	12	89760744	A	G	0.372706	0.026	0.009	0.003467	0.820851	0.0286717	2.89998e-180	0.0316744	0.0110199	0.00404934	0.00419251	20
menopause	cg19160754	1	NA	27647887	rs111333079	1	27639765	G	A	0.0208644	-0.334	0.112	0.002791	-1.18024	0.10955	4.58792e-27	0.282992	0.0984639	0.00405218	0.140333	8
menarche	cg10361765	11	NA	19440976	rs4387333	11	19442906	T	C	0.316074	-0.03	0.01	0.001926	0.350257	0.0350985	1.87891e-23	-0.0856514	0.0298127	0.00406613	0.511996	20
menarche	cg22974837	8	NA	25315063	rs1506871	8	25314571	C	G	0.36912	-0.028	0.009	0.003349	-0.254288	0.0339656	7.06733e-14	0.110112	0.0383273	0.0040669	0.12505	20
menopause	cg23462632	6	NA	32038881	rs17421624	6	32066177	C	T	0.169643	-0.087	0.028	0.002268	0.274565	0.0364645	5.08775e-14	-0.316865	0.110321	0.00407617	2.09943e-06	19
menopause	cg06742321	12	NA	123595122	rs10773921	12	123541606	C	T	0.332087	0.085	0.029	0.003175	-0.50833	0.0352832	4.66655e-47	-0.167214	0.0582182	0.00407627	0.365492	20
menarche	cg07153511	16	NA	967377	rs4984979	16	963315	C	T	0.338989	-0.029	0.01	0.003787	0.671502	0.0325764	2.09385e-94	-0.0431868	0.0150387	0.00408245	0.247203	20
menarche	cg22373770	1	NA	9224198	rs11121332	1	9224079	C	T	0.395872	-0.029	0.01	0.003557	-0.634173	0.0308399	5.84454e-94	0.0457289	0.0159246	0.0040842	0.0621054	20
menarche	cg00002080	21	NA	30390417	rs1571680	21	30470087	C	T	0.507159	-0.027	0.009	0.002699	-0.36743	0.0370428	3.4398e-23	0.0734834	0.0255903	0.00408481	0.00929343	20
menopause	cg18766170	6	NA	30421655	rs3130976	6	31081940	C	T	0.157856	0.107	0.032	0.0009929	-0.19114	0.0341125	2.10387e-08	-0.559798	0.19496	0.00408727	0.00403983	20
menopause	cg21307484	22	NA	37546220	rs3218253	22	37544810	A	G	0.105501	0.151	0.052	0.003957	-0.664746	0.0345507	1.72142e-82	-0.227154	0.0791113	0.00408753	0.0139647	12
menopause	cg02972640	10	NA	1415977	rs2387660	10	1426760	T	C	0.2397	-0.105	0.036	0.003118	0.508352	0.0311036	4.81342e-60	-0.20655	0.0719359	0.00408782	0.1018	20
menopause	cg16398511	6	NA	31010701	rs1265094	6	31106893	A	G	0.649365	-0.079	0.027	0.003791	0.485292	0.0325091	2.17069e-50	-0.162789	0.0566952	0.00408798	0.00573313	20
menopause	cg21697944	19	NA	49658797	rs3745300	19	49658875	G	T	0.287209	-0.088	0.03	0.003436	0.456608	0.0325535	1.07474e-44	-0.192726	0.0671232	0.00408893	0.287459	20
menarche	cg08657449	8	NA	105351661	rs2251930	8	105357764	G	A	0.423979	0.026	0.009	0.003537	0.851266	0.0329434	3.13196e-147	0.0305427	0.0106384	0.00409172	0.0986167	20
menopause	cg07202981	10	NA	97850155	rs41291604	10	97919011	G	A	0.0267857	-0.198	0.063	0.001816	0.60893	0.0863187	1.73305e-12	-0.325161	0.113263	0.00409386	5.01685e-06	7
menopause	cg03162823	12	NA	95941571	rs11609603	12	95948366	T	C	0.241314	0.085	0.029	0.003747	0.457568	0.0321383	5.3652e-46	0.185765	0.0647077	0.00409395	0.229838	20
menarche	cg14406419	20	NA	16555549	rs4297956	20	16557295	G	A	0.274547	-0.026	0.009	0.006181	-0.736293	0.0286667	1.73839e-145	0.035312	0.0123005	0.00409451	0.716815	20
menarche	cg23445859	12	NA	122688787	rs12824925	12	122802641	C	T	0.629125	-0.028	0.009	0.00217	-0.253584	0.0340901	1.01728e-13	0.110417	0.0384703	0.00410222	0.938165	20
menarche	cg03162506	22	NA	38580953	rs13056506	22	38580917	G	T	0.264509	-0.029	0.01	0.002788	0.6489	0.0323745	2.29775e-89	-0.044691	0.0155712	0.00410323	0.585166	20
menarche	cg22466678	12	NA	89749033	rs1427829	12	89760744	A	G	0.372706	0.026	0.009	0.003467	0.736888	0.0293621	5.41709e-139	0.0352835	0.0122942	0.00410553	0.00812316	20
menopause	cg17511472	4	NA	3485326	rs2857988	4	3485412	T	C	0.0690299	0.176	0.061	0.004062	0.852238	0.0309557	7.49417e-167	0.206515	0.0719682	0.00411081	0.00634121	20
menopause	cg23560715	11	NA	9406072	rs7115477	11	9429619	C	T	0.819468	-0.095	0.031	0.001907	0.262582	0.0321337	3.04431e-16	-0.361792	0.126087	0.00411284	0.00674637	20
menopause	cg09630090	7	NA	155828322	rs12673011	7	155836562	T	C	0.172063	0.096	0.033	0.004098	0.552701	0.0319816	6.44809e-67	0.173692	0.0605468	0.00412122	0.206925	20
menarche	cg03145924	1	NA	90228473	rs473412	1	90227649	A	G	0.166283	-0.033	0.011	0.002034	0.32283	0.032952	1.16018e-22	-0.102221	0.0356354	0.00412392	0.129591	20
menarche	cg11073811	1	NA	44016049	rs2819333	1	44014573	A	T	0.316182	-0.03	0.01	0.002157	0.329025	0.0336107	1.25156e-22	-0.0911785	0.031788	0.00412643	0.129324	20
menopause	cg25746778	10	NA	131758331	rs9804201	10	131759069	T	C	0.547247	0.095	0.03	0.001586	0.223074	0.0329725	1.32897e-11	0.425868	0.148487	0.00413021	0.659678	11
menarche	cg01880540	11	NA	118977881	rs2509855	11	118985638	C	G	0.481867	-0.027	0.009	0.002395	-0.323689	0.033142	1.56442e-22	0.0834134	0.0290866	0.00413388	0.0101187	20
menarche	cg07797805	20	NA	25387977	rs6115113	20	25244844	T	C	0.574809	-0.028	0.009	0.001731	-0.281146	0.0380218	1.42098e-13	0.0995922	0.0347298	0.0041356	0.137869	16
menarche	cg25406011	11	NA	1254421	rs10832955	11	1250696	T	C	0.640308	0.029	0.009	0.001915	-0.212794	0.0338639	3.30415e-10	-0.136282	0.0475309	0.00414078	0.337759	20
menopause	cg20167366	6	NA	30094980	rs147907740	6	30091434	C	T	0.0383756	-0.187	0.057	0.001117	0.429692	0.0728503	3.67312e-09	-0.435196	0.151792	0.0041432	NA	NA
menopause	cg07194839	10	NA	131755775	rs11017029	10	131752583	T	C	0.278617	0.084	0.029	0.003484	0.746018	0.0371949	1.75414e-89	0.112598	0.0392764	0.00414631	0.217384	18
menarche	cg12068069	1	NA	26497107	rs4659411	1	26516845	C	T	0.692744	-0.03	0.01	0.004223	0.310382	0.0319087	2.30934e-22	-0.0966552	0.0337159	0.00414705	0.274985	20
menopause	cg18246640	10	NA	112136000	rs7100907	10	112130489	G	A	0.228691	0.093	0.032	0.003121	-0.972341	0.0559233	1.03397e-67	-0.0956454	0.0333668	0.00415061	0.0114182	20
menopause	cg19448822	6	NA	29974773	rs885947	6	29696656	A	G	0.230283	-0.081	0.027	0.002797	0.355177	0.036599	2.88344e-22	-0.228056	0.0795679	0.00415466	0.000367475	11
menopause	cg02435538	7	NA	75507337	rs3779419	7	75695081	A	G	0.279775	0.085	0.028	0.002193	-0.371553	0.0427359	3.49429e-18	-0.22877	0.0798212	0.00415658	0.604036	20
menarche	cg07200421	8	NA	124693396	rs3739283	8	124693444	C	T	0.521493	-0.029	0.01	0.002407	-0.659995	0.0352647	3.70531e-78	0.0439397	0.0153324	0.00415957	0.131935	18
menopause	cg15606633	12	NA	130824403	rs74432806	12	130824679	C	G	0.105405	-0.118	0.038	0.001749	0.531598	0.0714595	1.01336e-13	-0.221972	0.0774602	0.00416183	0.429107	20
menopause	cg05613935	5	NA	1667205	rs75629500	5	1663693	A	G	0.320907	-0.084	0.029	0.004096	0.739031	0.0380296	4.05648e-84	-0.113662	0.0396741	0.00417138	0.210941	20
menarche	cg14790772	1	NA	193090742	rs10801194	1	193264821	C	T	0.582176	0.03	0.009	0.0007429	0.214806	0.0383334	2.09917e-08	0.139661	0.0487508	0.0041728	0.573225	15
menarche	cg08273874	16	NA	1060765	rs413165	16	1067895	C	T	0.401284	0.026	0.009	0.00406	-0.884767	0.0398911	5.41129e-109	-0.0293863	0.0102581	0.00417416	0.308779	20
menarche	cg12179641	6	NA	32188404	rs9272414	6	32604994	T	A	0.225241	0.053	0.018	0.002621	0.470723	0.0382505	8.37686e-35	0.112593	0.0393184	0.00418832	0.0924252	20
menarche	cg24512093	3	NA	78698151	rs716386	3	78698089	T	C	0.227829	0.037	0.012	0.001862	0.249029	0.0322604	1.16936e-14	0.148577	0.0518889	0.00419166	0.033699	20
menopause	cg12858577	17	NA	75385278	rs312834	17	75383061	G	A	0.505142	0.075	0.026	0.00406	0.772529	0.0327898	9.91151e-123	0.0970837	0.033907	0.00419341	0.510375	20
menopause	cg10328548	20	NA	60745245	rs7265027	20	60745246	A	G	0.183818	0.118	0.041	0.004075	-1.44228	0.0512967	6.18288e-174	-0.0818151	0.0285758	0.00419534	0.142001	20
menarche	cg09009770	6	NA	35502336	rs6457828	6	35502578	G	C	0.322646	-0.029	0.01	0.002232	0.570112	0.0317494	4.25924e-72	-0.0508672	0.0177677	0.00419777	0.525008	20
menarche	cg02289040	1	NA	177939546	rs3813654	1	177939740	C	T	0.00890782	0.123	0.042	0.003783	-0.79377	0.0585563	7.33301e-42	-0.154957	0.0541327	0.00420272	0.271067	4
menarche	cg10641714	5	NA	43193681	rs13182652	5	43162834	T	C	0.199926	0.039	0.012	0.001685	0.281187	0.0465405	1.52436e-09	0.138698	0.0484589	0.00420744	0.0661599	13
menopause	cg02622133	16	NA	1061920	rs395960	16	1062888	C	T	0.247664	-0.098	0.031	0.00163	-0.351469	0.052143	1.57868e-11	0.27883	0.0974201	0.00420788	0.0793479	15
menarche	cg05807489	16	NA	1062945	rs413165	16	1067895	C	T	0.401284	0.026	0.009	0.00406	-0.852329	0.0405243	3.3031e-98	-0.0305046	0.0106584	0.00420953	0.414344	20
menopause	cg18344745	4	NA	157997079	rs10857299	4	157999528	C	T	0.331936	-0.09	0.03	0.003047	-0.403355	0.0422965	1.4795e-21	0.223129	0.0779697	0.00421328	0.0554592	20
menarche	cg07298299	11	NA	45943237	rs2271845	11	45935253	C	T	0.792553	-0.04	0.013	0.002584	-0.280247	0.0359813	6.77145e-15	0.142731	0.0498763	0.00421363	0.0577029	20
menopause	cg23900225	10	NA	35894222	rs34796844	10	35886292	T	C	0.345448	0.081	0.026	0.0021	-0.268459	0.0371264	4.79625e-13	-0.301722	0.105455	0.00422128	0.0698785	16
menopause	cg17409809	5	NA	1667128	rs62336898	5	1669987	T	C	0.320246	-0.084	0.029	0.003799	0.693826	0.0379299	9.52444e-75	-0.121068	0.042318	0.00422432	0.204585	20
menopause	cg01277451	13	NA	78314553	rs79443751	13	78314553	T	C	0.0181681	0.127	0.044	0.004215	-2.48949	0.115334	2.48427e-103	-0.0510145	0.0178316	0.00422442	0.00277608	20
menarche	cg14123750	13	NA	114318492	rs57719047	13	114323889	T	C	0.0108777	0.123	0.039	0.00153	-0.308606	0.0454398	1.10953e-11	-0.398567	0.139336	0.00423021	0.432578	7
menopause	cg04678936	15	NA	43802612	rs506120	15	43802024	T	C	0.386329	0.08	0.027	0.003103	0.390103	0.0355761	5.60903e-28	0.205074	0.0716946	0.00423136	0.639373	20
menopause	cg18014983	6	NA	29618382	rs3129058	6	29648199	T	C	0.306548	-0.089	0.027	0.0009355	0.223406	0.0388285	8.73283e-09	-0.398378	0.139285	0.00423417	0.0873042	6
menarche	cg11797159	5	NA	131991491	rs7700346	5	131983426	A	G	0.173062	0.032	0.011	0.005597	0.645966	0.0413458	5.03805e-55	0.0495382	0.0173214	0.00423727	0.733438	20
menopause	cg16330147	3	NA	48440844	rs6776700	3	48496758	A	G	0.297247	-0.083	0.027	0.002322	0.251645	0.0322785	6.38605e-15	-0.329829	0.115334	0.00423932	0.331298	20
menopause	cg00801512	17	NA	28996047	rs7209032	17	29019731	C	T	0.2602	0.093	0.032	0.003278	-0.606197	0.038193	9.91699e-57	-0.153416	0.0536658	0.00425352	0.259544	13
menopause	cg25216704	4	NA	3485393	rs2857988	4	3485412	T	C	0.0690299	0.176	0.061	0.004062	0.687909	0.0328725	3.06704e-97	0.255848	0.0895133	0.00426042	0.00668115	20
menarche	cg02054108	2	NA	61607478	rs17008881	2	61609926	G	T	0.319254	-0.03	0.01	0.001847	0.436481	0.0464333	5.44769e-21	-0.0687316	0.024049	0.00426344	0.202668	20
menopause	cg05407459	16	NA	8619531	rs1881353	16	8620394	T	A	0.171193	-0.084	0.029	0.004101	-0.592975	0.0339212	2.00151e-68	0.141659	0.0495727	0.00426873	0.0861314	20
menarche	cg13298116	11	NA	62369859	rs11231156	11	62366454	A	G	0.0542665	-0.063	0.022	0.003706	1.10015	0.0256608	0	-0.0572648	0.0200418	0.00427302	0.0571347	13
menarche	cg25780543	7	NA	154862770	rs2581842	7	154859840	G	A	0.604601	0.027	0.009	0.002198	-0.311997	0.0333539	8.4271e-21	-0.0865392	0.0302936	0.00428097	0.917817	20
menarche	cg22862634	11	NA	62369728	rs11231156	11	62366454	A	G	0.0542665	-0.063	0.022	0.003706	1.06826	0.0263186	0	-0.0589744	0.0206454	0.00428291	0.0453702	13
menarche	cg17621718	3	NA	42306737	rs4377469	3	42303074	G	T	0.288318	0.033	0.01	0.0007649	0.297545	0.0521743	1.17777e-08	0.110908	0.0388295	0.00428647	0.225784	5
menopause	cg13180315	2	NA	177024294	rs1051929	2	177036754	T	C	0.221146	-0.092	0.032	0.004473	0.804401	0.0324954	2.78583e-135	-0.114371	0.0400485	0.0042928	0.302222	20
menopause	cg17840501	17	NA	75385086	rs94056	17	75384397	T	C	0.498089	0.08	0.026	0.002472	-0.269693	0.0351651	1.72904e-14	-0.296634	0.103876	0.00429462	0.771995	10
menarche	cg10326234	16	NA	990225	rs4984615	16	991249	A	C	0.422692	-0.028	0.009	0.001875	-0.245463	0.0341231	6.31721e-13	0.11407	0.0399476	0.004297	0.288378	20
menarche	cg00743139	11	NA	45944076	rs7109981	11	45944029	T	G	0.518274	-0.029	0.009	0.001956	0.382408	0.0621292	7.50592e-10	-0.0758353	0.0265651	0.00430778	0.374337	19
menarche	cg04129885	4	NA	2439700	rs34474171	4	2427205	G	T	0.117362	-0.04	0.014	0.004618	-1.614	0.0240875	0	0.0247831	0.00868197	0.0043098	0.0475242	20
menarche	cg13519918	12	NA	89748985	rs1427829	12	89760744	A	G	0.372706	0.026	0.009	0.003467	0.571314	0.0309671	5.30507e-76	0.0455091	0.0159451	0.00431576	0.0399176	20
menarche	cg22788953	7	NA	2679148	rs4721904	7	2679031	G	A	0.357218	0.027	0.009	0.004543	-0.333423	0.0360171	2.09557e-20	-0.0809783	0.0283748	0.00431883	0.554142	9
menopause	cg20273670	17	NA	21356245	rs4986044	17	21261560	T	C	0.565863	0.08	0.027	0.003743	-0.349408	0.0329423	2.77472e-26	-0.228958	0.0802319	0.00432122	0.38397	20
menopause	cg15671996	6	NA	30140325	rs2517910	6	29688501	A	C	0.24442	-0.083	0.027	0.00209	0.241043	0.0314075	1.65794e-14	-0.344337	0.120665	0.00432176	0.000407376	6
menarche	cg00088183	1	NA	91185168	rs1975506	1	91191297	C	G	0.203246	0.038	0.013	0.005032	-0.669193	0.0511643	4.32454e-39	-0.0567848	0.0199056	0.00433492	0.0119247	20
menarche	cg00014733	22	NA	29730659	rs131182	22	29677746	C	T	0.290882	0.031	0.01	0.001578	-0.231397	0.0317603	3.19974e-13	-0.133969	0.0469651	0.00433738	0.541214	14
menopause	cg13330341	11	NA	2292625	rs1501466	11	2320884	G	A	0.0775862	0.193	0.058	0.0008718	0.233489	0.0421602	3.05696e-08	0.82659	0.289796	0.00434023	0.00337637	6
menarche	cg23373978	8	NA	143916136	rs34192968	8	143913948	G	A	0.362434	0.027	0.009	0.003177	-0.296677	0.032252	3.62268e-20	-0.0910081	0.0319086	0.00434245	0.0120866	20
menopause	cg22580629	12	NA	56390979	rs773109	12	56374695	A	G	0.245304	0.105	0.033	0.001534	-0.217713	0.0338495	1.26109e-10	-0.482287	0.169109	0.00434556	0.00617978	16
menopause	cg13897914	15	NA	41695294	rs13379756	15	41663896	C	A	0.173034	-0.101	0.034	0.002789	0.342829	0.0337745	3.29518e-24	-0.294607	0.103334	0.00435809	0.371416	20
menopause	cg24530234	10	NA	44224014	rs10899879	10	44220482	A	C	0.663548	-0.081	0.028	0.003569	0.569401	0.0339136	2.90062e-63	-0.142255	0.0498991	0.00436025	0.56468	20
menarche	cg09096031	2	NA	198540569	rs10460394	2	198548741	A	G	0.508222	-0.026	0.009	0.005131	0.584558	0.0332051	2.27739e-69	-0.0444781	0.0156022	0.00436149	0.7775	20
menopause	cg22160121	3	NA	138153168	rs1679181	3	138152940	C	A	0.371484	-0.085	0.027	0.00151	-0.486705	0.0724417	1.835e-11	0.174644	0.0612632	0.00436214	0.212508	20
menarche	cg18477191	8	NA	87526650	rs11781016	8	87529297	C	A	0.436384	0.028	0.009	0.002277	-0.224496	0.0315422	1.10047e-12	-0.124724	0.0437525	0.00436277	0.142454	15
menarche	cg27597459	5	NA	178204766	rs13160205	5	178260227	C	T	0.285182	-0.03	0.01	0.00268	0.313045	0.0342468	6.19628e-20	-0.095833	0.0336208	0.00436627	0.820248	20
menopause	cg12024304	15	NA	43623077	rs2278858	15	43632755	T	G	0.251517	0.094	0.029	0.001312	0.3141	0.0524885	2.17504e-09	0.299268	0.105002	0.00437017	0.296524	20
menopause	cg00956423	6	NA	30029760	rs2517910	6	29688501	A	C	0.24442	-0.083	0.027	0.00209	0.241663	0.0317875	2.90618e-14	-0.343454	0.120514	0.0043732	0.011587	8
menopause	cg00781658	19	NA	41805850	rs12983047	19	41834499	G	A	0.346154	-0.096	0.032	0.002495	-0.406596	0.0446094	7.89799e-20	0.236107	0.0828557	0.00437726	0.0122766	19
menarche	cg04850548	5	NA	43192428	rs77954387	5	43183248	A	G	0.198134	0.039	0.013	0.001818	-0.457043	0.0502033	8.71862e-20	-0.0853311	0.0299483	0.00438178	0.0134095	11
menopause	cg11941520	6	NA	32121522	rs6941112	6	31946614	A	G	0.227679	-0.081	0.027	0.002733	0.339157	0.037262	8.87161e-20	-0.238828	0.0838219	0.00438258	1.15535e-09	20
menarche	cg04791601	1	NA	204159016	rs34729972	1	204159178	G	A	0.414125	-0.026	0.009	0.003292	0.655779	0.0381396	2.93636e-66	-0.0396475	0.0139165	0.00438628	0.149683	20
menarche	cg13909178	11	NA	128558129	rs695113	11	128562098	C	T	0.342962	-0.027	0.009	0.003637	0.320956	0.0353427	1.07336e-19	-0.0841236	0.0295317	0.00439137	0.921411	8
menopause	cg22471726	17	NA	46719276	rs16942817	17	46721406	G	A	0.158327	0.112	0.038	0.003447	0.776143	0.0701223	1.78511e-28	0.144303	0.0506662	0.00439783	0.270476	20
menarche	cg26281621	7	NA	132262962	rs890406	7	132254110	A	G	0.52322	0.029	0.009	0.001103	-0.192044	0.0315464	1.14569e-09	-0.151007	0.0530242	0.00440103	0.929682	17
menarche	cg23334662	2	NA	198540518	rs13018267	2	198545592	C	G	0.508403	-0.026	0.009	0.003968	0.57018	0.0337228	3.9386e-64	-0.0455996	0.0160132	0.00440472	0.773128	20
menopause	cg25352836	19	NA	19625264	rs11670882	19	19649748	C	G	0.029873	0.174	0.06	0.003715	0.612089	0.040729	4.78913e-51	0.284273	0.0998334	0.00440684	0.0423811	16
menarche	cg23260026	19	NA	675390	rs2301742	19	675513	T	G	0.773479	0.029	0.01	0.004417	-0.480699	0.0319956	5.11741e-51	-0.0603288	0.021187	0.00440725	0.020982	15
menopause	cg24309769	12	NA	8995965	rs7307991	12	8995694	G	A	0.0383185	0.245	0.086	0.004645	-1.34995	0.0166185	0	-0.181488	0.0637451	0.00441213	0.0134584	18
menarche	cg09701700	10	NA	104194843	rs1536309	10	104195202	G	A	0.172811	-0.029	0.01	0.004514	-0.508594	0.0339804	1.20139e-50	0.05702	0.0200277	0.00441263	0.00169916	20
menopause	cg00476054	13	NA	50705383	rs706610	13	50715734	C	T	0.412957	0.077	0.026	0.003321	-0.305276	0.0295311	4.77071e-25	-0.252231	0.088595	0.00441321	0.235687	20
menopause	cg03340760	2	NA	121071458	rs13019313	2	121073863	G	A	0.563342	-0.093	0.029	0.001234	-0.201192	0.0326083	6.83142e-10	0.462246	0.162449	0.0044343	0.221112	11
menarche	cg21198219	11	NA	128558454	rs695113	11	128562098	C	T	0.342962	-0.027	0.009	0.003637	0.317211	0.0353683	2.99762e-19	-0.0851168	0.0299174	0.00444033	0.267452	10
menarche	cg05380503	7	NA	43151986	rs13235411	7	43116327	A	G	0.618631	0.028	0.009	0.002154	0.230214	0.0327611	2.10955e-12	0.121626	0.0427542	0.00444432	0.568612	20
menopause	cg25839744	20	NA	49253648	rs6091191	20	49258146	T	C	0.172595	-0.114	0.039	0.003346	0.547068	0.0444054	7.08149e-35	-0.208383	0.0732682	0.00445345	0.0869317	19
menopause	cg02428753	17	NA	21278628	rs4986044	17	21261560	T	C	0.565863	0.08	0.027	0.003743	0.337322	0.0332541	3.5317e-24	0.237162	0.0833869	0.00445349	0.322297	20
menopause	cg03713668	15	NA	41316752	rs12593378	15	41499748	T	A	0.321053	0.103	0.034	0.002282	-0.795443	0.0964279	1.59603e-16	-0.129488	0.0455347	0.00445911	0.855594	8
menarche	cg02466173	16	NA	30829666	rs8046001	16	30833321	T	C	0.100818	-0.046	0.016	0.004143	-0.61632	0.0319405	5.81693e-83	0.0746366	0.0262471	0.00446057	0.711577	20
menarche	cg25408620	7	NA	56173166	rs6945795	7	56155219	T	C	0.657164	-0.026	0.009	0.003081	0.504356	0.031452	7.19595e-58	-0.0515509	0.0181318	0.00446742	0.275353	20
menarche	cg12324970	10	NA	104000446	rs4244350	10	104008751	G	A	0.230626	-0.029	0.01	0.00239	-0.48013	0.0333497	5.41548e-47	0.0604003	0.021246	0.00447054	0.0116832	20
menarche	cg21930118	5	NA	140705845	rs73285828	5	141030846	C	G	0.0957526	0.059	0.019	0.001758	0.384605	0.0544965	1.69614e-12	0.153404	0.0539719	0.00447901	0.559073	12
menarche	cg21401794	1	NA	90099060	rs2390764	1	90112827	T	G	0.194299	-0.029	0.01	0.00369	-0.421725	0.0294896	2.16347e-46	0.0687652	0.0241948	0.00448103	0.19027	20
menopause	cg06526681	6	NA	116573109	rs1204788	6	116536251	G	A	0.314966	0.081	0.026	0.002114	-0.256971	0.0370473	4.02523e-12	-0.315211	0.110916	0.00448459	0.846137	11
menarche	cg06530336	7	NA	64126779	rs71562921	7	64144538	T	C	0.287114	0.036	0.012	0.001701	0.858675	0.096888	7.8203e-19	0.041925	0.014754	0.00448861	0.232194	11
menopause	cg15688070	20	NA	48427180	rs1329279	20	48427027	T	C	0.25753	0.089	0.03	0.002754	-0.337168	0.0340947	4.63848e-23	-0.263963	0.0928938	0.00448937	0.0588115	18
menopause	cg10638827	16	NA	56665855	rs7197489	16	56683993	C	T	0.381062	-0.091	0.03	0.002552	0.32933	0.0405787	4.82471e-16	-0.276319	0.0972488	0.00449216	0.193601	20
menopause	cg09548495	1	NA	41960295	rs113725439	1	41955099	G	T	0.0293222	-0.249	0.081	0.002124	-0.429435	0.0577605	1.04764e-13	0.579831	0.204107	0.00449982	0.0764834	9
menarche	cg02316735	19	NA	17449042	rs8102944	19	17438642	A	G	0.697447	-0.032	0.011	0.003628	0.486209	0.0369107	1.262e-39	-0.0658154	0.0231692	0.00450226	0.263515	19
menarche	cg09662798	17	NA	73498302	rs6416847	17	73468434	G	A	0.439759	0.027	0.009	0.002084	-0.396024	0.0448925	1.12817e-18	-0.0681777	0.0240041	0.00450776	0.196726	20
menarche	cg23788856	1	NA	204159729	rs10159082	1	204160450	C	A	0.454407	-0.027	0.009	0.002706	-0.287733	0.0326225	1.14381e-18	0.0938369	0.0330388	0.00450848	0.401438	15
menarche	cg17603988	7	NA	56160766	rs11238394	7	56158510	G	C	0.658408	-0.026	0.009	0.003213	-0.488917	0.0316428	7.41362e-54	0.0531787	0.018727	0.00451587	0.360233	20
menarche	cg07444251	16	NA	30645901	rs111639166	16	30636893	C	T	0.116331	-0.044	0.014	0.001836	0.216952	0.0327472	3.47126e-11	-0.20281	0.0714233	0.00451782	0.373777	12
menarche	cg09514366	16	NA	11690918	rs111230108	16	11705614	C	G	0.0127436	-0.116	0.039	0.003333	0.386761	0.0405639	1.50451e-21	-0.299927	0.10563	0.00451975	0.00135339	10
menopause	cg18926212	12	NA	50297936	rs297918	12	50297934	C	A	0.635789	-0.077	0.027	0.004052	-0.955377	0.0314425	8.69792e-203	0.0805965	0.0283853	0.00452023	0.159449	18
menopause	cg27443224	9	NA	34710135	rs10814135	9	34710875	T	A	0.62087	0.078	0.027	0.004059	-0.525634	0.0341789	2.26759e-53	-0.148392	0.052265	0.00452226	0.0241073	20
menarche	cg24884703	1	NA	91185422	rs2018235	1	91163695	G	T	0.209815	0.039	0.013	0.003457	0.454669	0.0517437	1.53686e-18	0.0857767	0.0302127	0.00452423	0.0300526	12
menarche	cg26743024	17	NA	64960282	rs1008366	17	64940697	A	C	0.0108941	-0.078	0.027	0.003215	0.710853	0.0464	5.61249e-53	-0.109727	0.038652	0.00452754	0.0101238	11
menopause	cg04669574	12	NA	50297945	rs297918	12	50297934	C	A	0.635789	-0.077	0.027	0.004052	-0.928383	0.0315588	3.27063e-190	0.0829399	0.0292192	0.00453198	0.170695	18
menarche	cg13278478	7	NA	56160911	rs11238394	7	56158510	G	C	0.658408	-0.026	0.009	0.003213	0.468384	0.0307609	2.35504e-52	-0.0555101	0.0195578	0.00453606	0.205236	20
menopause	cg20411813	1	NA	160162766	rs617698	1	160162872	G	A	0.557779	0.077	0.026	0.003048	0.335464	0.0337901	3.14865e-23	0.229533	0.0808795	0.00454029	0.337742	20
menopause	cg02357491	6	NA	31105744	rs3132558	6	31105466	C	G	0.18858	-0.127	0.042	0.00223	0.295007	0.0358866	2.02598e-16	-0.430498	0.151695	0.00454101	8.18726e-05	20
menopause	cg03328639	12	NA	123451280	rs7296418	12	123457619	C	T	0.334821	0.085	0.028	0.002866	-0.290726	0.0363818	1.33868e-15	-0.292371	0.103026	0.00454203	0.42853	17
menarche	cg21984481	17	NA	79567631	rs8082297	17	79572224	A	G	0.0680804	-0.054	0.019	0.004839	-1.66949	0.0352613	0	0.0323451	0.0114012	0.00455398	0.0328917	19
menarche	cg21113640	12	NA	132084617	rs6598210	12	132097916	C	A	0.219005	0.036	0.011	0.001354	-0.194662	0.0342154	1.2755e-08	-0.184935	0.0651904	0.00455607	0.00640221	8
menarche	cg25135333	1	NA	177939251	rs3813654	1	177939740	C	T	0.00890782	0.123	0.042	0.003783	-0.669033	0.0587179	4.47853e-30	-0.183848	0.0648177	0.00456281	0.223413	4
menopause	cg10802521	3	NA	52805072	rs2079929	3	52765646	T	C	0.404319	-0.074	0.026	0.004621	-0.935428	0.0279889	6.70108e-245	0.0791081	0.0278954	0.00456983	0.453178	20
menarche	cg14712575	1	NA	3248373	rs7544315	1	3262258	T	C	0.067325	-0.046	0.014	0.001395	0.31013	0.055234	1.9675e-08	-0.148325	0.0523036	0.00457049	0.330242	10
menarche	cg21159940	7	NA	28838234	rs7791555	7	28838253	G	T	0.630998	-0.031	0.01	0.00166	-0.266003	0.0379416	2.36888e-12	0.11654	0.0411047	0.00457968	0.537262	20
menarche	cg08708747	3	NA	96532640	rs4321542	3	96521886	C	T	0.322838	-0.035	0.011	0.00141	-0.320634	0.0514158	4.48654e-10	0.109159	0.0385147	0.00459382	0.728883	20
menopause	cg26951705	19	NA	56612697	rs62122411	19	56605032	C	G	0.375	-0.088	0.031	0.004844	-1.6469	0.0337548	0	0.0534336	0.018855	0.00459812	0.202641	17
menopause	cg22777162	4	NA	8390837	rs13136987	4	8390859	A	G	0.233909	0.098	0.034	0.004254	0.594763	0.0384426	5.40741e-54	0.164771	0.0581492	0.00460272	0.0399899	20
menopause	cg10172584	19	NA	19639581	rs11670882	19	19649748	C	G	0.029873	0.174	0.06	0.003715	-0.553007	0.0415365	1.92544e-40	-0.314643	0.111042	0.00460328	0.0687593	16
menopause	cg15619641	10	NA	97849481	rs41291604	10	97919011	G	A	0.0267857	-0.198	0.063	0.001816	0.563618	0.0861467	6.0481e-11	-0.351302	0.124006	0.00461211	3.70226e-05	5
menopause	cg08310363	19	NA	13984736	rs12611223	19	14023630	C	T	0.290323	0.101	0.034	0.003232	0.388305	0.0413284	5.68847e-21	0.260105	0.0918321	0.00462009	0.132669	20
menopause	cg20841648	6	NA	28921744	rs114607660	6	28754072	A	G	0.0942623	-0.129	0.041	0.001499	0.406633	0.0625205	7.82151e-11	-0.31724	0.112006	0.00462091	0.0474502	8
menarche	cg16259886	2	NA	32265121	rs10779914	2	32106040	A	C	0.576421	0.028	0.009	0.001455	-0.246142	0.0360186	8.27282e-12	-0.113756	0.0401751	0.00463315	0.268698	20
menarche	cg02819992	7	NA	95099917	rs3801927	7	95100082	A	G	0.336643	0.026	0.009	0.004899	1.52626	0.107021	3.81555e-46	0.0170351	0.00601654	0.00463475	0.0073969	4
menarche	cg09117688	13	NA	41496623	rs6563851	13	41416805	C	T	0.855678	-0.042	0.013	0.001227	0.204827	0.0348515	4.17444e-09	-0.205051	0.0724259	0.00463756	0.142429	20
menopause	cg20098710	19	NA	19640075	rs11670882	19	19649748	C	G	0.029873	0.174	0.06	0.003715	-0.535664	0.0411344	9.13818e-39	-0.324831	0.114754	0.00464523	0.0795347	15
menarche	cg22120446	3	NA	138662282	rs59540955	3	138656537	G	T	0.534091	-0.028	0.009	0.001955	0.812987	0.119468	1.0099e-11	-0.0344409	0.0121723	0.00466292	0.0677048	20
menopause	cg27034836	3	NA	33139098	rs4423716	3	33102381	A	G	0.422498	-0.08	0.028	0.003701	-0.632561	0.0310638	3.53909e-92	0.12647	0.0446981	0.00466313	0.0585402	20
menarche	cg02370605	18	NA	63417776	rs7236903	18	63418098	G	C	0.30938	-0.033	0.01	0.0008251	0.198667	0.0361492	3.8907e-08	-0.166107	0.0587129	0.00466724	0.0253051	20
menopause	cg24710480	6	NA	29717136	rs2517910	6	29688501	A	C	0.24442	-0.083	0.027	0.00209	0.228923	0.0316673	4.8655e-13	-0.362568	0.128165	0.00467055	0.0125586	5
menarche	cg13836311	9	NA	132501905	rs2302821	9	132501881	C	A	0.454819	-0.026	0.009	0.004533	0.817173	0.0585778	3.13669e-44	-0.031817	0.0112473	0.00467129	NA	NA
menarche	cg20269544	1	NA	2025441	rs4648808	1	2040936	T	C	0.193009	0.031	0.01	0.003355	-0.332461	0.0480999	4.78257e-12	-0.0932439	0.0329654	0.0046761	0.0170395	16
menarche	cg06750564	7	NA	139637446	rs2284207	7	139640362	C	T	0.261745	-0.033	0.01	0.0006558	-0.193134	0.0351754	4.00578e-08	0.170866	0.0604099	0.00467749	0.190329	12
menarche	cg10348972	8	NA	57505432	rs2610024	8	57505573	A	G	0.219922	0.033	0.011	0.002313	0.274479	0.0323501	2.1637e-17	0.120228	0.0425073	0.00467808	0.101767	20
menarche	cg10938702	5	NA	43039867	rs13182652	5	43162834	T	C	0.199926	0.039	0.012	0.001685	-0.269065	0.0468662	9.40522e-09	-0.144947	0.0512492	0.00468004	0.279669	20
menopause	cg21816743	17	NA	62008923	rs2011732	17	61996499	A	C	0.0424125	0.223	0.075	0.00311	0.353095	0.0385456	5.16893e-20	0.631559	0.223317	0.00468271	0.184367	17
menarche	cg14142007	2	NA	176987225	rs2113563	2	176999012	A	G	0.632052	0.026	0.009	0.005773	-0.45981	0.0332876	2.11966e-43	-0.0565451	0.0199968	0.00468822	0.0769796	20
menopause	cg27374423	6	NA	34759890	rs9689516	6	34752678	G	A	0.483967	-0.08	0.028	0.004054	0.637112	0.032338	2.08813e-86	-0.125567	0.0444081	0.00469036	0.481856	20
menarche	cg24408313	18	NA	60988465	rs2551402	18	60990022	A	C	0.5893	0.026	0.009	0.004472	0.436473	0.0316565	3.01855e-43	0.0595684	0.0210676	0.00469143	0.0699454	18
menarche	cg06700877	10	NA	104169610	rs7897947	10	104157711	G	T	0.344802	0.028	0.009	0.002098	-0.267306	0.0394729	1.27112e-11	-0.104749	0.0370525	0.00469802	0.0332334	19
menopause	cg24005169	6	NA	31146942	rs192460891	6	31145000	G	T	0.0510052	0.106	0.036	0.003566	-0.518068	0.0512468	5.0255e-24	-0.204606	0.0723765	0.00469901	1.89333e-05	20
menarche	cg11342468	12	NA	103889784	rs2374050	12	103895177	T	C	0.0803167	0.041	0.013	0.002193	0.26072	0.0408903	1.81664e-10	0.157257	0.0556282	0.00469974	0.0583606	17
menarche	cg01440796	2	NA	45421478	rs3851324	2	45421440	G	C	0.176759	0.03	0.01	0.002485	0.416277	0.049307	3.10463e-17	0.0720674	0.025494	0.00470107	0.122689	11
menarche	cg14399122	9	NA	137660670	rs4842160	9	137659005	T	A	0.415634	0.026	0.009	0.005111	-0.474001	0.0345782	9.0803e-43	-0.0548522	0.0194044	0.0047016	0.696918	20
menopause	cg04196345	17	NA	42084953	rs423757	17	42107709	G	A	0.831316	0.101	0.034	0.002793	-0.309419	0.0336568	3.80815e-20	-0.326418	0.115477	0.00470325	0.18737	11
menopause	cg25512537	17	NA	76250053	rs72909029	17	76249451	G	A	0.0876993	-0.128	0.045	0.003976	0.819622	0.0325037	2.65425e-140	-0.15617	0.0552516	0.0047057	0.41589	20
menarche	cg20373081	6	NA	100898784	rs3830139	6	100896289	G	T	0.37246	0.026	0.009	0.003347	0.482346	0.0353949	2.74732e-42	0.0539033	0.0190735	0.00471207	0.940761	20
menopause	cg00765128	6	NA	28226905	rs116361574	6	28759854	C	A	0.0943326	-0.124	0.041	0.002273	0.498526	0.0628672	2.19446e-15	-0.248733	0.0880209	0.00471568	0.0469267	13
menopause	cg18487916	3	NA	52748469	rs2109634	3	52752075	G	T	0.404549	-0.074	0.026	0.004665	0.741789	0.0313296	6.22824e-124	-0.0997588	0.0353027	0.00471611	0.331494	20
menopause	cg04749507	6	NA	32120203	rs6941112	6	31946614	A	G	0.227679	-0.081	0.027	0.002733	-0.316125	0.03757	3.95271e-17	0.256227	0.0906753	0.00471674	2.56176e-06	20
menarche	cg17795158	10	NA	124908427	rs11248418	10	124919478	A	G	0.0541667	0.039	0.013	0.00252	0.442466	0.0526171	4.12905e-17	0.0881423	0.0311945	0.00471959	0.381469	18
menarche	cg27448426	7	NA	104413036	rs34838562	7	104414615	A	G	0.410159	0.027	0.009	0.002398	0.390479	0.0464539	4.25193e-17	0.0691458	0.0244725	0.00472152	0.0137856	20
menopause	cg12861170	19	NA	19639553	rs11670882	19	19649748	C	G	0.029873	0.174	0.06	0.003715	-0.521455	0.0416002	4.80849e-36	-0.333681	0.118102	0.00472257	0.0734008	15
menarche	cg15666071	7	NA	56160717	rs11238394	7	56158510	G	C	0.658408	-0.026	0.009	0.003213	-0.434887	0.0321377	1.01225e-41	0.0597856	0.0211614	0.00472475	0.180023	20
menopause	cg26036029	6	NA	32552443	rs2760994	6	32574308	C	T	0.229167	0.085	0.03	0.004901	-0.9456	0.0259585	1.5709e-290	-0.08989	0.0318217	0.00473099	0.417343	20
menopause	cg00752263	4	NA	3486116	rs2006277	4	3486125	C	A	0.0747768	0.17	0.06	0.004541	0.942335	0.0263045	4.66081e-281	0.180403	0.0638705	0.00473525	0.0244407	20
menarche	cg16989018	7	NA	55979455	rs7793921	7	56120881	G	A	0.32263	0.028	0.009	0.001951	0.239329	0.0355243	1.61626e-11	0.116994	0.0414211	0.00473557	0.438563	20
menopause	cg21118819	1	NA	1287259	rs2649589	1	1311716	G	A	0.108631	-0.099	0.035	0.004477	-2.15514	0.0428583	0	0.0459367	0.0162659	0.00474125	0.249022	15
menarche	cg03796735	6	NA	32632643	rs9272446	6	32605423	C	T	0.103853	0.046	0.016	0.004084	0.589029	0.0391771	4.32678e-51	0.0780946	0.0276555	0.00474526	0.0860091	20
menopause	cg01947906	2	NA	27293255	rs1866654	2	27263122	T	C	0.226038	-0.094	0.032	0.00356	-0.335617	0.0327774	1.32214e-24	0.280081	0.0991928	0.00474874	0.0806354	20
menopause	cg04428535	19	NA	50432391	rs1152234	19	50426808	G	C	0.145896	-0.155	0.047	0.001086	0.202757	0.037108	4.65615e-08	-0.764462	0.270755	0.004751	NA	NA
menarche	cg20697044	17	NA	64971888	rs740804	17	64942694	T	C	0.010829	-0.076	0.026	0.003883	0.540657	0.0496325	1.24187e-27	-0.14057	0.0497909	0.00475469	0.0511909	7
menopause	cg27108419	6	NA	30095762	rs147907740	6	30091434	C	T	0.0383756	-0.187	0.057	0.001117	0.399636	0.0721233	3.00741e-08	-0.467926	0.165755	0.00475769	NA	NA
menarche	cg04568819	9	NA	137659754	rs4842160	9	137659005	T	A	0.415634	0.026	0.009	0.005111	-0.461427	0.0347862	3.71244e-40	-0.056347	0.0199619	0.0047618	0.342977	20
menopause	cg17133388	3	NA	122102727	rs3828361	3	122102710	C	T	0.223586	0.087	0.03	0.003759	0.593959	0.048504	1.77409e-34	0.146475	0.0519056	0.00477331	0.169112	20
menopause	cg26652413	19	NA	17007057	rs7245967	19	17011485	C	T	0.0662835	0.145	0.051	0.00464	0.742277	0.0321806	1.01674e-117	0.195345	0.0692275	0.00477576	0.574586	15
menarche	cg06273075	16	NA	14397688	rs30224	16	14406119	T	C	0.564992	0.027	0.009	0.003537	0.279336	0.033652	1.03467e-16	0.0966578	0.0342589	0.00478162	0.120979	16
menopause	cg10869879	12	NA	56474569	rs4759229	12	56474480	A	G	0.221125	0.097	0.033	0.003269	-0.33684	0.0334887	8.44251e-24	-0.28797	0.102067	0.00478165	0.044865	18
menarche	cg14570838	11	NA	128562353	rs695113	11	128562098	C	T	0.342962	-0.027	0.009	0.003637	-0.294949	0.0355751	1.1241e-16	0.0915413	0.0324499	0.0047874	0.928557	7
menopause	cg21103074	6	NA	31105777	rs3132558	6	31105466	C	G	0.18858	-0.127	0.042	0.00223	0.285526	0.0364648	4.87222e-15	-0.444794	0.157685	0.00479065	3.94965e-05	19
menopause	cg01397495	2	NA	136496804	rs62168847	2	136496928	C	T	0.18192	-0.096	0.034	0.004772	-2.71777	0.0433651	0	0.0353231	0.0125229	0.00479237	0.5162	20
menopause	cg21223191	6	NA	32583741	rs2760994	6	32574308	C	T	0.229167	0.085	0.03	0.004901	0.832892	0.0280529	1.03109e-193	0.102054	0.0361827	0.0047946	0.505109	20
menopause	cg10859329	14	NA	54413218	rs7154598	14	54410599	T	C	0.598756	-0.08	0.027	0.002682	-0.307408	0.0333975	3.43152e-20	0.26024	0.0922695	0.00479585	0.874817	20
menopause	cg17398381	7	NA	75624190	rs78587454	7	75688672	A	G	0.278609	0.085	0.028	0.00238	-0.329671	0.043277	2.58253e-14	-0.257833	0.0914289	0.0048018	0.58363	20
menopause	cg20643945	12	NA	130927924	rs7979887	12	131124722	A	C	0.392133	0.082	0.028	0.002894	0.354405	0.0339182	1.48378e-25	0.231374	0.0820503	0.00480378	0.860092	20
menopause	cg22883889	20	NA	61583686	rs2093045	20	61585706	C	T	0.278864	-0.085	0.029	0.002825	-0.351118	0.03405	6.22999e-25	0.242084	0.085865	0.00481202	0.386786	20
menarche	cg15511801	10	NA	88296171	rs11815998	10	88302428	T	C	0.0580425	-0.057	0.019	0.002203	0.4621	0.0560664	1.69345e-16	-0.12335	0.0437557	0.00481644	0.111312	20
menopause	cg17440044	7	NA	100167198	rs73161780	7	100087922	C	T	0.0450149	0.267	0.092	0.003775	0.745574	0.0628745	1.9528e-32	0.358113	0.127037	0.00481772	0.00293034	10
menarche	cg11382082	5	NA	43038611	rs570391	5	43099681	A	C	0.647421	-0.026	0.009	0.004963	0.559838	0.0434513	5.51972e-38	-0.046442	0.0164752	0.00481886	0.0561941	20
menopause	cg13326914	4	NA	52862092	rs61794805	4	52738972	C	T	0.587271	0.097	0.03	0.001025	-0.210975	0.0366758	8.79638e-09	-0.459769	0.16312	0.00482336	0.826396	15
menopause	cg07306190	6	NA	34760872	rs6925623	6	34800896	G	A	0.491424	-0.08	0.028	0.004187	-0.589805	0.0344576	1.11182e-65	0.135638	0.0481301	0.00483009	0.263809	20
menopause	cg26132114	10	NA	44223934	rs10899879	10	44220482	A	C	0.663548	-0.081	0.028	0.003569	0.432415	0.0346497	9.6459e-36	-0.18732	0.0664696	0.00483039	0.222449	20
menopause	cg02484127	3	NA	128723005	rs56188375	3	128697408	G	C	0.0604929	0.268	0.094	0.004432	0.678063	0.0365762	1.01181e-76	0.395243	0.14026	0.00483338	0.000245518	20
menarche	cg09699373	16	NA	84822712	rs40136	16	84819950	T	C	0.864039	0.032	0.011	0.002131	0.372474	0.0328985	1.02205e-29	0.0859121	0.0304916	0.00483886	0.549489	20
menopause	cg20022036	6	NA	32549496	rs2760994	6	32574308	C	T	0.229167	0.085	0.03	0.004901	-0.727598	0.0278412	1.50538e-150	-0.116823	0.0414732	0.00485006	0.28397	20
menopause	cg20952257	5	NA	171074407	rs7718691	5	171085609	T	C	0.536218	-0.087	0.027	0.001469	0.189554	0.0326852	6.65591e-09	-0.458972	0.162949	0.00485261	0.894258	8
menarche	cg10475928	10	NA	118901190	rs17095748	10	118916227	C	A	0.415891	0.027	0.009	0.00214	-0.268532	0.0328354	2.88236e-16	-0.100546	0.0356994	0.00485532	0.56812	6
menarche	cg12001496	13	NA	114220535	rs6577053	13	114226945	A	G	0.408674	0.026	0.009	0.006323	0.422473	0.0335388	2.20608e-36	0.0615424	0.0218562	0.00486579	0.944241	20
menopause	cg12534216	6	NA	30095570	rs147907740	6	30091434	C	T	0.0383756	-0.187	0.057	0.001117	0.40032	0.0730419	4.23692e-08	-0.467127	0.165947	0.00487889	NA	NA
menopause	cg19758448	17	NA	37828296	rs1495100	17	37832279	C	T	0.626054	-0.074	0.026	0.004661	-0.642324	0.0338053	1.6829e-80	0.115207	0.0409296	0.00488151	0.179304	19
menarche	cg05120085	1	NA	21986286	rs11806116	1	21989429	G	C	0.563694	0.027	0.009	0.00259	-0.287009	0.0353424	4.63017e-16	-0.0940736	0.0334292	0.00489116	0.33214	20
menarche	cg27291235	19	NA	17416648	rs973905	19	17421232	C	T	0.697831	-0.033	0.011	0.002659	-0.28578	0.0351937	4.65435e-16	0.115473	0.0410341	0.00489156	0.0139683	13
menopause	cg09614876	4	NA	52861831	rs10012987	4	52706270	G	A	0.612613	0.086	0.027	0.001219	-0.207554	0.0345567	1.89937e-09	-0.41435	0.147247	0.00489332	0.428163	14
menarche	cg18734330	14	NA	95876455	rs1211449	14	95882224	T	C	0.168912	-0.035	0.012	0.002922	0.381975	0.0357213	1.0952e-26	-0.0916291	0.0325633	0.00489487	0.0405865	10
menarche	cg05183927	7	NA	1026363	rs4388364	7	1033045	T	G	0.591968	0.026	0.009	0.004056	0.387156	0.0311824	2.1437e-35	0.0671564	0.0238674	0.00489708	0.819313	20
menopause	cg13199639	6	NA	33360495	rs210216	6	33573257	C	G	0.0372058	0.346	0.114	0.002333	-0.288155	0.0384301	6.47193e-14	-1.20074	0.426802	0.00490283	0.00242668	20
menarche	cg05516537	13	NA	114239958	rs7325214	13	114236924	C	T	0.41067	0.026	0.009	0.005591	-0.408478	0.0330849	5.09596e-35	-0.0636509	0.0226281	0.00490951	0.913006	20
menopause	cg03815147	17	NA	37833890	rs11078919	17	37835755	T	C	0.625576	-0.074	0.026	0.00446	0.613555	0.0334025	2.34713e-75	-0.120609	0.0428817	0.00491442	0.197106	20
menarche	cg21170085	9	NA	137645730	rs4500152	9	137644934	C	G	0.374046	0.026	0.009	0.005029	0.431851	0.0350742	7.75662e-35	0.0602059	0.0214065	0.00491565	0.0378503	20
menopause	cg20255667	3	NA	128723007	rs56188375	3	128697408	G	C	0.0604929	0.268	0.094	0.004432	0.631666	0.0368599	7.86722e-66	0.424275	0.150858	0.00491722	0.000267123	20
menarche	cg14289643	8	NA	128428869	rs6983267	8	128413305	T	G	0.562872	0.028	0.009	0.002914	0.216597	0.0329419	4.86123e-11	0.129272	0.0459685	0.00492047	0.0441354	12
menarche	cg25633955	8	NA	1616622	rs13259879	8	1596773	A	C	0.374621	0.026	0.009	0.005495	0.438146	0.035671	1.11812e-34	0.059341	0.0211016	0.00492106	0.118449	20
menopause	cg07644039	12	NA	123464150	rs1790122	12	123606739	G	A	0.330664	0.082	0.029	0.005162	0.141952	0.00541955	3.22907e-151	0.57766	0.205481	0.0049349	0.15705	20
menarche	cg08333555	16	NA	20817571	rs12325560	16	20909404	C	T	0.829843	-0.04	0.014	0.003288	-0.490432	0.0313784	4.57595e-55	0.0815607	0.0290193	0.00494541	0.00559545	20
menarche	cg11742103	11	NA	62369870	rs11231154	11	62362293	G	A	0.0542665	-0.062	0.022	0.004114	1.03544	0.0271202	0	-0.0598777	0.0213047	0.00494591	0.0609058	13
menarche	cg14621900	11	NA	65363274	rs34278912	11	65360243	A	G	0.0187126	-0.045	0.016	0.004904	-1.33288	0.0222377	0	0.0337615	0.0120173	0.00496326	0.51078	20
menarche	cg03387585	11	NA	126455596	rs12291500	11	126414087	C	T	0.141741	-0.036	0.011	0.0006742	0.239679	0.0437842	4.3975e-08	-0.150201	0.0534715	0.00496968	0.714256	8
menarche	cg15097361	17	NA	78829701	rs35352641	17	78829856	T	C	0.117188	0.054	0.019	0.004187	-0.707867	0.0386512	6.37384e-75	-0.0762855	0.0271625	0.00497747	0.549488	16
menarche	cg05347334	4	NA	2439397	rs1209520	4	2430887	C	A	0.873418	0.039	0.013	0.002115	-0.261605	0.0327872	1.47665e-15	-0.14908	0.0530898	0.00498394	0.0425395	20
menopause	cg07280936	4	NA	3486204	rs1881805	4	3486146	A	G	0.0748325	0.17	0.06	0.004512	0.635736	0.0302527	4.8633e-98	0.267407	0.0952328	0.00498617	0.091538	20
menopause	cg03290827	17	NA	75180760	rs8080207	17	75198863	A	G	0.395506	0.092	0.032	0.004716	-0.416629	0.0320239	1.07433e-38	-0.22082	0.0786601	0.00499631	0.127525	20
menopause	cg13900773	12	NA	130824015	rs74432806	12	130824679	C	G	0.105405	-0.118	0.038	0.001749	0.47119	0.0718036	5.30205e-11	-0.25043	0.0892205	0.00500263	0.415263	20
menopause	cg13575542	3	NA	128326887	rs2712407	3	128326807	T	C	0.0717781	0.197	0.068	0.00375	0.430336	0.0379933	9.68514e-30	0.457782	0.163103	0.0050051	0.0112598	15
menopause	cg07084358	4	NA	157997086	rs10857299	4	157999528	C	T	0.331936	-0.09	0.03	0.003047	-0.328785	0.0414052	2.0109e-15	0.273735	0.0975399	0.00500994	0.102094	20
menarche	cg10652637	5	NA	98299078	rs162341	5	98302934	G	T	0.0554717	0.04	0.014	0.005224	-0.503798	0.0337142	1.72503e-50	-0.0793969	0.0282923	0.00501128	0.489219	20
menarche	cg04122815	5	NA	43039592	rs13182652	5	43162834	T	C	0.199926	0.039	0.012	0.001685	-0.259661	0.0466784	2.65535e-08	-0.150196	0.0535234	0.00501341	0.277251	20
menopause	cg01380607	19	NA	996373	rs2240152	19	992903	C	T	0.615909	-0.076	0.027	0.005323	-0.919271	0.0267634	1.50533e-258	0.0826742	0.0294696	0.00502526	0.00579963	20
menopause	cg09107053	1	NA	230985709	rs1202568	1	230990550	T	C	0.390519	0.074	0.026	0.004632	0.564676	0.0343799	1.27525e-60	0.131049	0.0467303	0.00504165	0.00376831	20
menarche	cg15228441	17	NA	78829930	rs35352641	17	78829856	T	C	0.117188	0.054	0.019	0.004187	-0.666649	0.0387441	2.37532e-66	-0.0810022	0.028887	0.00504557	0.46958	19
menarche	cg04571833	2	NA	173836756	rs1026290	2	173841435	A	G	0.460422	0.026	0.009	0.004726	0.379384	0.0326348	3.0709e-31	0.0685322	0.0244442	0.00505327	0.589674	20
menopause	cg03532626	3	NA	41266897	rs7630377	3	41230654	C	T	0.700769	-0.085	0.028	0.002706	-0.235789	0.0322729	2.7502e-13	0.360492	0.128593	0.00505742	0.264651	20
menarche	cg26731131	11	NA	128553855	rs695113	11	128562098	C	T	0.342962	-0.027	0.009	0.003637	0.28016	0.035596	3.53127e-15	-0.0963737	0.0343791	0.00505886	0.25962	4
menopause	cg09805252	12	NA	133187452	rs35360794	12	133184870	T	G	0.201066	0.093	0.033	0.005299	0.782079	0.0287631	8.44337e-163	0.118914	0.0424213	0.00506037	0.94482	20
menarche	cg19175742	15	NA	83331452	rs1313494	15	83274279	T	C	0.211364	0.032	0.01	0.001056	-0.203428	0.0350113	6.23463e-09	-0.157304	0.0561197	0.00506278	0.112639	20
menopause	cg06094515	10	NA	124400447	rs11248333	10	124678004	T	C	0.0566817	-0.123	0.04	0.001895	-0.835451	0.1226	9.46125e-12	0.147226	0.0525272	0.00506531	0.0610875	19
menopause	cg09149980	6	NA	28864093	rs114995312	6	28895648	T	C	0.120164	-0.118	0.041	0.003619	0.72774	0.059128	8.21579e-35	-0.162146	0.0578586	0.00507162	0.588245	8
menopause	cg05988645	16	NA	8715306	rs6498214	16	8716107	A	C	0.0815946	-0.105	0.037	0.004783	-0.955969	0.0537177	7.56732e-71	0.109836	0.0391932	0.00507191	0.163191	20
menarche	cg09866565	3	NA	137844436	rs2346747	3	137854475	A	G	0.398051	-0.026	0.009	0.003426	0.4062	0.0352176	8.89082e-31	-0.064008	0.022841	0.00507356	0.41595	18
menopause	cg13765368	17	NA	21280740	rs12945438	17	21259108	T	C	0.557231	0.081	0.028	0.00356	-0.372771	0.0330332	1.5609e-29	-0.217291	0.0775419	0.00507481	0.670743	15
menopause	cg25458298	18	NA	46985887	rs60901553	18	46986734	G	C	0.468703	0.081	0.028	0.003448	0.48063	0.0426436	1.82789e-29	0.168529	0.0601452	0.00507817	0.0385908	20
menopause	cg07624705	19	NA	19626525	rs11670882	19	19649748	C	G	0.029873	0.174	0.06	0.003715	-0.449378	0.0413804	1.79353e-27	-0.387202	0.138197	0.00508154	0.081143	15
menopause	cg15848350	3	NA	128326938	rs2712407	3	128326807	T	C	0.0717781	0.197	0.068	0.00375	0.41523	0.03771	3.3771e-28	0.474436	0.169338	0.00508326	0.00987249	15
menopause	cg16442402	3	NA	58474266	rs6787467	3	58377888	A	G	0.813017	-0.093	0.031	0.002777	0.269413	0.034398	4.79266e-15	-0.345195	0.123217	0.00508625	0.0128792	20
menopause	cg09521809	20	NA	48426818	rs9808618	20	48426233	T	C	0.25409	0.09	0.03	0.00244	-0.274511	0.0350728	5.0013e-15	-0.327856	0.117038	0.00509012	0.0633018	14
menopause	cg23279261	2	NA	48927520	rs4953616	2	48941428	C	T	0.223586	0.087	0.03	0.003582	-0.37844	0.0349851	2.85418e-27	-0.229891	0.0820722	0.00509311	0.0754309	20
menopause	cg04687439	19	NA	996220	rs2240152	19	992903	C	T	0.615909	-0.076	0.027	0.005323	-0.80827	0.028644	3.54249e-175	0.094028	0.0335705	0.00509581	0.005961	20
menarche	cg18971529	21	NA	30391563	rs6516886	21	30393664	A	T	0.506757	-0.028	0.009	0.001519	-0.236808	0.036804	1.24044e-10	0.118239	0.042215	0.00509633	0.0238551	20
menarche	cg25529304	5	NA	43034529	rs6867854	5	42915956	A	G	0.123759	-0.047	0.015	0.00186	-0.304617	0.048755	4.15977e-10	0.154292	0.0550875	0.00509674	0.00686549	6
menopause	cg18221076	6	NA	31442934	rs2855809	6	31470352	T	A	0.247396	0.082	0.028	0.003549	0.31704	0.0331296	1.07213e-21	0.258642	0.0923599	0.00510431	0.102966	20
menarche	cg21733531	7	NA	63560711	rs4717982	7	63544142	C	T	0.563949	-0.026	0.009	0.005655	0.386076	0.0338881	4.54913e-30	-0.0673443	0.0240493	0.0051061	0.335003	20
menopause	cg27505492	12	NA	133187045	rs35360794	12	133184870	T	G	0.201066	0.093	0.033	0.005299	0.714093	0.0293081	4.01674e-131	0.130235	0.0465205	0.0051179	0.859434	20
menarche	cg03836831	16	NA	969069	rs4984984	16	978206	A	C	0.342302	-0.031	0.01	0.002384	0.224479	0.034493	7.61782e-11	-0.138098	0.0493434	0.00513079	0.455346	20
menarche	cg17687282	3	NA	137851111	rs2251550	3	137859165	A	G	0.396772	-0.027	0.009	0.002513	0.277335	0.0357073	8.04356e-15	-0.0973553	0.0347884	0.00513411	0.681516	11
menopause	cg17261675	21	NA	46102566	rs9637188	21	46102638	G	C	0.0919583	0.157	0.054	0.003708	-0.44941	0.043555	5.82919e-25	-0.349347	0.124837	0.00513508	0.0107338	20
menopause	cg01046951	1	NA	3028877	rs12130877	1	3013522	C	T	0.0637255	0.215	0.066	0.001162	-0.373409	0.0683071	4.58689e-08	-0.575776	0.205752	0.00513574	NA	NA
menopause	cg06469542	14	NA	77965869	rs74063377	14	77951431	G	C	0.0358476	0.268	0.092	0.003723	-0.522624	0.0519141	7.72304e-24	-0.512797	0.183257	0.00513806	0.0353936	16
menarche	cg18442286	11	NA	59333608	rs75007399	11	58969169	A	G	0.310306	0.035	0.011	0.002224	0.310553	0.0529356	4.44768e-09	0.112702	0.0402949	0.00515899	0.0134819	8
menopause	cg05626790	12	NA	133187174	rs35360794	12	133184870	T	G	0.201066	0.093	0.033	0.005299	0.675791	0.0296635	6.93564e-115	0.137617	0.0492039	0.00516013	0.926861	20
menopause	cg04676057	12	NA	47071862	rs7960142	12	47088684	C	T	0.0832672	0.13	0.04	0.001124	0.180315	0.0328385	3.99767e-08	0.720961	0.257779	0.00516086	0.31371	16
menopause	cg02193146	1	NA	110752257	rs2761438	1	110752139	A	G	0.682292	0.076	0.027	0.004574	-0.763164	0.0308405	3.46399e-135	-0.0995854	0.0356072	0.00516148	0.0647598	20
menarche	cg14166494	18	NA	63416728	rs3810082	18	63417309	A	C	0.306231	-0.031	0.01	0.001894	0.227418	0.0350784	8.98411e-11	-0.136313	0.0487403	0.00516241	0.0226255	18
menarche	cg21420366	1	NA	115880072	rs4634908	1	115879821	G	C	0.888252	-0.04	0.014	0.005608	0.43094	0.0315642	1.94244e-42	-0.0928202	0.0331908	0.00516495	0.177439	14
menopause	cg14868222	6	NA	31548340	rs2071590	6	31539768	A	G	0.22433	0.088	0.029	0.002518	-0.246153	0.0341863	6.00655e-13	-0.357501	0.127848	0.0051691	0.268406	19
menopause	cg15697225	12	NA	133186923	rs35360794	12	133184870	T	G	0.201066	0.093	0.033	0.005299	0.663642	0.0298146	9.23567e-110	0.140136	0.0501225	0.00517614	0.870552	20
menopause	cg00062367	14	NA	69950116	rs8013985	14	69948858	A	G	0.105568	0.127	0.045	0.005144	-0.785221	0.0383296	2.8707e-93	-0.161738	0.05785	0.00517688	0.377462	12
menarche	cg04332163	9	NA	6716480	rs1974195	9	6706580	A	G	0.188953	-0.034	0.012	0.004489	0.575142	0.0334625	3.28579e-66	-0.0591159	0.021146	0.00518029	0.441043	20
menopause	cg21217540	1	NA	110752307	rs2761438	1	110752139	A	G	0.682292	0.076	0.027	0.004574	-0.736108	0.0308881	1.57816e-125	-0.103246	0.0369344	0.00518382	0.0677799	20
menopause	cg09726198	3	NA	58448969	rs111538687	3	58436999	C	G	0.814829	-0.092	0.032	0.004575	-0.442925	0.0370372	5.83043e-33	0.20771	0.0743054	0.00518426	0.0294305	20
menarche	cg25738116	3	NA	156530658	rs12497539	3	156533937	A	C	0.163426	-0.032	0.011	0.003528	-0.333524	0.0330549	6.11792e-24	0.0959452	0.0343246	0.00518624	0.392673	20
menopause	cg10305451	2	NA	177043427	rs2072590	2	177042633	A	C	0.22433	-0.092	0.032	0.004449	0.412251	0.0345226	7.19326e-33	-0.223165	0.0798405	0.00518785	0.497695	17
menarche	cg00327796	3	NA	23032191	rs680110	3	23032225	A	G	0.798507	-0.031	0.011	0.004314	-0.64676	0.0297545	9.26336e-105	0.0479312	0.0171502	0.00519334	0.661157	20
menopause	cg13053914	7	NA	75511260	rs113848658	7	75791858	A	G	0.284021	0.084	0.028	0.002755	-0.34263	0.044571	1.50304e-14	-0.245163	0.0877234	0.00519444	0.521323	20
menopause	cg18971999	6	NA	29712014	rs2517910	6	29688501	A	C	0.24442	-0.083	0.027	0.00209	-0.212656	0.0317403	2.08587e-11	0.390302	0.139692	0.00520585	0.00557721	6
menarche	cg16345055	2	NA	105884718	rs2576753	2	105920957	C	T	0.0159314	-0.05	0.017	0.003159	-0.501961	0.0561754	4.04984e-19	0.0996093	0.0356546	0.00521041	0.831552	6
menarche	cg15362957	14	NA	97684772	rs1958170	14	97665319	A	G	0.212894	-0.034	0.012	0.005166	0.654765	0.0390551	4.38626e-63	-0.051927	0.0185871	0.00521059	0.041619	20
menarche	cg11337388	1	NA	44446092	rs2906596	1	44426948	G	A	0.127232	0.03	0.01	0.003694	-0.42987	0.0562142	2.0571e-14	-0.0697885	0.024989	0.00522582	0.00683153	20
menopause	cg05627138	5	NA	548499	rs61384641	5	548230	A	G	0.0194611	0.179	0.058	0.002181	0.248297	0.0378645	5.47101e-11	0.72091	0.258168	0.00523177	0.962662	20
menarche	cg02154914	7	NA	2678208	rs4721903	7	2678872	T	C	0.353862	0.027	0.009	0.004486	0.1983	0.0259609	2.19886e-14	0.136157	0.0487606	0.00523258	0.731435	8
menarche	cg12616487	11	NA	62379063	rs71490394	11	62370155	A	G	0.0542665	-0.063	0.022	0.003737	-0.42286	0.033822	7.23531e-36	0.148986	0.053374	0.00524883	0.102698	13
menopause	cg05392364	15	NA	78556860	rs113594982	15	78557392	T	C	0.118361	-0.108	0.038	0.004794	0.745268	0.0502394	8.78718e-50	-0.144914	0.0519158	0.00524908	0.33124	20
menopause	cg19383211	6	NA	32527588	rs9271205	6	32578941	G	A	0.18192	0.084	0.03	0.005787	1.0506	0.0299649	2.65549e-269	0.0799544	0.0286461	0.0052527	0.101309	20
menarche	cg04177395	11	NA	78496497	rs1790549	11	78496479	G	A	0.905224	0.031	0.011	0.005614	0.658609	0.0329188	4.77548e-89	0.0470689	0.0168667	0.00526051	0.0289396	20
menarche	cg16283287	15	NA	33300472	rs28548712	15	33304768	C	A	0.0317164	-0.065	0.023	0.00544	-0.793254	0.0449854	1.3601e-69	0.0819409	0.0293645	0.00526305	0.00921761	11
menopause	cg23715586	3	NA	58305044	rs12633655	3	58306321	C	T	0.83271	-0.088	0.031	0.004159	0.517108	0.0340977	5.98645e-52	-0.170177	0.06099	0.00526675	0.00544783	20
menopause	cg03328615	19	NA	999688	rs2240152	19	992903	C	T	0.615909	-0.076	0.027	0.005323	-0.542527	0.0256998	6.42085e-99	0.140085	0.0502076	0.00526884	0.104715	20
menopause	cg05631194	6	NA	31146417	rs192460891	6	31145000	G	T	0.0510052	0.106	0.036	0.003566	-0.458158	0.0525272	2.72605e-18	-0.231361	0.0829319	0.00527449	0.00730084	15
menopause	cg10754341	2	NA	113637962	rs7581834	2	113639230	A	T	0.1225	0.107	0.036	0.002859	0.323102	0.0399823	6.41719e-16	0.331165	0.118717	0.0052785	0.549263	20
menarche	cg02416986	1	NA	44446201	rs2906596	1	44426948	G	A	0.127232	0.03	0.01	0.003694	-0.425695	0.0562106	3.64112e-14	-0.070473	0.025267	0.00528493	0.00430376	20
menarche	cg09119776	10	NA	104387263	rs12414407	10	104387019	T	C	0.256107	-0.029	0.01	0.002252	-0.334694	0.0328737	2.40527e-24	0.0866463	0.0310664	0.00528606	0.0858002	20
menopause	cg22935921	15	NA	78556834	rs113594982	15	78557392	T	C	0.118361	-0.108	0.038	0.004794	0.728793	0.0503309	1.62021e-47	-0.14819	0.0531358	0.00528887	0.362474	20
menopause	cg22779039	4	NA	52921007	rs11934566	4	52699324	A	T	0.638057	0.088	0.028	0.001351	-0.212662	0.0351616	1.46532e-09	-0.413802	0.148379	0.00529028	0.572553	11
menarche	cg10578717	8	NA	87354562	rs7823154	8	87536970	A	G	0.434524	0.028	0.009	0.002204	0.202873	0.0322809	3.28651e-10	0.138017	0.0495008	0.00530056	0.349373	13
menopause	cg14686919	20	NA	61584159	rs1077416	20	61507951	T	C	0.284153	-0.09	0.028	0.001129	-0.207435	0.0370417	2.14295e-08	0.43387	0.155636	0.00530806	0.505043	17
menopause	cg10800953	3	NA	184104380	rs6766808	3	184192368	G	A	0.0413562	-0.123	0.043	0.004178	-0.704819	0.0567001	1.7819e-35	0.174513	0.062603	0.00530981	0.626949	12
menopause	cg20966270	1	NA	110752047	rs2761438	1	110752139	A	G	0.682292	0.076	0.027	0.004574	-0.64633	0.0322648	2.89265e-89	-0.117587	0.0421847	0.00531278	0.0724984	20
menopause	cg15628633	6	NA	29706377	rs1628578	6	29695502	C	A	0.230283	-0.08	0.027	0.002955	0.297268	0.0362221	2.27121e-16	-0.269117	0.0965654	0.00532161	0.000402073	13
menarche	cg22396979	8	NA	143915919	rs3750247	8	143921812	G	A	0.363431	0.026	0.009	0.0041	-0.343465	0.0324621	3.67066e-26	-0.0756992	0.0271627	0.00532191	0.00815025	20
menopause	cg24631162	6	NA	31508318	rs2239527	6	31509779	G	C	0.505208	-0.076	0.027	0.004684	-0.622584	0.0315148	7.21968e-87	0.122072	0.0438056	0.00532527	0.0802082	20
menopause	cg21832537	3	NA	52553167	rs4687546	3	52605943	A	T	0.404247	-0.074	0.026	0.004727	-0.444431	0.0324588	1.13103e-42	0.166505	0.0597522	0.00532662	0.57401	20
menopause	cg04894463	1	NA	160334111	rs56132393	1	160338383	G	T	0.334808	-0.087	0.027	0.001301	0.215401	0.038816	2.86861e-08	-0.403898	0.144947	0.0053276	0.596457	8
menarche	cg10097651	14	NA	35802397	rs12436351	14	35802786	T	C	0.0461073	0.065	0.022	0.003003	-0.538706	0.0642972	5.36689e-17	-0.12066	0.0433035	0.00533018	0.0104177	10
menarche	cg22342249	1	NA	2043439	rs4648808	1	2040936	T	C	0.193009	0.031	0.01	0.003355	-0.2976	0.0468494	2.12169e-10	-0.104167	0.03739	0.00533709	0.113817	14
menarche	cg11529924	21	NA	47545200	rs2839110	21	47538960	G	A	0.16369	-0.058	0.019	0.002528	0.303623	0.0445637	9.54331e-12	-0.191027	0.0685717	0.00533966	0.0968387	20
menopause	cg22341471	12	NA	123451323	rs7957096	12	123544878	A	G	0.331343	0.085	0.029	0.003125	-0.319161	0.0357057	3.93901e-19	-0.266323	0.0956233	0.0053507	0.337299	20
menarche	cg05200540	10	NA	103985853	rs2282295	10	104174895	A	G	0.311828	0.027	0.009	0.00478	0.373377	0.0498287	6.72016e-14	0.0723129	0.0259644	0.00535141	0.0185755	9
menopause	cg01439408	7	NA	75443075	rs73138006	7	75769990	C	T	0.283183	0.083	0.028	0.003421	0.344389	0.0423498	4.22171e-16	0.241006	0.0865365	0.00535236	0.401611	20
menopause	cg16494567	8	NA	142200140	rs11784862	8	142203452	T	C	0.195537	0.109	0.034	0.001319	-0.190361	0.0338594	1.88634e-08	-0.572595	0.205605	0.005354	0.0730771	20
menopause	cg24612124	14	NA	93106264	rs4904967	14	93102186	C	A	0.312217	0.081	0.028	0.004348	0.522834	0.0509387	1.02376e-24	0.154925	0.0556407	0.00536303	0.426789	19
menopause	cg11016563	11	NA	101454626	rs2105579	11	101468039	G	A	0.518203	-0.079	0.026	0.002494	0.236071	0.0339477	3.55153e-12	-0.334645	0.120191	0.00536464	0.0366008	20
menopause	cg11489251	6	NA	31508297	rs2239527	6	31509779	G	C	0.505208	-0.076	0.027	0.004684	-0.602737	0.031843	6.65453e-80	0.126091	0.0452882	0.00536603	0.0356776	20
menarche	cg20150887	17	NA	43210745	rs4986170	17	43207858	G	A	0.261206	-0.031	0.01	0.001817	0.26872	0.0424693	2.49317e-10	-0.115362	0.0414396	0.00537188	0.0197576	8
menarche	cg09109553	11	NA	1310358	rs10832955	11	1250696	T	C	0.640308	0.029	0.009	0.001915	-0.178445	0.0322794	3.23636e-08	-0.162515	0.0583779	0.00537193	0.217837	19
menopause	cg00887848	4	NA	3482507	rs2006277	4	3486125	C	A	0.0747768	0.17	0.06	0.004541	0.468888	0.0313872	1.84102e-50	0.36256	0.130243	0.00537413	0.00773776	20
menarche	cg21396064	16	NA	14397766	rs30224	16	14406119	T	C	0.564992	0.027	0.009	0.003537	0.25393	0.0340127	8.28458e-14	0.106329	0.0381974	0.00537488	0.175824	20
menopause	cg22508145	19	NA	17015427	rs773860	19	17015800	A	G	0.0656276	0.142	0.051	0.005262	-1.3564	0.0133912	0	-0.104689	0.0376138	0.00538153	0.648236	16
menarche	cg26963277	11	NA	2722407	rs231350	11	2713649	A	C	0.944359	-0.072	0.025	0.004024	-0.357763	0.0330723	2.84168e-27	0.201251	0.0723128	0.00538494	0.00170599	11
menopause	cg15317815	3	NA	8809306	rs250401	3	8918879	C	A	0.651573	-0.085	0.027	0.001391	0.211793	0.0355777	2.63303e-09	-0.401335	0.144212	0.00538658	0.192055	20
menopause	cg26329715	20	NA	61583987	rs1077416	20	61507951	T	C	0.284153	-0.09	0.028	0.001129	-0.206742	0.0372015	2.73865e-08	0.435324	0.156456	0.0053957	0.584354	16
menarche	cg08659047	1	NA	2022951	rs6674878	1	2040785	A	G	0.193009	0.031	0.01	0.003433	-0.300139	0.0475745	2.81159e-10	-0.103285	0.0371229	0.00539823	0.232354	17
menopause	cg01885948	6	NA	13873924	rs1204243	6	13874239	T	C	0.484175	-0.086	0.029	0.002913	-0.264075	0.0328489	9.05188e-16	0.325666	0.117051	0.00539832	0.475795	20
menarche	cg00221012	17	NA	79495664	rs8079311	17	79438547	C	T	0.348214	-0.032	0.01	0.001462	-0.229996	0.0408445	1.79167e-08	0.139133	0.0500094	0.00540017	0.13101	13
menopause	cg20087192	3	NA	58318260	rs9867776	3	58295401	A	G	0.83296	-0.088	0.031	0.004607	-0.463822	0.0331669	1.93827e-44	0.189728	0.068199	0.00540296	0.00987368	20
menopause	cg08234168	6	NA	28921733	rs114607660	6	28754072	A	G	0.0942623	-0.129	0.041	0.001499	0.370046	0.0621422	2.60353e-09	-0.348606	0.125312	0.00540421	0.318332	8
menopause	cg21637884	3	NA	57530016	rs7610386	3	57534427	G	T	0.520338	0.08	0.026	0.002446	0.260082	0.0399532	7.5318e-11	0.307595	0.110573	0.00540546	0.880274	18
menarche	cg10824677	1	NA	229183526	rs546206	1	229183555	T	G	0.175365	0.039	0.014	0.006699	-1.62366	0.0313119	0	-0.0240198	0.00863493	0.00540745	0.167904	20
menopause	cg02250046	10	NA	101825185	rs3829161	10	101825160	G	C	0.195994	0.098	0.035	0.005569	-0.740273	0.030502	4.10524e-130	-0.132384	0.0475935	0.00541001	0.185032	20
menarche	cg23513443	11	NA	236781	rs7482209	11	240868	A	G	0.162574	0.035	0.012	0.00399	-0.311833	0.0337271	2.336e-20	-0.11224	0.0403516	0.00541007	0.250661	12
menarche	cg07497941	11	NA	1258546	rs12421917	11	1253401	G	C	0.64651	0.029	0.009	0.00174	0.179422	0.0325622	3.58527e-08	0.16163	0.0581081	0.00541024	0.0212731	20
menopause	cg08234653	10	NA	44223817	rs4338479	10	44229492	C	T	0.663418	-0.082	0.028	0.003364	0.437013	0.0491828	6.36433e-19	-0.187638	0.0674617	0.0054126	0.368868	20
menopause	cg08263357	6	NA	144329780	rs12528481	6	144334771	T	A	0.197692	-0.096	0.034	0.00469	0.555161	0.0343746	1.12949e-58	-0.172923	0.0621723	0.00541344	0.0409941	20
menopause	cg18688062	6	NA	31146471	rs1265094	6	31106893	A	G	0.649365	-0.079	0.027	0.003791	0.290601	0.0324497	3.38369e-19	-0.27185	0.097744	0.00541508	0.0361361	20
menopause	cg14847243	3	NA	184104362	rs6766808	3	184192368	G	A	0.0413562	-0.123	0.043	0.004178	-0.677568	0.0570952	1.74927e-32	0.181532	0.0652798	0.0054221	0.545779	9
menopause	cg19382642	6	NA	30071496	rs143525179	6	29751998	T	C	0.0569196	-0.134	0.047	0.004268	0.474959	0.0376874	2.04306e-36	-0.28213	0.101457	0.00542264	2.50403e-05	15
menarche	cg10920316	5	NA	137946599	rs34858014	5	137944006	C	T	0.814473	-0.037	0.013	0.004609	-0.428789	0.032968	1.12802e-38	0.0862895	0.0310354	0.00542985	0.0124741	20
menopause	cg09153897	20	NA	865780	rs142082210	20	880098	A	G	0.0124611	0.289	0.094	0.002053	-0.546384	0.0839227	7.48693e-11	-0.528932	0.190258	0.00543459	0.184752	13
menarche	cg01013955	6	NA	150918915	rs7738271	6	150918964	G	T	0.224835	0.038	0.012	0.001464	-0.216419	0.0372747	6.39579e-09	-0.175585	0.0631588	0.00543491	0.0419492	4
menopause	cg08187750	12	NA	130824529	rs74432806	12	130824679	C	G	0.105405	-0.118	0.038	0.001749	0.445491	0.0714264	4.45847e-10	-0.264876	0.0952863	0.00543934	0.480114	14
menopause	cg22031252	17	NA	30825346	rs12162135	17	30805795	T	G	0.43964	0.082	0.026	0.001968	0.190295	0.0323379	3.9908e-09	0.43091	0.155016	0.00543961	0.02098	6
menopause	cg08605899	7	NA	105969911	rs2704959	7	105970668	C	A	0.153816	0.128	0.046	0.005331	1.2423	0.0207129	0	0.103035	0.037068	0.00544227	0.00172565	20
menarche	cg12316258	11	NA	62380416	rs72927237	11	62381483	C	T	0.0512918	-0.059	0.021	0.005303	0.627341	0.0329568	8.70745e-81	-0.0940477	0.0338373	0.00544573	0.482098	13
menopause	cg27294008	3	NA	52748359	rs3733039	3	52719088	T	C	0.403574	-0.073	0.026	0.004975	0.628583	0.0320904	1.96189e-85	-0.116134	0.0417856	0.00544785	0.431764	20
menopause	cg26863842	6	NA	31506723	rs2239527	6	31509779	G	C	0.505208	-0.076	0.027	0.004684	-0.565674	0.0322445	6.70008e-69	0.134353	0.0483412	0.00544817	9.0092e-05	20
menarche	cg07466585	10	NA	104263680	rs1326193	10	104271674	T	G	0.268429	-0.028	0.01	0.003773	-0.709636	0.0310181	7.66987e-116	0.0394569	0.0141969	0.00544825	0.574964	20
menopause	cg25694480	20	NA	62032881	rs6122439	20	62032790	A	C	0.409278	-0.073	0.026	0.005219	-0.97843	0.0501468	8.79903e-85	0.0746093	0.0268469	0.00545154	0.0939312	20
menarche	cg16021678	13	NA	55475951	rs9536906	13	55495222	T	C	0.335198	-0.028	0.009	0.003724	-0.258005	0.0417855	6.63742e-10	0.108525	0.039061	0.0054635	0.974857	13
menopause	cg01173332	5	NA	1672185	rs60657889	5	1671874	C	T	0.33204	-0.083	0.029	0.004022	-0.383531	0.0331767	6.54973e-31	0.21641	0.077896	0.00546625	0.971825	20
menopause	cg13127506	12	NA	123757018	rs10772999	12	123728230	G	A	0.267871	0.093	0.031	0.002553	-0.270184	0.0367003	1.81293e-13	-0.34421	0.123897	0.00546636	0.119668	20
menarche	cg08665930	22	NA	39418130	rs5757445	22	39443016	A	C	0.284226	0.032	0.01	0.001087	-0.181199	0.0323735	2.17932e-08	-0.176602	0.0635708	0.005469	0.944077	20
menarche	cg09503974	3	NA	158449660	rs6441224	3	158450417	T	C	0.711909	-0.026	0.009	0.005461	0.334536	0.0331651	6.30697e-24	-0.0777196	0.0279845	0.00548237	0.21365	20
menopause	cg07394299	5	NA	36745618	rs36669	5	36745667	T	C	0.111424	-0.112	0.039	0.003819	0.430994	0.0395289	1.11205e-27	-0.259865	0.0935747	0.00548494	0.0742725	20
menopause	cg10712668	3	NA	52740153	rs1821879	3	52600999	C	T	0.405506	-0.074	0.026	0.004686	-0.418843	0.033183	1.59284e-36	0.176677	0.0636343	0.00549569	0.309955	20
menopause	cg08463024	6	NA	31508167	rs2239527	6	31509779	G	C	0.505208	-0.076	0.027	0.004684	-0.546701	0.0324066	7.46961e-64	0.139016	0.0500699	0.0054959	0.0365355	20
menopause	cg00161225	17	NA	3814785	rs2074989	17	3808032	G	A	0.599702	0.081	0.029	0.004554	0.787042	0.0312441	5.139e-140	0.102917	0.0370726	0.0055017	0.644789	20
menopause	cg23186098	6	NA	32056119	rs17421624	6	32066177	C	T	0.169643	-0.087	0.028	0.002268	0.223351	0.0361481	6.46019e-10	-0.389522	0.140322	0.00550466	6.40264e-05	16
menarche	cg06679563	19	NA	33622563	rs3848599	19	33635887	G	T	0.6348	-0.026	0.009	0.004127	-0.334237	0.0333441	1.1972e-23	0.0777892	0.028023	0.00550483	0.0203153	20
menopause	cg11524300	1	NA	225658651	rs3856156	1	225655667	C	T	0.346821	0.079	0.028	0.005553	-0.536651	0.0346428	3.99112e-54	-0.147209	0.0530337	0.00550721	0.891098	20
menopause	cg10149225	19	NA	58521273	rs9304810	19	58518516	A	G	0.0838951	0.135	0.048	0.004907	-0.620012	0.0361484	6.08745e-66	-0.217738	0.0784517	0.0055128	0.00833443	15
menarche	cg01609139	4	NA	152235970	rs2407170	4	152236219	C	G	0.408865	-0.025	0.009	0.006486	-1.23157	0.0195135	0	0.0202993	0.00731483	0.00551862	0.154113	20
menarche	cg14952266	13	NA	112191215	rs9522264	13	112191253	G	A	0.189531	0.031	0.011	0.006042	-0.498769	0.031344	5.16872e-57	-0.062153	0.0223975	0.00552019	0.139453	19
menopause	cg19236675	7	NA	76624761	rs41534948	7	76821842	A	G	0.0633536	0.2	0.071	0.005031	1.02942	0.0641369	5.68703e-58	0.194284	0.0700252	0.00552873	0.0668534	20
menarche	cg09355378	2	NA	45208508	rs2959222	2	45245342	T	C	0.597279	0.026	0.009	0.004101	-0.325318	0.0326968	2.5339e-23	-0.0799218	0.0288078	0.0055319	0.12528	20
menopause	cg05216332	6	NA	29760634	rs143525179	6	29751998	T	C	0.0569196	-0.134	0.047	0.004268	-0.438858	0.0364632	2.3079e-33	0.305338	0.11006	0.00553228	5.09466e-05	12
menarche	cg05614072	2	NA	30489411	rs6732241	2	30479927	T	C	0.145461	-0.028	0.01	0.0067	0.719595	0.0351721	4.97029e-93	-0.0389108	0.0140262	0.00553477	0.269707	7
menarche	cg11453585	10	NA	104263688	rs4526717	10	104316327	A	G	0.268512	-0.028	0.01	0.003851	0.58144	0.0284462	7.37903e-93	-0.0481563	0.0173593	0.00553559	0.407639	20
menarche	cg04834825	18	NA	74091691	rs17059302	18	74091718	A	G	0.189732	-0.05	0.016	0.002061	0.370356	0.0614685	1.68974e-09	-0.135005	0.0486668	0.00553595	0.309768	4
menarche	cg24254837	3	NA	51990929	rs151017204	3	50916956	A	G	0.223755	0.037	0.013	0.005745	0.758137	0.0613028	3.93861e-35	0.0488039	0.0175955	0.00554314	0.0123295	20
menopause	cg17239008	6	NA	32202844	rs2760981	6	32565465	G	A	0.451991	0.084	0.03	0.005088	0.620108	0.0306846	8.14499e-91	0.13546	0.0488409	0.00554559	0.699708	20
menarche	cg18354264	1	NA	226411008	rs2126573	1	226444946	T	C	0.283398	0.025	0.009	0.007293	1.16747	0.0237043	0	0.0214138	0.00772123	0.00554789	0.747031	20
menarche	cg26149658	4	NA	2439423	rs1209520	4	2430887	C	A	0.873418	0.039	0.013	0.002115	-0.240498	0.0330738	3.55377e-13	-0.162164	0.0584743	0.00554993	0.11008	17
menopause	cg26933683	17	NA	61918738	rs8075277	17	61941937	C	T	0.425595	-0.076	0.027	0.005081	-0.510623	0.0316241	1.19903e-58	0.148838	0.0536741	0.00555431	0.486385	20
menopause	cg09049251	12	NA	50297477	rs2655060	12	50298535	C	T	0.676339	-0.078	0.027	0.004021	0.319905	0.0323528	4.69358e-23	-0.243823	0.0879286	0.00555482	0.0783507	15
menopause	cg05578398	6	NA	33359842	rs210125	6	33576685	A	G	0.0369811	0.334	0.113	0.003225	0.298353	0.0372529	1.1577e-15	1.11948	0.403716	0.00555533	0.00542697	20
menopause	cg23460430	6	NA	144329887	rs12528481	6	144334771	T	A	0.197692	-0.096	0.034	0.00469	0.521753	0.035494	6.47093e-49	-0.183995	0.0663562	0.00555693	0.0385964	20
menopause	cg21336373	17	NA	3807312	rs2074989	17	3808032	G	A	0.599702	0.081	0.029	0.004554	-0.73556	0.0319404	2.38052e-117	-0.11012	0.0397147	0.0055579	0.836922	20
menarche	cg22237644	3	NA	36986992	rs6777094	3	36976926	T	A	0.580608	0.025	0.009	0.004267	1.06194	0.023277	0	0.0235419	0.00849078	0.00556031	0.712004	20
menarche	cg02018291	17	NA	65487462	rs1808693	17	65487480	A	G	0.349049	-0.025	0.009	0.005378	-1.04988	0.0232422	0	0.0238122	0.00858859	0.00556206	0.378521	20
menarche	cg08865458	20	NA	36793866	rs13045748	20	36800167	A	T	0.579537	-0.025	0.009	0.006944	-1.09985	0.0245527	0	0.0227304	0.00819866	0.00556356	0.00195467	20
menopause	cg19754520	10	NA	101825118	rs3829161	10	101825160	G	C	0.195994	0.098	0.035	0.005569	-0.61948	0.0313846	1.01009e-86	-0.158197	0.0570646	0.0055671	0.171479	20
menopause	cg05598010	1	NA	1261797	rs2260424	1	1314714	A	G	0.108259	-0.098	0.035	0.004718	-1.13632	0.0577209	2.81291e-86	0.0862429	0.031111	0.00556956	0.145223	16
menopause	cg08560874	6	NA	29759947	rs143525179	6	29751998	T	C	0.0569196	-0.134	0.047	0.004268	0.44879	0.0378885	2.28407e-32	-0.298581	0.107717	0.00557303	7.87925e-05	20
menarche	cg19714913	1	NA	226411033	rs2126573	1	226444946	T	C	0.283398	0.025	0.009	0.007293	1.08714	0.0258772	0	0.0229961	0.00829667	0.005576	0.665958	20
menopause	cg14112635	17	NA	76250769	rs11657271	17	76249682	T	A	0.0876993	-0.128	0.045	0.004087	-0.432379	0.0350698	6.31462e-35	0.296037	0.106809	0.00557751	0.298839	20
menarche	cg23967554	10	NA	104170222	rs7897947	10	104157711	G	T	0.344802	0.028	0.009	0.002098	-0.24173	0.0396706	1.10518e-09	-0.115832	0.0418037	0.00559101	0.0363499	15
menarche	cg01884057	2	NA	25150051	rs6752378	2	25150116	A	C	0.414826	-0.025	0.009	0.005268	1.00174	0.025667	0	-0.0249567	0.00900713	0.00559241	0.0919507	20
menopause	cg19151378	6	NA	29910146	rs143525179	6	29751998	T	C	0.0569196	-0.134	0.047	0.004268	0.446815	0.0380067	6.56195e-32	-0.299901	0.108238	0.00559276	0.00182019	12
menarche	cg22449114	20	NA	590243	rs282166	20	592470	A	G	0.187788	0.032	0.011	0.005389	-0.480935	0.0529496	1.05729e-19	-0.066537	0.0240166	0.0055977	0.0499738	15
menarche	cg11238820	1	NA	226410871	rs2126573	1	226444946	T	C	0.283398	0.025	0.009	0.007293	1.02753	0.0271078	0	0.0243303	0.00878239	0.00559963	0.647889	20
menopause	cg24124954	6	NA	31508106	rs2239527	6	31509779	G	C	0.505208	-0.076	0.027	0.004684	-0.50416	0.0322393	4.00753e-55	0.150746	0.0544151	0.00560056	0.0596777	20
menopause	cg22350048	1	NA	22580632	rs875977	1	22575918	T	C	0.4472	-0.074	0.026	0.004858	-0.452348	0.037573	2.21135e-33	0.163591	0.0590622	0.00560897	0.598811	20
menarche	cg11656478	2	NA	38297759	rs4670813	2	38317710	A	G	0.848107	0.035	0.012	0.002668	0.28419	0.032222	1.14706e-18	0.123157	0.0444742	0.00561984	0.866318	20
menopause	cg22249752	12	NA	133186738	rs35360794	12	133184870	T	G	0.201066	0.093	0.033	0.005299	0.464186	0.0311337	2.8605e-50	0.200351	0.072351	0.00562032	0.912065	20
menopause	cg16139227	12	NA	123451304	rs1727302	12	123632930	G	A	0.289807	0.093	0.03	0.001809	-0.228448	0.037084	7.26155e-10	-0.407096	0.147011	0.00562037	0.369775	19
menarche	cg07098722	6	NA	162683881	rs7744798	6	162683876	T	C	0.332253	0.026	0.009	0.004692	0.339497	0.0349545	2.66633e-22	0.0765839	0.0276576	0.00562291	0.41584	20
menopause	cg15172734	3	NA	57743377	rs7643904	3	57550546	G	A	0.517498	0.083	0.026	0.001805	-0.228689	0.0411006	2.63459e-08	-0.362938	0.131074	0.00562372	0.607057	11
menopause	cg21455983	20	NA	61583537	rs2273412	20	61553802	A	G	0.264398	-0.089	0.028	0.00155	-0.219425	0.038929	1.73495e-08	0.405606	0.146498	0.00562836	0.141504	14
menarche	cg23682934	17	NA	42885322	rs1122109	17	42884538	A	C	0.437739	-0.028	0.009	0.001271	-0.202881	0.033421	1.27545e-09	0.138012	0.0498476	0.00562837	0.080523	20
menarche	cg23423227	10	NA	124913446	rs4980270	10	124951379	T	C	0.162332	0.031	0.011	0.006026	-0.742627	0.0500936	1.01297e-49	-0.0417437	0.0150776	0.00562977	0.48893	20
menopause	cg11625488	6	NA	170403557	rs28494764	6	170408134	G	T	0.309246	0.085	0.03	0.003961	0.679025	0.0521562	9.53298e-39	0.125179	0.0452152	0.00563099	0.0207259	20
menarche	cg16058990	6	NA	30359364	rs116444887	6	30340290	A	G	0.172003	0.037	0.012	0.001949	0.486581	0.0773842	3.2188e-10	0.0760408	0.0274674	0.00563312	NA	NA
menarche	cg09164108	5	NA	43007320	rs13169690	5	43013954	A	C	0.634036	-0.025	0.009	0.005872	0.981058	0.0292004	1.8324e-247	-0.0254827	0.00920507	0.0056344	0.154876	20
menarche	cg07527909	16	NA	966593	rs6600235	16	983163	T	C	0.307897	-0.029	0.01	0.005884	-0.356841	0.0384121	1.54587e-20	0.0812688	0.0293574	0.00563579	0.21612	20
menarche	cg16248435	6	NA	15358299	rs10949295	6	15356641	G	C	0.0660165	0.052	0.018	0.004456	0.78812	0.0814447	3.78545e-22	0.0659798	0.0238352	0.0056373	0.120467	20
menopause	cg04359915	10	NA	101825029	rs3829161	10	101825160	G	C	0.195994	0.098	0.035	0.005569	-0.582663	0.0316535	1.14363e-75	-0.168193	0.06076	0.00563741	0.17844	20
menopause	cg22710716	3	NA	52569097	rs13076398	3	52573096	A	G	0.402924	-0.072	0.026	0.005837	-1.33004	0.0144296	0	0.0541337	0.0195571	0.00564046	0.273823	20
menarche	cg13085507	10	NA	75935875	rs10824220	10	76454149	A	C	0.981648	-0.08	0.027	0.003494	-0.247874	0.0319841	9.19518e-15	0.322745	0.116616	0.00564725	0.0295155	9
menarche	cg24514884	6	NA	134639203	rs229131	6	134643847	T	C	0.915589	0.044	0.015	0.002909	0.277641	0.0332446	6.74237e-17	0.158478	0.0572623	0.00564737	0.0232256	20
menarche	cg02758236	11	NA	128562003	rs695113	11	128562098	C	T	0.342962	-0.027	0.009	0.003637	-0.254586	0.0355357	7.82249e-13	0.106055	0.0383258	0.00565431	0.806779	6
menarche	cg11976193	13	NA	114257583	rs7325214	13	114236924	C	T	0.41067	0.026	0.009	0.005591	0.3208	0.0333202	6.10225e-22	0.0810473	0.0292906	0.0056573	0.90094	20
menopause	cg19402939	3	NA	184104481	rs6766808	3	184192368	G	A	0.0413562	-0.123	0.043	0.004178	-0.625701	0.0574434	1.2518e-27	0.19658	0.0710531	0.00566344	0.477085	9
menarche	cg01093028	12	NA	89749080	rs2279574	12	89745477	C	A	0.367932	0.026	0.009	0.002762	0.307523	0.0319918	7.07694e-22	0.0845466	0.0305592	0.00566359	0.288139	11
menarche	cg23557746	10	NA	104060662	rs3758551	10	104002409	A	G	0.230626	-0.03	0.01	0.002097	-0.236147	0.0330066	8.39493e-13	0.127039	0.0459186	0.00566401	0.00962443	20
menopause	cg06134964	3	NA	52812033	rs10510760	3	52650348	A	G	0.399554	-0.073	0.026	0.005074	-0.538298	0.0334029	1.99195e-58	0.135613	0.049028	0.00567441	0.253516	20
menopause	cg14197169	12	NA	131200394	rs10773804	12	131125430	T	C	0.409579	0.09	0.029	0.001533	-0.204017	0.0334587	1.07674e-09	-0.441139	0.159496	0.00567795	0.92465	15
menarche	cg14717557	6	NA	100895618	rs3830139	6	100896289	G	T	0.37246	0.026	0.009	0.003347	-0.346231	0.0361838	1.08301e-21	-0.0750944	0.0271531	0.00568192	0.708712	20
menarche	cg01972576	8	NA	143916273	rs34192968	8	143913948	G	A	0.362434	0.027	0.009	0.003177	-0.226158	0.0317097	9.88175e-13	-0.119385	0.0431723	0.00568664	0.00594194	20
menopause	cg13127920	12	NA	124810173	rs10846657	12	124810174	G	A	0.56659	0.072	0.026	0.006462	1.14556	0.0227758	0	0.0628515	0.0227307	0.00569153	0.687253	20
menarche	cg19049437	12	NA	31769499	rs498080	12	31769501	G	C	0.0639159	-0.086	0.031	0.005297	1.03106	0.0306933	2.1712e-247	-0.0834093	0.0301685	0.00569609	0.00044739	20
menopause	cg15584790	6	NA	29692475	rs9257953	6	29646865	A	G	0.113095	0.098	0.031	0.001799	-0.514422	0.0902425	1.19499e-08	-0.190505	0.0689082	0.00569889	0.344412	5
menopause	cg02023773	17	NA	21435335	rs12945438	17	21259108	T	C	0.557231	0.081	0.028	0.00356	0.313416	0.0334869	8.02219e-21	0.258442	0.0935082	0.00571244	0.381794	16
menarche	cg21105019	14	NA	100115531	rs12432679	14	100131282	A	G	0.238532	-0.028	0.01	0.006258	0.54609	0.0316535	1.07854e-66	-0.0512736	0.0185516	0.00571263	0.149961	20
menopause	cg00794174	12	NA	131196417	rs10848164	12	131121133	A	G	0.39104	0.075	0.027	0.005335	-0.842205	0.0305886	7.00936e-167	-0.089052	0.0322214	0.00571416	0.794345	20
menopause	cg04036182	15	NA	45458818	rs3784584	15	45453032	C	T	0.396205	-0.072	0.026	0.005742	1.6363	0.0383895	0	-0.0440017	0.015923	0.00572018	0.339714	20
menopause	cg20045696	14	NA	77926864	rs12897689	14	77929328	A	G	0.0398659	0.25	0.09	0.005286	-0.893862	0.032889	1.17707e-162	-0.279685	0.101211	0.00572058	0.0606787	20
menopause	cg24697433	6	NA	28876508	rs3129102	6	29205336	T	C	0.468354	0.072	0.026	0.006548	-1.39135	0.0327495	0	-0.0517485	0.0187266	0.00572085	0.0455436	20
menarche	cg01840965	22	NA	32601654	rs5998237	22	32509089	T	G	0.159056	-0.037	0.013	0.004225	-0.375258	0.0325266	8.59239e-31	0.0985989	0.0356815	0.00572188	0.212439	20
menopause	cg05991220	3	NA	52813859	rs2079929	3	52765646	T	C	0.404319	-0.074	0.026	0.004621	-0.375292	0.0326762	1.56633e-30	0.19718	0.071375	0.00573445	0.27778	20
menarche	cg18397726	14	NA	93395464	rs12433480	14	93369201	C	T	0.306031	0.029	0.01	0.003673	-0.388701	0.0427973	1.06224e-19	-0.0746075	0.0270063	0.00573445	0.55214	12
menarche	cg07711097	8	NA	143915954	rs3750247	8	143921812	G	A	0.363431	0.026	0.009	0.0041	-0.30602	0.0324039	3.59069e-21	-0.0849618	0.0307551	0.00573556	0.00953075	20
menopause	cg08627212	12	NA	56436440	rs1081975	12	56393337	G	C	0.245587	0.095	0.033	0.003756	-0.318182	0.032424	9.88058e-23	-0.298571	0.108085	0.00573823	0.00328335	16
menarche	cg17812664	10	NA	104957217	rs34778766	10	104737729	C	T	0.298872	0.034	0.011	0.002043	0.221496	0.0359902	7.53876e-10	0.153501	0.0555737	0.00574269	0.0797189	20
menarche	cg10257302	14	NA	55907427	rs74569274	14	55964344	C	A	0.0407154	-0.061	0.02	0.002837	0.391981	0.0601959	7.42801e-11	-0.15562	0.0563424	0.00574418	0.000519387	8
menarche	cg06651605	5	NA	178209759	rs60286346	5	178209725	C	T	0.30517	-0.03	0.01	0.002022	0.339656	0.0479993	1.48088e-12	-0.0883246	0.0319781	0.00574426	0.765117	4
menarche	cg10749413	19	NA	1041020	rs3764642	19	1040046	G	A	0.592185	0.026	0.009	0.004694	0.290031	0.0308241	4.99835e-21	0.0896456	0.0324608	0.00575092	0.0583955	20
menopause	cg23036947	1	NA	1294018	rs2649592	1	1311078	G	T	0.108259	-0.099	0.035	0.004426	-0.775264	0.060774	2.86787e-37	0.127698	0.0462424	0.00575367	0.16052	16
menopause	cg04132236	2	NA	61824961	rs79716966	2	61833815	T	G	0.395672	-0.081	0.028	0.003903	0.312632	0.0337284	1.87759e-20	-0.259091	0.0938229	0.00575382	0.331333	20
menopause	cg21179831	6	NA	31508137	rs2239527	6	31509779	G	C	0.505208	-0.076	0.027	0.004684	-0.466264	0.0327384	5.01893e-46	0.162998	0.0590273	0.00575543	0.0169716	20
menopause	cg27485790	12	NA	131135293	rs10848164	12	131121133	A	G	0.39104	0.075	0.027	0.005335	0.791004	0.0311482	2.87652e-142	0.0948162	0.0343374	0.00575704	0.827544	20
menopause	cg02952809	7	NA	128094710	rs6948333	7	128031756	T	C	0.0564024	0.173	0.061	0.004387	-0.459393	0.0379988	1.19793e-33	-0.376584	0.136389	0.00576053	0.0281619	20
menopause	cg15738933	17	NA	75181373	rs2411071	17	75148518	T	C	0.369816	0.087	0.031	0.005665	-0.47901	0.0312749	5.96708e-53	-0.181625	0.0657943	0.00577143	0.957144	20
menarche	cg04541421	2	NA	61370764	rs56052101	2	61393365	G	C	0.301071	-0.025	0.009	0.008724	-1.0488	0.0424497	9.03192e-135	0.0238368	0.00863532	0.0057733	0.0294265	20
menopause	cg07371337	1	NA	22599443	rs11799918	1	22502000	A	G	0.123155	0.114	0.041	0.004993	-1.05881	0.04713	8.96627e-112	-0.107668	0.039018	0.00579016	0.00232985	20
menopause	cg10312186	6	NA	170403583	rs28494764	6	170408134	G	T	0.309246	0.085	0.03	0.003961	0.640095	0.0526459	5.16928e-34	0.132793	0.0481238	0.00579076	0.0224509	20
menopause	cg00384205	3	NA	128713392	rs56188375	3	128697408	G	C	0.0604929	0.268	0.094	0.004432	0.409527	0.0373959	6.56299e-28	0.654414	0.237184	0.00579622	0.000506611	20
menopause	cg10333594	16	NA	1705338	rs11860323	16	1764343	A	G	0.101515	0.164	0.055	0.002745	0.476526	0.0654963	3.44832e-13	0.344157	0.124736	0.00579624	0.0149149	20
menarche	cg23909633	1	NA	207070539	rs291085	1	207095753	T	A	0.356542	-0.033	0.011	0.002619	0.238187	0.0339074	2.14645e-12	-0.138547	0.0502174	0.00579903	0.885616	20
menopause	cg21548116	4	NA	100009993	rs6858148	4	100065917	C	T	0.129376	-0.106	0.036	0.003167	0.262106	0.0332047	2.93482e-15	-0.404417	0.146593	0.00580201	0.000301987	10
menopause	cg00376283	12	NA	123451042	rs55742290	12	123466111	C	T	0.353888	0.079	0.028	0.005135	-0.446093	0.0339231	1.69872e-39	-0.177093	0.0641956	0.00580411	0.287044	20
menarche	cg05839377	5	NA	43007632	rs13169690	5	43013954	A	C	0.634036	-0.025	0.009	0.005872	0.749731	0.0320809	8.62602e-121	-0.0333453	0.0120888	0.0058092	0.152005	20
menopause	cg02338538	12	NA	123757892	rs7139321	12	123719528	T	G	0.304693	0.092	0.029	0.001663	-0.191928	0.0343732	2.35542e-08	-0.479347	0.173784	0.00581031	0.082978	20
menopause	cg19252328	13	NA	99624413	rs12584134	13	99613197	C	T	0.805901	0.077	0.027	0.004537	-0.343402	0.0316794	2.22681e-27	-0.224227	0.0813004	0.00581561	0.251283	20
menarche	cg09904383	5	NA	141031125	rs17097413	5	141031107	C	T	0.0963542	0.059	0.019	0.001787	-0.318597	0.0530968	1.9696e-09	-0.185187	0.0671494	0.00581851	0.398042	10
menopause	cg00523604	6	NA	32223341	rs9271205	6	32578941	G	A	0.18192	0.084	0.03	0.005787	0.549636	0.0347714	2.77786e-56	0.152828	0.0554312	0.00583201	0.699666	20
menopause	cg20120371	17	NA	41956344	rs4793015	17	41765523	T	C	0.254767	-0.104	0.035	0.003231	-1.67471	0.226532	1.43741e-13	0.0621004	0.0225241	0.00583237	0.0890352	3
menarche	cg04605607	6	NA	74229257	rs3822960	6	74230859	C	T	0.544271	-0.025	0.009	0.006721	0.743853	0.0330031	1.72715e-112	-0.0336088	0.0121907	0.00583488	0.0438444	20
menopause	cg15566751	4	NA	100101289	rs1800759	4	100065509	T	G	0.128626	-0.106	0.036	0.003055	-0.256087	0.0326654	4.51641e-15	0.413922	0.150165	0.0058434	0.00112297	12
menarche	cg18060742	5	NA	158743357	rs2853697	5	158743403	G	T	0.150078	0.032	0.011	0.005088	0.355182	0.0412387	7.12805e-18	0.0900946	0.0326889	0.00584912	0.911203	20
menopause	cg11251234	10	NA	101825055	rs3829161	10	101825160	G	C	0.195994	0.098	0.035	0.005569	-0.502228	0.0321506	5.22781e-55	-0.195131	0.0708001	0.00584995	0.188046	20
menopause	cg04219977	6	NA	31506768	rs2239527	6	31509779	G	C	0.505208	-0.076	0.027	0.004684	-0.440732	0.0325419	8.65258e-42	0.17244	0.0625708	0.00585268	8.86793e-05	20
menopause	cg06828015	2	NA	233793120	rs11684691	2	233782305	A	G	0.286328	0.094	0.032	0.003178	0.335019	0.0420883	1.72194e-15	0.280581	0.101814	0.00585432	0.0326808	19
menopause	cg11032077	6	NA	32032728	rs204883	6	32032743	A	G	0.436709	-0.072	0.026	0.005995	-0.824946	0.0297193	1.39793e-169	0.0872784	0.0316737	0.00585932	1.65171e-08	20
menarche	cg22637435	8	NA	141361108	rs1568607	8	141334105	T	C	0.310676	-0.027	0.009	0.002729	-0.231326	0.0331937	3.19273e-12	0.116718	0.0423579	0.00585976	0.387697	13
menarche	cg16504019	16	NA	20817429	rs12325560	16	20909404	C	T	0.829843	-0.04	0.014	0.003288	-0.332834	0.0319619	2.15245e-25	0.12018	0.0436175	0.00586355	0.0128025	20
menopause	cg18844029	6	NA	28885017	rs3129102	6	29205336	T	C	0.468354	0.072	0.026	0.006548	-1.04937	0.0389572	8.20202e-160	-0.0686124	0.0249073	0.00587439	0.132402	20
menarche	cg15844835	5	NA	141031142	rs17097413	5	141031107	C	T	0.0963542	0.059	0.019	0.001787	-0.321056	0.0538361	2.46768e-09	-0.183769	0.0667219	0.00588273	0.136828	4
menopause	cg24196017	15	NA	43021976	rs12594483	15	43021986	A	G	0.253418	0.085	0.03	0.003995	0.568265	0.0484314	8.59429e-32	0.149578	0.0543097	0.00588408	0.226363	20
menopause	cg14959746	4	NA	7987834	rs4696933	4	7985392	G	C	0.390331	0.074	0.026	0.004948	-0.445424	0.0408122	9.8827e-28	-0.166134	0.0603235	0.00588632	0.112837	20
menopause	cg27239473	16	NA	1478504	rs7201383	16	1482362	T	C	0.712074	0.098	0.035	0.005198	0.521354	0.0343787	6.02718e-52	0.187972	0.0682676	0.00589689	0.145933	20
menarche	cg06949474	12	NA	126467949	rs7300524	12	126467806	T	C	0.492218	-0.025	0.009	0.007441	0.655384	0.031436	1.58258e-96	-0.0381456	0.0138538	0.00589717	0.883526	14
menopause	cg21333964	11	NA	118955461	rs620331	11	118931099	T	C	0.0378277	-0.152	0.052	0.003288	-0.359941	0.0439535	2.63085e-16	0.422291	0.153395	0.00590598	0.242047	8
menopause	cg03233793	19	NA	19626605	rs8102502	19	19652746	C	T	0.0298954	0.173	0.06	0.003808	-0.380432	0.0411372	2.28985e-20	-0.454746	0.165203	0.00591159	0.10872	14
menarche	cg19656689	12	NA	71113529	rs2137537	12	71113087	T	C	0.463295	0.025	0.009	0.005985	-0.639223	0.0312746	7.52303e-93	-0.03911	0.014209	0.00591468	0.0598796	20
menarche	cg11631271	19	NA	38700487	rs3195803	19	38698997	G	T	0.0739693	-0.041	0.014	0.00399	-0.295126	0.036627	7.77926e-16	0.138924	0.0504734	0.00591577	0.0108881	12
menopause	cg19880597	5	NA	136965606	rs3777381	5	136994893	A	G	0.477936	-0.072	0.026	0.005753	-0.829518	0.0332823	4.12151e-137	0.0867974	0.0315364	0.00591793	0.458164	20
menopause	cg12816198	7	NA	128577593	rs3757387	7	128576086	C	T	0.135464	-0.117	0.042	0.005296	0.571208	0.0321428	1.18611e-70	-0.204829	0.0744263	0.00592133	0.17265	20
menopause	cg13092806	2	NA	177043255	rs1562315	2	177045482	T	A	0.223428	-0.092	0.032	0.004372	0.328664	0.034613	2.19417e-21	-0.279921	0.101729	0.00592982	0.364237	20
menopause	cg03977836	16	NA	86914980	rs12928641	16	86915098	T	C	0.278831	0.085	0.03	0.004141	-0.509284	0.0441788	9.5583e-31	-0.166901	0.0606594	0.00593329	0.24401	20
menarche	cg11452596	10	NA	134317900	rs10870317	10	134321883	C	G	0.88163	-0.031	0.011	0.003639	-0.406348	0.031992	5.79646e-37	0.0762894	0.0277287	0.0059364	0.948749	20
menopause	cg27534957	2	NA	174265733	rs10194131	2	174257902	A	T	0.124307	0.118	0.042	0.005333	0.623214	0.0459801	7.50386e-42	0.189341	0.0688252	0.00594057	0.0475945	20
menopause	cg21971800	17	NA	831348	rs4968127	17	809643	G	A	0.420823	0.08	0.026	0.002092	-0.20824	0.0339091	8.19472e-10	-0.384173	0.139651	0.00594242	0.208992	14
menarche	cg17445812	3	NA	36986805	rs12497643	3	36974003	G	A	0.587266	0.025	0.009	0.003959	-0.597653	0.0301594	2.14475e-87	-0.0418303	0.0152061	0.00594348	0.800763	20
menopause	cg23731805	12	NA	56479243	rs877636	12	56480583	G	A	0.228788	0.094	0.033	0.004421	-0.354572	0.033455	3.02866e-26	-0.265108	0.0963727	0.00594383	0.0219823	16
menopause	cg12036303	6	NA	30652907	rs2072633	6	31919578	A	G	0.546131	-0.082	0.026	0.001651	0.184144	0.0327559	1.8907e-08	-0.445303	0.161895	0.00594929	0.00191107	20
menarche	cg24981018	8	NA	143695376	rs35868630	8	143685933	A	G	0.178187	0.031	0.01	0.001232	0.225667	0.0378414	2.46917e-09	0.137371	0.0499428	0.0059493	0.685358	20
menopause	cg14393817	9	NA	138590270	rs471525	9	138590928	C	T	0.340402	0.093	0.031	0.002642	-0.395334	0.0573994	5.68107e-12	-0.235244	0.0855306	0.00595205	0.355362	8
menopause	cg06970220	1	NA	156163860	rs2842857	1	156168736	C	T	0.155198	0.097	0.035	0.005829	0.720721	0.0322808	2.03774e-110	0.134587	0.0489352	0.0059537	0.319158	20
menarche	cg08137669	8	NA	143868023	rs7816480	8	143845714	C	T	0.200155	-0.036	0.012	0.0037	0.221423	0.0321626	5.79917e-12	-0.162585	0.0591168	0.00595544	0.157328	20
menopause	cg08696107	6	NA	29759949	rs143525179	6	29751998	T	C	0.0569196	-0.134	0.047	0.004268	0.393146	0.0377936	2.41647e-25	-0.34084	0.123957	0.00596572	0.000159399	18
menopause	cg00539261	1	NA	27678138	rs138392492	1	27667235	C	T	0.0234899	-0.339	0.108	0.001734	0.403937	0.0708558	1.19223e-08	-0.839239	0.305217	0.00596598	0.058607	5
menarche	cg06834313	12	NA	108851556	rs12427082	12	108849271	G	A	0.430451	-0.025	0.009	0.005637	-0.880059	0.0457489	1.82461e-82	0.0284072	0.0103327	0.00597295	0.387081	20
menarche	cg08870093	5	NA	2388038	rs2062334	5	2388229	A	G	0.513472	0.027	0.009	0.003999	0.22587	0.032901	6.64233e-12	0.119538	0.0434843	0.00597798	0.0818839	20
menopause	cg13873869	6	NA	29638112	rs885946	6	29696657	C	T	0.227307	-0.084	0.027	0.002109	0.217828	0.0371056	4.34506e-09	-0.385625	0.140281	0.0059788	0.00655067	6
menopause	cg14707006	5	NA	87982684	rs76466192	5	88115178	T	C	0.0272239	0.146	0.053	0.006313	3.23542	0.076495	0	0.0451256	0.0164159	0.00597969	0.125755	11
menopause	cg14972843	6	NA	31239402	rs1265094	6	31106893	A	G	0.649365	-0.079	0.027	0.003791	0.261294	0.0325666	1.02874e-15	-0.302341	0.109988	0.00598051	0.00504677	20
menarche	cg25907215	22	NA	24178181	rs2186370	22	24171305	A	G	0.357899	0.025	0.009	0.00533	0.736307	0.0385735	3.15295e-81	0.0339532	0.0123519	0.00598093	0.637558	20
menarche	cg26272575	20	NA	16555475	rs4813227	20	16552336	A	G	0.273828	-0.025	0.009	0.006548	-0.5957	0.0312267	3.9491e-81	0.0419674	0.0152676	0.00598158	0.0945413	20
menopause	cg09120320	17	NA	61926383	rs2854209	17	61946767	A	G	0.428465	-0.076	0.027	0.005015	-0.406142	0.0318633	3.26577e-37	0.187127	0.068081	0.00598518	0.217671	20
menopause	cg27031632	12	NA	57522318	rs1059513	12	57489709	C	T	0.0844494	-0.17	0.054	0.001547	-0.295397	0.0524071	1.73453e-08	0.575496	0.209385	0.00598668	0.000499686	8
menopause	cg14480095	6	NA	25732956	rs3922681	6	25698481	T	C	0.670886	-0.08	0.028	0.003925	-0.347883	0.0346032	8.86832e-24	0.229962	0.0836741	0.0059903	0.156178	20
menopause	cg15648896	15	NA	39542877	rs156789	15	39542375	C	T	0.772924	-0.101	0.032	0.001653	-0.185556	0.0332026	2.28931e-08	0.544311	0.198058	0.00599155	0.167204	20
menarche	cg16787352	14	NA	102975405	rs8011721	14	102986388	G	C	0.576637	-0.025	0.009	0.006529	-0.656747	0.0349822	1.23861e-78	0.0380664	0.0138531	0.00599853	0.184227	20
menopause	cg18299938	6	NA	29760609	rs143525179	6	29751998	T	C	0.0569196	-0.134	0.047	0.004268	-0.386692	0.0375809	7.8501e-25	0.346529	0.126123	0.00600436	8.94647e-05	13
menarche	cg02360862	1	NA	226411954	rs6605032	1	226423572	C	T	0.257519	0.028	0.01	0.005677	0.480613	0.0338322	8.43142e-46	0.0582589	0.0212071	0.00601164	0.649317	20
menopause	cg01213440	7	NA	131323188	rs10272488	7	131320832	T	C	0.193292	-0.091	0.029	0.001738	-0.316365	0.0556849	1.33651e-08	0.287643	0.104719	0.00601787	0.269025	15
menarche	cg06710259	5	NA	55775841	rs61275591	5	55775556	A	G	0.284072	0.028	0.01	0.004581	-0.858308	0.0606481	1.80865e-45	-0.0326223	0.0118767	0.00601878	0.00254117	20
menopause	cg00331027	5	NA	80521615	rs35646117	5	80541546	T	C	0.0395227	-0.236	0.085	0.005333	1.20777	0.0641904	5.64755e-79	-0.195402	0.0711399	0.00601933	0.00540267	20
menarche	cg27116365	5	NA	137827315	rs11741961	5	137830420	T	C	0.188864	0.036	0.012	0.002006	0.217826	0.0318992	8.57698e-12	0.16527	0.0601719	0.00602125	0.348919	20
menarche	cg00568910	1	NA	43429380	rs841839	1	43430084	A	C	0.526151	0.025	0.009	0.004093	0.586025	0.031899	2.23178e-75	0.0426603	0.0155323	0.0060224	0.00207126	20
menopause	cg12488919	19	NA	19515518	rs7252453	19	19654117	C	G	0.0295659	0.172	0.062	0.005741	-0.785335	0.0403014	1.42813e-84	-0.219015	0.0797432	0.00602348	0.050539	16
menopause	cg20040747	15	NA	74715105	rs11856835	15	74716174	A	G	0.0331101	-0.276	0.096	0.004252	0.299742	0.0322988	1.69038e-20	-0.920793	0.335293	0.00602835	0.00222056	14
menarche	cg23732845	1	NA	26663426	rs67130330	1	26657227	G	A	0.262277	0.028	0.01	0.008156	-0.485989	0.034583	7.40279e-45	-0.0576145	0.0209811	0.00603227	0.257453	20
menarche	cg15548613	22	NA	38610795	rs6001031	22	38556260	G	T	0.232116	-0.029	0.01	0.003408	-0.290472	0.0340551	1.47011e-17	0.0998374	0.0363621	0.00603924	0.905307	20
menarche	cg06683080	15	NA	40646549	rs8034177	15	40642854	G	A	0.163636	-0.036	0.013	0.006361	-0.664019	0.0320446	2.20866e-95	0.0542153	0.0197518	0.00605425	0.250535	20
menopause	cg14415066	14	NA	69950574	rs79072402	14	69950117	A	G	0.105568	0.125	0.045	0.005728	0.711568	0.0398734	3.12132e-71	0.175668	0.0640021	0.00605614	0.0317183	14
menarche	cg11696108	13	NA	112191272	rs9522264	13	112191253	G	A	0.189531	0.031	0.011	0.006042	0.387056	0.0319912	1.07144e-33	0.0800918	0.0291805	0.00605651	0.968058	20
menopause	cg00457115	14	NA	102358100	rs1678016	14	102394744	G	A	0.0100596	0.425	0.149	0.004273	-0.550436	0.0546709	7.63872e-24	-0.772116	0.281348	0.00606322	0.978593	3
menopause	cg25042346	6	NA	18990714	rs1977368	6	19008948	T	C	0.292117	-0.098	0.031	0.001815	-0.181383	0.0328091	3.23087e-08	0.540293	0.196878	0.00606397	0.272419	20
menopause	cg06430220	19	NA	56613559	rs62122411	19	56605032	C	G	0.375	-0.088	0.031	0.004844	-0.525439	0.0490097	8.10235e-27	0.167479	0.0610314	0.00606684	0.131832	13
menopause	cg23104439	14	NA	54412780	rs2147105	14	54406065	C	T	0.61699	-0.075	0.026	0.004372	-0.292129	0.0328336	5.7239e-19	0.256736	0.0935625	0.00606953	0.687758	20
menarche	cg02448244	9	NA	36739122	rs10972701	9	36032872	G	A	0.221596	0.033	0.011	0.001911	-0.477357	0.0703256	1.13847e-11	-0.0691307	0.0251938	0.00607048	0.199626	15
menopause	cg24361350	1	NA	6750722	rs7521134	1	6657240	T	C	0.151424	0.105	0.034	0.001961	0.204756	0.0342571	2.27205e-09	0.512804	0.186906	0.006076	0.0832547	20
menarche	cg24540810	6	NA	14089148	rs56020798	6	14089200	C	T	0.731933	0.028	0.01	0.006614	0.43975	0.0320066	5.89889e-43	0.0636725	0.0232076	0.00607684	0.00473705	20
menarche	cg20216752	17	NA	6913521	rs434844	17	6910988	G	C	0.483542	0.026	0.009	0.005575	0.288883	0.0329745	1.93833e-18	0.0900017	0.0328045	0.00607742	0.118826	18
menopause	cg21859421	1	NA	150969592	rs771203	1	150973514	G	A	0.189038	0.102	0.037	0.005597	-1.13257	0.0404311	1.14738e-172	-0.0900604	0.0328268	0.00607874	0.0189222	20
menarche	cg12001930	7	NA	134212339	rs73164885	7	134273832	A	G	0.142205	0.036	0.012	0.003092	0.235365	0.0347595	1.27686e-11	0.152954	0.0557646	0.00609082	0.327497	20
menopause	cg25878057	7	NA	154181568	rs12671881	7	154181631	C	T	0.0931677	0.153	0.053	0.004112	-0.285749	0.0325041	1.48036e-18	-0.535435	0.195222	0.00609355	0.329207	4
menarche	cg04586023	22	NA	50690380	rs1555048	22	50688348	A	G	0.128409	-0.032	0.011	0.005377	-0.297765	0.0362591	2.17252e-16	0.107467	0.0391912	0.00610434	0.088617	20
menopause	cg16557858	17	NA	37879740	rs1495100	17	37832279	C	T	0.626054	-0.074	0.026	0.004661	0.356513	0.0348482	1.44849e-24	-0.207566	0.0756983	0.00610629	0.278504	20
menopause	cg11802027	19	NA	14049442	rs1963954	19	14022824	G	A	0.2917	0.1	0.034	0.003148	0.306865	0.0405083	3.58154e-14	0.325877	0.118856	0.0061108	0.0606079	20
menarche	cg24362923	10	NA	103985861	rs2282295	10	104174895	A	G	0.311828	0.027	0.009	0.00478	0.336539	0.0498235	1.43216e-11	0.0802285	0.0292619	0.0061114	0.0239734	8
menopause	cg27631766	16	NA	1644809	rs72761128	16	1640035	C	T	0.0588459	0.218	0.077	0.004488	0.751705	0.0683759	4.09693e-28	0.290007	0.105776	0.00611196	0.14604	20
menopause	cg04066637	16	NA	8619943	rs1881351	16	8620483	G	A	0.170881	-0.083	0.03	0.005687	-0.868885	0.0425546	1.15475e-92	0.0955248	0.0348425	0.00611384	0.0331022	20
menarche	cg09593028	10	NA	97890481	rs34965352	10	97854163	T	A	0.166667	0.034	0.011	0.001572	-0.355269	0.0598522	2.92473e-09	-0.0957022	0.0349088	0.0061161	0.419076	4
menarche	cg11286122	11	NA	118477406	rs7125115	11	118478330	A	G	0.371097	-0.03	0.01	0.003317	-0.229875	0.0340909	1.55151e-11	0.130506	0.0476131	0.0061259	0.669376	20
menopause	cg25253705	13	NA	78314465	rs1146920	13	78334217	G	T	0.219028	0.094	0.034	0.005913	0.714495	0.0341529	3.48781e-97	0.131562	0.0479998	0.00612757	0.0848266	20
menarche	cg04018325	16	NA	14397685	rs30224	16	14406119	T	C	0.564992	0.027	0.009	0.003537	0.229748	0.0340908	1.59176e-11	0.11752	0.0428794	0.00613057	0.0694253	20
menopause	cg06701529	11	NA	32008841	rs224682	11	32010654	C	T	0.33055	0.093	0.031	0.002429	-0.328371	0.0487601	1.64588e-11	-0.283217	0.103349	0.00613668	0.637929	14
menopause	cg16495975	16	NA	8619855	rs1881351	16	8620483	G	A	0.170881	-0.083	0.03	0.005687	-0.846259	0.0425902	7.43307e-88	0.0980788	0.0357922	0.00613961	0.0453139	20
menopause	cg17226286	12	NA	130529673	rs10848164	12	131121133	A	G	0.39104	0.075	0.027	0.005335	0.560136	0.033594	2.03638e-62	0.133896	0.0488669	0.00614365	0.722379	20
menarche	cg03228145	5	NA	178204763	rs13160205	5	178260227	C	T	0.285182	-0.03	0.01	0.00268	0.233955	0.0347764	1.72697e-11	-0.12823	0.0468005	0.0061455	0.672751	20
menopause	cg08659179	5	NA	27038707	rs1479631	5	27252004	G	A	0.0639491	0.133	0.048	0.005496	-0.686032	0.037486	8.11844e-75	-0.193869	0.070765	0.00615119	0.487069	20
menarche	cg08101174	10	NA	104196541	rs78170991	10	104196050	G	A	0.0106973	0.134	0.043	0.001812	-0.52517	0.0913744	9.05981e-09	-0.255155	0.0931392	0.00615318	NA	NA
menopause	cg12131894	1	NA	2257894	rs80107522	1	2265070	C	T	0.141803	-0.122	0.044	0.006114	-0.640236	0.0361265	2.83489e-70	0.190555	0.0695607	0.00615511	0.429181	20
menarche	cg21089930	11	NA	58965571	rs11229904	11	59032669	G	A	0.325097	0.034	0.012	0.004352	0.552291	0.0514959	7.77411e-27	0.0615618	0.0224731	0.00615602	0.143356	20
menarche	cg18825531	11	NA	62321136	rs7943191	11	62328551	G	A	0.0542259	-0.061	0.022	0.00518	-0.576977	0.0328396	4.21444e-69	0.105723	0.0386017	0.0061658	0.096879	13
menopause	cg22109675	1	NA	1297567	rs1240707	1	1335302	T	C	0.105145	-0.099	0.035	0.005473	-0.669124	0.0611705	7.52882e-28	0.147955	0.0540277	0.00617208	0.0511356	12
menarche	cg12290779	10	NA	104211761	rs11191288	10	104201598	T	C	0.171196	-0.031	0.011	0.003574	0.40733	0.0351619	4.94349e-31	-0.0761054	0.0277928	0.00617545	0.00762103	20
menopause	cg09882118	3	NA	48508272	rs11797	3	48508585	T	C	0.296131	-0.079	0.028	0.004073	-0.362838	0.0320232	9.27059e-30	0.217728	0.0795259	0.00618474	0.0154553	20
menopause	cg14512203	1	NA	1257581	rs2765031	1	1312132	T	C	0.108259	-0.098	0.035	0.004536	0.780546	0.0600057	1.10367e-38	-0.125553	0.0458675	0.00619453	0.123076	16
menarche	cg00521850	8	NA	141349194	rs939877	8	141348332	A	G	0.29387	-0.025	0.009	0.004841	-0.521837	0.0324306	2.95503e-58	0.0479077	0.0175019	0.00619477	0.235868	20
menopause	cg26648203	2	NA	45159457	rs4953136	2	45043996	G	C	0.895015	-0.114	0.037	0.002023	0.195408	0.0327723	2.48253e-09	-0.583394	0.213132	0.00619577	0.0154217	20
menarche	cg22532475	10	NA	104410764	rs3862031	10	104412742	G	T	0.0761763	-0.033	0.012	0.006356	-0.858732	0.0303471	3.75913e-176	0.0384287	0.0140399	0.00619825	0.602531	20
menopause	cg12884551	5	NA	1673208	rs60657889	5	1671874	C	T	0.33204	-0.083	0.029	0.004022	0.314009	0.0335853	8.7986e-21	-0.264324	0.0965844	0.00620561	0.0720443	20
menopause	cg13052034	1	NA	66999238	rs12048885	1	67015272	T	G	0.350368	0.083	0.027	0.00205	0.249888	0.041588	1.87072e-09	0.332149	0.121368	0.00620568	0.330064	20
menopause	cg11791577	12	NA	4958491	rs4766299	12	4958493	T	C	0.249618	-0.08	0.029	0.005588	-0.70163	0.0324848	1.84792e-103	0.11402	0.0416681	0.0062117	0.141274	19
menarche	cg08549396	1	NA	18959891	rs742070	1	18980399	C	T	0.17095	-0.035	0.012	0.004529	0.254711	0.0322211	2.67691e-15	-0.137411	0.0502166	0.00621238	0.131617	20
menarche	cg02403349	19	NA	17416356	rs8100232	19	17422951	A	G	0.13833	0.044	0.016	0.006034	0.780473	0.0288961	1.13984e-160	0.0563761	0.0206064	0.00622182	0.312109	18
menopause	cg08331981	19	NA	19626599	rs8102502	19	19652746	C	T	0.0298954	0.173	0.06	0.003808	-0.35623	0.0411097	4.50155e-18	-0.485642	0.17751	0.00622186	0.132168	14
menarche	cg10420310	16	NA	14397576	rs30224	16	14406119	T	C	0.564992	0.027	0.009	0.003537	0.225617	0.0338381	2.60134e-11	0.119672	0.0437426	0.00622242	0.0970059	13
menopause	cg15492552	1	NA	1297576	rs2765029	1	1316670	C	G	0.106582	-0.099	0.035	0.004624	-0.651643	0.0604984	4.70583e-27	0.151924	0.0555315	0.00622265	0.0815162	16
menarche	cg26008509	19	NA	45735303	rs346771	19	45732839	C	T	0.25058	0.04	0.013	0.00331	-0.38369	0.064184	2.25941e-09	-0.104251	0.0381062	0.00622294	0.66828	3
menarche	cg08620751	19	NA	1851750	rs749109	19	1819736	A	G	0.415546	-0.026	0.009	0.003696	0.343608	0.0403699	1.71713e-17	-0.0756676	0.0276602	0.00622643	0.0458197	20
menopause	cg12861797	15	NA	43585817	rs28702649	15	43648629	T	C	0.463914	0.072	0.026	0.005999	0.605213	0.034744	5.89722e-68	0.118966	0.0434995	0.00624017	0.65139	20
menarche	cg18471474	22	NA	50860456	rs12162782	22	50853626	G	T	0.772321	0.025	0.009	0.009184	-0.511319	0.0328536	1.28745e-54	-0.0488931	0.0178797	0.00624629	0.203563	20
menarche	cg16745829	16	NA	20817602	rs9925013	16	20770694	A	G	0.829985	-0.042	0.014	0.00178	-0.214712	0.0322921	2.95008e-11	0.195611	0.0715335	0.0062467	0.0241578	20
menopause	cg10401017	6	NA	28887586	rs3129102	6	29205336	T	C	0.468354	0.072	0.026	0.006548	-0.734601	0.0424346	3.86152e-67	-0.0980124	0.0358433	0.00624816	0.071289	20
menarche	cg06629870	16	NA	88144213	rs4843301	16	88136668	A	G	0.198504	-0.041	0.014	0.00503	0.26893	0.0352184	2.23976e-14	-0.152456	0.0557554	0.00624993	0.866119	20
menopause	cg06100618	12	NA	131077533	rs10848164	12	131121133	A	G	0.39104	0.075	0.027	0.005335	0.525074	0.0339742	6.97241e-54	0.142837	0.0522452	0.00625757	0.830821	20
menarche	cg13981214	19	NA	1849898	rs12976128	19	1817113	C	A	0.411809	-0.026	0.009	0.004275	-0.334028	0.0395148	2.83325e-17	0.0778378	0.0284738	0.00626346	0.0494187	20
menopause	cg10389454	19	NA	42083748	rs57979746	19	42073203	G	C	0.325625	0.1	0.035	0.004262	1.08164	0.115076	5.4869e-21	0.0924518	0.03382	0.00626383	0.0591009	20
menopause	cg10231179	8	NA	142201784	rs7007986	8	142217115	G	A	0.205927	0.099	0.035	0.004374	-0.34993	0.0329032	2.04549e-26	-0.282914	0.103497	0.00626572	0.00780421	20
menopause	cg12212311	18	NA	77558916	rs8083903	18	77567601	C	G	0.516667	0.086	0.03	0.003544	-0.290874	0.0320936	1.26555e-19	-0.295661	0.108174	0.00627208	0.13745	15
menopause	cg02449762	10	NA	5661741	rs12260316	10	5659835	T	C	0.257661	-0.099	0.036	0.006454	-0.7859	0.0317436	2.56016e-135	0.12597	0.0460891	0.0062724	0.157094	20
[truncated: 176,318 more rows]
