# Supplementary material for: Elucidating the genetic architecture of reproductive ageing in the Japanese population
Source: Nat Commun. 2018 May 17;9:1977. doi: 10.1038/s41467-018-04398-z (PMC5958096; doi:10.1038/s41467-018-04398-z)
Supplement: Supplementary file 11 — Supplementary Data 10 [file 41467_2018_4398_MOESM11_ESM.xlsx]

## Sheet: Sheet1
Supplementary Data 10. A comparison of early vs late menarche effects for known menarche loci
Reprogen European discovery										Japanese Early menarche								Japanese Late menarche				Strata comparison
Signal	SNP	Chr	BP	EA	OA	EAF	BETA	SE	P	EA	OA	EAF	Info	OR	Abs lnBeta	SE	P	OR	Abs lnBeta	SE	Pval	Both	Early>Late
1	rs2308069	1	7419312	C	CTG	0.2541	0.0286	0.0046	6.019e-10	CTG	C	0.3042	0.986	1.011	0.0109399	0.02	0.5782	0.988	0.0120726	0.022	0.6009	N	0
2	rs6678140	1	8436802	C	T	0.3269	-0.0269	0.0041	7.543e-11	T	C	0.884	0.9676	1.035	0.0344014	0.029	0.2352	1.025	0.0246926	0.032	0.4402	N	1
3	rs34646499	1	14138827	CG	C	0.1477	-0.0354	0.0057	5.081e-10	C	CG	0.763	0.9457	1.049	0.0478373	0.022	0.02721	1.011	0.0109399	0.025	0.6531	N	1
4	rs12125335	1	21385436	C	T	0.1405	-0.0496	0.0063	2.331e-15	C	T	0.0381	0.5041	0.935	0.0672087	0.065	0.2995	0.982	0.018164	0.073	0.8035	N	1
5	rs141847393	1	27212209	T	C	0.9182	0.0396	0.0071	2.96e-08	C	T	0.0052	0.9643	1.138	0.129272	0.125	0.3023	1.061	0.0592119	0.14	0.6731	N	1
6	rs360495	1	33228197	A	T	0.0874	0.0429	0.0072	2.885e-09	A	T	0.0174	0.5724	1.023	0.0227395	0.093	0.8047	1.066	0.0639133	0.103	0.5368	N	0
7	rs4970598	1	38940215	T	C	0.9588	0.0624	0.0112	2.339e-08	C	T	0.1485	0.9468	1.048	0.0468836	0.026	0.07009	0.996	0.00400802	0.029	0.8981	N	1
8	rs11209331	1	41456689	T	C	0.5713	0.0238	0.0039	9.827e-10	C	T	0.4421	0.9189	1.01	0.00995033	0.019	0.6019	0.976	0.0242927	0.021	0.2508	N	0
9	rs11210871	1	44029353	C	G	0.2981	0.04	0.0042	3.072e-21	G	C	0.6	0.9523	1.036	0.0353671	0.019	0.05939	0.974	0.026344	0.021	0.2066	N	1
10	rs643428	1	54728858	C	T	0.4074	-0.0219	0.004	3.205e-08	T	C	0.3799	0.8056	1.033	0.0324672	0.021	0.1148	1.014	0.0139029	0.023	0.5531	N	1
11	rs11357467	1	65822268	TA	T	0.3979	-0.0255	0.0042	1.04e-09	T	TA	0.8568	0.9412	1.084	0.0806579	0.027	0.002434	1.018	0.0178399	0.03	0.5423	N	1
12	rs7516763	1	65972550	A	C	0.4691	0.0232	0.0038	1.49e-09	A	C	0.026	0.9726	0.9	0.105361	0.058	0.06886	0.922	0.0812101	0.065	0.2052	N	1
13	rs11209943	1	72750500	A	G	0.3905	0.0384	0.0039	1.084e-22	G	A	0.9244	0.972	1.017	0.0168571	0.035	0.6362	1.02	0.0198026	0.039	0.6102	N	0
14	rs1040070	1	74977870	C	G	0.5654	0.05	0.0039	7.014e-38	C	G	0.0602	0.9912	0.935	0.0672087	0.038	0.07379	0.986	0.0140989	0.042	0.7406	N	1
15	rs10782777	1	82562929	G	A	0.3604	-0.025	0.0041	8.398e-10	G	A	0.6032	0.9846	0.977	0.0232686	0.018	0.2074	0.991	0.00904074	0.021	0.6698	N	1
16	rs7517629	1	91196099	G	A	0.5294	-0.0238	0.004	3.095e-09	G	A	0.6079	0.9348	0.947	0.0544562	0.019	0.004101	1.003	0.00299551	0.022	0.8867	N	1
17	rs11165924	1	98375448	A	G	0.6767	0.0312	0.0041	4.832e-14	G	A	0.1445	0.8095	0.995	0.00501254	0.028	0.8573	0.939	0.0629398	0.032	0.05133	N	0
18	rs4561063	1	102520898	T	G	0.4614	0.0312	0.0039	7.887e-16	G	T	0.5637	0.975	0.996	0.00400802	0.018	0.8102	1.012	0.0119286	0.021	0.5737	N	0
19	rs61817552	1	150423577	G	A	0.7888	-0.0285	0.0048	2.417e-09	A	G	0.2024	0.5094	0.999	0.0010005	0.031	0.9729	1.015	0.0148886	0.036	0.6698	N	0
20	rs6661100	1	150758727	T	C	0.0921	0.0471	0.0067	2.18e-12	T	C	0.1557	0.9994	0.997	0.00300451	0.025	0.8947	0.983	0.0171462	0.028	0.5351	N	0
21	rs4845364	1	154141908	A	G	0.4922	0.0215	0.0038	1.618e-08	G	A	0.9635	0.9998	1.054	0.0525925	0.048	0.2719	1.032	0.0314987	0.053	0.5558	N	1
22	rs9427116	1	154631123	T	C	0.4876	0.0209	0.0038	4.239e-08	C	T	0.6068	0.9764	0.995	0.00501254	0.019	0.771	0.966	0.0345914	0.021	0.09761	N	0
23	rs2343507	1	162895515	A	C	0.5879	0.0234	0.0039	2.876e-09	A	C	0.7086	0.9878	1.013	0.0129162	0.02	0.5253	1.025	0.0246926	0.022	0.2639	N	0
24	rs2661339	1	163018934	T	G	0.054	0.0534	0.0088	1.338e-09	G	T	0.7592	1	0.992	0.00803217	0.021	0.7165	0.998	0.002002	0.024	0.9465	N	1
25	rs157877	1	165398744	G	A	0.8735	-0.0843	0.0058	2.245e-48	G	A	0.7914	0.9994	0.945	0.0565704	0.022	0.009789	1.062	0.0601539	0.025	0.01672	N	0
26	rs7542538	1	165426193	T	C	0.8134	0.0286	0.0049	7.631e-09	T	C	0.5666	0.9999	0.986	0.0140989	0.018	0.4394	0.992	0.00803217	0.021	0.7122	N	1
27	rs61826838	1	174031021	C	T	0.1726	-0.0322	0.0054	2.339e-09	C	T	0.4367	0.9827	0.986	0.0140989	0.018	0.4548	1.031	0.0305292	0.021	0.1417	N	0
28	rs506589	1	177894287	T	C	0.8029	0.0695	0.0048	1.544e-47	C	T	0.2663	0.9741	1.048	0.0468836	0.021	0.02428	0.989	0.0110609	0.023	0.6281	N	1
29	rs61828391	1	179732142	G	A	0.8737	-0.0317	0.0058	4.306e-08	A	G	0.0878	0.9823	1.002	0.001998	0.032	0.9605	1.019	0.0188218	0.036	0.6032	N	0
30	rs58989029	1	199798561	G	GA	0.5138	0.0325	0.004	7.628e-16	G	GA	0.7208	0.9901	0.968	0.0325232	0.02	0.1075	1.003	0.00299551	0.023	0.9082	N	1
31	rs11240695	1	204158132	C	A	0.7494	-0.0333	0.0044	3.06e-14	A	C	0.4944	0.9994	1.049	0.0478373	0.018	0.008326	1.009	0.00895974	0.02	0.6635	N	1
32	rs4951261	1	205717823	A	C	0.6144	0.0269	0.0039	5.364e-12	C	A	0.3596	0.9949	0.991	0.00904074	0.019	0.6434	0.979	0.0212236	0.021	0.3072	N	0
33	rs12040029	1	213451958	C	T	0.8719	-0.0392	0.0063	4.044e-10	T	C	0.1582	0.5926	1.023	0.0227395	0.032	0.471	0.913	0.0910194	0.036	0.01213	N	0
35	rs7576624	2	625029	C	T	0.1739	-0.0741	0.005	4.975e-50	T	C	0.9024	0.9963	1.012	0.0119286	0.031	0.6961	0.985	0.0151136	0.034	0.6607	N	0
36	rs7587651	2	10368606	C	T	0.6267	-0.0238	0.004	4.26e-09	T	C	0.6354	0.9997	1.018	0.0178399	0.019	0.3423	0.99	0.0100503	0.021	0.6404	N	1
37	rs150821390	2	24106445	T	C	0.0279	0.0717	0.0124	6.592e-09	T	C	0.0006	0.1992	5.312	1.66997	0.965	0.08367	0.437	0.827822	1.324	0.5319	N	1
38	rs11461653	2	25159399	G	GC	0.541	0.0252	0.0041	6.58e-10	GC	G	0.5291	0.9821	1.068	0.0657877	0.018	0.0002879	0.966	0.0345914	0.021	0.09515	N	1
40	rs10175423	2	42970161	C	T	0.7033	-0.0247	0.0042	4.249e-09	T	C	0.6233	0.9578	1.007	0.00697561	0.019	0.7207	0.978	0.0222456	0.021	0.3105	N	0
41	rs17390720	2	44952254	C	G	0.7351	0.0259	0.0044	3.697e-09	G	C	0.0141	0.2745	0.94	0.0618754	0.148	0.6787	0.901	0.10425	0.163	0.5233	N	0
42	rs149544395	2	48013858	CT	C	0.2005	-0.034	0.005	1.65e-11	CT	C	0.015	0.2661	0.918	0.0855579	0.148	0.5623	1.058	0.0563803	0.165	0.7337	N	1
43	rs111567162	2	56588406	A	T	0.1742	0.0675	0.0051	2.486e-40	A	T	0.2069	0.9839	0.944	0.0576291	0.022	0.009699	1.045	0.0440169	0.025	0.08174	N	1
44	rs1025128	2	60175475	G	C	0.4325	-0.0219	0.0039	1.879e-08	C	G	0.4347	0.9719	1.011	0.0109399	0.018	0.5377	0.985	0.0151136	0.021	0.4511	N	0
45	rs10205969	2	61367664	C	T	0.8547	-0.0391	0.0054	5.624e-13	T	C	0.2977	0.9623	1.07	0.0676586	0.02	0.0007894	1.011	0.0109399	0.023	0.623	N	1
47	rs2723065	2	65279414	G	A	0.387	-0.0247	0.0039	2.592e-10	G	A	0.3257	0.9967	0.982	0.018164	0.019	0.3564	0.993	0.00702461	0.022	0.7344	N	1
48	rs2312205	2	69704941	A	G	0.8218	0.0302	0.005	1.255e-09	G	A	0.2216	0.9998	0.996	0.00400802	0.022	0.8529	0.98	0.0202027	0.024	0.4033	N	0
50	rs2679894	2	105870779	A	G	0.4367	0.0505	0.0042	5.373e-33	G	A	0.3078	0.8214	1.036	0.0353671	0.022	0.1002	0.925	0.0779615	0.025	0.001512	N	0
51	rs2558101	2	137613322	G	A	0.2803	-0.0236	0.0043	4.283e-08	A	G	0.6843	0.9997	0.991	0.00904074	0.019	0.6489	1.006	0.00598207	0.022	0.7722	N	1
52	rs35935052	2	142302503	T	G	0.148	0.0437	0.0054	5.006e-16	T	G	0.0736	0.998	1.01	0.00995033	0.034	0.777	1.052	0.0506931	0.039	0.1972	N	0
53	rs6434162	2	153556801	G	A	0.1762	-0.0361	0.0052	2.514e-12	A	G	0.6903	0.9972	1.064	0.0620354	0.019	0.001566	0.989	0.0110609	0.022	0.6194	N	1
54	rs142058842	2	156621725	G	C	0.1703	-0.0681	0.0051	2.423e-40	G	C	0.023	0.5726	0.966	0.0345914	0.079	0.6596	1.076	0.0732505	0.089	0.4094	N	0
56	rs72186109	2	164538904	CACA	C	0.7269	-0.0326	0.0045	4.927e-13	C	CACA	0.5056	0.9698	1.033	0.0324672	0.018	0.0776	1.018	0.0178399	0.021	0.3846	N	1
57	rs2271758	2	172701157	G	T	0.5894	-0.0214	0.0039	3.963e-08	G	T	0.7012	0.9925	0.986	0.0140989	0.02	0.4762	1.031	0.0305292	0.022	0.1761	N	0
58	rs842567	2	184291116	C	A	0.2061	-0.034	0.005	9.377e-12	A	C	0.6336	0.9909	1.052	0.0506931	0.019	0.006463	0.966	0.0345914	0.021	0.09731	N	1
59	rs10931831	2	199621641	C	T	0.6444	-0.0531	0.004	1.87e-39	T	C	0.5362	0.9674	1.067	0.064851	0.018	0.0004284	0.924	0.0790432	0.021	0.0001368	N	0
60	rs13023912	2	199756278	G	A	0.3482	-0.0508	0.004	4.824e-36	A	G	0.8206	0.9942	0.986	0.0140989	0.023	0.5449	0.958	0.0429075	0.026	0.106	N	0
61	rs16841867	2	203168235	C	G	0.8845	0.0456	0.006	2.563e-14	G	C	0.0615	0.9991	1.054	0.0525925	0.037	0.1571	0.982	0.018164	0.042	0.6757	N	1
64	rs6735626	2	213403972	A	G	0.4374	0.0215	0.0039	2.963e-08	A	G	0.0901	0.7673	0.936	0.0661398	0.036	0.06396	0.952	0.0491902	0.04	0.2234	N	1
65	rs73820560	3	1906245	C	A	0.1438	-0.0319	0.0057	1.676e-08	C	A	0.0236	0.5273	1.032	0.0314987	0.079	0.6911	1.052	0.0506931	0.091	0.583	N	0
66	rs9867904	3	18442437	G	C	0.6131	-0.0278	0.004	3.421e-12	C	G	0.5233	0.9907	1.046	0.0449734	0.018	0.01217	0.994	0.00601807	0.02	0.7729	N	1
67	rs73035994	3	24206463	C	T	0.0284	-0.0907	0.0116	5.22e-15	C	T	0.078	0.981	0.915	0.0888312	0.034	0.009789	0.964	0.036664	0.038	0.3444	N	1
68	rs1984870	3	24715135	T	G	0.4728	0.0422	0.0039	5.61e-27	T	G	0.7406	0.9822	1.007	0.00697561	0.021	0.7358	1.02	0.0198026	0.023	0.389	N	0
69	rs77955256	3	44883523	T	A	0.8943	-0.036	0.0062	7.099e-09	A	T	0.0001	0.414	402.36	5.99735	15.28	0.6947	0		30.193	0.3504	Y	1
70	rs6803264	3	49254427	T	C	0.2296	0.0296	0.0046	9.941e-11	C	T	0.9999	0.4543	NA		NA	NA	NA		NA	NA	Y	0
71	rs115435316	3	49568181	A	G	0.0334	0.1146	0.0112	1.671e-24	A	G	0	0.6096	NA		NA	NA	NA		NA	NA	Y	0
72	rs6445624	3	51358019	A	G	0.1473	0.0422	0.0056	6.408e-14	G	A	0.9452	0.9581	0.961	0.0397809	0.04	0.3216	1.014	0.0139029	0.045	0.7555	N	1
73	rs10933	3	52719816	C	T	0.5578	-0.0244	0.004	6.723e-10	T	C	0.4317	0.9778	1.025	0.0246926	0.018	0.18	0.969	0.0314907	0.021	0.1321	N	0
74	rs7431217	3	68595634	T	C	0.412	0.0229	0.0039	6.19e-09	T	C	0.4792	0.9097	0.985	0.0151136	0.019	0.4218	0.993	0.00702461	0.021	0.7495	N	1
75	rs7426534	3	84462073	G	A	0.2913	-0.0237	0.0042	2.386e-08	A	G	0.9854	0.9596	1.033	0.0324672	0.078	0.6754	0.903	0.102033	0.083	0.2186	N	0
76	rs9758500	3	86910329	G	A	0.625	-0.0457	0.004	1.355e-30	G	A	0.772	0.9971	0.94	0.0618754	0.022	0.00425	0.991	0.00904074	0.024	0.7193	N	1
78	rs709488	3	107700952	C	A	0.4661	-0.0217	0.0038	1.379e-08	C	A	0.9031	0.9998	0.963	0.0377019	0.03	0.2166	0.977	0.0232686	0.034	0.4997	N	1
79	rs9834893	3	114574749	G	C	0.071	-0.0508	0.0074	9.408e-12	C	G	0.9945	0.9959	1.111	0.105261	0.125	0.4023	0.711	0.341083	0.135	0.01159	N	0
80	rs10934420	3	117552111	C	T	0.4946	-0.0546	0.0038	1.535e-47	C	T	0.6343	0.9997	0.928	0.0747235	0.019	5.839e-05	1.053	0.0516432	0.021	0.01502	N	1
81	rs2461794	3	127870060	A	G	0.2763	0.0342	0.0043	2.102e-15	A	G	0.1352	0.9869	0.924	0.0790432	0.026	0.002761	0.997	0.00300451	0.03	0.9236	N	1
82	rs6439371	3	132610752	G	A	0.3524	-0.0304	0.004	2.349e-14	A	G	0.7086	0.9986	1.04	0.0392207	0.02	0.04776	0.978	0.0222456	0.022	0.318	N	1
83	rs6439713	3	137128815	A	C	0.315	0.0259	0.0041	2.127e-10	A	C	0.5753	0.9629	0.976	0.0242927	0.018	0.181	0.997	0.00300451	0.021	0.8922	N	1
84	rs11711674	3	156532953	T	C	0.5708	0.0216	0.0038	1.768e-08	T	C	0.7942	0.9843	0.985	0.0151136	0.022	0.4945	1.045	0.0440169	0.025	0.08487	N	0
85	rs13322435	3	156795468	A	G	0.5809	0.0357	0.004	4.134e-19	G	A	0.598	0.832	1.06	0.0582689	0.02	0.003974	0.995	0.00501254	0.023	0.8425	N	1
86	rs582780	3	172121443	A	G	0.582	0.0267	0.0039	1.412e-11	G	A	0.9285	0.8537	0.983	0.0171462	0.038	0.6411	0.99	0.0100503	0.043	0.8124	N	1
87	rs7649124	3	184030827	C	G	0.7574	0.033	0.0045	1.997e-13	C	G	0.6387	0.9902	0.979	0.0212236	0.019	0.262	1.006	0.00598207	0.021	0.7688	N	1
88	rs2300922	3	185651469	T	C	0.4144	0.0432	0.0039	1.107e-28	T	C	0.1883	0.9531	0.975	0.0253178	0.024	0.2801	1.056	0.0544882	0.026	0.03951	N	0
89	rs2108753	4	3266860	T	C	0.565	0.0284	0.0038	1.197e-13	T	C	0.3911	0.9962	1.033	0.0324672	0.018	0.08082	1.002	0.001998	0.021	0.9189	N	1
90	rs4340786	4	28746246	A	T	0.7412	0.037	0.0043	9.25e-18	A	T	0.9926	0.8695	1.026	0.0256677	0.109	0.8113	0.928	0.0747235	0.13	0.5624	N	0
91	rs144582188	4	45165650	ATTC	A	0.5911	-0.0461	0.0042	1.496e-27	A	ATTC	0.259	0.9858	1.055	0.0535408	0.021	0.00955	0.982	0.018164	0.023	0.4483	N	1
92	rs4588499	4	45910674	G	A	0.5061	-0.0235	0.0039	1.473e-09	A	G	0.2665	0.8997	1.003	0.00299551	0.021	0.877	0.972	0.0283995	0.024	0.2449	N	0
94	rs3113862	4	95143122	G	A	0.4006	-0.0373	0.0039	9.693e-22	G	A	0.7951	0.9974	0.997	0.00300451	0.022	0.9071	1.003	0.00299551	0.025	0.9135	N	1
95	rs55784701	4	104247262	T	C	0.2245	0.0263	0.0046	1.078e-08	T	C	0.209	0.993	0.995	0.00501254	0.022	0.8235	1.001	0.0009995	0.025	0.9716	N	1
96	rs3733632	4	104640935	G	A	0.1563	-0.0536	0.0052	1.043e-24	G	A	0.3833	0.9994	0.937	0.065072	0.019	0.0005239	1.031	0.0305292	0.021	0.1457	N	1
97	rs62342064	4	104665972	T	C	0.135	0.0565	0.0065	4.51e-18	T	C	0.0149	0.1953	1.506	0.409457	0.167	0.01431	0.78	0.248461	0.194	0.2013	N	1
98	rs115260227	4	104774698	G	A	0.013	-0.1621	0.0241	1.9e-11	G	A	0.0032	0.1133	1.784	0.578858	0.468	0.2159	1.804	0.590006	0.527	0.2633	N	0
99	rs17035311	4	106066293	A	C	0.854	0.036	0.0054	2.258e-11	C	A	0.2005	0.9861	1.011	0.0109399	0.023	0.6223	0.993	0.00702461	0.026	0.7786	N	1
100	rs62316795	4	132621869	A	C	0.1929	0.0351	0.0053	4.981e-11	A	C	0.1419	0.859	0.986	0.0140989	0.028	0.6122	0.969	0.0314907	0.031	0.318	N	0
101	rs13120031	4	177465182	T	C	0.3243	0.0274	0.0041	1.574e-11	T	C	0.0803	0.9953	0.992	0.00803217	0.033	0.8144	0.999	0.0010005	0.038	0.9856	N	1
102	rs10521021	5	35030311	G	T	0.3423	-0.024	0.0041	4.77e-09	G	T	0.1113	0.9897	1.021	0.0207825	0.029	0.4638	1.063	0.0610951	0.032	0.05871	N	0
103	rs62361685	5	41994067	T	C	0.942	0.0537	0.0085	3.089e-10	C	T	0.0043	0.1853	2.285	0.826366	0.327	0.01151	2.177	0.777948	0.367	0.03402	N	1
104	rs7712046	5	43134968	C	T	0.3038	-0.0333	0.0042	9.422e-16	T	C	0.7901	0.9962	1.017	0.0168571	0.022	0.4604	1.026	0.0256677	0.025	0.3132	N	0
105	rs813301	5	52909927	T	C	0.6259	0.0274	0.0039	2.841e-12	T	C	0.6846	0.9948	0.945	0.0565704	0.019	0.003572	0.97	0.0304592	0.022	0.1676	N	1
106	rs256350	5	59140876	C	T	0.2741	-0.0238	0.0043	2.836e-08	C	T	0.1096	0.9999	0.991	0.00904074	0.028	0.7634	0.966	0.0345914	0.032	0.2878	N	0
107	rs80170948	5	64020316	G	T	0.0436	-0.0685	0.0109	2.799e-10	G	T	0.0013	0.16	0.421	0.865122	0.624	0.1652	0.915	0.0888312	0.679	0.8963	N	1
109	rs17085593	5	95630705	C	G	0.6841	0.0246	0.0042	3.532e-09	G	C	0.2406	0.9936	0.985	0.0151136	0.021	0.4828	0.949	0.0523465	0.024	0.02878	N	0
110	rs2916578	5	107316227	G	A	0.4148	-0.0248	0.004	6.985e-10	G	A	0.8482	0.9907	0.975	0.0253178	0.025	0.32	0.966	0.0345914	0.029	0.221	N	0
111	rs654354	5	110503301	T	A	0.6172	-0.0233	0.0039	2.357e-09	T	A	0.7666	0.9956	1.027	0.0266419	0.021	0.2167	0.998	0.002002	0.024	0.9459	N	1
112	rs247520	5	110876057	T	C	0.7652	0.0361	0.0045	1.987e-15	C	T	0.275	0.9448	1.021	0.0207825	0.021	0.3118	0.996	0.00400802	0.023	0.8626	N	1
113	rs1566385	5	111130474	A	G	0.9424	0.0595	0.0084	1.811e-12	G	A	0.0015	0.2198	0.763	0.270497	0.533	0.6122	0.692	0.368169	0.607	0.544	N	0
114	rs62379978	5	133915969	G	T	0.1585	-0.0638	0.0054	6.548e-32	G	T	0.0268	0.8542	0.962	0.0387408	0.061	0.5233	1.045	0.0440169	0.067	0.5108	N	0
115	rs3815212	5	137761555	T	C	0.7829	0.0337	0.0046	3.214e-13	C	T	0.4861	0.9988	1.037	0.0363319	0.018	0.04451	0.971	0.0294288	0.02	0.1432	N	1
116	rs6878910	5	138281261	A	G	0.1534	0.0381	0.0061	4.307e-10	A	G	0.0269	0.9735	1.085	0.08158	0.055	0.1432	1.146	0.136278	0.062	0.02887	N	0
117	rs975642	5	139384490	C	T	0.506	-0.0245	0.0039	2.513e-10	C	T	0.3332	0.812	0.979	0.0212236	0.021	0.3232	0.981	0.0191828	0.024	0.4135	N	1
119	rs1428120	5	153541904	T	G	0.5718	0.025	0.0038	7.723e-11	T	G	0.0257	0.98	0.95	0.0512933	0.057	0.3694	0.998	0.002002	0.064	0.9801	N	1
120	rs437836	5	156715068	T	C	0.1671	0.035	0.0052	1.148e-11	C	T	0.979	0.9732	0.913	0.0910194	0.065	0.1624	0.867	0.142716	0.073	0.0508	N	0
121	rs34371367	5	165937769	AT	A	0.5506	-0.0233	0.0042	2.173e-08	A	AT	0.1052	0.9592	1.042	0.0411419	0.03	0.1688	1.007	0.00697561	0.034	0.8332	N	1
122	rs9647570	5	167370263	G	T	0.1456	-0.0363	0.0056	6.258e-11	G	T	0.4992	0.9979	0.977	0.0232686	0.018	0.1905	1.005	0.00498754	0.02	0.8176	N	1
123	rs2546959	5	167404411	T	G	0.827	0.032	0.0053	1.823e-09	G	T	0.1439	0.7763	0.977	0.0232686	0.029	0.4224	0.951	0.0502412	0.032	0.1199	N	0
124	rs4976623	5	167947996	C	G	0.1892	0.0296	0.0049	1.711e-09	C	G	0.119	0.9975	0.983	0.0171462	0.028	0.5439	0.984	0.0161294	0.032	0.6065	N	1
125	rs6864818	5	168734867	T	C	0.2107	0.0364	0.0046	4.672e-15	C	T	0.9521	0.9998	0.962	0.0387408	0.042	0.3475	0.973	0.0273712	0.047	0.564	N	1
126	rs4701140	5	179034260	A	G	0.512	0.0242	0.004	1.949e-09	A	G	0.779	0.9991	0.968	0.0325232	0.022	0.1304	1.021	0.0207825	0.024	0.395	N	1
127	rs2770957	5	180656734	C	G	0.7774	0.0323	0.0047	5.898e-12	G	C	0.387	0.8317	1.006	0.00598207	0.02	0.7805	0.974	0.026344	0.023	0.2474	N	0
128	rs446745	6	14918298	C	T	0.7593	-0.0258	0.0046	2.814e-08	C	T	0.675	0.7635	0.963	0.0377019	0.022	0.08848	1.025	0.0246926	0.025	0.3241	N	1
129	rs6927679	6	18559687	T	C	0.718	0.027	0.0043	2.524e-10	T	C	0.8471	1	0.959	0.0418642	0.025	0.09444	1.025	0.0246926	0.028	0.3728	N	1
130	rs1539310	6	22562485	A	G	0.7568	0.0244	0.0045	4.587e-08	A	G	0.932	0.9957	1.017	0.0168571	0.035	0.6381	1.02	0.0198026	0.041	0.6337	N	0
131	rs12663002	6	28441634	T	C	0.1287	0.0427	0.0057	6.888e-14	T	C	0.3639	0.9854	0.991	0.00904074	0.019	0.6466	1.001	0.0009995	0.022	0.9582	N	1
132	rs62391851	6	29740548	G	A	0.9406	-0.0595	0.0085	2.44e-12	A	G	0.0416	0.999	0.973	0.0273712	0.045	0.5514	0.966	0.0345914	0.052	0.5046	N	0
133	rs3021057	6	32652363	T	C	0.4723	0.0249	0.0044	2.005e-08	T	C	0.7199	0.8869	0.962	0.0387408	0.023	0.09561	1.041	0.0401818	0.026	0.1302	N	0
134	rs9349203	6	41893323	G	A	0.4537	-0.0395	0.0038	5.925e-25	A	G	0.4668	0.997	1.031	0.0305292	0.018	0.09148	0.984	0.0161294	0.02	0.4156	N	1
135	rs79541760	6	50930848	A	T	0.8306	0.0368	0.0051	6.975e-13	T	A	0.2559	0.9885	1.01	0.00995033	0.021	0.6215	1.014	0.0139029	0.023	0.5489	N	0
136	rs222440	6	52946320	C	T	0.8137	-0.0325	0.005	9.725e-11	C	T	0.9174	0.9738	0.971	0.0294288	0.033	0.3653	0.965	0.0356272	0.037	0.3328	N	0
137	rs9474996	6	54640512	T	A	0.4447	-0.0343	0.0038	3.824e-19	T	A	0.1709	0.992	0.993	0.00702461	0.024	0.7808	1.008	0.00796817	0.027	0.763	N	0
138	rs9382676	6	56859084	T	C	0.7767	0.0373	0.0046	8.767e-16	T	C	0.8416	0.9978	0.988	0.0120726	0.025	0.6231	1.039	0.0382587	0.028	0.1754	N	0
139	rs7753896	6	76347020	A	G	0.3681	0.031	0.0039	2.464e-15	A	G	0.0308	0.9948	0.958	0.0429075	0.052	0.4111	1.016	0.0158733	0.058	0.7876	N	1
140	rs7757654	6	77173780	C	T	0.7044	-0.0306	0.0042	2.505e-13	T	C	0.3157	0.9996	1.041	0.0401818	0.019	0.03829	0.987	0.0130852	0.022	0.5495	N	1
141	rs1414186	6	77713859	G	T	0.795	-0.0432	0.0048	1.994e-19	T	G	0.2034	0.9924	1.022	0.0217615	0.022	0.3328	0.966	0.0345914	0.025	0.1787	N	0
142	rs11756746	6	84286477	A	G	0.2427	0.0248	0.0045	3.947e-08	A	G	0.2925	1	0.99	0.0100503	0.02	0.6266	1.006	0.00598207	0.022	0.7975	N	1
143	rs6931884	6	100158873	T	C	0.129	0.0592	0.0057	1.638e-25	T	C	0.1612	0.9935	0.952	0.0491902	0.025	0.04519	1.009	0.00895974	0.028	0.7564	N	1
144	rs9403051	6	100194846	A	G	0.5701	0.0365	0.0038	1.76e-21	G	A	0.3865	0.9939	1.006	0.00598207	0.018	0.7573	1.021	0.0207825	0.021	0.3205	N	0
145	rs13199764	6	100744134	T	C	0.7763	0.039	0.0045	9.508e-18	C	T	0.2474	0.999	1.049	0.0478373	0.021	0.02207	0.985	0.0151136	0.024	0.5289	N	1
146	rs12200565	6	100983589	T	C	0.5387	0.0316	0.0039	1.107e-15	C	T	0.2618	0.9755	1.016	0.0158733	0.021	0.4337	0.982	0.018164	0.023	0.4487	N	0
147	rs395962	6	105397418	T	G	0.3163	0.1266	0.0041	2.26e-213	G	T	0.7174	0.9926	1.11	0.10436	0.02	2.362e-07	0.922	0.0812101	0.022	0.0002894	N	1
148	rs6911407	6	108867031	A	C	0.3756	0.0291	0.0039	1.22e-13	A	C	0.2809	0.999	1.002	0.001998	0.02	0.9169	1.03	0.0295588	0.023	0.1896	N	0
149	rs235696	6	124253495	C	G	0.3387	0.0225	0.004	2.661e-08	C	G	0.3453	0.9844	0.996	0.00400802	0.019	0.8535	1.029	0.0285875	0.021	0.1829	N	0
150	rs4897178	6	126727908	T	G	0.5545	0.0426	0.0039	1.018e-27	G	T	0.9916	0.8859	1.012	0.0119286	0.104	0.9072	0.869	0.140412	0.113	0.2132	N	0
151	rs4327718	6	128364709	G	A	0.1716	-0.0329	0.0052	2.036e-10	A	G	0.9385	0.9632	0.946	0.0555127	0.038	0.1442	1.047	0.0459289	0.043	0.2866	N	1
152	rs78928932	6	136228617	C	T	0.069	-0.0554	0.0091	1.06e-09	C	T	0.0113	0.1949	0.983	0.0171462	0.193	0.9294	1.265	0.235072	0.22	0.2856	N	0
153	rs117530880	6	146687748	G	T	0.0297	-0.0658	0.0118	2.582e-08	G	T	0.0018	0.3913	2.251	0.811375	0.32	0.01123	1.526	0.42265	0.382	0.2682	N	1
154	rs6911527	6	148285329	T	C	0.2275	0.0269	0.0045	3.175e-09	T	C	0.0014	0.1091	1.233	0.20945	0.735	0.7755	0.119	2.12863	0.967	0.02744	N	0
155	rs6933660	6	151803754	C	A	0.6827	-0.0343	0.0041	8.988e-17	A	C	0.7017	0.9514	1.064	0.0620354	0.02	0.001938	0.979	0.0212236	0.023	0.3381	N	1
156	rs910425	6	170652191	G	A	0.5517	-0.0223	0.004	1.631e-08	A	G	0.0059	0.3612	1.144	0.134531	0.187	0.4729	0.777	0.252315	0.221	0.2545	N	0
157	rs10268051	7	27763590	A	C	0.7769	0.0249	0.0045	3.878e-08	C	A	0.2604	0.9979	1.027	0.0266419	0.021	0.2059	1.007	0.00697561	0.023	0.7735	N	1
158	rs17171852	7	41392815	C	A	0.1922	-0.038	0.0048	3.415e-15	C	A	0.3162	0.9919	0.972	0.0283995	0.019	0.1373	1.027	0.0266419	0.022	0.2278	N	1
159	rs1079866	7	41470093	G	C	0.1368	-0.0711	0.0056	3.65e-37	G	C	0.299	1	0.955	0.0460439	0.02	0.02033	1.041	0.0401818	0.022	0.07269	N	1
160	rs1470750	7	50576648	G	C	0.4077	-0.0223	0.0039	1.442e-08	G	C	0.2695	0.9786	0.977	0.0232686	0.02	0.2626	0.952	0.0491902	0.023	0.03458	N	0
161	rs2267812	7	74138121	A	C	0.7951	0.0417	0.0049	1.69e-17	C	A	0.0442	0.7608	1.171	0.157858	0.05	0.001622	1	0	0.057	0.9971	N	1
163	rs1030015	7	78139581	G	T	0.4783	-0.0206	0.0038	4.453e-08	T	G	0.3882	0.9955	0.995	0.00501254	0.018	0.769	1.004	0.00399202	0.021	0.8628	N	1
164	rs149226155	7	93215658	G	A	0.6526	-0.0238	0.0041	5.673e-09	A	G	0.2715	0.9654	0.997	0.00300451	0.021	0.8896	0.994	0.00601807	0.023	0.8047	N	0
165	rs15671	7	94186064	C	A	0.5795	-0.0233	0.0038	1.246e-09	C	A	0.779	0.9703	1.021	0.0207825	0.022	0.3369	1	0	0.025	0.9851	N	1
166	rs999885	7	99701176	A	G	0.5164	0.0241	0.0038	2.788e-10	A	G	0.806	0.9966	0.984	0.0161294	0.023	0.4764	0.993	0.00702461	0.026	0.7735	N	1
167	rs1456031	7	114296102	T	C	0.4645	0.0216	0.0039	2.442e-08	C	T	0.5004	0.9894	0.986	0.0140989	0.018	0.4195	0.992	0.00803217	0.021	0.6909	N	1
168	rs10237306	7	121955981	T	G	0.3895	0.0296	0.004	1.341e-13	T	G	0.4076	0.9095	0.983	0.0171462	0.019	0.3572	1.025	0.0246926	0.022	0.2488	N	0
169	rs11767400	7	122160742	A	C	0.2959	0.0289	0.0042	5.413e-12	A	C	0.0021	0.1197	1.308	0.268499	0.607	0.6577	0.546	0.605136	0.736	0.4111	N	0
170	rs11556924	7	129663496	T	C	0.3703	0.0227	0.0041	3.656e-08	T	C	0.0239	0.9919	1.031	0.0305292	0.059	0.6004	1.034	0.0334348	0.066	0.6188	N	0
171	rs17563472	7	130409054	C	T	0.0347	-0.0606	0.0107	1.521e-08	C	T	0	0.2439	0		18.534	0.6532	0		36.417	0.1803	Y	0
172	rs12707076	7	132729814	C	G	0.3844	0.0273	0.004	4.879e-12	C	G	0.4221	0.9906	0.983	0.0171462	0.018	0.3403	1.012	0.0119286	0.021	0.576	N	1
173	rs13233916	7	138874416	G	C	0.0929	-0.0496	0.0075	3.105e-11	G	C	0.3775	0.9996	0.98	0.0202027	0.019	0.2865	1.052	0.0506931	0.021	0.01527	N	0
174	rs7004265	8	1523903	T	C	0.4769	0.023	0.0039	5.124e-09	C	T	0.5554	0.9817	1.047	0.0459289	0.018	0.01092	1.022	0.0217615	0.021	0.2895	N	1
175	rs2688326	8	3767623	C	T	0.2941	-0.0364	0.0042	4.34e-18	T	C	0.6894	0.9971	1.06	0.0582689	0.02	0.003291	1.007	0.00697561	0.022	0.7622	N	1
176	rs2724961	8	4560227	C	T	0.5318	-0.0459	0.0038	3.76e-33	C	T	0.7451	0.9665	0.935	0.0672087	0.021	0.00142	1.023	0.0227395	0.024	0.332	N	1
177	rs4875424	8	4831685	C	T	0.6415	-0.0332	0.004	1.987e-16	T	C	0.0178	0.9196	0.946	0.0555127	0.071	0.4329	1.057	0.0554347	0.077	0.4717	N	1
178	rs6185	8	25280800	G	C	0.2704	-0.0301	0.0044	9.483e-12	G	C	0.5087	0.9998	0.985	0.0151136	0.018	0.3985	1.058	0.0563803	0.02	0.005558	N	0
179	rs13278754	8	34902952	G	C	0.7174	-0.0251	0.0042	2.398e-09	C	G	0.2663	0.9981	1.036	0.0353671	0.02	0.08531	0.979	0.0212236	0.023	0.3535	N	1
180	rs4487799	8	53163528	A	T	0.3031	0.0241	0.0042	1.094e-08	A	T	0.2251	0.9315	0.996	0.00400802	0.022	0.8579	0.939	0.0629398	0.025	0.01218	N	0
181	rs16918378	8	53877882	T	C	0.8769	0.0478	0.0059	9.081e-16	C	T	0.1164	0.9998	1.056	0.0544882	0.028	0.04715	0.95	0.0512933	0.032	0.1107	N	1
182	rs56409371	8	53934144	G	A	0.2164	-0.0347	0.0049	1.945e-12	G	A	0.3265	0.93	0.982	0.018164	0.02	0.3492	1.019	0.0188218	0.022	0.4082	N	0
183	rs1449543	8	76591987	T	C	0.4559	0.0224	0.0038	5.057e-09	T	C	0.6054	0.9851	0.995	0.00501254	0.018	0.774	1.018	0.0178399	0.021	0.3814	N	0
184	rs11786868	8	77653945	C	G	0.837	0.0321	0.0051	4.274e-10	G	C	0.4874	0.9893	1.056	0.0544882	0.018	0.002441	0.962	0.0387408	0.02	0.05818	N	1
185	rs10094506	8	78116203	C	T	0.7193	-0.0454	0.0043	2.459e-26	T	C	0.2134	0.9768	1.057	0.0554347	0.022	0.01336	1.007	0.00697561	0.025	0.7901	N	1
186	rs35485457	8	78679087	G	T	0.6877	-0.0359	0.0042	2.648e-17	T	G	0.2182	0.9145	1.028	0.0276152	0.023	0.2187	1.011	0.0109399	0.026	0.6781	N	1
187	rs7465046	8	87319950	C	T	0.7676	-0.0409	0.0046	1.524e-18	T	C	0.5523	0.9736	1.056	0.0544882	0.018	0.003007	0.974	0.026344	0.021	0.207	N	1
188	rs2441873	8	105329549	T	G	0.4106	0.0235	0.0039	1.744e-09	G	T	0.9116	0.9682	0.973	0.0273712	0.032	0.3871	0.99	0.0100503	0.036	0.7875	N	1
189	rs7826872	8	132071766	T	C	0.4471	0.0262	0.004	4.261e-11	T	C	0.5468	0.9138	1.014	0.0139029	0.019	0.4554	1.038	0.0372958	0.021	0.08406	N	0
190	rs2542420	8	140645701	C	G	0.5384	0.0327	0.004	1.521e-16	G	C	0.0957	0.9364	0.974	0.026344	0.032	0.4064	0.977	0.0232686	0.036	0.5254	N	1
191	rs552491	9	1711210	G	A	0.3625	-0.0294	0.004	1.105e-13	A	G	0.8047	0.9763	1.021	0.0207825	0.023	0.3707	0.987	0.0130852	0.026	0.6211	N	1
192	rs913588	9	7174673	G	A	0.4966	-0.0339	0.0038	6.679e-19	A	G	0.1402	0.9995	1.002	0.001998	0.026	0.9436	0.977	0.0232686	0.029	0.4229	N	0
193	rs10959016	9	10283451	G	A	0.7943	-0.0306	0.0048	2.21e-10	A	G	0.3208	0.9562	1.069	0.0667236	0.02	0.0006162	1.004	0.00399202	0.022	0.862	N	1
194	rs10959552	9	11130009	G	A	0.1149	-0.0371	0.0059	4.502e-10	G	A	0.3797	0.9958	0.95	0.0512933	0.019	0.005386	1.028	0.0276152	0.021	0.188	N	1
195	rs1601615	9	11813745	C	T	0.6036	-0.028	0.0039	7.57e-13	T	C	0.3694	0.6312	1.032	0.0314987	0.023	0.1715	0.959	0.0418642	0.026	0.1174	N	0
196	rs7849973	9	22819576	C	G	0.6547	0.024	0.004	2.824e-09	C	G	0.7321	0.9766	0.953	0.0481404	0.02	0.01794	0.991	0.00904074	0.023	0.6926	N	1
197	rs1329767	9	73798371	C	A	0.6513	-0.0292	0.004	2.427e-13	A	C	0.4358	0.9999	1.057	0.0554347	0.018	0.002031	1.014	0.0139029	0.02	0.5113	N	1
199	rs2604265	9	76905178	A	G	0.2664	0.0386	0.0043	2.501e-19	G	A	0.9997	0.1021	3.825	1.34156	3.498	0.7013	0		5.489	0.03218	Y	1
200	rs35436838	9	77273910	G	T	0.0416	-0.0678	0.0105	1.274e-10	G	T	0.0032	0.1751	0.501	0.691149	0.392	0.07836	0.881	0.126698	0.465	0.7844	N	1
201	rs2378100	9	80513323	C	T	0.4297	-0.0237	0.0038	6.348e-10	T	C	0.2105	0.9895	1.005	0.00498754	0.022	0.8147	0.99	0.0100503	0.025	0.6793	N	0
202	rs4877387	9	81679875	T	C	0.2824	0.0241	0.0043	2.195e-08	T	C	0.795	0.998	0.986	0.0140989	0.022	0.5089	1.01	0.00995033	0.025	0.6845	N	1
203	rs11534296	9	83282402	G	A	0.7267	-0.0368	0.0043	1.008e-17	A	G	0.5725	0.9968	1.059	0.0573251	0.018	0.001501	1.04	0.0392207	0.021	0.05613	N	1
204	rs7853970	9	86715566	T	C	0.4643	0.0449	0.0039	2.188e-30	C	T	0.576	0.9474	1.029	0.0285875	0.019	0.1278	0.991	0.00904074	0.021	0.6731	N	1
205	rs13283567	9	86764996	C	T	0.8485	-0.0444	0.0056	1.306e-15	T	C	0.2276	0.8637	1.043	0.0421012	0.023	0.06546	1.018	0.0178399	0.026	0.4836	N	1
206	rs1571536	9	92215638	T	C	0.4852	0.0331	0.0038	2.19e-18	C	T	0.3534	0.9997	1.017	0.0168571	0.019	0.383	0.966	0.0345914	0.021	0.1059	N	0
207	rs9330454	9	92515514	G	A	0.5701	-0.0307	0.0042	1.44e-13	A	G	0.3044	0.9925	0.981	0.0191828	0.02	0.329	0.976	0.0242927	0.022	0.2828	N	0
208	rs10992769	9	96276910	C	G	0.7092	0.0286	0.0042	1.107e-11	G	C	0.3203	0.9709	1.016	0.0158733	0.02	0.4309	1.006	0.00598207	0.022	0.7824	N	1
209	rs10156597	9	108941509	A	T	0.6774	0.1024	0.0041	5.04e-139	T	A	0.4735	0.9856	1.076	0.0732505	0.018	4.978e-05	0.963	0.0377019	0.021	0.06674	N	1
210	rs56927240	9	109148074	C	T	0.7988	-0.0569	0.0052	8.503e-28	T	C	0.7808	0.8037	1.021	0.0207825	0.024	0.3815	0.993	0.00702461	0.027	0.7903	N	1
211	rs10978641	9	109554196	T	A	0.2538	-0.0318	0.0046	5.098e-12	T	A	0.2402	0.9116	0.98	0.0202027	0.022	0.3561	1.046	0.0449734	0.025	0.06651	N	0
212	rs11792861	9	111809295	A	C	0.7088	0.032	0.0042	2.514e-14	C	A	0.2778	0.9876	1.02	0.0198026	0.02	0.3286	0.984	0.0161294	0.023	0.4811	N	1
213	rs7852169	9	114318394	G	C	0.0883	-0.0973	0.0068	1.822e-46	G	C	0.24	0.948	0.939	0.0629398	0.022	0.003457	1.034	0.0334348	0.024	0.1654	N	1
214	rs2780243	9	120730928	C	T	0.4354	-0.0234	0.0039	2.312e-09	T	C	0.6023	0.966	1.008	0.00796817	0.019	0.6705	0.973	0.0273712	0.021	0.1945	N	0
215	rs4836984	9	127405632	T	C	0.4934	0.0342	0.0038	3.922e-19	T	C	0.5407	0.9896	1	0	0.018	0.9856	1.005	0.00498754	0.02	0.8048	N	0
216	rs467379	9	136905474	T	C	0.307	0.0239	0.0042	1.35e-08	T	C	0.5547	0.9682	0.991	0.00904074	0.018	0.6346	1.005	0.00498754	0.021	0.8128	N	1
217	rs7907759	10	1730008	A	G	0.4709	0.0409	0.0039	2.429e-25	A	G	0.3912	0.9742	0.949	0.0523465	0.019	0.004792	1.009	0.00895974	0.021	0.6713	N	1
218	rs7912468	10	2697434	C	T	0.4225	-0.0239	0.0039	1.201e-09	C	T	0.3628	0.9831	1.006	0.00598207	0.019	0.7668	1.022	0.0217615	0.021	0.3064	N	0
219	rs1885740	10	10251910	G	A	0.7192	-0.0256	0.0046	3.353e-08	A	G	0.1172	0.9931	0.995	0.00501254	0.028	0.8565	0.923	0.080126	0.032	0.01162	N	0
220	rs10906395	10	13541008	C	T	0.3891	-0.0233	0.0039	2.279e-09	C	T	0.1684	0.995	0.977	0.0232686	0.024	0.346	0.985	0.0151136	0.027	0.5911	N	1
221	rs61846901	10	51056858	C	T	0.6887	-0.0257	0.0042	1.214e-09	T	C	0.0908	0.8037	1.026	0.0256677	0.036	0.4683	0.98	0.0202027	0.039	0.6068	N	1
222	rs6415872	10	63660689	A	G	0.4931	0.0236	0.0039	1.518e-09	A	G	0.2621	0.9998	0.989	0.0110609	0.02	0.5825	0.958	0.0429075	0.023	0.06203	N	0
223	rs5785580	10	65290254	A	AT	0.5088	0.0281	0.004	2.412e-12	A	AT	0.6955	0.9841	1.018	0.0178399	0.02	0.3495	1.007	0.00697561	0.022	0.7457	N	1
224	rs7072571	10	71380093	A	G	0.7841	0.0306	0.0055	2.686e-08	G	A	0.2733	0.6492	1.028	0.0276152	0.025	0.2681	0.994	0.00601807	0.028	0.8425	N	1
225	rs4746113	10	74071178	G	A	0.6906	-0.0244	0.0042	8.79e-09	A	G	0.7617	0.8376	1.012	0.0119286	0.023	0.6088	0.975	0.0253178	0.026	0.3297	N	0
226	rs77532868	10	88081438	T	C	0.0446	0.0573	0.0097	3.309e-09	T	C	0.0086	0.4123	1.011	0.0109399	0.151	0.9406	1.035	0.0344014	0.173	0.8408	N	0
227	rs10617761	10	90266771	C	CAG	0.1532	0.031	0.0055	2.206e-08	C	CAG	0.1636	0.9813	1.006	0.00598207	0.025	0.8216	1.051	0.0497421	0.028	0.06985	N	0
228	rs1172955	10	97877320	T	A	0.2999	-0.044	0.0043	6.058e-25	A	T	0.2044	0.981	1.045	0.0440169	0.023	0.05009	0.979	0.0212236	0.026	0.397	N	1
229	rs72842141	10	102686073	T	A	0.0573	-0.0618	0.009	6.118e-12	T	A	0.004	0.1546	1.231	0.207827	0.342	0.5424	0.403	0.908819	0.461	0.04876	N	0
230	rs59543819	10	103754188	C	T	0.2952	-0.025	0.0042	1.973e-09	C	T	0.6152	0.978	0.997	0.00300451	0.019	0.8833	1.016	0.0158733	0.021	0.454	N	0
231	rs2066323	10	104871361	G	A	0.3979	-0.0237	0.0039	1.305e-09	G	A	0.4557	0.999	0.982	0.018164	0.018	0.3222	1.032	0.0314987	0.02	0.1213	N	0
232	rs10885077	10	112759731	T	G	0.2551	0.0241	0.0044	2.954e-08	G	T	0.3538	0.9955	1.003	0.00299551	0.019	0.8598	0.962	0.0387408	0.021	0.07254	N	0
233	rs11349289	10	117483568	CA	C	0.6312	-0.028	0.0042	2.282e-11	C	CA	0.4882	0.9902	1.012	0.0119286	0.018	0.4911	1.007	0.00697561	0.02	0.7362	N	1
234	rs4751614	10	118696266	A	T	0.7655	0.0297	0.0046	6.86e-11	T	A	0.2775	0.9836	1.027	0.0266419	0.02	0.1904	1.012	0.0119286	0.023	0.6116	N	1
235	rs10400136	10	120833948	G	A	0.4373	-0.0259	0.0039	2.729e-11	A	G	0.5846	0.9653	1.034	0.0334348	0.019	0.07372	1.034	0.0334348	0.021	0.1092	N	0
236	rs73435048	10	121154531	G	A	0.9332	-0.0441	0.0081	4.938e-08	A	G	0.2118	0.8077	1.033	0.0324672	0.024	0.1866	1.053	0.0516432	0.027	0.06036	N	0
237	rs12571664	10	121708929	T	C	0.7998	0.0367	0.0048	1.854e-14	C	T	0.0698	0.9047	1.082	0.0788112	0.037	0.03076	0.932	0.0704225	0.042	0.09441	N	1
238	rs7077302	10	123676662	C	G	0.0852	0.0497	0.007	1.081e-12	G	C	0.8905	0.9326	1.086	0.0825012	0.03	0.006668	0.963	0.0377019	0.033	0.2561	N	1
239	rs9422857	10	126861278	G	C	0.4937	-0.0278	0.0038	3.668e-13	G	C	0.284	0.9067	1.008	0.00796817	0.021	0.714	0.993	0.00702461	0.024	0.775	N	1
240	rs4576738	10	134294398	A	G	0.4455	0.0266	0.0043	7.195e-10	A	G	0.1843	0.9316	0.963	0.0377019	0.024	0.1147	1.01	0.00995033	0.027	0.7233	N	1
241	rs3782120	11	206089	A	G	0.2583	0.0334	0.0044	3.686e-14	A	G	0.1507	0.9951	0.97	0.0304592	0.025	0.2272	1.007	0.00697561	0.028	0.8026	N	1
242	rs16937956	11	8404501	G	A	0.3625	-0.0383	0.004	6.376e-22	G	A	0.5636	1	0.98	0.0202027	0.018	0.2732	0.99	0.0100503	0.021	0.6257	N	1
243	rs10832021	11	13324530	G	A	0.2905	-0.047	0.0042	6.269e-29	A	G	0.5302	0.968	0.974	0.026344	0.018	0.1533	1.004	0.00399202	0.021	0.8584	N	1
244	rs4359170	11	16596152	A	T	0.673	0.0282	0.0041	5.992e-12	T	A	0.5209	0.9884	0.998	0.002002	0.018	0.8933	0.988	0.0120726	0.02	0.5481	N	0
245	rs1032682	11	22791324	T	C	0.4067	0.0214	0.0038	2.686e-08	T	C	0.5225	0.9961	0.986	0.0140989	0.018	0.4444	0.994	0.00601807	0.02	0.7641	N	1
246	rs16917237	11	27702383	T	G	0.2087	0.0393	0.0047	5.695e-17	T	G	0.4005	0.998	0.964	0.036664	0.018	0.04421	1.045	0.0440169	0.021	0.03168	N	0
247	rs11606190	11	28033473	A	G	0.1457	0.041	0.0056	1.614e-13	A	G	0.1423	0.9696	0.973	0.0273712	0.026	0.3015	0.971	0.0294288	0.029	0.314	N	0
248	rs6484408	11	28899164	G	A	0.7132	-0.0248	0.0043	6.633e-09	G	A	0.3542	0.965	1.009	0.00895974	0.019	0.6347	0.998	0.002002	0.022	0.9323	N	1
249	rs11031040	11	30317733	G	T	0.1622	-0.0404	0.0052	5.098e-15	G	T	0.0268	0.9208	0.882	0.125563	0.058	0.03076	1.026	0.0256677	0.064	0.6863	N	1
250	rs1023955	11	43608835	G	T	0.6024	-0.0279	0.0039	7.362e-13	G	T	0.7441	0.9846	0.985	0.0151136	0.021	0.4737	1.023	0.0227395	0.024	0.3414	N	0
251	rs970179	11	45433845	A	G	0.4716	0.0213	0.0039	3.527e-08	G	A	0.4205	0.9918	1.01	0.00995033	0.018	0.5869	0.981	0.0191828	0.021	0.3554	N	0
252	rs953230	11	46064974	A	G	0.7079	0.033	0.0042	5.516e-15	A	G	0.172	0.9896	0.917	0.0866478	0.024	0.0003098	0.972	0.0283995	0.027	0.2909	N	1
253	rs68002803	11	46539110	T	C	0.6766	0.0267	0.0042	1.411e-10	C	T	0.2148	0.8074	1.023	0.0227395	0.024	0.3457	1.009	0.00895974	0.027	0.743	N	1
254	rs59265730	11	47646640	AAAAAAC	A	0.6007	-0.0254	0.0041	7.296e-10	A	AAAAAAC	0.3123	0.9988	1.025	0.0246926	0.019	0.2058	0.999	0.0010005	0.022	0.949	N	1
255	rs10897450	11	63593219	C	G	0.5304	0.0229	0.0038	2.184e-09	C	G	0.7749	0.983	0.967	0.0335568	0.022	0.1201	1.022	0.0217615	0.025	0.372	N	1
256	rs10750766	11	65473798	C	A	0.2907	-0.0278	0.0043	9.959e-11	A	C	0.2586	0.9827	1.021	0.0207825	0.021	0.3179	0.995	0.00501254	0.023	0.8372	N	1
257	rs7115444	11	77555824	T	C	0.2085	0.0333	0.0048	3.816e-12	T	C	0.4104	0.9917	0.966	0.0345914	0.018	0.06229	1.018	0.0178399	0.021	0.3843	N	1
258	rs4945266	11	78027488	G	A	0.1606	-0.0445	0.0052	1.166e-17	G	A	0.4407	0.9898	0.95	0.0512933	0.018	0.004591	1.024	0.0237165	0.021	0.2478	N	1
259	rs4402316	11	84780098	C	G	0.2407	0.0313	0.0047	3.215e-11	C	G	0.0572	0.9366	0.989	0.0110609	0.04	0.7783	1.023	0.0227395	0.045	0.6099	N	0
260	rs7108556	11	86716236	T	C	0.7785	0.0312	0.0047	2.624e-11	T	C	0.8088	0.8996	0.959	0.0418642	0.024	0.0846	1.029	0.0285875	0.027	0.2897	N	1
261	rs113557523	11	94085099	C	T	0.9136	-0.0454	0.0069	3.746e-11	T	C	0.1428	0.9612	1.031	0.0305292	0.026	0.2354	0.981	0.0191828	0.03	0.5256	N	1
262	rs6590889	11	101438191	C	T	0.6596	-0.0437	0.004	8.621e-28	C	T	0.5033	0.9886	0.956	0.0449974	0.018	0.01263	1.015	0.0148886	0.02	0.4634	N	1
263	rs202185443	11	113949832	AAAAG	A	0.8258	-0.0295	0.0053	2.791e-08	A	AAAAG	0.1314	0.9788	1.034	0.0334348	0.027	0.2057	1.031	0.0305292	0.03	0.3176	N	1
264	rs17564430	11	115043574	G	T	0.2527	-0.035	0.0044	2.067e-15	G	T	0.2436	0.9988	1.019	0.0188218	0.021	0.3801	1.012	0.0119286	0.024	0.6222	N	1
265	rs1815811	11	119059404	G	A	0.464	-0.027	0.0038	1.653e-12	A	G	0.8498	0.9983	0.984	0.0161294	0.025	0.5109	0.982	0.018164	0.028	0.5333	N	0
266	rs7114175	11	122813983	T	A	0.5037	-0.0599	0.0038	1.143e-56	T	A	0.2568	0.9814	0.974	0.026344	0.021	0.2043	1.041	0.0401818	0.023	0.08679	N	0
268	rs10842343	12	24579079	T	A	0.3963	-0.0256	0.0039	5.779e-11	T	A	0.334	0.9746	0.966	0.0345914	0.019	0.07291	0.948	0.0534008	0.022	0.01425	N	0
269	rs7971408	12	47876942	T	C	0.1057	0.0453	0.0063	9.356e-13	T	C	0.0022	0.5824	1.374	0.317726	0.264	0.2294	1.873	0.627541	0.285	0.02791	N	0
270	rs1054442	12	49389320	A	C	0.6253	0.0355	0.004	6.996e-19	C	A	0.3642	0.9981	1.004	0.00399202	0.019	0.812	0.997	0.00300451	0.021	0.8893	N	1
271	rs7132908	12	50263148	G	A	0.6117	-0.0424	0.0039	6.642e-27	A	G	0.2876	0.9995	1.048	0.0468836	0.02	0.01892	0.982	0.018164	0.023	0.4133	N	1
272	rs1131017	12	56435929	C	G	0.4174	0.0229	0.0039	3.75e-09	G	C	0.8058	0.9913	0.991	0.00904074	0.023	0.6886	1.006	0.00598207	0.026	0.8232	N	1
273	rs1148006	12	75978358	G	A	0.7558	-0.0259	0.0044	5.806e-09	G	A	0.607	0.9967	0.986	0.0140989	0.018	0.4421	1.035	0.0344014	0.021	0.09706	N	0
275	rs7979001	12	97506357	A	G	0.5078	0.0219	0.0038	6.125e-09	A	G	0.5506	0.9994	1.003	0.00299551	0.018	0.8571	1.038	0.0372958	0.02	0.06715	N	0
276	rs3764002	12	108618630	C	T	0.7355	-0.0304	0.0045	1.205e-11	T	C	0.4858	0.9984	1.046	0.0449734	0.018	0.01273	0.934	0.0682788	0.02	0.0007296	N	0
278	rs474463	12	115107376	C	T	0.7811	-0.0291	0.0048	1.648e-09	C	T	0.8805	0.7695	0.958	0.0429075	0.032	0.1773	0.94	0.0618754	0.036	0.08353	N	0
280	rs660549	12	121300988	C	T	0.4329	-0.0212	0.0038	3.36e-08	C	T	0.4123	0.9819	0.991	0.00904074	0.018	0.6096	1.018	0.0178399	0.021	0.4042	N	0
281	rs5801963	12	132412187	AG	A	0.7366	-0.026	0.0047	2.942e-08	AG	A	0.344	0.9379	1.011	0.0109399	0.02	0.5782	1.023	0.0227395	0.022	0.2992	N	0
282	rs9548873	13	40238492	C	T	0.337	-0.0311	0.004	7.499e-15	T	C	0.7019	0.993	1.019	0.0188218	0.02	0.3399	0.973	0.0273712	0.022	0.2208	N	0
283	rs73187215	13	42646769	G	A	0.097	-0.0377	0.0066	1.335e-08	G	A	0.4553	0.9369	0.985	0.0151136	0.019	0.4279	1.034	0.0334348	0.021	0.1158	N	0
284	rs9568123	13	49475780	G	A	0.1522	-0.0291	0.0053	4.061e-08	G	A	0.3453	0.9995	0.942	0.05975	0.019	0.001629	1.045	0.0440169	0.021	0.03768	N	1
285	rs4886140	13	59833519	A	G	0.3329	0.0284	0.0041	3.101e-12	G	A	0.826	0.995	1.005	0.00498754	0.024	0.835	1.001	0.0009995	0.027	0.9834	N	1
287	rs1925047	13	74600274	C	A	0.6787	-0.0341	0.0041	5.699e-17	C	A	0.8299	0.9707	1	0	0.024	0.9849	1.016	0.0158733	0.028	0.5791	N	0
288	rs11619721	13	112082513	G	T	0.9164	-0.0413	0.0073	1.331e-08	T	G	0.0046	0.4269	0.877	0.131248	0.202	0.5171	1.001	0.0009995	0.223	0.9955	N	1
289	rs9522262	13	112186283	C	G	0.4915	0.0411	0.0039	1.69e-25	G	C	0.4499	0.7802	1.003	0.00299551	0.02	0.8838	0.979	0.0212236	0.023	0.366	N	0
290	rs74499585	13	112285043	A	G	0.0872	0.0583	0.0079	1.553e-13	A	G	0.006	0.2013	0.751	0.28635	0.269	0.2875	2.005	0.695644	0.289	0.01612	N	0
292	rs35035068	14	40968669	AT	A	0.6076	-0.0257	0.0041	2.485e-10	AT	A	0.746	0.9993	0.985	0.0151136	0.021	0.4567	1.004	0.00399202	0.023	0.8641	N	1
293	rs10138913	14	60943106	T	C	0.3062	0.056	0.0041	1.138e-41	C	T	0.3562	0.9936	1.035	0.0344014	0.019	0.06362	0.974	0.026344	0.021	0.2204	N	1
294	rs10143972	14	93850179	C	T	0.1961	-0.0388	0.0049	3.05e-15	T	C	0.6379	0.8876	1.066	0.0639133	0.02	0.00151	1	0	0.022	0.9957	N	1
295	rs10145469	14	97769834	C	A	0.9491	-0.0609	0.0093	5.558e-11	A	C	0.1843	0.9802	1.059	0.0573251	0.023	0.01375	0.949	0.0523465	0.027	0.05102	N	1
296	rs941520	14	99709702	C	A	0.5064	-0.0223	0.0039	8.986e-09	C	A	0.1432	0.9766	0.984	0.0161294	0.026	0.5378	1.033	0.0324672	0.029	0.2718	N	0
297	rs12894936	14	100846991	C	T	0.7064	-0.0522	0.0043	3.731e-34	C	T	0.3018	0.9527	0.967	0.0335568	0.02	0.09687	1.03	0.0295588	0.022	0.1838	N	1
298	rs6575806	14	101353211	C	A	0.2608	-0.0334	0.0058	9.046e-09	A	C	0.8137	0.632	1.043	0.0421012	0.029	0.1462	0.956	0.0449974	0.033	0.1687	N	0
300	rs7178532	15	23794517	A	G	0.6854	0.0439	0.0041	2.293e-26	A	G	0.8266	0.994	1.015	0.0148886	0.024	0.5276	0.987	0.0130852	0.027	0.6305	N	1
302	rs4778356	15	24183428	A	G	0.8651	0.0391	0.0059	4.01e-11	G	A	0.3916	0.7623	1.013	0.0129162	0.021	0.5292	0.974	0.026344	0.024	0.2693	N	0
303	rs8040272	15	24824016	A	G	0.8678	0.0441	0.0062	7.789e-13	G	A	0.2552	0.4533	1.068	0.0657877	0.03	0.02894	1.027	0.0266419	0.034	0.4299	N	1
304	rs34513772	15	40608820	T	C	0.67	0.0244	0.0042	6.195e-09	C	T	0.1857	0.9324	1.016	0.0158733	0.024	0.4945	0.947	0.0544562	0.027	0.04587	N	0
305	rs4924538	15	41494364	T	A	0.4871	-0.0255	0.0042	1.029e-09	T	A	0.4055	0.7111	0.983	0.0171462	0.022	0.4197	1.006	0.00598207	0.025	0.8099	N	1
306	rs1435753	15	47925066	C	T	0.3533	-0.0278	0.004	2.913e-12	C	T	0.4407	0.9945	1.01	0.00995033	0.018	0.5993	0.979	0.0212236	0.02	0.3029	N	0
308	rs11852771	15	54364552	A	G	0.3848	0.0242	0.004	9.685e-10	G	A	0.4401	0.9932	1.048	0.0468836	0.018	0.01051	1.028	0.0276152	0.021	0.1745	N	1
309	rs3743266	15	60781513	T	C	0.668	0.0416	0.004	8.521e-25	C	T	0.1128	0.9994	0.956	0.0449974	0.028	0.1168	1.012	0.0119286	0.032	0.6995	N	1
310	rs72756954	15	64537300	C	G	0.938	0.0577	0.0081	8.452e-13	G	C	0.0017	0.9496	0.743	0.297059	0.218	0.1724	0.83	0.18633	0.224	0.4076	N	1
311	rs10153031	15	67987293	T	G	0.4055	0.0403	0.0039	6.045e-25	G	T	0.2164	0.9897	1.002	0.001998	0.022	0.9247	0.984	0.0161294	0.025	0.5105	N	0
312	rs5742915	15	74336633	C	T	0.4537	-0.0234	0.0038	1.024e-09	C	T	0.0038	0.9486	1.14	0.131028	0.158	0.4061	1.168	0.155293	0.176	0.3772	N	0
313	rs35510813	15	77810351	TA	T	0.2844	-0.0264	0.0045	2.958e-09	T	TA	0.41	0.9694	0.992	0.00803217	0.019	0.6838	0.971	0.0294288	0.021	0.1607	N	0
314	rs1971554	15	83406228	T	C	0.2654	0.032	0.0044	2.35e-13	C	T	0.8512	0.9414	1.02	0.0198026	0.026	0.4389	0.974	0.026344	0.029	0.3691	N	0
315	rs12915845	15	89042467	C	T	0.5756	-0.0403	0.0039	3.697e-25	T	C	0.1084	0.9614	1.016	0.0158733	0.029	0.5892	0.952	0.0491902	0.033	0.1407	N	0
316	rs148825694	15	99299706	T	TATC	0.0489	0.0564	0.0097	6.613e-09	T	TATC	0.1374	0.9739	0.966	0.0345914	0.027	0.1936	0.995	0.00501254	0.03	0.8552	N	1
317	rs758747	16	3627358	C	T	0.7239	-0.0268	0.0043	5.562e-10	T	C	0.3825	0.7604	1.043	0.0421012	0.021	0.0491	1.019	0.0188218	0.024	0.4266	N	1
318	rs1704528	16	14388750	C	T	0.3382	-0.0508	0.0041	1.497e-35	C	T	0.487	0.9587	0.963	0.0377019	0.018	0.03946	1.032	0.0314987	0.021	0.1313	N	1
319	rs153793	16	15542199	G	A	0.4802	-0.0234	0.0038	9.274e-10	A	G	0.4001	0.9672	1.001	0.0009995	0.019	0.9383	0.986	0.0140989	0.021	0.496	N	0
321	rs4780885	16	20380004	C	G	0.4929	0.0258	0.0038	1.516e-11	C	G	0.052	0.9628	0.94	0.0618754	0.041	0.1362	1.073	0.0704585	0.045	0.1222	N	0
323	rs8051833	16	29896390	G	A	0.6585	-0.0404	0.0042	9.262e-22	A	G	0.0776	0.8349	0.996	0.00400802	0.036	0.9056	0.975	0.0253178	0.041	0.5415	N	0
324	rs3809624	16	30102802	C	T	0.3227	-0.0302	0.0043	3.64e-12	C	T	0.6108	0.8977	0.981	0.0191828	0.019	0.3137	1.026	0.0256677	0.022	0.2406	N	0
325	rs143461173	16	52283158	A	G	0.8063	0.0288	0.005	6.102e-09	G	A	0.3695	0.9757	1.06	0.0582689	0.019	0.001841	1	0	0.021	0.9864	N	1
326	rs9972653	16	53814363	G	T	0.5998	-0.0509	0.0039	6.474e-40	T	G	0.2029	0.9991	1.057	0.0554347	0.022	0.0123	0.988	0.0120726	0.026	0.6348	N	1
327	rs7359336	16	69733460	G	A	0.4211	-0.0534	0.0038	5.331e-44	A	G	0.8634	0.9999	0.983	0.0171462	0.026	0.5182	0.927	0.0758017	0.029	0.01048	N	0
328	rs4448948	16	72569236	T	A	0.0709	-0.0411	0.0075	4.331e-08	T	A	0.0626	0.9671	0.958	0.0429075	0.038	0.2607	1.017	0.0168571	0.042	0.6824	N	1
329	rs112752732	17	1942577	C	G	0.0461	0.0572	0.0099	7.259e-09	C	G	0.0003	0.1005	1.343	0.294906	1.513	0.8454	1.774	0.573237	1.515	0.705	N	0
330	rs142643995	17	2017993	T	C	0.0302	0.0646	0.0117	3.248e-08	T	C	0.0004	0.1089	8.684	2.16148	2.16	0.317	0.423	0.860383	2.997	0.7738	N	1
331	rs12603280	17	6034754	G	A	0.756	-0.037	0.0045	2.664e-16	A	G	0.2882	0.9821	1.031	0.0305292	0.02	0.1205	0.953	0.0481404	0.023	0.03505	N	0
332	rs55680968	17	7774047	G	A	0.0718	-0.0455	0.0075	1.174e-09	G	A	0.3512	0.9985	0.963	0.0377019	0.019	0.04765	0.979	0.0212236	0.021	0.3297	N	1
333	rs59246405	17	43123625	T	C	0.4054	0.0274	0.0039	2.031e-12	T	C	0.075	0.9907	0.983	0.0171462	0.035	0.6322	0.972	0.0283995	0.039	0.4685	N	0
335	rs9635759	17	49613785	A	G	0.3067	0.059	0.0041	2.777e-46	A	G	0.4306	0.9967	0.952	0.0491902	0.018	0.006627	1.054	0.0525925	0.02	0.01057	N	0
336	rs2787487	17	53209382	C	G	0.6037	0.0311	0.0039	1.615e-15	C	G	0.4273	0.9741	0.978	0.0222456	0.018	0.2352	1.027	0.0266419	0.021	0.1998	N	0
337	rs7218751	17	77796437	A	G	0.8111	0.0333	0.0049	1.37e-11	G	A	0.3247	0.9991	1.004	0.00399202	0.019	0.8412	0.972	0.0283995	0.022	0.1954	N	0
338	rs59652033	17	77951023	C	T	0.6524	-0.0263	0.0043	1.162e-09	T	C	0.462	0.9388	1.03	0.0295588	0.019	0.1113	1.003	0.00299551	0.021	0.8868	N	1
339	rs66508321	17	78739672	G	A	0.6765	-0.0303	0.0041	2.835e-13	A	G	0.4865	0.9047	1.002	0.001998	0.019	0.9238	1.044	0.0430595	0.021	0.04307	N	0
340	rs2659007	17	79217478	G	A	0.5354	-0.0306	0.0039	6.227e-15	A	G	0.7088	0.8189	1.022	0.0217615	0.022	0.3272	1.005	0.00498754	0.025	0.8304	N	1
342	rs11873906	18	3813464	G	A	0.2805	-0.0507	0.0043	2.334e-32	A	G	0.615	0.9451	1.007	0.00697561	0.019	0.7282	0.991	0.00904074	0.021	0.6724	N	0
343	rs8087304	18	31765736	A	T	0.4823	0.0222	0.0038	6.535e-09	T	A	0.4021	0.9826	1.02	0.0198026	0.018	0.282	0.944	0.0576291	0.021	0.005276	N	0
344	rs1512238	18	44748467	G	A	0.5793	-0.0537	0.0038	2.479e-44	G	A	0.2812	0.9975	0.966	0.0345914	0.02	0.08246	1.027	0.0266419	0.023	0.234	N	1
345	rs7239114	18	45921214	G	A	0.4603	-0.022	0.004	4.023e-08	A	G	0.1135	0.9953	1.025	0.0246926	0.028	0.3859	0.974	0.026344	0.032	0.4043	N	0
347	rs169080	19	4980864	C	T	0.6458	-0.0259	0.004	1.332e-10	C	T	0.7796	0.9234	0.985	0.0151136	0.022	0.4929	1.003	0.00299551	0.026	0.9063	N	1
348	rs484353	19	7891767	A	G	0.5389	0.0316	0.0039	8.276e-16	A	G	0.6745	0.9741	0.991	0.00904074	0.019	0.6383	1.045	0.0440169	0.022	0.047	N	0
349	rs4804117	19	9984509	T	G	0.5568	0.0455	0.0039	3.578e-31	G	T	0.3814	0.9746	1.066	0.0639133	0.019	0.0006091	1.005	0.00498754	0.021	0.829	N	1
350	rs10422323	19	13104027	A	G	0.1214	0.037	0.0062	2.01e-09	A	G	0.0386	0.836	0.963	0.0377019	0.051	0.4585	0.92	0.0833816	0.057	0.1434	N	0
351	rs12460047	19	18346228	G	A	0.7172	-0.0283	0.0043	6.926e-11	A	G	0.0952	0.781	1.028	0.0276152	0.034	0.4266	1.04	0.0392207	0.039	0.316	N	0
352	rs11668587	19	18829770	G	A	0.3347	-0.0329	0.0041	1.863e-15	G	A	0.7002	0.9689	1.004	0.00399202	0.02	0.8455	1.023	0.0227395	0.023	0.3196	N	0
353	rs56367141	19	31051857	C	A	0.8693	-0.0401	0.006	2.108e-11	A	C	0.0041	0.1307	0.702	0.353822	0.404	0.38	2.328	0.84501	0.429	0.04876	N	0
354	rs29941	19	34309532	A	G	0.3228	0.0278	0.0041	7.851e-12	G	A	0.2129	1	1.03	0.0295588	0.022	0.1837	1.019	0.0188218	0.025	0.4536	N	1
355	rs77563037	19	36208693	C	CG	0.4689	0.033	0.004	1.919e-16	C	CG	0.555	0.9648	0.987	0.0130852	0.018	0.4694	1.024	0.0237165	0.021	0.2541	N	0
356	rs4804025	19	47609223	G	A	0.2962	-0.0409	0.0042	3.108e-22	A	G	0.2694	0.5182	0.996	0.00400802	0.028	0.8774	0.928	0.0747235	0.032	0.01902	N	0
357	rs2548458	19	49209325	T	C	0.5061	0.0212	0.0038	3.525e-08	T	C	0.0017	0.3203	2.432	0.888714	0.373	0.01715	1.469	0.384582	0.491	0.4329	N	1
359	rs2889128	19	58973929	A	C	0.4563	0.0222	0.0038	7.566e-09	A	C	0.2713	0.9545	0.964	0.036664	0.021	0.08056	1.017	0.0168571	0.023	0.4675	N	1
360	rs852061	20	17109159	C	A	0.6355	-0.0365	0.0039	1.576e-20	C	A	0.2242	0.9868	0.909	0.0954102	0.022	1.134e-05	1.009	0.00895974	0.024	0.7093	N	1
361	rs1535252	20	19682834	C	T	0.5453	-0.0252	0.0038	4.818e-11	C	T	0.5138	0.9928	0.973	0.0273712	0.018	0.1235	1.021	0.0207825	0.02	0.3067	N	1
362	rs111558392	20	20348962	C	T	0.8473	-0.0404	0.0055	2.093e-13	T	C	0.0161	0.8861	1.13	0.122218	0.079	0.1201	1.014	0.0139029	0.087	0.8743	N	1
363	rs4813429	20	21485806	T	C	0.8307	0.0307	0.0052	4.17e-09	C	T	0.2969	0.9739	1.053	0.0516432	0.02	0.009027	1.013	0.0129162	0.023	0.5792	N	1
364	rs1737894	20	31054702	C	G	0.5995	0.022	0.0039	1.911e-08	G	C	0.999	0.3475	2.397	0.874218	0.65	0.1789	1.95	0.667829	0.73	0.3602	N	1
365	rs2295094	20	33447915	A	G	0.1585	0.0364	0.0053	5.855e-12	A	G	0.1802	0.9423	0.985	0.0151136	0.024	0.5201	1.026	0.0256677	0.027	0.3437	N	0
366	rs36093651	20	37287102	T	C	0.2378	0.0371	0.0046	6.508e-16	T	C	0.0481	0.9423	0.903	0.102033	0.043	0.01691	1.03	0.0295588	0.048	0.5311	N	1
367	rs2425674	20	43529461	G	C	0.561	-0.0215	0.0038	2.354e-08	G	C	0.3793	0.9888	0.976	0.0242927	0.019	0.1875	0.996	0.00400802	0.021	0.8446	N	1
368	rs3746619	20	54823805	A	C	0.0862	0.0475	0.0069	5.52e-12	A	C	0.2498	0.9997	0.928	0.0747235	0.021	0.0003714	1.026	0.0256677	0.023	0.2747	N	1
369	rs13043968	20	54830983	C	A	0.8891	-0.0413	0.0062	1.915e-11	A	C	0.0342	0.9142	0.979	0.0212236	0.051	0.6723	1.08	0.076961	0.057	0.1736	N	0
371	rs62229372	21	37692507	T	C	0.1244	0.051	0.0061	3.513e-17	T	C	0.0296	0.5983	1.013	0.0129162	0.07	0.856	1.158	0.146694	0.076	0.05484	N	0
372	rs117143374	21	40555561	C	T	0.1358	-0.0502	0.0057	7.976e-19	C	T	0.0205	0.9645	0.905	0.0998203	0.064	0.1205	0.959	0.0418642	0.073	0.5666	N	1
373	rs151680	22	22273242	T	C	0.524	0.028	0.0038	2.524e-13	C	T	0.4163	0.9702	0.988	0.0120726	0.019	0.515	1.005	0.00498754	0.021	0.802	N	1
374	rs5753377	22	31293700	G	A	0.713	-0.0306	0.0043	8.039e-13	A	G	0.4368	0.9136	1.013	0.0129162	0.019	0.4832	0.99	0.0100503	0.021	0.6522	N	1
375	rs4303811	22	39157755	G	A	0.8756	-0.0353	0.006	3.188e-09	G	A	0.9271	0.929	0.959	0.0418642	0.036	0.2409	0.919	0.0844692	0.041	0.037	N	0
376	rs9614460	22	45745229	G	T	0.3221	-0.0249	0.0041	1.383e-09	G	T	0.4582	0.9941	0.978	0.0222456	0.018	0.2246	0.984	0.0161294	0.021	0.4261	N	1
377	rs8136272	22	49678782	A	T	0.7277	0.04	0.0044	6.183e-20	T	A	0.2137	0.9362	1.026	0.0256677	0.022	0.248	0.993	0.00702461	0.026	0.7792	N	1
Chr, Chromosome; BP, base position in NCBI build 37; EA, Effect allele; OA, Other allele; EAF, Effect allele frequency; SE, standard error; Info, imputation quality;
Abs LnBeta, absolute log of the odds ratio; Early>Late, test if the absolute early estimate is larger than the absolute late estimate.
