# Supplementary material for: Elucidating the genetic architecture of reproductive ageing in the Japanese population
Source: Nat Commun. 2018 May 17;9:1977. doi: 10.1038/s41467-018-04398-z (PMC5958096; doi:10.1038/s41467-018-04398-z)
Supplement: Supplementary file 12 — Supplementary Data 11 [file 41467_2018_4398_MOESM12_ESM.xlsx]

## Sheet: Sheet1
Supplementary Data 11. Age at menarche conditional analyses at the PTPRD gene locus
		Menarche QT in BBJ							Early menarche in BBJ								Late menarche in BBJ
PTPRD SNP	conditioning	EA/OA	EAF	Info	EAF	SE	P	N	EA/OA	EAF (case, control)	EFFECT	OR	SE	P	N_CASES	N_CONTROLS	EA/OA	EAF	EFFECT	OR	SE	P	N_CASES	N_CONTROLS
Japanese lead SNP for Early menarche: rs10119582 (chr9:10060803)	unconditioned	T/C	0.2369	0.8943	0.047	0.011	1.479e-05	67029	T/C	0.2369	-0.160169	0.852	0.022	8.862e-13	15709	14557	T/C	0.2369	-0.0242927	0.976	0.025	0.3294	10874	14557
	conditioned on rs291269	T/C	0.2369	0.8943	0.013	0.011	0.2163	67029	T/C	.2369 (.2238,.2450)	-0.144	0.865	0.027	9.475e-08	15709	14557	T/C	.2369 (.2387,.2450)	-0.071	0.932	0.03	0.01956	10874	14557
	conditioned on rs10959016	T/C	0.2369	0.8943	0.044	0.011	4.582e-05	67029	T/C	.2369 (.2238,.2450)	-0.154	0.858	0.023	1.137e-11	15709	14557	T/C	.2369 (.2387,.2450)	-0.025	0.976	0.026	0.3364	10874	14557
	conditioned on rs291269 and rs10959016	T/C	0.2369	0.8943	0.012	0.011	0.2655	67029	T/C	.2369 (.2238,.2450)	-0.139	0.87	0.027	3.296e-07	15709	14557	T/C	.2369 (.2387,.2450)	-0.07	0.932	0.03	0.02067	10874	14557
Japanese lead SNP for menarche QT: rs291269 (chr9:10043773)	unconditioned	G/A	0.3656	0.9968	0.051	0.009	2.174e-08	67029	G/A	0.3656	-0.0910194	0.913	0.019	1.068e-06	15709	14557	G/A	0.3656	0.0372958	1.038	0.021	0.07672	10874	14557
	conditioned on rs10119582	G/A	0.3656	0.9968	0.029	0.009	0.001363	67029	G/A	.3656 (.3526,.3685)	-0.024	0.976	0.022	0.2838	15709	14557	G/A	.3656 (.3741,.3685)	0.069	1.072	0.025	0.005725	10874	14557
	conditioned on rs10959016	G/A	0.3656	0.9968	0.049	0.009	6.045e-08	67029	G/A	.3656 (.3526,.3685)	-0.086	0.918	0.019	4.497e-06	15709	14557	G/A	.3656 (.3741,.3685)	0.038	1.038	0.021	0.07296	10874	14557
	conditioned on rs10119582 and rs10959016	G/A	0.3656	0.9968	0.029	0.009	0.001511	67029	G/A	.3656 (.3526,.3685)	-0.022	0.978	0.022	0.3191	15709	14557	G/A	.3656 (.3741,.3685)	0.069	1.072	0.025	0.005684	10874	14557
European lead SNP for menarche QT: rs10959016 (chr9:10283451)	unconditioned	A/G	0.3208	0.9562	-0.021	0.01	0.03126	67029	A/G	0.3208	0.0667236	1.069	0.02	0.0006162	15709	14557	A/G	0.3208	0.00399202	1.004	0.022	0.862	10874	14557
	conditioned on rs10119582	A/G	0.3208	0.9562	-0.016	0.01	0.1012	67029	A/G	.3208 (.3277,.3181)	0.051	1.052	0.02	0.009615	15709	14557	A/G	.3208 (.3199,.3181)	0.001	1.001	0.022	0.9581	10874	14557
	conditioned on rs291269	A/G	0.3208	0.9562	-0.016	0.01	0.09192	67029	A/G	.3208 (.3277,.3181)	0.059	1.061	0.02	0.002756	15709	14557	A/G	.3208 (.3199,.3181)	0.007	1.007	0.022	0.7377	10874	14557
	conditioned on rs291269 and 10119582	A/G	0.3208	0.9562	-0.015	0.01	0.1197	67029	A/G	.3208 (.3277,.3181)	0.051	1.052	0.02	0.0105	15709	14557	A/G	.3208 (.3199,.3181)	0.003	1.003	0.022	0.9006	10874	14557
EA, Effect allele; OA, Other allele; EAF, Effect allele frequency; SE, standard error; Info, imputation quality; effect, beta effect estimate.
	r2	rs10119582	rs291269	rs10959016
	rs10119582
	rs291269	0.3095
	rs10959016	0.110602	0.006257
